# Supplementary material for: Ki-67 shapes the nucleolus by anchoring chromatin via its amphiphilic properties
Source: EMBO J. 2026 Mar 24;45(9):3156–91. doi: 10.1038/s44318-026-00747-7 (PMC13144362; doi:10.1038/s44318-026-00747-7)
Supplement: Supplementary file 4 — Figure Source Data Appendix [file 44318_2026_747_MOESM4_ESM.zip]

Archive with 512 entries (473 files):
- Appendix_Figure_S1/
- __MACOSX/._Appendix_Figure_S1
- Appendix_Figure_S1/.DS_Store
- __MACOSX/Appendix_Figure_S1/._.DS_Store
- Appendix_Figure_S1/RGB/
- __MACOSX/Appendix_Figure_S1/._RGB
- Appendix_Figure_S1/README.txt
- __MACOSX/Appendix_Figure_S1/._README.txt
- Appendix_Figure_S1/raw/
- __MACOSX/Appendix_Figure_S1/._raw
- Appendix_Figure_S1/RGB/e-0829_W0019--s22772--PDCD11_P00004--s38965--NIFK_cropped.tif
- __MACOSX/Appendix_Figure_S1/RGB/._e-0829_W0019--s22772--PDCD11_P00004--s38965--NIFK_cropped.tif
- Appendix_Figure_S1/RGB/e-0829_W0061--s21380--WDR3_P00001--s13210--SNRNP70_cropped.tif
- __MACOSX/Appendix_Figure_S1/RGB/._e-0829_W0061--s21380--WDR3_P00001--s13210--SNRNP70_cropped.tif
- Appendix_Figure_S1/RGB/e-0829_W0094--s20823--TBL3_P00004--empty--empty_cropped.tif
- __MACOSX/Appendix_Figure_S1/RGB/._e-0829_W0094--s20823--TBL3_P00004--empty--empty_cropped.tif
- Appendix_Figure_S1/RGB/e-0829_W0059--s26948--DNTTIP2_P00002--s14615--UBTF_cropped.tif
- __MACOSX/Appendix_Figure_S1/RGB/._e-0829_W0059--s26948--DNTTIP2_P00002--s14615--UBTF_cropped.tif
- Appendix_Figure_S1/RGB/.DS_Store
- __MACOSX/Appendix_Figure_S1/RGB/._.DS_Store
- Appendix_Figure_S1/RGB/e-0829_W0066--s24764--NOL11_P00004--s18923--BMS1_cropped.tif
- __MACOSX/Appendix_Figure_S1/RGB/._e-0829_W0066--s24764--NOL11_P00004--s18923--BMS1_cropped.tif
- Appendix_Figure_S1/RGB/e-0829_W0069--s43866--WDR36_P00004--s14614--UBTF_cropped.tif
- __MACOSX/Appendix_Figure_S1/RGB/._e-0829_W0069--s43866--WDR36_P00004--s14614--UBTF_cropped.tif
- Appendix_Figure_S1/RGB/e-0829_W0022--s20641--NOP56_P00002--s444246--XWNeg9_cropped.tif
- __MACOSX/Appendix_Figure_S1/RGB/._e-0829_W0022--s20641--NOP56_P00002--s444246--XWNeg9_cropped.tif
- Appendix_Figure_S1/RGB/e-0829_W0036--s16357--NOP14_P00003--s7424--INCENP_cropped.tif
- __MACOSX/Appendix_Figure_S1/RGB/._e-0829_W0036--s16357--NOP14_P00003--s7424--INCENP_cropped.tif
- Appendix_Figure_S1/RGB/e-0829_W0009--s31575--UTP6_P00001--s28120--DDX41_cropped.tif
- __MACOSX/Appendix_Figure_S1/RGB/._e-0829_W0009--s31575--UTP6_P00001--s28120--DDX41_cropped.tif
- Appendix_Figure_S1/RGB/e-0829_W0081--s8796--MKI67_P00004--s15706--CHAF1B_cropped.tif
- __MACOSX/Appendix_Figure_S1/RGB/._e-0829_W0081--s8796--MKI67_P00004--s15706--CHAF1B_cropped.tif
- Appendix_Figure_S1/RGB/e-0829_W0086--s444246--XWNeg9_P00004--s223399--DDX10_cropped.tif
- __MACOSX/Appendix_Figure_S1/RGB/._e-0829_W0086--s444246--XWNeg9_P00004--s223399--DDX10_cropped.tif
- Appendix_Figure_S1/RGB/e-0829_W0075--s14952--XRCC5_P00003--s226817--PAK1IP1_cropped.tif
- __MACOSX/Appendix_Figure_S1/RGB/._e-0829_W0075--s14952--XRCC5_P00003--s226817--PAK1IP1_cropped.tif
- Appendix_Figure_S1/RGB/e-0829_W0070--s11610--PWP2_P00001--s25541--AATF_cropped.tif
- __MACOSX/Appendix_Figure_S1/RGB/._e-0829_W0070--s11610--PWP2_P00001--s25541--AATF_cropped.tif
- Appendix_Figure_S1/RGB/e-0829_W0047--s224296--POLR2E_P00003--s18922--BMS1_cropped.tif
- __MACOSX/Appendix_Figure_S1/RGB/._e-0829_W0047--s224296--POLR2E_P00003--s18922--BMS1_cropped.tif
- Appendix_Figure_S1/RGB/e-0829_W0068--s19879--MPHOSPH10_P00003--s28389--NOP58_cropped.tif
- __MACOSX/Appendix_Figure_S1/RGB/._e-0829_W0068--s19879--MPHOSPH10_P00003--s28389--NOP58_cropped.tif
- Appendix_Figure_S1/RGB/e-0829_W0016--s38549--UTP15_P00001--s14306--TOP1_cropped.tif
- __MACOSX/Appendix_Figure_S1/RGB/._e-0829_W0016--s38549--UTP15_P00001--s14306--TOP1_cropped.tif
- Appendix_Figure_S1/RGB/e-0829_W0063--s38530--WDR75_P00004--s4022--DDX10_cropped.tif
- __MACOSX/Appendix_Figure_S1/RGB/._e-0829_W0063--s38530--WDR75_P00004--s4022--DDX10_cropped.tif
- Appendix_Figure_S1/RGB/e-0829_W0043--s19196--RBM19_P00001--s23915--PES1_cropped.tif
- __MACOSX/Appendix_Figure_S1/RGB/._e-0829_W0043--s19196--RBM19_P00001--s23915--PES1_cropped.tif
- Appendix_Figure_S1/RGB/e-0829_W0045--s28830--BRWD1_P00003--s4023--DDX10_cropped.tif
- __MACOSX/Appendix_Figure_S1/RGB/._e-0829_W0045--s28830--BRWD1_P00003--s4023--DDX10_cropped.tif
- Appendix_Figure_S1/RGB/e-0829_W0023--s4821--FBL_P00001--s24668--DCAF13_cropped.tif
- __MACOSX/Appendix_Figure_S1/RGB/._e-0829_W0023--s4821--FBL_P00001--s24668--DCAF13_cropped.tif
- Appendix_Figure_S1/RGB/e-0829_W0027--s5456--XRCC6_P00003--s17019--PRPF4B_cropped.tif
- __MACOSX/Appendix_Figure_S1/RGB/._e-0829_W0027--s5456--XRCC6_P00003--s17019--PRPF4B_cropped.tif
- Appendix_Figure_S1/raw/e-0829_W0019--s22772--PDCD11_P00004--s38965--NIFK_cropped.tif
- __MACOSX/Appendix_Figure_S1/raw/._e-0829_W0019--s22772--PDCD11_P00004--s38965--NIFK_cropped.tif
- Appendix_Figure_S1/raw/e-0829_W0061--s21380--WDR3_P00001--s13210--SNRNP70_cropped.tif
- __MACOSX/Appendix_Figure_S1/raw/._e-0829_W0061--s21380--WDR3_P00001--s13210--SNRNP70_cropped.tif
- Appendix_Figure_S1/raw/e-0829_W0094--s20823--TBL3_P00004--empty--empty_cropped.tif
- __MACOSX/Appendix_Figure_S1/raw/._e-0829_W0094--s20823--TBL3_P00004--empty--empty_cropped.tif
- Appendix_Figure_S1/raw/e-0829_W0059--s26948--DNTTIP2_P00002--s14615--UBTF_cropped.tif
- __MACOSX/Appendix_Figure_S1/raw/._e-0829_W0059--s26948--DNTTIP2_P00002--s14615--UBTF_cropped.tif
- Appendix_Figure_S1/raw/.DS_Store
- __MACOSX/Appendix_Figure_S1/raw/._.DS_Store
- Appendix_Figure_S1/raw/e-0829_W0066--s24764--NOL11_P00004--s18923--BMS1_cropped.tif
- __MACOSX/Appendix_Figure_S1/raw/._e-0829_W0066--s24764--NOL11_P00004--s18923--BMS1_cropped.tif
- Appendix_Figure_S1/raw/e-0829_W0069--s43866--WDR36_P00004--s14614--UBTF_cropped.tif
- __MACOSX/Appendix_Figure_S1/raw/._e-0829_W0069--s43866--WDR36_P00004--s14614--UBTF_cropped.tif
- Appendix_Figure_S1/raw/e-0829_W0022--s20641--NOP56_P00002--s444246--XWNeg9_cropped.tif
- __MACOSX/Appendix_Figure_S1/raw/._e-0829_W0022--s20641--NOP56_P00002--s444246--XWNeg9_cropped.tif
- Appendix_Figure_S1/raw/e-0829_W0036--s16357--NOP14_P00003--s7424--INCENP_cropped.tif
- __MACOSX/Appendix_Figure_S1/raw/._e-0829_W0036--s16357--NOP14_P00003--s7424--INCENP_cropped.tif
- Appendix_Figure_S1/raw/e-0829_W0009--s31575--UTP6_P00001--s28120--DDX41_cropped.tif
- __MACOSX/Appendix_Figure_S1/raw/._e-0829_W0009--s31575--UTP6_P00001--s28120--DDX41_cropped.tif
- Appendix_Figure_S1/raw/e-0829_W0081--s8796--MKI67_P00004--s15706--CHAF1B_cropped.tif
- __MACOSX/Appendix_Figure_S1/raw/._e-0829_W0081--s8796--MKI67_P00004--s15706--CHAF1B_cropped.tif
- Appendix_Figure_S1/raw/e-0829_W0086--s444246--XWNeg9_P00004--s223399--DDX10_cropped.tif
- __MACOSX/Appendix_Figure_S1/raw/._e-0829_W0086--s444246--XWNeg9_P00004--s223399--DDX10_cropped.tif
- Appendix_Figure_S1/raw/e-0829_W0075--s14952--XRCC5_P00003--s226817--PAK1IP1_cropped.tif
- __MACOSX/Appendix_Figure_S1/raw/._e-0829_W0075--s14952--XRCC5_P00003--s226817--PAK1IP1_cropped.tif
- Appendix_Figure_S1/raw/e-0829_W0070--s11610--PWP2_P00001--s25541--AATF_cropped.tif
- __MACOSX/Appendix_Figure_S1/raw/._e-0829_W0070--s11610--PWP2_P00001--s25541--AATF_cropped.tif
- Appendix_Figure_S1/raw/e-0829_W0047--s224296--POLR2E_P00003--s18922--BMS1_cropped.tif
- __MACOSX/Appendix_Figure_S1/raw/._e-0829_W0047--s224296--POLR2E_P00003--s18922--BMS1_cropped.tif
- Appendix_Figure_S1/raw/e-0829_W0068--s19879--MPHOSPH10_P00003--s28389--NOP58_cropped.tif
- __MACOSX/Appendix_Figure_S1/raw/._e-0829_W0068--s19879--MPHOSPH10_P00003--s28389--NOP58_cropped.tif
- Appendix_Figure_S1/raw/e-0829_W0016--s38549--UTP15_P00001--s14306--TOP1_cropped.tif
- __MACOSX/Appendix_Figure_S1/raw/._e-0829_W0016--s38549--UTP15_P00001--s14306--TOP1_cropped.tif
- Appendix_Figure_S1/raw/e-0829_W0063--s38530--WDR75_P00004--s4022--DDX10_cropped.tif
- __MACOSX/Appendix_Figure_S1/raw/._e-0829_W0063--s38530--WDR75_P00004--s4022--DDX10_cropped.tif
- Appendix_Figure_S1/raw/e-0829_W0043--s19196--RBM19_P00001--s23915--PES1_cropped.tif
- __MACOSX/Appendix_Figure_S1/raw/._e-0829_W0043--s19196--RBM19_P00001--s23915--PES1_cropped.tif
- Appendix_Figure_S1/raw/e-0829_W0045--s28830--BRWD1_P00003--s4023--DDX10_cropped.tif
- __MACOSX/Appendix_Figure_S1/raw/._e-0829_W0045--s28830--BRWD1_P00003--s4023--DDX10_cropped.tif
- Appendix_Figure_S1/raw/e-0829_W0023--s4821--FBL_P00001--s24668--DCAF13_cropped.tif
- __MACOSX/Appendix_Figure_S1/raw/._e-0829_W0023--s4821--FBL_P00001--s24668--DCAF13_cropped.tif
- Appendix_Figure_S1/raw/e-0829_W0027--s5456--XRCC6_P00003--s17019--PRPF4B_cropped.tif
- __MACOSX/Appendix_Figure_S1/raw/._e-0829_W0027--s5456--XRCC6_P00003--s17019--PRPF4B_cropped.tif
- Appendix_Figure_S2/
- __MACOSX/._Appendix_Figure_S2
- Appendix_Figure_S2/.DS_Store
- __MACOSX/Appendix_Figure_S2/._.DS_Store
- Appendix_Figure_S2/A/
- __MACOSX/Appendix_Figure_S2/._A
- Appendix_Figure_S2/C/
- __MACOSX/Appendix_Figure_S2/._C
- Appendix_Figure_S2/D/
- __MACOSX/Appendix_Figure_S2/._D
- Appendix_Figure_S2/E/
- __MACOSX/Appendix_Figure_S2/._E
- Appendix_Figure_S2/B/
- __MACOSX/Appendix_Figure_S2/._B
- Appendix_Figure_S2/A/e-0727_28-05-2021_c-1_pos-26_RI_Z43_RAW_DATA.tif
- __MACOSX/Appendix_Figure_S2/A/._e-0727_28-05-2021_c-1_pos-26_RI_Z43_RAW_DATA.tif
- Appendix_Figure_S2/A/e-0727_28-05-2021_c-1_pos-26_RI_SEGMENTATION.png
- __MACOSX/Appendix_Figure_S2/A/._e-0727_28-05-2021_c-1_pos-26_RI_SEGMENTATION.png
- Appendix_Figure_S2/A/e-0727_28-05-2021_c-1_pos-26_RI_Z43_ROIs_OVERLAY.tif
- __MACOSX/Appendix_Figure_S2/A/._e-0727_28-05-2021_c-1_pos-26_RI_Z43_ROIs_OVERLAY.tif
- Appendix_Figure_S2/C/.DS_Store
- __MACOSX/Appendix_Figure_S2/C/._.DS_Store
- Appendix_Figure_S2/C/Ki67_normalized_meanInt_in_nucleus.csv
- __MACOSX/Appendix_Figure_S2/C/._Ki67_normalized_meanInt_in_nucleus.csv
- Appendix_Figure_S2/D/.DS_Store
- __MACOSX/Appendix_Figure_S2/D/._.DS_Store
- Appendix_Figure_S2/D/RGB/
- __MACOSX/Appendix_Figure_S2/D/._RGB
- Appendix_Figure_S2/D/raw/
- __MACOSX/Appendix_Figure_S2/D/._raw
- Appendix_Figure_S2/E/.DS_Store
- __MACOSX/Appendix_Figure_S2/E/._.DS_Store
- Appendix_Figure_S2/E/nucleolar_aspect_ratio_wt_KO.csv
- __MACOSX/Appendix_Figure_S2/E/._nucleolar_aspect_ratio_wt_KO.csv
- Appendix_Figure_S2/B/.DS_Store
- __MACOSX/Appendix_Figure_S2/B/._.DS_Store
- Appendix_Figure_S2/B/RGB/
- __MACOSX/Appendix_Figure_S2/B/._RGB
- Appendix_Figure_S2/B/README.txt
- __MACOSX/Appendix_Figure_S2/B/._README.txt
- Appendix_Figure_S2/B/raw/
- __MACOSX/Appendix_Figure_S2/B/._raw
- Appendix_Figure_S2/D/RGB/BC-adjusted-not-applied_e-0724_27-05-2021_c-1_pos-32_RI_Z44_RGB.tif
- __MACOSX/Appendix_Figure_S2/D/RGB/._BC-adjusted-not-applied_e-0724_27-05-2021_c-1_pos-32_RI_Z44_RGB.tif
- Appendix_Figure_S2/D/RGB/BC-adjusted-not-applied_e-0724_27-05-2021_c-63_pos-6_RI_Z38_RGB.tif
- __MACOSX/Appendix_Figure_S2/D/RGB/._BC-adjusted-not-applied_e-0724_27-05-2021_c-63_pos-6_RI_Z38_RGB.tif
- Appendix_Figure_S2/D/raw/e-0724_27-05-2021_c-63_pos-6_RI_Z38.tif
- __MACOSX/Appendix_Figure_S2/D/raw/._e-0724_27-05-2021_c-63_pos-6_RI_Z38.tif
- Appendix_Figure_S2/D/raw/e-0724_27-05-2021_c-1_pos-32_RI_Z44.tif
- __MACOSX/Appendix_Figure_S2/D/raw/._e-0724_27-05-2021_c-1_pos-32_RI_Z44.tif
- Appendix_Figure_S2/B/RGB/e1214_exp04_c77_siControl_01_maxProjection-1.tif (RGB).tif
- __MACOSX/Appendix_Figure_S2/B/RGB/._e1214_exp04_c77_siControl_01_maxProjection-1.tif (RGB).tif
- Appendix_Figure_S2/B/RGB/.DS_Store
- __MACOSX/Appendix_Figure_S2/B/RGB/._.DS_Store
- Appendix_Figure_S2/B/RGB/e1214_exp04_c77_siKI67_1_02_maxProjection-1.tif (RGB).tif
- __MACOSX/Appendix_Figure_S2/B/RGB/._e1214_exp04_c77_siKI67_1_02_maxProjection-1.tif (RGB).tif
- Appendix_Figure_S2/B/RGB/e1214_exp04_c77_siKI67_2_04_maxProjection-1.tif (RGB).tif
- __MACOSX/Appendix_Figure_S2/B/RGB/._e1214_exp04_c77_siKI67_2_04_maxProjection-1.tif (RGB).tif
- Appendix_Figure_S2/B/raw/e1214_exp04_c77_siControl_01_maxProjection-1.tif
- __MACOSX/Appendix_Figure_S2/B/raw/._e1214_exp04_c77_siControl_01_maxProjection-1.tif
- Appendix_Figure_S2/B/raw/.DS_Store
- __MACOSX/Appendix_Figure_S2/B/raw/._.DS_Store
- Appendix_Figure_S2/B/raw/e1214_exp04_c77_siKI67_1_02_maxProjection-1.tif
- __MACOSX/Appendix_Figure_S2/B/raw/._e1214_exp04_c77_siKI67_1_02_maxProjection-1.tif
- Appendix_Figure_S2/B/raw/e1214_exp04_c77_siKI67_2_04_maxProjection-1.tif
- __MACOSX/Appendix_Figure_S2/B/raw/._e1214_exp04_c77_siKI67_2_04_maxProjection-1.tif
- Appendix_Figure_S3/
- __MACOSX/._Appendix_Figure_S3
- Appendix_Figure_S3/.DS_Store
- __MACOSX/Appendix_Figure_S3/._.DS_Store
- Appendix_Figure_S3/A/
- __MACOSX/Appendix_Figure_S3/._A
- Appendix_Figure_S3/C/
- __MACOSX/Appendix_Figure_S3/._C
- Appendix_Figure_S3/D/
- __MACOSX/Appendix_Figure_S3/._D
- Appendix_Figure_S3/B/
- __MACOSX/Appendix_Figure_S3/._B
- Appendix_Figure_S3/A/Nuclear area.csv
- __MACOSX/Appendix_Figure_S3/A/._Nuclear area.csv
- Appendix_Figure_S3/A/.DS_Store
- __MACOSX/Appendix_Figure_S3/A/._.DS_Store
- Appendix_Figure_S3/C/Nucleolar total area.csv
- __MACOSX/Appendix_Figure_S3/C/._Nucleolar total area.csv
- Appendix_Figure_S3/D/Number of NPM1 per nucleus.csv
- __MACOSX/Appendix_Figure_S3/D/._Number of NPM1 per nucleus.csv
- Appendix_Figure_S3/B/.DS_Store
- __MACOSX/Appendix_Figure_S3/B/._.DS_Store
- Appendix_Figure_S3/B/Nuclear circularity.csv
- __MACOSX/Appendix_Figure_S3/B/._Nuclear circularity.csv
- Appendix_Figure_S4/
- __MACOSX/._Appendix_Figure_S4
- Appendix_Figure_S4/.DS_Store
- __MACOSX/Appendix_Figure_S4/._.DS_Store
- Appendix_Figure_S4/A/
- __MACOSX/Appendix_Figure_S4/._A
- Appendix_Figure_S4/F/
- __MACOSX/Appendix_Figure_S4/._F
- Appendix_Figure_S4/C/
- __MACOSX/Appendix_Figure_S4/._C
- Appendix_Figure_S4/D/
- __MACOSX/Appendix_Figure_S4/._D
- Appendix_Figure_S4/E/
- __MACOSX/Appendix_Figure_S4/._E
- Appendix_Figure_S4/B/
- __MACOSX/Appendix_Figure_S4/._B
- Appendix_Figure_S4/A/Specimen_001_1_003_KI67_OE.fcs
- __MACOSX/Appendix_Figure_S4/A/._Specimen_001_1_003_KI67_OE.fcs
- Appendix_Figure_S4/A/Specimen_001_+ Ctrl_001_Mock.fcs
- __MACOSX/Appendix_Figure_S4/A/._Specimen_001_+ Ctrl_001_Mock.fcs
- Appendix_Figure_S4/A/Full_FACS_results.pdf
- __MACOSX/Appendix_Figure_S4/A/._Full_FACS_results.pdf
- Appendix_Figure_S4/F/.DS_Store
- __MACOSX/Appendix_Figure_S4/F/._.DS_Store
- Appendix_Figure_S4/F/Number_of_nucleoli.csv
- __MACOSX/Appendix_Figure_S4/F/._Number_of_nucleoli.csv
- Appendix_Figure_S4/C/Normalized intensity distribution in expanded nucleoli.csv
- __MACOSX/Appendix_Figure_S4/C/._Normalized intensity distribution in expanded nucleoli.csv
- Appendix_Figure_S4/D/.DS_Store
- __MACOSX/Appendix_Figure_S4/D/._.DS_Store
- Appendix_Figure_S4/D/02_gray_scale_same_brightness/
- __MACOSX/Appendix_Figure_S4/D/._02_gray_scale_same_brightness
- Appendix_Figure_S4/D/01_raw_data/
- __MACOSX/Appendix_Figure_S4/D/._01_raw_data
- Appendix_Figure_S4/D/README.txt
- __MACOSX/Appendix_Figure_S4/D/._README.txt
- Appendix_Figure_S4/E/Nucleolus_area_and_EGFP_Ki67_total_intensity.csv
- __MACOSX/Appendix_Figure_S4/E/._Nucleolus_area_and_EGFP_Ki67_total_intensity.csv
- Appendix_Figure_S4/E/.DS_Store
- __MACOSX/Appendix_Figure_S4/E/._.DS_Store
- Appendix_Figure_S4/B/.DS_Store
- __MACOSX/Appendix_Figure_S4/B/._.DS_Store
- Appendix_Figure_S4/B/RREADME.txt
- __MACOSX/Appendix_Figure_S4/B/._RREADME.txt
- Appendix_Figure_S4/B/RGB/
- __MACOSX/Appendix_Figure_S4/B/._RGB
- Appendix_Figure_S4/B/raw/
- __MACOSX/Appendix_Figure_S4/B/._raw
- Appendix_Figure_S4/D/02_gray_scale_same_brightness/e1575_p1276_SPY-SNAP_zoom8_GFPplus_03-1_ch04.tif
- __MACOSX/Appendix_Figure_S4/D/02_gray_scale_same_brightness/._e1575_p1276_SPY-SNAP_zoom8_GFPplus_03-1_ch04.tif
- Appendix_Figure_S4/D/02_gray_scale_same_brightness/e1575_p1276_SPY-SNAP_zoom8_GFPplus_03-1_ch03.tif
- __MACOSX/Appendix_Figure_S4/D/02_gray_scale_same_brightness/._e1575_p1276_SPY-SNAP_zoom8_GFPplus_03-1_ch03.tif
- Appendix_Figure_S4/D/02_gray_scale_same_brightness/e1575_p1276_SPY-SNAP_zoom8_GFPplus_03-1_ch02.tif
- __MACOSX/Appendix_Figure_S4/D/02_gray_scale_same_brightness/._e1575_p1276_SPY-SNAP_zoom8_GFPplus_03-1_ch02.tif
- Appendix_Figure_S4/D/02_gray_scale_same_brightness/e1575_p1276_SPY-SNAP_zoom8_GFPplus_03-1_ch01.tif
- __MACOSX/Appendix_Figure_S4/D/02_gray_scale_same_brightness/._e1575_p1276_SPY-SNAP_zoom8_GFPplus_03-1_ch01.tif
- Appendix_Figure_S4/D/02_gray_scale_same_brightness/e1575_p1276_SPY-SNAP_zoom8_GFPminus_01-1_ch03.tif
- __MACOSX/Appendix_Figure_S4/D/02_gray_scale_same_brightness/._e1575_p1276_SPY-SNAP_zoom8_GFPminus_01-1_ch03.tif
- Appendix_Figure_S4/D/02_gray_scale_same_brightness/e1575_p1276_SPY-SNAP_zoom8_GFPminus_01-1_ch02.tif
- __MACOSX/Appendix_Figure_S4/D/02_gray_scale_same_brightness/._e1575_p1276_SPY-SNAP_zoom8_GFPminus_01-1_ch02.tif
- Appendix_Figure_S4/D/02_gray_scale_same_brightness/e1575_p1276_SPY-SNAP_zoom8_GFPminus_01-1_ch01.tif
- __MACOSX/Appendix_Figure_S4/D/02_gray_scale_same_brightness/._e1575_p1276_SPY-SNAP_zoom8_GFPminus_01-1_ch01.tif
- Appendix_Figure_S4/D/02_gray_scale_same_brightness/e1575_p1276_SPY-SNAP_zoom8_GFPminus_01-1_ch04.tif
- __MACOSX/Appendix_Figure_S4/D/02_gray_scale_same_brightness/._e1575_p1276_SPY-SNAP_zoom8_GFPminus_01-1_ch04.tif
- Appendix_Figure_S4/D/01_raw_data/e1575_p1276_SPY-SNAP_zoom8_GFPminus_01-1.tif
- __MACOSX/Appendix_Figure_S4/D/01_raw_data/._e1575_p1276_SPY-SNAP_zoom8_GFPminus_01-1.tif
- Appendix_Figure_S4/D/01_raw_data/e1575_p1276_SPY-SNAP_zoom8_GFPplus_03-1.tif
- __MACOSX/Appendix_Figure_S4/D/01_raw_data/._e1575_p1276_SPY-SNAP_zoom8_GFPplus_03-1.tif
- Appendix_Figure_S4/B/RGB/e1165_exp01_p343_DE_3_W0002_P0001_T0001_mTurq-acq1_Z_3-1.tif
- __MACOSX/Appendix_Figure_S4/B/RGB/._e1165_exp01_p343_DE_3_W0002_P0001_T0001_mTurq-acq1_Z_3-1.tif
- Appendix_Figure_S4/B/RGB/e1165_exp01_onlypei_DE_3_W0002_P0001_T0001_TM-acq1_Z_4-1.tif
- __MACOSX/Appendix_Figure_S4/B/RGB/._e1165_exp01_onlypei_DE_3_W0002_P0001_T0001_TM-acq1_Z_4-1.tif
- Appendix_Figure_S4/B/RGB/e1165_exp01_p343_DE_3_W0002_P0001_T0001_TM-acq1_Z_3-1.tif
- __MACOSX/Appendix_Figure_S4/B/RGB/._e1165_exp01_p343_DE_3_W0002_P0001_T0001_TM-acq1_Z_3-1.tif
- Appendix_Figure_S4/B/RGB/e1165_exp01_onlypei_DE_3_W0002_P0001_T0001_mTurq-acq1_Z_4-1.tif
- __MACOSX/Appendix_Figure_S4/B/RGB/._e1165_exp01_onlypei_DE_3_W0002_P0001_T0001_mTurq-acq1_Z_4-1.tif
- Appendix_Figure_S4/B/raw/e1165_exp01_onlypei_DE_3_W0002_P0001_T0001_cropped_NPM1_meanFrac.tif
- __MACOSX/Appendix_Figure_S4/B/raw/._e1165_exp01_onlypei_DE_3_W0002_P0001_T0001_cropped_NPM1_meanFrac.tif
- Appendix_Figure_S4/B/raw/e1165_exp01_p343_DE_3_W0002_P0001_T0001_cropped_NPM1_meanFrac.tif
- __MACOSX/Appendix_Figure_S4/B/raw/._e1165_exp01_p343_DE_3_W0002_P0001_T0001_cropped_NPM1_meanFrac.tif
- Appendix_Figure_S4/B/raw/e1165_exp01_onlypei_DE_3_W0002_P0001_T0001_cropped.tif
- __MACOSX/Appendix_Figure_S4/B/raw/._e1165_exp01_onlypei_DE_3_W0002_P0001_T0001_cropped.tif
- Appendix_Figure_S4/B/raw/e1165_exp01_p343_DE_3_W0002_P0001_T0001_cropped.tif
- __MACOSX/Appendix_Figure_S4/B/raw/._e1165_exp01_p343_DE_3_W0002_P0001_T0001_cropped.tif
- Appendix_Figure_S4/B/raw/e1165_exp01_p343_DE_3_W0002_P0001_T0001_cropped_DNA_meanFrac.tif
- __MACOSX/Appendix_Figure_S4/B/raw/._e1165_exp01_p343_DE_3_W0002_P0001_T0001_cropped_DNA_meanFrac.tif
- Appendix_Figure_S4/B/raw/e1165_exp01_onlypei_DE_3_W0002_P0001_T0001_cropped_DNA_meanFrac.tif
- __MACOSX/Appendix_Figure_S4/B/raw/._e1165_exp01_onlypei_DE_3_W0002_P0001_T0001_cropped_DNA_meanFrac.tif
- Appendix_Figure_S5/
- __MACOSX/._Appendix_Figure_S5
- Appendix_Figure_S5/.DS_Store
- __MACOSX/Appendix_Figure_S5/._.DS_Store
- Appendix_Figure_S5/A/
- __MACOSX/Appendix_Figure_S5/._A
- Appendix_Figure_S5/C/
- __MACOSX/Appendix_Figure_S5/._C
- Appendix_Figure_S5/B/
- __MACOSX/Appendix_Figure_S5/._B
- Appendix_Figure_S5/A/.DS_Store
- __MACOSX/Appendix_Figure_S5/A/._.DS_Store
- Appendix_Figure_S5/A/RGB/
- __MACOSX/Appendix_Figure_S5/A/._RGB
- Appendix_Figure_S5/A/README.txt
- __MACOSX/Appendix_Figure_S5/A/._README.txt
- Appendix_Figure_S5/A/raw/
- __MACOSX/Appendix_Figure_S5/A/._raw
- Appendix_Figure_S5/C/DNA mean intensity in shrinken nucleolus control cells in c-161.csv
- __MACOSX/Appendix_Figure_S5/C/._DNA mean intensity in shrinken nucleolus control cells in c-161.csv
- Appendix_Figure_S5/B/NPM1 aspect ratio control cells in c-161.csv
- __MACOSX/Appendix_Figure_S5/B/._NPM1 aspect ratio control cells in c-161.csv
- Appendix_Figure_S5/A/RGB/cell_23_1_e-0905_W0023_all_channels_stack_Greyscale_hyperstack.tifCh-6_SiR-DNA.tif_frame_13.tif
- __MACOSX/Appendix_Figure_S5/A/RGB/._cell_23_1_e-0905_W0023_all_channels_stack_Greyscale_hyperstack.tifCh-6_SiR-DNA.tif_frame_13.tif
[truncated: 212 more entries]
