# Supplementary material for: Ki-67 shapes the nucleolus by anchoring chromatin via its amphiphilic properties
Source: EMBO J. 2026 Mar 24;45(9):3156–91. doi: 10.1038/s44318-026-00747-7 (PMC13144362; doi:10.1038/s44318-026-00747-7)
Supplement: Supplementary file 4 — Figure Source Data Appendix [file 44318_2026_747_MOESM4_ESM.zip › Appendix_Figure_S2/C/Ki67_normalized_meanInt_in_nucleus.csv]

siRNA	normalized_Intensity_MeanIntensity_Ki67
siControl	0.751903628
siControl	0.586628911
siControl	1.13297724
siControl	1.272157796
siControl	1.043061739
siControl	1.055996174
siControl	0.709778183
siControl	0.614923604
siControl	1.398890336
siControl	0.868411663
siControl	1.033568502
siControl	0.695663838
siControl	1.10631061
siControl	1.035577289
siControl	0.92959226
siControl	0.925759622
siControl	0.939365895
siControl	1.068479001
siControl	0.902858477
siControl	0.796933096
siControl	1.108662262
siControl	0.604969132
siControl	0.678866501
siControl	1.008633557
siControl	1.333217616
siControl	1.328737592
siControl	0.536434886
siControl	0.89922962
siControl	1.177767091
siControl	0.81097607
siControl	0.58711065
siControl	0.693776715
siControl	1.157272331
siControl	0.757214503
siControl	0.721195051
siControl	0.813679857
siControl	0.818156232
siControl	0.947394549
siControl	0.794677344
siControl	0.65233328
siControl	1.139750733
siControl	0.759703819
siControl	0.798402005
siControl	0.687467591
siControl	0.679026261
siControl	0.785506461
siControl	0.782340304
siControl	1.014126765
siControl	0.7806726
siControl	1.026663976
siControl	0.89705765
siControl	0.78164164
siControl	1.07970171
siControl	0.743589969
siControl	1.092839566
siControl	1.067275661
siControl	0.97501588
siControl	1.223907424
siControl	0.878780299
siControl	0.48904766
siControl	1.010536579
siControl	0.571418796
siControl	0.871233589
siControl	1.108357208
siControl	1.144559532
siControl	0.78103729
siControl	1.08025762
siControl	0.743727349
siControl	1.029751854
siControl	0.716102523
siControl	1.013344553
siControl	0.726469485
siControl	0.980289555
siControl	0.980906634
siControl	0.931834172
siControl	0.718318056
siControl	0.689338576
siControl	0.709432914
siControl	0.66108383
siControl	0.451328414
siControl	0.460423234
siControl	0.847854082
siControl	0.944318947
siControl	0.592354764
siControl	1.13987502
siControl	0.993557496
siControl	1.362558756
siControl	0.772020124
siControl	0.840001502
siControl	0.834753613
siControl	0.619492441
siControl	1.156710007
siControl	1.311292437
siControl	0.661788998
siControl	0.772328245
siControl	0.701151291
siControl	1.330641682
siControl	0.695353866
siControl	1.024446664
siControl	0.759200734
siControl	0.961885168
siControl	0.523972792
siControl	0.948368222
siControl	1.028568141
siControl	1.042641416
siControl	1.008572032
siControl	1.051801142
siControl	0.966383593
siControl	0.692471299
siControl	0.982204836
siControl	0.923697171
siControl	0.769445227
siControl	1.275922685
siControl	0.991968677
siControl	1.412564999
siControl	1.146300969
siControl	0.837769252
siControl	0.766594395
siControl	0.933814004
siControl	1.148492774
siControl	1.39989493
siControl	0.8813223
siControl	1.321488944
siControl	0.684360258
siControl	0.811693168
siControl	1.195585821
siControl	0.466641633
siControl	0.598382647
siControl	0.679550941
siControl	1.023596113
siControl	0.708784189
siControl	0.770491856
siControl	0.802970704
siControl	0.809650488
siControl	0.791036651
siControl	0.847811493
siControl	0.761691841
siControl	0.659957625
siControl	0.850332254
siControl	0.960129768
siControl	0.708273907
siControl	0.90663375
siControl	0.942234325
siControl	0.998100465
siControl	0.745902438
siControl	0.887691847
siControl	0.980310892
siControl	1.01831755
siControl	0.845271598
siControl	0.652577077
siControl	1.029850859
siControl	0.824330258
siControl	0.861519779
siControl	0.762065827
siControl	0.666735716
siControl	0.658062568
siControl	0.661328654
siControl	0.930218739
siControl	0.909450483
siControl	0.523477297
siControl	0.640280544
siControl	0.7883713
siControl	0.701174228
siControl	0.866167214
siControl	1.199120333
siControl	1.26605447
siControl	1.282802958
siControl	1.467052892
siControl	0.80783498
siControl	0.993753435
siControl	1.363192735
siControl	1.301419987
siControl	1.515440647
siControl	1.246083537
siControl	1.007218058
siControl	1.011724806
siControl	1.275080199
siControl	0.790280314
siControl	1.097655613
siControl	1.667061446
siControl	1.025526944
siControl	1.397384936
siControl	1.024420215
siControl	1.542122281
siControl	1.053112601
siControl	0.881094819
siControl	1.073502373
siControl	1.555577939
siControl	1.508800782
siControl	1.457818439
siControl	1.031678424
siControl	0.810143317
siControl	1.319082604
siControl	1.114601176
siControl	1.078010524
siControl	1.004506016
siControl	1.229712972
siControl	0.914754335
siControl	0.863486
siControl	0.944784663
siControl	0.996922703
siControl	1.094089894
siControl	1.062084486
siControl	1.212628363
siControl	0.902844113
siControl	1.278119424
siControl	1.196463172
siControl	1.258803353
siControl	1.151884384
siControl	1.200262195
siControl	1.010605538
siControl	1.189533742
siControl	1.567222799
siControl	1.003166017
siControl	1.314772186
siControl	1.368670671
siControl	1.1734712
siControl	1.381973189
siControl	1.0525052
siControl	1.356844931
siControl	1.067624299
siControl	1.262601736
siControl	1.222757022
siControl	1.18148296
siControl	1.336359764
siControl	1.298614046
siControl	1.197392392
siControl	1.177216604
siControl	1.143423981
siControl	1.384898173
siControl	0.831381114
siControl	1.001855219
siControl	0.694820008
siControl	1.454576704
siControl	1.063768686
siControl	0.883750899
siControl	1.033813397
siControl	1.548162278
siControl	1.368383596
siControl	1.018773738
siControl	1.101607088
siControl	1.25862023
siControl	0.846689614
siControl	1.231134918
siControl	1.357946657
siControl	1.125262659
siControl	1.035888499
siControl	1.117129675
siControl	0.875610193
siControl	0.865342429
siControl	0.911431807
siControl	1.030157505
siControl	1.05335488
siControl	1.214038248
siControl	1.210027944
siControl	0.747287152
siControl	1.000636641
siControl	1.089627959
siControl	1.096437502
siControl	1.046557925
siControl	0.942955679
siControl	1.161049046
siControl	1.185137413
siControl	1.016541045
siControl	1.281452994
siControl	1.200928586
siControl	0.963111298
siControl	1.012104585
siControl	0.926534639
siControl	1.142927688
siControl	0.962231221
siControl	1.008419695
siControl	1.150650796
siControl	1.032855264
siControl	0.96975571
siControl	1.300292659
siControl	0.953063324
siControl	1.008083005
siControl	1.235132323
siControl	1.060445883
siControl	0.927028264
siControl	1.025209838
siControl	0.948430362
siControl	0.856039887
siControl	0.92825719
siControl	1.281355301
siControl	1.080050989
siControl	1.319058621
siControl	1.111158089
siControl	1.39380831
siControl	1.42228824
siControl	1.279952524
siControl	0.724814333
siControl	1.669134946
siControl	1.237527568
siControl	0.776863804
siControl	1.372192975
siControl	0.609760462
siControl	1.349075729
siControl	1.216827521
siControl	0.845534427
siControl	0.314804824
siControl	1.183211764
siControl	1.279275524
siControl	1.059568105
siControl	0.839356764
siControl	0.924599037
siControl	0.902335428
siControl	0.922635418
siControl	0.823436222
siControl	1.399002866
siControl	0.776389778
siControl	0.881508977
siControl	0.775968092
siControl	1.16936613
siControl	1.053777309
siControl	0.65473326
siControl	0.931835732
siControl	1.120282717
siControl	1.264861557
siControl	0.809719855
siControl	1.555808412
siControl	0.712467696
siControl	1.060900356
siControl	0.809859685
siControl	0.454327452
siControl	0.950874355
siControl	0.934808507
siControl	0.960072604
siControl	0.55713269
siControl	0.69176317
siControl	1.258791295
siControl	0.958595262
siControl	1.272290313
siControl	1.37154149
siControl	1.085343646
siControl	1.792461685
siControl	1.03741184
siControl	1.547528857
siControl	1.235969684
siControl	1.197925069
siControl	1.111679536
siControl	1.152099714
siControl	1.121350323
siControl	1.172142683
siControl	1.072657774
siKi67-1	0.13350834
siKi67-1	0.139866736
siKi67-1	0.129969075
siKi67-1	0.1530993
siKi67-1	0.141677423
siKi67-1	0.16618452
siKi67-1	0.154878097
siKi67-1	0.160367464
siKi67-1	0.149005749
siKi67-1	0.170624018
siKi67-1	0.163509885
siKi67-1	0.160095801
siKi67-1	0.137825634
siKi67-1	0.143978662
siKi67-1	0.174570284
siKi67-1	0.145645214
siKi67-1	0.158436868
siKi67-1	0.166280531
siKi67-1	0.142694657
siKi67-1	0.129648554
siKi67-1	0.130433431
siKi67-1	0.141107799
siKi67-1	0.134177327
siKi67-1	0.133356831
siKi67-1	0.134767936
siKi67-1	0.161022841
siKi67-1	0.125294236
siKi67-1	0.150018852
siKi67-1	0.164081605
siKi67-1	0.130574515
siKi67-1	0.139448439
siKi67-1	0.145591299
siKi67-1	0.169626006
siKi67-1	0.138705534
siKi67-1	0.155394589
siKi67-1	0.12563267
siKi67-1	0.143898448
siKi67-1	0.132610066
siKi67-1	0.154461421
siKi67-1	0.155181699
siKi67-1	0.138837841
siKi67-1	0.141070062
siKi67-1	0.137649899
siKi67-1	0.127549155
siKi67-1	0.145685786
siKi67-1	0.154296165
siKi67-1	0.146090859
siKi67-1	0.157915176
siKi67-1	0.155813133
siKi67-1	0.156704571
siKi67-1	0.139398353
siKi67-1	0.199407285
siKi67-1	0.169870049
siKi67-1	0.154600075
siKi67-1	0.142312065
siKi67-1	0.16107815
siKi67-1	0.144074147
siKi67-1	0.120125566
siKi67-1	0.151502445
siKi67-1	0.166821355
siKi67-1	0.150194707
siKi67-1	0.157380254
siKi67-1	0.174148976
siKi67-1	0.143349521
siKi67-1	0.158692739
siKi67-1	0.190504307
siKi67-1	0.175497672
siKi67-1	0.223515704
siKi67-1	0.197382301
siKi67-1	0.222740858
siKi67-1	0.160769755
siKi67-1	0.172995268
siKi67-1	0.172815004
siKi67-1	0.179235112
siKi67-1	0.156381649
siKi67-1	0.167503348
siKi67-1	0.158998825
siKi67-1	0.186823627
siKi67-1	0.15861687
siKi67-1	0.158229199
siKi67-1	0.156978045
siKi67-1	0.146871993
siKi67-1	0.15652987
siKi67-1	0.170392854
siKi67-1	0.186849373
siKi67-1	0.142009249
siKi67-1	0.15290065
siKi67-1	0.177334272
siKi67-1	0.182071098
siKi67-1	0.159783086
siKi67-1	0.150910373
siKi67-1	0.15004616
siKi67-1	0.154325954
siKi67-1	0.156296683
siKi67-1	0.159746968
siKi67-1	0.162253081
siKi67-1	0.137362773
siKi67-1	0.209579107
siKi67-1	0.155342839
siKi67-1	0.161709338
siKi67-1	0.205692049
siKi67-1	0.156634328
siKi67-1	0.149656326
siKi67-1	0.153302437
siKi67-1	0.178152059
siKi67-1	0.168696291
siKi67-1	0.142536229
siKi67-1	0.167399765
siKi67-1	0.146044259
siKi67-1	0.138719463
siKi67-1	0.179814946
siKi67-1	0.138113154
siKi67-1	0.184547492
siKi67-1	0.13591835
siKi67-1	0.16570997
siKi67-1	0.138425884
siKi67-1	0.153881166
siKi67-1	0.125019432
siKi67-1	0.13513648
siKi67-1	0.148887704
siKi67-1	0.141644678
siKi67-1	0.166918817
siKi67-1	0.163114755
siKi67-1	0.138815839
siKi67-1	0.149478965
siKi67-1	0.155576567
siKi67-1	0.144489694
siKi67-1	0.184340997
siKi67-1	0.140216985
siKi67-1	0.164591497
siKi67-1	0.14757024
siKi67-1	0.146717612
siKi67-1	0.160041267
siKi67-1	0.159966743
siKi67-1	0.177506602
siKi67-1	0.161494574
siKi67-1	0.172784327
siKi67-1	0.140895214
siKi67-1	0.158607349
siKi67-1	0.152028972
siKi67-1	0.141324047
siKi67-1	0.136142468
siKi67-1	0.16321368
siKi67-1	0.147460335
siKi67-1	0.125614204
siKi67-1	0.12053205
siKi67-1	0.137317567
siKi67-1	0.128970508
siKi67-1	0.149638689
siKi67-1	0.123972156
siKi67-1	0.153878314
siKi67-1	0.143055171
siKi67-1	0.134957055
siKi67-1	0.214035238
siKi67-1	0.15500749
siKi67-1	0.171933607
siKi67-1	0.133339766
siKi67-1	0.163230902
siKi67-1	0.162015262
siKi67-1	0.151074288
siKi67-1	0.13471331
siKi67-1	0.129015173
siKi67-1	0.171459261
siKi67-1	0.152752411
siKi67-1	0.151360928
siKi67-1	0.132931389
siKi67-1	0.151890658
siKi67-1	0.19196441
siKi67-1	0.169071426
siKi67-1	0.146964739
siKi67-1	0.152755968
siKi67-1	0.158560787
siKi67-1	0.143957302
siKi67-1	0.170637177
siKi67-1	0.159083142
siKi67-1	0.152368563
siKi67-1	0.173094859
siKi67-1	0.156359464
siKi67-1	0.135952951
siKi67-1	0.142994267
siKi67-1	0.131176919
siKi67-1	0.186121252
siKi67-1	0.153990305
siKi67-1	0.154105051
siKi67-1	0.153194049
siKi67-1	0.143385554
siKi67-1	0.151199717
siKi67-1	0.139525999
siKi67-1	0.376438891
siKi67-1	0.154002476
siKi67-1	0.156979431
siKi67-1	0.14269146
siKi67-1	0.159591621
siKi67-1	0.174302159
siKi67-1	0.153373551
siKi67-1	0.141309216
siKi67-1	0.185721543
siKi67-1	0.16219973
siKi67-1	0.129193582
siKi67-1	0.165837452
siKi67-1	0.136294432
siKi67-1	0.13991477
siKi67-1	0.208257183
siKi67-1	0.184944402
siKi67-1	0.186187692
siKi67-1	0.169497417
siKi67-1	0.161658422
siKi67-1	0.152903893
siKi67-1	0.166696749
siKi67-1	0.152375367
siKi67-1	0.147008404
siKi67-1	0.167323883
siKi67-1	0.188181523
siKi67-1	0.147935137
siKi67-1	0.15713979
siKi67-1	0.177198131
siKi67-1	0.139922708
siKi67-1	0.15170624
siKi67-1	0.154089853
siKi67-1	0.206061645
siKi67-1	0.165349271
siKi67-1	0.178771366
siKi67-1	0.206881191
siKi67-1	0.162915638
siKi67-1	0.142605061
siKi67-1	0.196412583
siKi67-1	0.15968035
siKi67-1	0.136398126
siKi67-1	0.158387819
siKi67-1	0.170520856
siKi67-1	0.163828773
siKi67-1	0.152550367
siKi67-1	0.157515457
siKi67-1	0.149944596
siKi67-1	0.147647297
siKi67-1	0.151694743
siKi67-1	0.160623216
siKi67-1	0.156053716
siKi67-1	0.136265532
siKi67-1	0.194451255
siKi67-1	0.173247844
siKi67-1	0.139069578
siKi67-1	0.18607641
siKi67-1	0.199937558
siKi67-1	0.189097472
siKi67-1	0.129552918
siKi67-1	0.146450249
siKi67-1	0.123076763
siKi67-1	0.150501288
siKi67-1	0.141583613
siKi67-1	0.181991899
siKi67-1	0.159072939
siKi67-1	0.163342819
siKi67-1	0.219971165
siKi67-1	0.141098351
siKi67-1	0.173973493
siKi67-1	0.151732061
siKi67-1	0.163636889
siKi67-1	0.158153037
siKi67-1	0.150678292
siKi67-1	0.169716965
siKi67-1	0.140845229
siKi67-1	0.155548887
siKi67-1	0.15509137
siKi67-1	0.146390836
siKi67-1	0.144273905
siKi67-1	0.164544951
siKi67-1	0.142048439
siKi67-1	0.146285803
siKi67-1	0.191493152
siKi67-1	0.145959471
siKi67-1	0.208326046
siKi67-1	0.127272946
siKi67-1	0.135585756
siKi67-1	0.151265998
siKi67-1	0.208286023
siKi67-1	0.136652944
siKi67-1	0.155519119
siKi67-1	0.12577521
siKi67-1	0.15178459
siKi67-1	0.158904958
siKi67-1	0.149053975
siKi67-1	0.129926332
siKi67-1	0.135945198
siKi67-1	0.142241885
siKi67-1	0.149553646
siKi67-1	0.150205622
siKi67-1	0.1356221
siKi67-1	0.133128928
siKi67-1	0.150095742
siKi67-1	0.148771847
siKi67-1	0.1566268
siKi67-1	0.147677217
siKi67-1	0.152028742
siKi67-1	0.168575611
siKi67-1	0.168765796
siKi67-1	0.153354825
siKi67-1	0.14276924
siKi67-1	0.162326839
siKi67-1	0.156971967
siKi67-1	0.156936385
siKi67-1	0.165350857
siKi67-1	0.148616747
siKi67-1	0.137167315
siKi67-1	0.144896186
siKi67-1	0.139740748
siKi67-1	0.135972789
siKi67-1	0.147709539
siKi67-1	0.165895667
siKi67-1	0.171999295
siKi67-1	0.132551382
siKi67-1	0.160279127
siKi67-1	0.153931671
siKi67-2	0.13905096
siKi67-2	0.13110699
siKi67-2	0.152399685
siKi67-2	0.154109199
siKi67-2	0.135001703
siKi67-2	0.143204516
siKi67-2	0.155650778
siKi67-2	0.153623924
siKi67-2	0.119759846
siKi67-2	0.14863081
siKi67-2	0.156672751
siKi67-2	0.185466022
siKi67-2	0.169940749
siKi67-2	0.139940534
siKi67-2	0.133966429
siKi67-2	0.148052233
siKi67-2	0.15806445
siKi67-2	0.159890743
siKi67-2	0.179356633
siKi67-2	0.142808181
siKi67-2	0.162214406
siKi67-2	0.143757751
siKi67-2	0.152585492
siKi67-2	0.160002671
siKi67-2	0.143550168
siKi67-2	0.162271596
siKi67-2	0.135951115
siKi67-2	0.158713259
siKi67-2	0.173286553
siKi67-2	0.151729263
siKi67-2	0.122781572
siKi67-2	0.144561125
siKi67-2	0.157122487
siKi67-2	0.173222803
siKi67-2	0.158304512
siKi67-2	0.145871996
siKi67-2	0.131607414
siKi67-2	0.13888044
siKi67-2	0.136532685
siKi67-2	0.135726801
siKi67-2	0.151117572
siKi67-2	0.132933063
siKi67-2	0.134242084
siKi67-2	0.133679984
siKi67-2	0.143106846
siKi67-2	0.166305775
siKi67-2	0.136456372
siKi67-2	0.130894973
siKi67-2	0.126169512
siKi67-2	0.181405095
siKi67-2	0.129126025
siKi67-2	0.158035751
siKi67-2	0.13148797
siKi67-2	0.136482509
siKi67-2	0.137892254
siKi67-2	0.112482913
siKi67-2	0.154603069
siKi67-2	0.146161215
siKi67-2	0.130664642
siKi67-2	0.220365151
siKi67-2	0.128250576
siKi67-2	0.153874789
siKi67-2	0.147217636
siKi67-2	0.162224273
siKi67-2	0.1465591
siKi67-2	0.14401253
siKi67-2	0.138456068
siKi67-2	0.141796446
siKi67-2	0.156170582
siKi67-2	0.14185535
siKi67-2	0.125408145
siKi67-2	0.139330639
siKi67-2	0.125166584
siKi67-2	0.144997833
siKi67-2	0.126025732
siKi67-2	0.143243275
siKi67-2	0.138979321
siKi67-2	0.147410977
siKi67-2	0.13989144
siKi67-2	0.138982722
siKi67-2	0.13440732
siKi67-2	0.1441396
siKi67-2	0.134289705
siKi67-2	0.118207068
siKi67-2	0.142000848
siKi67-2	0.134906926
siKi67-2	0.173730757
siKi67-2	0.130845815
siKi67-2	0.13503716
siKi67-2	0.128160425
siKi67-2	0.127771616
siKi67-2	0.140095912
siKi67-2	0.137580227
siKi67-2	0.152772776
siKi67-2	0.184472378
siKi67-2	0.154387799
siKi67-2	0.144319533
siKi67-2	0.12743521
siKi67-2	0.13681364
siKi67-2	0.142863015
siKi67-2	0.155496247
siKi67-2	0.141153457
siKi67-2	0.141500766
siKi67-2	0.137841489
siKi67-2	0.148402197
siKi67-2	0.145356929
siKi67-2	0.133060445
siKi67-2	0.145924514
siKi67-2	0.161481134
siKi67-2	0.146245471
siKi67-2	0.159517309
siKi67-2	0.13672104
siKi67-2	0.150431505
siKi67-2	0.159570849
siKi67-2	0.137941434
siKi67-2	0.138746898
siKi67-2	0.173892953
siKi67-2	0.154017139
siKi67-2	0.139019123
siKi67-2	0.188167249
siKi67-2	0.159876198
siKi67-2	0.151265513
siKi67-2	0.168342204
siKi67-2	0.18881639
siKi67-2	0.150338044
siKi67-2	0.128717152
siKi67-2	0.158293685
siKi67-2	0.166835119
siKi67-2	0.208850462
siKi67-2	0.148680138
siKi67-2	0.175298026
siKi67-2	0.149223041
siKi67-2	0.145913379
siKi67-2	0.138241461
siKi67-2	0.135410574
siKi67-2	0.157843462
siKi67-2	0.166617864
siKi67-2	0.146595949
siKi67-2	0.158004694
siKi67-2	0.142257076
siKi67-2	0.180135549
siKi67-2	0.166432431
siKi67-2	0.141058513
siKi67-2	0.130618443
siKi67-2	0.201606265
siKi67-2	0.163588523
siKi67-2	0.15101219
siKi67-2	0.164320584
siKi67-2	0.133617285
siKi67-2	0.131533713
siKi67-2	0.142421431
siKi67-2	0.140137134
siKi67-2	0.144469906
siKi67-2	0.174229926
siKi67-2	0.165421362
siKi67-2	0.156586514
siKi67-2	0.147849929
siKi67-2	0.136322228
siKi67-2	0.141384214
siKi67-2	0.161631431
siKi67-2	0.160983917
siKi67-2	0.172092442
siKi67-2	0.160485493
siKi67-2	0.141709077
siKi67-2	0.165947892
siKi67-2	0.169324591
siKi67-2	0.144559295
siKi67-2	0.152049385
siKi67-2	0.147695979
siKi67-2	0.161863842
siKi67-2	0.16064059
siKi67-2	0.152873442
siKi67-2	0.171761648
siKi67-2	0.156383763
siKi67-2	0.158171721
siKi67-2	0.190811229
siKi67-2	0.142112858
siKi67-2	0.170305023
siKi67-2	0.132023374
siKi67-2	0.199525106
siKi67-2	0.167936564
siKi67-2	0.210284838
siKi67-2	0.148545776
siKi67-2	0.138165012
siKi67-2	0.153838085
siKi67-2	0.12801215
siKi67-2	0.14441962
siKi67-2	0.14975235
siKi67-2	0.12182763
siKi67-2	0.140052632
siKi67-2	0.139241901
siKi67-2	0.176661873
siKi67-2	0.167522438
siKi67-2	0.172214435
siKi67-2	0.136396755
siKi67-2	0.132446257
siKi67-2	0.173119024
siKi67-2	0.150891727
siKi67-2	0.131920819
siKi67-2	0.12586894
siKi67-2	0.139415026
siKi67-2	0.136401395
siKi67-2	0.128057232
siKi67-2	0.134384241
siKi67-2	0.142800213
siKi67-2	0.129900769
siKi67-2	0.143335064
siKi67-2	0.134462251
siKi67-2	0.146636318
siKi67-2	0.148764612
siKi67-2	0.165091296
siKi67-2	0.136259675
siKi67-2	0.134782778
siKi67-2	0.126125109
siKi67-2	0.141177218
siKi67-2	0.228534325
siKi67-2	0.136866596
siKi67-2	0.140944471
siKi67-2	0.142795354
siKi67-2	0.153285602
siKi67-2	0.170340003
siKi67-2	0.149882046
siKi67-2	0.146036834
siKi67-2	0.14003247
siKi67-2	0.143082783
siKi67-2	0.133513622
siKi67-2	0.153353376
siKi67-2	0.190653382
siKi67-2	0.166029635
siKi67-2	0.142890911
siKi67-2	0.153434045
siKi67-2	0.164754903
siKi67-2	0.150517778
siKi67-2	0.139165322
siKi67-2	0.126363033
siKi67-2	0.12681111
siKi67-2	0.13412361
siKi67-2	0.165745193
siKi67-2	0.185970057
siKi67-2	0.137890901
siKi67-2	0.133316667
siKi67-2	0.137674885
siKi67-2	0.131629218
siKi67-2	0.187159133
siKi67-2	0.129556498
siKi67-2	0.137887033
siKi67-2	0.148822637
siKi67-2	0.143443463
siKi67-2	0.154320586
siKi67-2	0.13324712
siKi67-2	0.196522773
siKi67-2	0.145018715
siKi67-2	0.131035797
siKi67-2	0.167177297
siKi67-2	0.147873991
siKi67-2	0.138249372
siKi67-2	0.147733771
siKi67-2	0.155429356
siKi67-2	0.127707965
siKi67-2	0.136625034
siKi67-2	0.166735734
siKi67-2	0.142249314
siKi67-2	0.145268519
siKi67-2	0.144490287
siKi67-2	0.192999542
siKi67-2	0.148941563
siKi67-2	0.15132248
siKi67-2	0.146538097
siKi67-2	0.141205682
siKi67-2	0.142921012
siKi67-2	0.147216719
siKi67-2	0.13820541
siKi67-2	0.16566169
siKi67-2	0.129988531
siKi67-2	0.134890539
siKi67-2	0.153465708
siKi67-2	0.139313651
siKi67-2	0.126894162
siKi67-2	0.130542158
siKi67-2	0.145608319
siKi67-2	0.130440777
siKi67-2	0.125538277
siKi67-2	0.136582402
siKi67-2	0.135082282
siKi67-2	0.149613733
siKi67-2	0.14135041
siKi67-2	0.118243399
siKi67-2	0.143633107
siKi67-2	0.14502877
siKi67-2	0.135348852
siKi67-2	0.150855192
siKi67-2	0.152453973
siKi67-2	0.148271298
siKi67-2	0.135284629
siKi67-2	0.170543597
siKi67-2	0.159625875
siKi67-2	0.160908539
siKi67-2	0.14704138
siKi67-2	0.140165167
siKi67-2	0.16225091
siKi67-2	0.137907842
siKi67-2	0.143913351
siKi67-2	0.179416477
siKi67-2	0.143154018
siKi67-2	0.160927813
siKi67-2	0.220859741
siKi67-2	0.137730119
siKi67-2	0.167817172
siKi67-2	0.124498672
siKi67-2	0.143143712
siKi67-2	0.162599694
siKi67-2	0.153515957
siKi67-2	0.161794057
siKi67-2	0.145649598
siKi67-2	0.165235552
siKi67-2	0.176570027
siKi67-2	0.137308619
siKi67-2	0.149308665
siKi67-2	0.166538989
siKi67-2	0.143133877
siKi67-2	0.176354556
siKi67-2	0.161190401
siKi67-2	0.139650614
siKi67-2	0.139355009
siKi67-2	0.135482257
siKi67-2	0.153059593
siKi67-2	0.15494526
siKi67-2	0.163102939
siKi67-2	0.153209514
siKi67-2	0.155029115
siKi67-2	0.155751448
siKi67-2	0.156364243
siKi67-2	0.136157273
siKi67-2	0.146315379
siKi67-2	0.142936619
siKi67-2	0.152110871
siKi67-2	0.148479499
siKi67-2	0.144835304
siKi67-2	0.143128955
siKi67-2	0.148834265
siKi67-2	0.141325935
siKi67-2	0.132585134
siKi67-2	0.141829487
siKi67-2	0.235147063
siKi67-2	0.140403922
siKi67-2	0.137239043
siKi67-2	0.113419823
siKi67-2	0.198197722
siKi67-2	0.142695003
siKi67-2	0.152942879
siKi67-2	0.130270033
siKi67-2	0.155158761
siKi67-2	0.128890858
siKi67-2	0.166197658
siKi67-2	0.138938626
siKi67-2	0.151350882
siKi67-2	0.162392611
