# Supplementary material for: Ki-67 shapes the nucleolus by anchoring chromatin via its amphiphilic properties
Source: EMBO J. 2026 Mar 24;45(9):3156–91. doi: 10.1038/s44318-026-00747-7 (PMC13144362; doi:10.1038/s44318-026-00747-7)
Supplement: Supplementary file 4 — Figure Source Data Appendix [file 44318_2026_747_MOESM4_ESM.zip › Appendix_Figure_S2/E/nucleolar_aspect_ratio_wt_KO.csv]

cell_line	nucleolar_aspect_ratio
01 Wild-type	1.261
01 Wild-type	1.109
01 Wild-type	1.463
01 Wild-type	1.28
01 Wild-type	1.098
01 Wild-type	1.867
01 Wild-type	1.997
01 Wild-type	1.547
01 Wild-type	1.148
01 Wild-type	1.223
01 Wild-type	1.047
01 Wild-type	1.268
01 Wild-type	1.872
01 Wild-type	1.302
01 Wild-type	1.218
01 Wild-type	1.165
01 Wild-type	1.349
01 Wild-type	1.153
01 Wild-type	1.166
01 Wild-type	1.552
01 Wild-type	1.806
01 Wild-type	2.102
01 Wild-type	1.216
01 Wild-type	2.58
01 Wild-type	1.052
01 Wild-type	1.4
01 Wild-type	1.319
01 Wild-type	1.369
01 Wild-type	1.315
01 Wild-type	1.39
01 Wild-type	1.782
01 Wild-type	1.155
01 Wild-type	1.692
01 Wild-type	1.192
01 Wild-type	1.233
01 Wild-type	2.456
01 Wild-type	1.134
01 Wild-type	1.197
01 Wild-type	1.925
01 Wild-type	1.052
01 Wild-type	1.708
01 Wild-type	2.627
01 Wild-type	1.226
01 Wild-type	1.211
01 Wild-type	1.091
01 Wild-type	1.338
01 Wild-type	1.203
01 Wild-type	1.127
01 Wild-type	1.44
01 Wild-type	1.018
01 Wild-type	1.994
01 Wild-type	1.253
01 Wild-type	1.721
01 Wild-type	1.31
01 Wild-type	2.485
01 Wild-type	2.264
01 Wild-type	2.261
01 Wild-type	1.066
01 Wild-type	1.989
01 Wild-type	1.313
01 Wild-type	1.235
01 Wild-type	1.033
01 Wild-type	1.604
01 Wild-type	1.203
01 Wild-type	2.281
01 Wild-type	1.855
01 Wild-type	1.695
01 Wild-type	1.327
01 Wild-type	1.915
01 Wild-type	2.415
01 Wild-type	1.841
01 Wild-type	1.177
01 Wild-type	1.221
01 Wild-type	1.386
01 Wild-type	1.527
01 Wild-type	1.256
01 Wild-type	1.073
01 Wild-type	1.304
01 Wild-type	1.244
01 Wild-type	1.069
01 Wild-type	1.124
01 Wild-type	1.214
01 Wild-type	1.195
01 Wild-type	1.115
01 Wild-type	1.477
01 Wild-type	1.354
01 Wild-type	1.214
01 Wild-type	1.271
01 Wild-type	1.546
01 Wild-type	1.128
01 Wild-type	1.261
01 Wild-type	1.545
01 Wild-type	1.879
01 Wild-type	1.218
01 Wild-type	1.759
01 Wild-type	1.49
01 Wild-type	1.353
01 Wild-type	1.086
01 Wild-type	1.589
01 Wild-type	1.528
01 Wild-type	2.128
01 Wild-type	1.3
01 Wild-type	1.482
01 Wild-type	1.778
01 Wild-type	1.234
01 Wild-type	1.724
01 Wild-type	1.576
01 Wild-type	1.223
01 Wild-type	1.209
01 Wild-type	1.515
01 Wild-type	1.323
01 Wild-type	1.734
01 Wild-type	1.322
01 Wild-type	1.27
01 Wild-type	1.616
01 Wild-type	1.341
01 Wild-type	1.473
01 Wild-type	2.323
01 Wild-type	3.073
01 Wild-type	1.338
01 Wild-type	1.107
01 Wild-type	1.17
01 Wild-type	2.116
01 Wild-type	1.11
01 Wild-type	1.06
01 Wild-type	2.311
01 Wild-type	1.145
01 Wild-type	1.205
01 Wild-type	1.429
01 Wild-type	1.235
01 Wild-type	2.695
01 Wild-type	1.665
01 Wild-type	1.424
01 Wild-type	2.851
01 Wild-type	1.268
01 Wild-type	1.245
01 Wild-type	1.724
01 Wild-type	1.716
01 Wild-type	1.968
01 Wild-type	1.458
01 Wild-type	2.341
01 Wild-type	2.721
01 Wild-type	1.457
01 Wild-type	1.092
01 Wild-type	1.169
01 Wild-type	1.269
01 Wild-type	1.116
01 Wild-type	1.445
01 Wild-type	1.029
01 Wild-type	1.752
01 Wild-type	1.079
01 Wild-type	1.555
01 Wild-type	1.85
01 Wild-type	1.44
01 Wild-type	1.057
01 Wild-type	1.232
01 Wild-type	1.421
01 Wild-type	1.065
01 Wild-type	1.37
01 Wild-type	1.135
01 Wild-type	1.468
01 Wild-type	1.401
01 Wild-type	1.241
01 Wild-type	1.215
01 Wild-type	1.214
01 Wild-type	1.411
01 Wild-type	2.135
01 Wild-type	1.45
01 Wild-type	1.481
01 Wild-type	1.432
01 Wild-type	2.529
01 Wild-type	1.254
01 Wild-type	1.229
01 Wild-type	1.589
01 Wild-type	1.511
01 Wild-type	1.11
01 Wild-type	1.726
01 Wild-type	1.404
01 Wild-type	2.891
01 Wild-type	2.329
01 Wild-type	2.185
01 Wild-type	1.836
01 Wild-type	1.511
01 Wild-type	1.435
01 Wild-type	1.201
01 Wild-type	1.073
01 Wild-type	1.108
01 Wild-type	1.126
01 Wild-type	1.311
01 Wild-type	1.323
01 Wild-type	1.219
01 Wild-type	1.414
01 Wild-type	1.082
01 Wild-type	1.459
01 Wild-type	1.051
01 Wild-type	1.636
01 Wild-type	1.071
01 Wild-type	1.258
01 Wild-type	1.858
01 Wild-type	1.151
01 Wild-type	1.021
01 Wild-type	1.093
01 Wild-type	1.344
01 Wild-type	1.209
01 Wild-type	1.487
01 Wild-type	1.975
01 Wild-type	1.948
01 Wild-type	1.141
01 Wild-type	1.277
01 Wild-type	1.907
01 Wild-type	2.27
01 Wild-type	1.119
01 Wild-type	1.76
01 Wild-type	1.356
01 Wild-type	1.794
01 Wild-type	2.371
01 Wild-type	1.765
01 Wild-type	1.358
01 Wild-type	2.266
01 Wild-type	1.422
01 Wild-type	1.283
01 Wild-type	1.15
01 Wild-type	1.413
01 Wild-type	1.087
01 Wild-type	1.555
01 Wild-type	2.017
01 Wild-type	1.787
01 Wild-type	1.335
01 Wild-type	1.472
01 Wild-type	1.379
01 Wild-type	1.456
01 Wild-type	1.489
01 Wild-type	1.095
01 Wild-type	1.96
01 Wild-type	1.439
01 Wild-type	1.332
01 Wild-type	1.189
01 Wild-type	1.472
01 Wild-type	1.355
01 Wild-type	1.077
01 Wild-type	1.273
01 Wild-type	1.315
01 Wild-type	1.295
01 Wild-type	1.703
01 Wild-type	1.252
01 Wild-type	1.713
01 Wild-type	2.745
01 Wild-type	2.045
01 Wild-type	2.067
01 Wild-type	1.034
01 Wild-type	1.134
01 Wild-type	1.212
01 Wild-type	1.741
01 Wild-type	1.573
01 Wild-type	1.615
01 Wild-type	2.902
01 Wild-type	1.382
01 Wild-type	2.648
01 Wild-type	1.23
01 Wild-type	1.377
01 Wild-type	1.183
01 Wild-type	2.411
01 Wild-type	2.878
01 Wild-type	1.838
01 Wild-type	1.213
01 Wild-type	1.085
01 Wild-type	1.466
01 Wild-type	1.24
01 Wild-type	1.167
01 Wild-type	1.067
01 Wild-type	1.844
01 Wild-type	1.418
02 Ki67_KO	1.487
02 Ki67_KO	1.145
02 Ki67_KO	1.27
02 Ki67_KO	1.243
02 Ki67_KO	1.312
02 Ki67_KO	1.479
02 Ki67_KO	1.559
02 Ki67_KO	1.31
02 Ki67_KO	1.005
02 Ki67_KO	1.073
02 Ki67_KO	1.209
02 Ki67_KO	1.128
02 Ki67_KO	1.254
02 Ki67_KO	1.103
02 Ki67_KO	1.287
02 Ki67_KO	2.286
02 Ki67_KO	1.102
02 Ki67_KO	1.738
02 Ki67_KO	1.136
02 Ki67_KO	1.983
02 Ki67_KO	1.073
02 Ki67_KO	1.065
02 Ki67_KO	1.225
02 Ki67_KO	1.038
02 Ki67_KO	1.087
02 Ki67_KO	1.141
02 Ki67_KO	1.074
02 Ki67_KO	1.139
02 Ki67_KO	1.121
02 Ki67_KO	1.276
02 Ki67_KO	1.074
02 Ki67_KO	1.111
02 Ki67_KO	1.061
02 Ki67_KO	1.511
02 Ki67_KO	1.259
02 Ki67_KO	1.156
02 Ki67_KO	1.2
02 Ki67_KO	2.628
02 Ki67_KO	1.507
02 Ki67_KO	1.981
02 Ki67_KO	2.649
02 Ki67_KO	1.058
02 Ki67_KO	1.453
02 Ki67_KO	1.62
02 Ki67_KO	1.227
02 Ki67_KO	1.093
02 Ki67_KO	1.158
02 Ki67_KO	1.733
02 Ki67_KO	1.174
02 Ki67_KO	1.085
02 Ki67_KO	1.095
02 Ki67_KO	1.33
02 Ki67_KO	2.3
02 Ki67_KO	1.171
02 Ki67_KO	1.277
02 Ki67_KO	1.436
02 Ki67_KO	1.393
02 Ki67_KO	1.205
02 Ki67_KO	1.358
02 Ki67_KO	1.251
02 Ki67_KO	1.172
02 Ki67_KO	1.664
02 Ki67_KO	1.094
02 Ki67_KO	1.075
02 Ki67_KO	1.258
02 Ki67_KO	1.134
02 Ki67_KO	2.302
02 Ki67_KO	1.037
02 Ki67_KO	1.157
02 Ki67_KO	1.31
02 Ki67_KO	1.23
02 Ki67_KO	1.19
02 Ki67_KO	1.115
02 Ki67_KO	1.1
02 Ki67_KO	1.171
02 Ki67_KO	1.277
02 Ki67_KO	1.34
02 Ki67_KO	1.087
02 Ki67_KO	1.246
02 Ki67_KO	1.118
02 Ki67_KO	1.305
02 Ki67_KO	1.082
02 Ki67_KO	1.039
02 Ki67_KO	1.108
02 Ki67_KO	1.636
02 Ki67_KO	1.722
02 Ki67_KO	1.135
02 Ki67_KO	1.029
02 Ki67_KO	1.147
02 Ki67_KO	1.901
02 Ki67_KO	1.246
02 Ki67_KO	1.044
02 Ki67_KO	1.341
02 Ki67_KO	1.173
02 Ki67_KO	1.078
02 Ki67_KO	1.199
02 Ki67_KO	1.222
02 Ki67_KO	1.129
02 Ki67_KO	1.093
02 Ki67_KO	1.484
02 Ki67_KO	1.557
02 Ki67_KO	1.358
02 Ki67_KO	1.278
02 Ki67_KO	1.048
02 Ki67_KO	1.962
02 Ki67_KO	1.322
02 Ki67_KO	2.732
02 Ki67_KO	1.354
02 Ki67_KO	1.138
02 Ki67_KO	1.095
02 Ki67_KO	1.07
02 Ki67_KO	1.146
02 Ki67_KO	1.089
02 Ki67_KO	1.117
02 Ki67_KO	1.244
02 Ki67_KO	1.059
02 Ki67_KO	1.196
02 Ki67_KO	1.1
02 Ki67_KO	1.081
02 Ki67_KO	1.415
02 Ki67_KO	1.163
02 Ki67_KO	1.387
02 Ki67_KO	1.328
02 Ki67_KO	1.291
02 Ki67_KO	1.113
02 Ki67_KO	1.108
02 Ki67_KO	1.456
02 Ki67_KO	1.998
02 Ki67_KO	1.228
02 Ki67_KO	1.913
02 Ki67_KO	1.148
02 Ki67_KO	1.101
02 Ki67_KO	1.098
02 Ki67_KO	1.196
02 Ki67_KO	1.313
02 Ki67_KO	1.82
02 Ki67_KO	1.661
02 Ki67_KO	1.134
02 Ki67_KO	1.891
02 Ki67_KO	1.341
02 Ki67_KO	1.138
02 Ki67_KO	1.12
02 Ki67_KO	1.147
02 Ki67_KO	1.116
02 Ki67_KO	1.156
02 Ki67_KO	1.082
02 Ki67_KO	2.169
02 Ki67_KO	1.359
02 Ki67_KO	1.159
02 Ki67_KO	1.027
02 Ki67_KO	1.221
02 Ki67_KO	1.653
02 Ki67_KO	1.195
02 Ki67_KO	1.169
02 Ki67_KO	1.968
02 Ki67_KO	1.09
02 Ki67_KO	1.466
02 Ki67_KO	1.101
02 Ki67_KO	1.107
02 Ki67_KO	1.153
02 Ki67_KO	1.164
02 Ki67_KO	1.281
02 Ki67_KO	1.149
02 Ki67_KO	1.39
02 Ki67_KO	1.141
02 Ki67_KO	1.658
02 Ki67_KO	1.443
02 Ki67_KO	1.05
02 Ki67_KO	1.129
02 Ki67_KO	1.278
02 Ki67_KO	1.23
02 Ki67_KO	1.227
02 Ki67_KO	2.114
02 Ki67_KO	1.462
02 Ki67_KO	1.523
02 Ki67_KO	1.255
02 Ki67_KO	1.201
02 Ki67_KO	1.402
02 Ki67_KO	1.094
02 Ki67_KO	1.288
02 Ki67_KO	1.106
02 Ki67_KO	1.108
02 Ki67_KO	1.305
02 Ki67_KO	1.933
02 Ki67_KO	1.097
02 Ki67_KO	1.091
02 Ki67_KO	1.045
02 Ki67_KO	1.159
02 Ki67_KO	1.345
02 Ki67_KO	2.043
02 Ki67_KO	1.045
02 Ki67_KO	1.407
02 Ki67_KO	1.043
02 Ki67_KO	1.077
02 Ki67_KO	1.031
02 Ki67_KO	1.163
02 Ki67_KO	1.534
02 Ki67_KO	1.112
02 Ki67_KO	1.089
02 Ki67_KO	1.088
02 Ki67_KO	1.049
02 Ki67_KO	1.03
02 Ki67_KO	1.185
02 Ki67_KO	1.064
02 Ki67_KO	1.023
02 Ki67_KO	1.463
02 Ki67_KO	1.535
02 Ki67_KO	1.292
02 Ki67_KO	1.023
02 Ki67_KO	1.164
02 Ki67_KO	1.151
02 Ki67_KO	1.675
02 Ki67_KO	1.408
02 Ki67_KO	1.514
02 Ki67_KO	1.411
02 Ki67_KO	1.279
02 Ki67_KO	1.371
02 Ki67_KO	1.088
02 Ki67_KO	1.232
02 Ki67_KO	1.944
02 Ki67_KO	1.601
02 Ki67_KO	1.428
02 Ki67_KO	1.162
02 Ki67_KO	1.147
02 Ki67_KO	1.157
02 Ki67_KO	1.278
02 Ki67_KO	1.416
02 Ki67_KO	1.441
02 Ki67_KO	1.509
02 Ki67_KO	1.071
02 Ki67_KO	1.893
02 Ki67_KO	1.441
02 Ki67_KO	1.13
02 Ki67_KO	1.022
02 Ki67_KO	1.312
02 Ki67_KO	1.146
02 Ki67_KO	1.396
02 Ki67_KO	1.447
02 Ki67_KO	1.604
02 Ki67_KO	1.339
02 Ki67_KO	1.049
02 Ki67_KO	1.253
02 Ki67_KO	1.232
02 Ki67_KO	1.158
02 Ki67_KO	1.871
02 Ki67_KO	2.44
02 Ki67_KO	1.066
02 Ki67_KO	1.084
02 Ki67_KO	1.077
02 Ki67_KO	1.192
02 Ki67_KO	1.36
02 Ki67_KO	1.112
02 Ki67_KO	1.678
02 Ki67_KO	1.114
02 Ki67_KO	1.021
02 Ki67_KO	1.104
02 Ki67_KO	2.511
02 Ki67_KO	1.216
02 Ki67_KO	1.529
02 Ki67_KO	1.56
02 Ki67_KO	1.199
02 Ki67_KO	1.633
02 Ki67_KO	2.747
02 Ki67_KO	1.733
02 Ki67_KO	1.75
02 Ki67_KO	1.069
02 Ki67_KO	2.782
02 Ki67_KO	1.096
02 Ki67_KO	1.051
02 Ki67_KO	1.033
02 Ki67_KO	1.115
02 Ki67_KO	1.154
02 Ki67_KO	1.356
02 Ki67_KO	1.218
02 Ki67_KO	1.208
02 Ki67_KO	1.369
02 Ki67_KO	1.167
02 Ki67_KO	2.113
02 Ki67_KO	1.195
02 Ki67_KO	1.194
02 Ki67_KO	1.224
02 Ki67_KO	1.048
02 Ki67_KO	1.072
02 Ki67_KO	1.095
02 Ki67_KO	1.23
02 Ki67_KO	1.152
02 Ki67_KO	1.195
02 Ki67_KO	1.556
02 Ki67_KO	1.011
02 Ki67_KO	1.493
02 Ki67_KO	1.054
02 Ki67_KO	1.101
02 Ki67_KO	1.196
02 Ki67_KO	1.106
02 Ki67_KO	1.072
02 Ki67_KO	2.428
02 Ki67_KO	2.003
02 Ki67_KO	1.395
02 Ki67_KO	1.06
02 Ki67_KO	1.134
02 Ki67_KO	1.517
02 Ki67_KO	1.646
02 Ki67_KO	2.051
02 Ki67_KO	1.176
02 Ki67_KO	1.622
02 Ki67_KO	1.403
02 Ki67_KO	1.225
02 Ki67_KO	1.167
02 Ki67_KO	1.213
02 Ki67_KO	1.101
02 Ki67_KO	1.503
02 Ki67_KO	1.538
02 Ki67_KO	1.456
02 Ki67_KO	1.273
02 Ki67_KO	1.002
01 Wild-type	1.055
01 Wild-type	1.234
01 Wild-type	1.054
01 Wild-type	2.521
01 Wild-type	1.374
01 Wild-type	1.113
01 Wild-type	1.421
01 Wild-type	1.161
01 Wild-type	1.062
01 Wild-type	1.053
01 Wild-type	2.082
01 Wild-type	1.128
01 Wild-type	1.216
01 Wild-type	1.095
01 Wild-type	1.184
01 Wild-type	1.899
01 Wild-type	1.719
01 Wild-type	2.009
01 Wild-type	1.558
01 Wild-type	1.607
01 Wild-type	1.245
01 Wild-type	1.406
01 Wild-type	1.036
01 Wild-type	1.623
01 Wild-type	1.473
01 Wild-type	2.159
01 Wild-type	1.239
01 Wild-type	1.086
01 Wild-type	1.197
01 Wild-type	1.188
01 Wild-type	1.115
01 Wild-type	1.175
01 Wild-type	1.765
01 Wild-type	1.248
01 Wild-type	1.085
01 Wild-type	1.338
01 Wild-type	1.634
01 Wild-type	1.275
01 Wild-type	1.18
01 Wild-type	1.456
01 Wild-type	1.302
01 Wild-type	2.524
01 Wild-type	1.66
01 Wild-type	1.599
01 Wild-type	2.217
01 Wild-type	1.353
01 Wild-type	1.374
01 Wild-type	1.164
01 Wild-type	1.131
01 Wild-type	1.111
01 Wild-type	1.334
01 Wild-type	1.622
01 Wild-type	1.196
01 Wild-type	1.249
01 Wild-type	1.186
01 Wild-type	1.882
01 Wild-type	2.549
01 Wild-type	1.172
01 Wild-type	2.312
01 Wild-type	2.167
01 Wild-type	1.061
01 Wild-type	1.477
01 Wild-type	2.082
01 Wild-type	1.19
01 Wild-type	1.175
01 Wild-type	1.281
01 Wild-type	1.512
01 Wild-type	1.426
01 Wild-type	2.178
01 Wild-type	1.501
01 Wild-type	1.144
01 Wild-type	1.238
01 Wild-type	1.482
01 Wild-type	1.592
01 Wild-type	1.758
01 Wild-type	1.879
01 Wild-type	2.081
01 Wild-type	1.345
01 Wild-type	1.067
01 Wild-type	1.07
01 Wild-type	1.49
01 Wild-type	2.494
01 Wild-type	1.182
01 Wild-type	1.265
01 Wild-type	1.998
01 Wild-type	1.396
01 Wild-type	1.134
01 Wild-type	1.681
01 Wild-type	1.601
01 Wild-type	1.614
01 Wild-type	1.382
01 Wild-type	2.19
01 Wild-type	1.631
01 Wild-type	1.273
01 Wild-type	1.597
01 Wild-type	2.153
01 Wild-type	1.036
01 Wild-type	1.169
01 Wild-type	2.271
01 Wild-type	1.197
01 Wild-type	1.252
01 Wild-type	2.276
01 Wild-type	1.085
01 Wild-type	1.446
01 Wild-type	1.365
01 Wild-type	1.585
01 Wild-type	1.301
01 Wild-type	1.75
01 Wild-type	1.072
01 Wild-type	1.663
01 Wild-type	1.145
01 Wild-type	1.21
01 Wild-type	2.253
01 Wild-type	1.102
01 Wild-type	1.056
01 Wild-type	1.114
01 Wild-type	1.657
01 Wild-type	1.4
01 Wild-type	1.097
01 Wild-type	1.168
01 Wild-type	1.463
01 Wild-type	1.14
01 Wild-type	1.979
01 Wild-type	1.678
01 Wild-type	1.328
01 Wild-type	2.105
01 Wild-type	1.124
01 Wild-type	1.276
01 Wild-type	1.754
01 Wild-type	1.224
01 Wild-type	2.006
01 Wild-type	1.069
01 Wild-type	1.815
01 Wild-type	1.182
01 Wild-type	1
01 Wild-type	1.25
01 Wild-type	1.561
01 Wild-type	4.194
01 Wild-type	1.107
01 Wild-type	2.923
01 Wild-type	1.51
01 Wild-type	1.143
01 Wild-type	1.546
01 Wild-type	1.783
01 Wild-type	1.211
01 Wild-type	1.06
01 Wild-type	1.435
01 Wild-type	1.315
01 Wild-type	2.676
01 Wild-type	1.201
01 Wild-type	1.906
01 Wild-type	1.201
01 Wild-type	1.116
01 Wild-type	2.153
01 Wild-type	1.26
01 Wild-type	1.282
01 Wild-type	1
01 Wild-type	1.311
01 Wild-type	1.969
01 Wild-type	1.196
01 Wild-type	1.104
01 Wild-type	1.204
01 Wild-type	1.797
01 Wild-type	1.019
01 Wild-type	1.621
01 Wild-type	1.109
01 Wild-type	3.139
01 Wild-type	1.575
01 Wild-type	1.745
01 Wild-type	1.495
01 Wild-type	2.334
01 Wild-type	2.539
01 Wild-type	1.817
01 Wild-type	1.444
01 Wild-type	1.202
01 Wild-type	1.227
01 Wild-type	1.621
01 Wild-type	1.647
01 Wild-type	1.121
01 Wild-type	1.299
01 Wild-type	1.404
01 Wild-type	1.709
01 Wild-type	1.294
01 Wild-type	1.839
01 Wild-type	1.719
01 Wild-type	1.214
01 Wild-type	1.154
01 Wild-type	1.117
01 Wild-type	1.236
01 Wild-type	1.529
01 Wild-type	2.537
01 Wild-type	1.033
01 Wild-type	1.637
01 Wild-type	1.155
01 Wild-type	1.127
01 Wild-type	1.182
01 Wild-type	1.199
01 Wild-type	1.643
01 Wild-type	1.39
01 Wild-type	1.444
01 Wild-type	1.282
01 Wild-type	2.116
01 Wild-type	1.424
01 Wild-type	1.925
01 Wild-type	1.183
01 Wild-type	1.592
01 Wild-type	1.967
01 Wild-type	1.173
01 Wild-type	1.392
01 Wild-type	1.506
01 Wild-type	1.385
01 Wild-type	1.711
01 Wild-type	2.287
01 Wild-type	1.364
01 Wild-type	2.535
01 Wild-type	1.332
01 Wild-type	1.213
01 Wild-type	1.733
01 Wild-type	1.874
01 Wild-type	1.204
01 Wild-type	1.648
01 Wild-type	2.77
01 Wild-type	1.094
01 Wild-type	1.482
01 Wild-type	1.991
01 Wild-type	1.102
01 Wild-type	1.808
01 Wild-type	1.464
01 Wild-type	1.798
01 Wild-type	1.502
01 Wild-type	1.797
01 Wild-type	1.117
01 Wild-type	1.744
01 Wild-type	1.261
01 Wild-type	1.07
01 Wild-type	1.842
01 Wild-type	1.277
01 Wild-type	1.508
01 Wild-type	1.394
01 Wild-type	1.632
01 Wild-type	1.764
01 Wild-type	1.075
01 Wild-type	1.276
01 Wild-type	2.396
01 Wild-type	1.806
01 Wild-type	2.533
01 Wild-type	1.559
01 Wild-type	3.687
01 Wild-type	1.209
01 Wild-type	1.805
01 Wild-type	1.216
01 Wild-type	1.155
01 Wild-type	1.741
01 Wild-type	1.145
01 Wild-type	1.699
01 Wild-type	1.425
01 Wild-type	2.448
01 Wild-type	1.209
01 Wild-type	1.461
01 Wild-type	1.324
01 Wild-type	1.146
01 Wild-type	1.174
01 Wild-type	1.281
01 Wild-type	1.209
01 Wild-type	1.364
01 Wild-type	1.427
01 Wild-type	1.554
01 Wild-type	1.849
01 Wild-type	1.356
01 Wild-type	1.475
01 Wild-type	1.448
01 Wild-type	1.352
01 Wild-type	1.231
01 Wild-type	2.069
01 Wild-type	1.164
01 Wild-type	2.522
01 Wild-type	2.674
01 Wild-type	1.608
01 Wild-type	1.208
01 Wild-type	1.067
01 Wild-type	1.051
01 Wild-type	1.428
01 Wild-type	1.316
01 Wild-type	1.646
01 Wild-type	1.312
01 Wild-type	1.347
01 Wild-type	1.464
01 Wild-type	1.236
01 Wild-type	1.564
01 Wild-type	2.279
01 Wild-type	1.408
01 Wild-type	1.207
01 Wild-type	1.576
01 Wild-type	2.17
01 Wild-type	1.241
01 Wild-type	2.363
01 Wild-type	1.105
01 Wild-type	1.518
01 Wild-type	1.093
01 Wild-type	2.302
01 Wild-type	2.438
01 Wild-type	1.298
01 Wild-type	1.967
01 Wild-type	1.278
01 Wild-type	1.22
01 Wild-type	1.288
01 Wild-type	1.32
01 Wild-type	2.298
01 Wild-type	1.236
01 Wild-type	1.18
01 Wild-type	1.357
01 Wild-type	1.348
01 Wild-type	1.239
01 Wild-type	3.164
01 Wild-type	1.379
01 Wild-type	1.75
01 Wild-type	1.038
01 Wild-type	1.088
01 Wild-type	1.256
01 Wild-type	2.999
01 Wild-type	1.225
01 Wild-type	1.32
01 Wild-type	1.402
01 Wild-type	2.182
01 Wild-type	3.119
01 Wild-type	1.489
01 Wild-type	1.979
01 Wild-type	1.729
01 Wild-type	1.834
01 Wild-type	1.179
01 Wild-type	1.3
01 Wild-type	1.496
01 Wild-type	1.13
01 Wild-type	1.399
01 Wild-type	1.142
01 Wild-type	1.172
01 Wild-type	2.436
01 Wild-type	2.712
01 Wild-type	1.162
01 Wild-type	1.577
01 Wild-type	1.928
01 Wild-type	1.193
01 Wild-type	2.726
01 Wild-type	1.495
01 Wild-type	1.623
01 Wild-type	1.33
01 Wild-type	2.027
01 Wild-type	1.223
01 Wild-type	1.075
01 Wild-type	1.574
01 Wild-type	1.525
01 Wild-type	1.643
01 Wild-type	2.302
01 Wild-type	1.074
01 Wild-type	1.113
01 Wild-type	1.18
01 Wild-type	1.295
01 Wild-type	1.072
01 Wild-type	2.269
01 Wild-type	1.1
01 Wild-type	2.086
01 Wild-type	1.17
01 Wild-type	3.584
01 Wild-type	1.035
01 Wild-type	1.116
01 Wild-type	1.036
01 Wild-type	1.042
01 Wild-type	2.007
01 Wild-type	1.14
01 Wild-type	1.458
01 Wild-type	1.727
01 Wild-type	1.544
01 Wild-type	1.436
01 Wild-type	1.494
01 Wild-type	1.324
01 Wild-type	1.51
01 Wild-type	1.166
01 Wild-type	2.044
01 Wild-type	1.494
01 Wild-type	1.175
01 Wild-type	1.072
01 Wild-type	1.724
01 Wild-type	1.235
01 Wild-type	1.237
01 Wild-type	1.462
01 Wild-type	1.094
01 Wild-type	1.631
01 Wild-type	1.161
01 Wild-type	1.22
01 Wild-type	1.433
01 Wild-type	2.214
01 Wild-type	2.007
01 Wild-type	1.342
01 Wild-type	1.369
01 Wild-type	1.039
01 Wild-type	1.109
01 Wild-type	2.054
01 Wild-type	1.828
01 Wild-type	1.452
01 Wild-type	1.522
01 Wild-type	1.469
01 Wild-type	1.755
01 Wild-type	1.157
01 Wild-type	1.384
01 Wild-type	1.056
01 Wild-type	2.241
01 Wild-type	1.224
01 Wild-type	1.028
01 Wild-type	1.168
01 Wild-type	1.848
01 Wild-type	1.221
01 Wild-type	1.195
01 Wild-type	1.244
01 Wild-type	1.639
01 Wild-type	1.781
01 Wild-type	1.347
01 Wild-type	1.037
01 Wild-type	2.05
01 Wild-type	1.212
01 Wild-type	1.047
01 Wild-type	2.125
01 Wild-type	1.137
01 Wild-type	1.323
01 Wild-type	1.139
01 Wild-type	1.446
01 Wild-type	2.584
01 Wild-type	1.325
01 Wild-type	1.315
01 Wild-type	1.168
01 Wild-type	2.762
01 Wild-type	1.319
01 Wild-type	1.828
01 Wild-type	1.423
01 Wild-type	1.443
01 Wild-type	1.724
01 Wild-type	1.474
01 Wild-type	1.267
01 Wild-type	1.484
01 Wild-type	1.187
01 Wild-type	1.215
01 Wild-type	2.718
01 Wild-type	1.096
01 Wild-type	1.43
01 Wild-type	1.526
01 Wild-type	1.033
01 Wild-type	2.35
01 Wild-type	1.495
01 Wild-type	1.483
01 Wild-type	1.323
01 Wild-type	1.485
01 Wild-type	2.46
01 Wild-type	1.081
01 Wild-type	1.199
01 Wild-type	1.624
01 Wild-type	1.387
01 Wild-type	1.353
01 Wild-type	1.529
01 Wild-type	1.232
01 Wild-type	1.22
01 Wild-type	1.126
01 Wild-type	2.149
01 Wild-type	1.332
01 Wild-type	1.113
01 Wild-type	3.617
01 Wild-type	1.265
01 Wild-type	1.095
01 Wild-type	1.545
01 Wild-type	1.198
01 Wild-type	2.207
01 Wild-type	1.643
01 Wild-type	1.37
01 Wild-type	1.511
01 Wild-type	1.76
01 Wild-type	1.298
01 Wild-type	1.654
01 Wild-type	1.487
01 Wild-type	1.229
01 Wild-type	1.137
01 Wild-type	1.157
01 Wild-type	1.553
01 Wild-type	2.071
01 Wild-type	1.656
01 Wild-type	1.282
01 Wild-type	2.231
01 Wild-type	1.177
01 Wild-type	1.811
01 Wild-type	1.057
01 Wild-type	1.256
01 Wild-type	1.47
01 Wild-type	1.088
01 Wild-type	1.43
01 Wild-type	1.028
01 Wild-type	1.193
01 Wild-type	1.059
01 Wild-type	1.05
01 Wild-type	1.114
01 Wild-type	1.215
01 Wild-type	1.253
01 Wild-type	1.129
01 Wild-type	1.474
01 Wild-type	1.073
01 Wild-type	1.031
01 Wild-type	1.982
01 Wild-type	1.186
01 Wild-type	1.469
01 Wild-type	1.147
01 Wild-type	1.123
01 Wild-type	1.108
01 Wild-type	1.321
01 Wild-type	2.049
01 Wild-type	2.274
01 Wild-type	1.072
01 Wild-type	1.267
01 Wild-type	1.056
01 Wild-type	1.173
01 Wild-type	1.115
01 Wild-type	1.386
01 Wild-type	1.065
01 Wild-type	1.087
01 Wild-type	1.154
01 Wild-type	1.204
01 Wild-type	1.077
01 Wild-type	1.494
01 Wild-type	1.048
01 Wild-type	2.68
01 Wild-type	1.765
01 Wild-type	2.07
01 Wild-type	1.407
01 Wild-type	1.518
01 Wild-type	1.123
01 Wild-type	1.104
01 Wild-type	1.119
01 Wild-type	2.195
01 Wild-type	1.325
01 Wild-type	1.096
01 Wild-type	1.381
01 Wild-type	1.196
01 Wild-type	1.182
01 Wild-type	1.261
01 Wild-type	1.127
01 Wild-type	1.313
01 Wild-type	1.775
01 Wild-type	1.758
01 Wild-type	1.632
01 Wild-type	1.711
01 Wild-type	1.358
01 Wild-type	1.588
01 Wild-type	1.252
01 Wild-type	2.171
01 Wild-type	1.167
01 Wild-type	2.794
01 Wild-type	1.067
01 Wild-type	1.205
01 Wild-type	2.066
01 Wild-type	1.058
01 Wild-type	1.437
01 Wild-type	1.526
01 Wild-type	1.495
01 Wild-type	1.084
01 Wild-type	1.488
01 Wild-type	1.668
01 Wild-type	1.377
01 Wild-type	1.347
01 Wild-type	1.538
01 Wild-type	1.364
01 Wild-type	2.943
01 Wild-type	1.089
01 Wild-type	1.117
01 Wild-type	1.166
01 Wild-type	1.158
01 Wild-type	1.152
01 Wild-type	1.67
01 Wild-type	1.419
01 Wild-type	1.259
01 Wild-type	2.041
01 Wild-type	1.231
01 Wild-type	1.103
01 Wild-type	1.122
01 Wild-type	1.228
01 Wild-type	1.489
01 Wild-type	1.837
01 Wild-type	2.471
01 Wild-type	1.551
01 Wild-type	1.889
01 Wild-type	1.074
01 Wild-type	1.419
01 Wild-type	1.228
01 Wild-type	1.485
01 Wild-type	1.823
01 Wild-type	1.283
01 Wild-type	1.213
01 Wild-type	1.083
01 Wild-type	1.178
01 Wild-type	1.087
01 Wild-type	1.04
01 Wild-type	1.55
01 Wild-type	2.168
01 Wild-type	1.418
01 Wild-type	1.257
01 Wild-type	1.495
01 Wild-type	1.577
01 Wild-type	1.161
01 Wild-type	1.194
01 Wild-type	1.098
01 Wild-type	1.408
01 Wild-type	1.778
01 Wild-type	1.085
01 Wild-type	1.416
01 Wild-type	1.482
01 Wild-type	1.283
01 Wild-type	2.863
01 Wild-type	1.215
01 Wild-type	1.441
01 Wild-type	2.335
01 Wild-type	1.949
01 Wild-type	1.737
01 Wild-type	1.192
01 Wild-type	1.039
01 Wild-type	1.023
01 Wild-type	1.199
01 Wild-type	1.1
01 Wild-type	1.254
01 Wild-type	1.488
01 Wild-type	1.074
01 Wild-type	1.193
01 Wild-type	1.188
01 Wild-type	1.048
01 Wild-type	1.481
01 Wild-type	1.157
01 Wild-type	1.621
01 Wild-type	1.718
01 Wild-type	1.158
01 Wild-type	1.184
01 Wild-type	1.879
01 Wild-type	1.242
01 Wild-type	1.151
01 Wild-type	1.092
01 Wild-type	1.105
01 Wild-type	1.047
01 Wild-type	1.061
01 Wild-type	1.129
01 Wild-type	1.199
01 Wild-type	1.106
01 Wild-type	1.105
01 Wild-type	1.068
01 Wild-type	1.241
01 Wild-type	1.098
01 Wild-type	1.15
01 Wild-type	1.538
01 Wild-type	1.62
01 Wild-type	1.165
01 Wild-type	1.817
01 Wild-type	1.522
01 Wild-type	1.249
01 Wild-type	2.163
01 Wild-type	1.051
01 Wild-type	1.039
01 Wild-type	1.206
01 Wild-type	1.174
01 Wild-type	1.057
01 Wild-type	1.188
01 Wild-type	1.237
01 Wild-type	1.279
01 Wild-type	1.332
01 Wild-type	1.261
01 Wild-type	1.106
01 Wild-type	1.088
01 Wild-type	1.332
01 Wild-type	1.158
01 Wild-type	1.491
01 Wild-type	1.114
01 Wild-type	1.171
01 Wild-type	1.241
01 Wild-type	1.875
01 Wild-type	1.407
02 Ki67_KO	1.227
02 Ki67_KO	1.166
02 Ki67_KO	1.367
02 Ki67_KO	1.106
02 Ki67_KO	1.062
02 Ki67_KO	1.099
02 Ki67_KO	1.113
02 Ki67_KO	1.03
02 Ki67_KO	1.121
02 Ki67_KO	1.004
02 Ki67_KO	1.281
02 Ki67_KO	1.058
02 Ki67_KO	2.137
02 Ki67_KO	1.161
02 Ki67_KO	1.096
02 Ki67_KO	1.152
02 Ki67_KO	1.286
02 Ki67_KO	1.286
02 Ki67_KO	1.139
02 Ki67_KO	1.662
02 Ki67_KO	1.336
02 Ki67_KO	1.115
02 Ki67_KO	1.073
02 Ki67_KO	1.227
02 Ki67_KO	1.6
02 Ki67_KO	1.322
02 Ki67_KO	1.208
02 Ki67_KO	1.15
02 Ki67_KO	1.344
02 Ki67_KO	1.068
02 Ki67_KO	1.129
02 Ki67_KO	1.137
02 Ki67_KO	1.108
02 Ki67_KO	1.86
02 Ki67_KO	1.16
02 Ki67_KO	1.181
02 Ki67_KO	1.215
02 Ki67_KO	1.092
02 Ki67_KO	1.066
02 Ki67_KO	1.098
02 Ki67_KO	1.03
02 Ki67_KO	1.405
02 Ki67_KO	1.252
02 Ki67_KO	1.201
02 Ki67_KO	1.042
02 Ki67_KO	1.114
02 Ki67_KO	1.097
02 Ki67_KO	1.113
02 Ki67_KO	2.495
02 Ki67_KO	1.292
02 Ki67_KO	1.158
02 Ki67_KO	1.035
02 Ki67_KO	1.098
02 Ki67_KO	1.124
02 Ki67_KO	1.125
02 Ki67_KO	1.14
02 Ki67_KO	1.313
02 Ki67_KO	1.213
02 Ki67_KO	1.113
02 Ki67_KO	1.067
02 Ki67_KO	1.087
02 Ki67_KO	1.055
02 Ki67_KO	1.062
02 Ki67_KO	1.363
02 Ki67_KO	1.213
02 Ki67_KO	1.086
02 Ki67_KO	1.074
02 Ki67_KO	1.114
02 Ki67_KO	1.504
02 Ki67_KO	1.29
02 Ki67_KO	1.57
02 Ki67_KO	1.026
02 Ki67_KO	1.391
02 Ki67_KO	1.194
02 Ki67_KO	2.375
02 Ki67_KO	1.148
02 Ki67_KO	1.523
02 Ki67_KO	1.766
02 Ki67_KO	2.972
02 Ki67_KO	1.9
02 Ki67_KO	1.264
02 Ki67_KO	1.069
02 Ki67_KO	1.11
02 Ki67_KO	2.197
02 Ki67_KO	1.259
02 Ki67_KO	1.084
02 Ki67_KO	1.072
02 Ki67_KO	2.278
02 Ki67_KO	1.109
02 Ki67_KO	1.129
02 Ki67_KO	1.101
02 Ki67_KO	1.066
02 Ki67_KO	1.157
02 Ki67_KO	1.258
02 Ki67_KO	1.139
02 Ki67_KO	1.929
02 Ki67_KO	1.286
02 Ki67_KO	1.119
02 Ki67_KO	1.122
02 Ki67_KO	1.145
02 Ki67_KO	1.409
02 Ki67_KO	1.411
02 Ki67_KO	1.141
02 Ki67_KO	1.12
02 Ki67_KO	1.24
02 Ki67_KO	1.252
02 Ki67_KO	1.194
02 Ki67_KO	1.283
02 Ki67_KO	1.189
02 Ki67_KO	1.171
02 Ki67_KO	1.14
02 Ki67_KO	1.429
02 Ki67_KO	1.172
02 Ki67_KO	1.144
02 Ki67_KO	1.318
02 Ki67_KO	1.239
02 Ki67_KO	1.12
02 Ki67_KO	1.051
02 Ki67_KO	1.311
02 Ki67_KO	1.247
02 Ki67_KO	1.513
02 Ki67_KO	1.067
02 Ki67_KO	1.425
02 Ki67_KO	1.082
02 Ki67_KO	1.097
02 Ki67_KO	1.05
02 Ki67_KO	1.556
02 Ki67_KO	1.048
02 Ki67_KO	1.283
02 Ki67_KO	1.219
02 Ki67_KO	2.216
02 Ki67_KO	3.429
02 Ki67_KO	1.096
02 Ki67_KO	1.371
02 Ki67_KO	2.001
02 Ki67_KO	1.043
02 Ki67_KO	1.961
02 Ki67_KO	1.063
02 Ki67_KO	1.11
02 Ki67_KO	1.074
02 Ki67_KO	1.023
02 Ki67_KO	1.222
02 Ki67_KO	1.18
02 Ki67_KO	1.057
02 Ki67_KO	1.058
02 Ki67_KO	1.125
02 Ki67_KO	1.151
02 Ki67_KO	1.134
02 Ki67_KO	1.083
02 Ki67_KO	1.094
02 Ki67_KO	1.149
02 Ki67_KO	1.015
02 Ki67_KO	1.047
02 Ki67_KO	1.128
02 Ki67_KO	1.874
02 Ki67_KO	1.13
02 Ki67_KO	1.026
02 Ki67_KO	1.105
02 Ki67_KO	1.063
02 Ki67_KO	1.093
02 Ki67_KO	2.125
02 Ki67_KO	1.055
02 Ki67_KO	1.063
02 Ki67_KO	1.036
02 Ki67_KO	1.272
02 Ki67_KO	1.036
02 Ki67_KO	1.088
02 Ki67_KO	1.027
02 Ki67_KO	1.078
02 Ki67_KO	1.123
02 Ki67_KO	1.014
02 Ki67_KO	1.237
02 Ki67_KO	1.016
02 Ki67_KO	1.086
02 Ki67_KO	1.047
02 Ki67_KO	1.079
02 Ki67_KO	1.093
02 Ki67_KO	1.231
02 Ki67_KO	1.114
02 Ki67_KO	1.26
02 Ki67_KO	1.002
02 Ki67_KO	1.163
02 Ki67_KO	1.081
02 Ki67_KO	1.219
02 Ki67_KO	1.165
02 Ki67_KO	1.379
02 Ki67_KO	1.679
02 Ki67_KO	1.232
02 Ki67_KO	1.131
02 Ki67_KO	1.267
02 Ki67_KO	1.027
02 Ki67_KO	1.083
02 Ki67_KO	1.114
02 Ki67_KO	1.248
02 Ki67_KO	1.137
02 Ki67_KO	1.206
02 Ki67_KO	1.058
02 Ki67_KO	1.044
02 Ki67_KO	1.131
02 Ki67_KO	1.323
02 Ki67_KO	1.103
02 Ki67_KO	1.269
02 Ki67_KO	1.187
02 Ki67_KO	1.464
02 Ki67_KO	1.886
02 Ki67_KO	1.158
02 Ki67_KO	1.2
02 Ki67_KO	1.932
02 Ki67_KO	2.308
02 Ki67_KO	1.976
02 Ki67_KO	1.018
02 Ki67_KO	1.057
02 Ki67_KO	1.166
02 Ki67_KO	1.384
02 Ki67_KO	1.066
02 Ki67_KO	1.088
02 Ki67_KO	1.119
02 Ki67_KO	1.187
02 Ki67_KO	1.245
02 Ki67_KO	1.212
02 Ki67_KO	1.272
02 Ki67_KO	1.675
02 Ki67_KO	1.449
02 Ki67_KO	1.545
02 Ki67_KO	1.153
02 Ki67_KO	1.069
02 Ki67_KO	1.525
02 Ki67_KO	1.453
02 Ki67_KO	1.136
02 Ki67_KO	1.173
02 Ki67_KO	1.11
02 Ki67_KO	1.521
02 Ki67_KO	1.218
02 Ki67_KO	1.285
02 Ki67_KO	1.035
02 Ki67_KO	1.413
02 Ki67_KO	1.137
02 Ki67_KO	1.054
02 Ki67_KO	1.686
02 Ki67_KO	1.122
02 Ki67_KO	1.412
02 Ki67_KO	2.238
02 Ki67_KO	1.278
02 Ki67_KO	1.062
02 Ki67_KO	2.047
02 Ki67_KO	1.145
02 Ki67_KO	1.097
02 Ki67_KO	1.067
02 Ki67_KO	1.094
02 Ki67_KO	1.232
02 Ki67_KO	1.039
02 Ki67_KO	1.006
02 Ki67_KO	1.424
02 Ki67_KO	1.094
02 Ki67_KO	1.324
02 Ki67_KO	1.428
02 Ki67_KO	1.179
02 Ki67_KO	1.252
02 Ki67_KO	1.118
02 Ki67_KO	1.099
02 Ki67_KO	1.11
02 Ki67_KO	1.397
02 Ki67_KO	1.283
02 Ki67_KO	1.236
02 Ki67_KO	1.256
02 Ki67_KO	2.432
02 Ki67_KO	1.661
02 Ki67_KO	1.298
02 Ki67_KO	1.163
02 Ki67_KO	1.064
02 Ki67_KO	1.345
02 Ki67_KO	1.407
02 Ki67_KO	1.124
02 Ki67_KO	1.305
02 Ki67_KO	1.398
02 Ki67_KO	1.124
02 Ki67_KO	1.133
02 Ki67_KO	1.107
02 Ki67_KO	1.19
02 Ki67_KO	1.059
02 Ki67_KO	1.477
02 Ki67_KO	1.028
02 Ki67_KO	1.719
02 Ki67_KO	1.224
02 Ki67_KO	1.023
02 Ki67_KO	1.126
02 Ki67_KO	1.041
02 Ki67_KO	1.12
02 Ki67_KO	1.314
02 Ki67_KO	1.021
02 Ki67_KO	1.166
02 Ki67_KO	1.077
02 Ki67_KO	1.131
02 Ki67_KO	1.65
02 Ki67_KO	1.076
02 Ki67_KO	1.273
02 Ki67_KO	1.064
02 Ki67_KO	1.11
02 Ki67_KO	1.076
02 Ki67_KO	2.426
02 Ki67_KO	1.106
02 Ki67_KO	1.116
02 Ki67_KO	1.585
02 Ki67_KO	1.143
02 Ki67_KO	1.059
02 Ki67_KO	1.156
02 Ki67_KO	1.239
02 Ki67_KO	1.085
02 Ki67_KO	1.633
02 Ki67_KO	1.083
02 Ki67_KO	1.165
02 Ki67_KO	1.128
02 Ki67_KO	1.202
02 Ki67_KO	1.265
02 Ki67_KO	1.175
02 Ki67_KO	1.538
02 Ki67_KO	1.125
02 Ki67_KO	1.106
02 Ki67_KO	1.396
02 Ki67_KO	1.892
02 Ki67_KO	2.424
02 Ki67_KO	1.049
02 Ki67_KO	1.019
02 Ki67_KO	1.131
02 Ki67_KO	1.194
02 Ki67_KO	1.021
02 Ki67_KO	1.013
02 Ki67_KO	1.132
02 Ki67_KO	1.214
02 Ki67_KO	1.282
02 Ki67_KO	1.211
02 Ki67_KO	1.063
02 Ki67_KO	1.092
02 Ki67_KO	1.128
02 Ki67_KO	1.156
02 Ki67_KO	1.038
02 Ki67_KO	1.025
02 Ki67_KO	1.086
02 Ki67_KO	1.226
02 Ki67_KO	1.135
02 Ki67_KO	1.125
02 Ki67_KO	1.245
02 Ki67_KO	1.188
02 Ki67_KO	1.101
02 Ki67_KO	1.126
02 Ki67_KO	1.238
02 Ki67_KO	1.242
02 Ki67_KO	1.122
02 Ki67_KO	1.191
02 Ki67_KO	1.223
02 Ki67_KO	1.121
02 Ki67_KO	1.809
02 Ki67_KO	1.044
02 Ki67_KO	1.275
02 Ki67_KO	1.332
02 Ki67_KO	1.343
02 Ki67_KO	1.082
02 Ki67_KO	1.056
02 Ki67_KO	1.639
02 Ki67_KO	1.647
02 Ki67_KO	1.106
02 Ki67_KO	1.101
02 Ki67_KO	1.477
02 Ki67_KO	1.059
02 Ki67_KO	2.213
02 Ki67_KO	1.109
02 Ki67_KO	1.191
02 Ki67_KO	2.042
02 Ki67_KO	1.452
02 Ki67_KO	1.69
02 Ki67_KO	1.193
02 Ki67_KO	1.082
02 Ki67_KO	1.259
02 Ki67_KO	2.609
02 Ki67_KO	1.33
02 Ki67_KO	1.23
02 Ki67_KO	1.108
02 Ki67_KO	2.102
02 Ki67_KO	1.833
02 Ki67_KO	1.098
02 Ki67_KO	1.144
02 Ki67_KO	1.077
02 Ki67_KO	1.109
02 Ki67_KO	2.01
02 Ki67_KO	1.192
02 Ki67_KO	2.019
02 Ki67_KO	1.074
02 Ki67_KO	1.343
02 Ki67_KO	1.461
02 Ki67_KO	1.263
02 Ki67_KO	1.143
02 Ki67_KO	1.082
02 Ki67_KO	1.967
02 Ki67_KO	1.318
02 Ki67_KO	1.046
02 Ki67_KO	1.27
02 Ki67_KO	1.795
02 Ki67_KO	1.262
02 Ki67_KO	1.193
02 Ki67_KO	1.165
02 Ki67_KO	1.578
02 Ki67_KO	1.744
02 Ki67_KO	1.037
02 Ki67_KO	1.546
02 Ki67_KO	1.143
02 Ki67_KO	1.101
02 Ki67_KO	2.218
02 Ki67_KO	1.067
02 Ki67_KO	1.153
02 Ki67_KO	1.159
02 Ki67_KO	2.071
02 Ki67_KO	2.114
02 Ki67_KO	2.12
02 Ki67_KO	1.032
02 Ki67_KO	1.259
02 Ki67_KO	1.202
02 Ki67_KO	1.054
02 Ki67_KO	1.611
02 Ki67_KO	1.385
02 Ki67_KO	1.08
02 Ki67_KO	1.179
02 Ki67_KO	1.631
02 Ki67_KO	1.13
02 Ki67_KO	2.304
02 Ki67_KO	1.19
02 Ki67_KO	1.117
02 Ki67_KO	1.252
02 Ki67_KO	1.129
02 Ki67_KO	1.177
02 Ki67_KO	1.362
02 Ki67_KO	1.132
02 Ki67_KO	1.065
02 Ki67_KO	1.061
02 Ki67_KO	1.217
02 Ki67_KO	1.077
02 Ki67_KO	1.266
02 Ki67_KO	1.121
02 Ki67_KO	1.4
02 Ki67_KO	1.168
02 Ki67_KO	1.176
02 Ki67_KO	1.135
02 Ki67_KO	1.124
02 Ki67_KO	1.247
02 Ki67_KO	1.358
02 Ki67_KO	1.716
02 Ki67_KO	1.956
02 Ki67_KO	1.297
02 Ki67_KO	1.011
02 Ki67_KO	1.353
02 Ki67_KO	1.07
02 Ki67_KO	1.278
02 Ki67_KO	1.317
02 Ki67_KO	1.316
02 Ki67_KO	1.212
02 Ki67_KO	1.051
02 Ki67_KO	1.174
02 Ki67_KO	1.997
02 Ki67_KO	1.603
02 Ki67_KO	1.312
02 Ki67_KO	2.236
02 Ki67_KO	1.484
02 Ki67_KO	1.213
02 Ki67_KO	1.1
02 Ki67_KO	1.118
02 Ki67_KO	1.095
02 Ki67_KO	1.057
02 Ki67_KO	1.194
02 Ki67_KO	1.234
02 Ki67_KO	1.914
02 Ki67_KO	1.138
02 Ki67_KO	1.15
02 Ki67_KO	1.257
02 Ki67_KO	1.092
02 Ki67_KO	1.181
02 Ki67_KO	1.065
02 Ki67_KO	1.063
02 Ki67_KO	1.094
02 Ki67_KO	1.203
02 Ki67_KO	1.126
02 Ki67_KO	1.184
02 Ki67_KO	1.267
02 Ki67_KO	1.371
02 Ki67_KO	1.208
02 Ki67_KO	1.267
02 Ki67_KO	1.153
02 Ki67_KO	1.074
02 Ki67_KO	1.076
02 Ki67_KO	1.343
02 Ki67_KO	1.159
02 Ki67_KO	1.285
02 Ki67_KO	1.104
02 Ki67_KO	1.021
02 Ki67_KO	1.364
02 Ki67_KO	1.242
02 Ki67_KO	1.274
02 Ki67_KO	1.124
02 Ki67_KO	1.079
02 Ki67_KO	1.099
02 Ki67_KO	1.026
02 Ki67_KO	1.072
02 Ki67_KO	1.106
02 Ki67_KO	1.175
02 Ki67_KO	1.035
02 Ki67_KO	2.377
02 Ki67_KO	2.142
02 Ki67_KO	1.016
02 Ki67_KO	1.166
02 Ki67_KO	2.37
02 Ki67_KO	1.314
02 Ki67_KO	1.084
02 Ki67_KO	1.129
02 Ki67_KO	1.345
02 Ki67_KO	1.09
02 Ki67_KO	1.122
02 Ki67_KO	1.148
02 Ki67_KO	1.493
02 Ki67_KO	1.277
02 Ki67_KO	1.297
02 Ki67_KO	1.132
02 Ki67_KO	1.162
02 Ki67_KO	1.181
02 Ki67_KO	1.133
02 Ki67_KO	2.23
02 Ki67_KO	1.289
02 Ki67_KO	1.43
02 Ki67_KO	1.423
02 Ki67_KO	2.109
02 Ki67_KO	1.286
02 Ki67_KO	2.188
02 Ki67_KO	1.26
02 Ki67_KO	1.267
02 Ki67_KO	1.04
02 Ki67_KO	2.19
02 Ki67_KO	1.122
02 Ki67_KO	1.069
02 Ki67_KO	1.09
02 Ki67_KO	1.233
02 Ki67_KO	1.004
02 Ki67_KO	1.128
02 Ki67_KO	1.069
02 Ki67_KO	1.017
02 Ki67_KO	1.04
02 Ki67_KO	1.035
02 Ki67_KO	1.152
02 Ki67_KO	1.229
02 Ki67_KO	1.084
02 Ki67_KO	1.119
02 Ki67_KO	1.73
02 Ki67_KO	1.445
02 Ki67_KO	1.566
02 Ki67_KO	1.562
02 Ki67_KO	2.161
02 Ki67_KO	1.719
02 Ki67_KO	1.543
02 Ki67_KO	1.764
02 Ki67_KO	2.385
02 Ki67_KO	1.25
02 Ki67_KO	1.101
02 Ki67_KO	1.364
02 Ki67_KO	1.217
02 Ki67_KO	1.024
02 Ki67_KO	1.287
02 Ki67_KO	1.474
02 Ki67_KO	2.291
02 Ki67_KO	1.076
02 Ki67_KO	1.453
02 Ki67_KO	1.501
02 Ki67_KO	1.56
02 Ki67_KO	1.091
02 Ki67_KO	1.105
02 Ki67_KO	1.22
02 Ki67_KO	1.194
02 Ki67_KO	1.934
02 Ki67_KO	1.058
02 Ki67_KO	1.177
02 Ki67_KO	1.372
02 Ki67_KO	1.398
02 Ki67_KO	1.334
02 Ki67_KO	1.132
02 Ki67_KO	1.132
02 Ki67_KO	1.64
02 Ki67_KO	1.465
02 Ki67_KO	1.717
02 Ki67_KO	1.143
02 Ki67_KO	1.145
02 Ki67_KO	1.105
02 Ki67_KO	1.108
02 Ki67_KO	1.01
02 Ki67_KO	1.127
02 Ki67_KO	1.202
02 Ki67_KO	1.17
02 Ki67_KO	1.166
02 Ki67_KO	1.095
02 Ki67_KO	2.288
02 Ki67_KO	1.118
01 Wild-type	3.032
01 Wild-type	1.502
01 Wild-type	1.757
01 Wild-type	1.249
01 Wild-type	1.743
01 Wild-type	2.131
01 Wild-type	1.264
01 Wild-type	1.469
01 Wild-type	1.249
01 Wild-type	1.653
01 Wild-type	1.178
01 Wild-type	1.453
01 Wild-type	1.979
01 Wild-type	1.924
01 Wild-type	1.322
01 Wild-type	1.136
01 Wild-type	1.86
01 Wild-type	1.567
01 Wild-type	1.145
01 Wild-type	1.113
01 Wild-type	1.07
01 Wild-type	2.073
01 Wild-type	1.215
01 Wild-type	1.154
01 Wild-type	1.773
01 Wild-type	1.993
01 Wild-type	1.305
01 Wild-type	1.215
01 Wild-type	1.166
01 Wild-type	1.042
01 Wild-type	2.141
01 Wild-type	1.691
01 Wild-type	1.167
01 Wild-type	1.187
01 Wild-type	1.812
01 Wild-type	1.493
01 Wild-type	1.878
01 Wild-type	1.288
01 Wild-type	1.329
01 Wild-type	1.232
01 Wild-type	1.302
01 Wild-type	1.781
01 Wild-type	1.306
01 Wild-type	1.104
01 Wild-type	2.004
01 Wild-type	2.399
01 Wild-type	1.683
01 Wild-type	1.278
01 Wild-type	1.571
01 Wild-type	1.197
01 Wild-type	1.038
01 Wild-type	1.436
01 Wild-type	1.155
01 Wild-type	1.061
01 Wild-type	1.438
01 Wild-type	1.675
01 Wild-type	1.823
01 Wild-type	1.132
01 Wild-type	1.74
01 Wild-type	1.184
01 Wild-type	1.313
01 Wild-type	2.659
01 Wild-type	1.412
01 Wild-type	1.287
01 Wild-type	1.206
01 Wild-type	1.245
01 Wild-type	1.458
01 Wild-type	1.299
01 Wild-type	1.158
01 Wild-type	1.147
01 Wild-type	1.972
01 Wild-type	1.029
01 Wild-type	1.12
01 Wild-type	3.021
01 Wild-type	1.603
01 Wild-type	1.335
01 Wild-type	1.228
01 Wild-type	1.414
01 Wild-type	1.509
01 Wild-type	2.02
01 Wild-type	1.167
01 Wild-type	1.174
01 Wild-type	2.007
01 Wild-type	1.198
01 Wild-type	1.826
01 Wild-type	1.779
01 Wild-type	1.171
01 Wild-type	1.16
01 Wild-type	1.817
01 Wild-type	1.071
01 Wild-type	1.432
01 Wild-type	1.299
01 Wild-type	1.049
01 Wild-type	1.209
01 Wild-type	1.259
01 Wild-type	2.103
01 Wild-type	1.099
01 Wild-type	1.856
01 Wild-type	1.066
01 Wild-type	1.436
01 Wild-type	1.194
01 Wild-type	1.13
01 Wild-type	1.726
01 Wild-type	1.738
01 Wild-type	1.392
01 Wild-type	1.874
01 Wild-type	1.262
01 Wild-type	1.226
01 Wild-type	1.817
01 Wild-type	2.187
01 Wild-type	1.676
01 Wild-type	2.096
01 Wild-type	1.957
01 Wild-type	1.907
01 Wild-type	1.342
01 Wild-type	1.439
01 Wild-type	1.137
01 Wild-type	2.361
01 Wild-type	1.29
01 Wild-type	1.183
01 Wild-type	1.343
01 Wild-type	1.057
01 Wild-type	2.153
01 Wild-type	1.235
01 Wild-type	1.036
01 Wild-type	1.511
01 Wild-type	1.631
01 Wild-type	1.075
01 Wild-type	1.43
01 Wild-type	1.217
01 Wild-type	2.372
01 Wild-type	1.687
01 Wild-type	1.752
01 Wild-type	2.11
01 Wild-type	1.288
01 Wild-type	1.421
01 Wild-type	1.488
01 Wild-type	1.877
01 Wild-type	1.264
01 Wild-type	1.496
01 Wild-type	1.345
01 Wild-type	2.304
[truncated: 813 more rows]
