# Supplementary material for: Ki-67 shapes the nucleolus by anchoring chromatin via its amphiphilic properties
Source: EMBO J. 2026 Mar 24;45(9):3156–91. doi: 10.1038/s44318-026-00747-7 (PMC13144362; doi:10.1038/s44318-026-00747-7)
Supplement: Supplementary file 4 — Figure Source Data Appendix [file 44318_2026_747_MOESM4_ESM.zip › Appendix_Figure_S3/A/Nuclear area.csv]

parental_nucleus_id	siRNA	Nucleus_area
e1214_exp04_Control_TR1_1_W0001_P0001_T0001.tif_1	siControl	205.3474124
e1214_exp04_Control_TR1_1_W0001_P0002_T0001.tif_1	siControl	260.1057963
e1214_exp04_Control_TR1_1_W0001_P0003_T0001.tif_1	siControl	297.7968124
e1214_exp04_Control_TR1_1_W0001_P0008_T0001.tif_1	siControl	175.4218681
e1214_exp04_Control_TR1_1_W0001_P0010_T0001.tif_1	siControl	311.81078
e1214_exp04_Control_TR1_1_W0001_P0011_T0001.tif_1	siControl	301.9087616
e1214_exp04_Control_TR1_1_W0001_P0012_T0001.tif_1	siControl	230.2302622
e1214_exp04_Control_TR1_1_W0001_P0027_T0001.tif_1	siControl	257.0496178
e1214_exp04_Control_TR1_1_W0001_P0028_T0001.tif_1	siControl	250.728885
e1214_exp04_Control_TR1_1_W0001_P0029_T0001.tif_1	siControl	263.4981544
e1214_exp04_Control_TR1_1_W0001_P0032_T0001.tif_1	siControl	160.7272062
e1214_exp04_Control_TR1_1_W0001_P0034_T0001.tif_1	siControl	161.2439782
e1214_exp04_Control_TR1_1_W0001_P0035_T0001.tif_1	siControl	272.5555562
e1214_exp04_Control_TR1_1_W0001_P0036_T0001.tif_1	siControl	222.9315522
e1214_exp04_Control_TR1_1_W0001_P0048_T0001.tif_1	siControl	157.4904353
e1214_exp04_Control_TR1_1_W0001_P0049_T0001.tif_1	siControl	177.8168007
e1214_exp04_Control_TR1_1_W0001_P0050_T0001.tif_1	siControl	147.168887
e1214_exp04_Control_TR1_1_W0001_P0051_T0001.tif_1	siControl	133.0382289
e1214_exp04_Control_TR1_1_W0001_P0052_T0001.tif_1	siControl	181.7953895
e1214_exp04_Control_TR1_1_W0001_P0064_T0001.tif_1	siControl	230.1357985
e1214_exp04_Control_TR1_1_W0001_P0065_T0001.tif_1	siControl	187.4326497
e1214_exp04_Control_TR1_1_W0001_P0067_T0001.tif_1	siControl	146.8271507
e1214_exp04_Control_TR1_1_W0001_P0079_T0001.tif_1	siControl	204.6722748
e1214_exp04_Control_TR1_1_W0001_P0080_T0001.tif_1	siControl	195.3370386
e1214_exp04_Control_TR1_1_W0001_P0082_T0001.tif_1	siControl	226.6573117
e1214_exp04_Control_TR1_1_W0001_P0083_T0001.tif_1	siControl	205.069578
e1214_exp04_Control_TR1_1_W0001_P0096_T0001.tif_1	siControl	237.4567352
e1214_exp04_Control_TR1_1_W0001_P0097_T0001.tif_1	siControl	182.276043
e1214_exp04_Control_TR1_1_W0001_P0098_T0001.tif_1	siControl	215.1966423
e1214_exp04_Control_TR1_1_W0001_P0099_T0001.tif_1	siControl	152.2282516
e1214_exp04_Control_TR1_1_W0001_P0100_T0001.tif_1	siControl	191.6168359
e1214_exp04_Control_TR1_1_W0001_P0106_T0001.tif_1	siControl	260.975418
e1214_exp04_Control_TR1_1_W0001_P0107_T0001.tif_1	siControl	285.327604
e1214_exp04_Control_TR1_1_W0001_P0110_T0001.tif_1	siControl	242.6383469
e1214_exp04_Control_TR1_1_W0001_P0111_T0001.tif_1	siControl	245.9501331
e1214_exp04_Control_TR1_1_W0001_P0112_T0001.tif_1	siControl	199.7351573
e1214_exp04_Control_TR1_1_W0001_P0113_T0001.tif_1	siControl	262.3284716
e1214_exp05_Control_TR1_1_W0001_P0002_T0001.tif_1	siControl	255.4631833
e1214_exp05_Control_TR1_1_W0001_P0004_T0001.tif_1	siControl	185.6600661
e1214_exp05_Control_TR1_1_W0001_P0012_T0001.tif_1	siControl	196.8317878
e1214_exp05_Control_TR1_1_W0001_P0013_T0001.tif_1	siControl	185.4100152
e1214_exp05_Control_TR1_1_W0001_P0014_T0001.tif_1	siControl	189.3413721
e1214_exp05_Control_TR1_1_W0001_P0016_T0001.tif_1	siControl	157.0847971
e1214_exp05_Control_TR1_1_W0001_P0017_T0001.tif_1	siControl	212.3794013
e1214_exp05_Control_TR1_1_W0001_P0019_T0001.tif_1	siControl	217.5749048
e1214_exp05_Control_TR1_1_W0001_P0020_T0001.tif_1	siControl	169.0816869
e1214_exp05_Control_TR1_1_W0001_P0031_T0001.tif_1	siControl	230.8026011
e1214_exp05_Control_TR1_1_W0001_P0032_T0001.tif_1	siControl	305.2844497
e1214_exp05_Control_TR1_1_W0001_P0038_T0001.tif_1	siControl	270.4523497
e1214_exp05_Control_TR1_1_W0001_P0039_T0001.tif_1	siControl	270.7162924
e1214_exp05_Control_TR1_1_W0001_P0040_T0001.tif_1	siControl	255.1575655
e1214_exp05_Control_TR1_1_W0001_P0043_T0001.tif_1	siControl	232.0445209
e1214_exp05_Control_TR1_1_W0001_P0044_T0001.tif_1	siControl	194.7174679
e1214_exp05_Control_TR1_1_W0001_P0046_T0001.tif_1	siControl	153.8980364
e1214_exp05_Control_TR1_1_W0001_P0047_T0001.tif_1	siControl	233.5920586
e1214_exp05_Control_TR1_1_W0001_P0063_T0001.tif_1	siControl	187.4993299
e1214_exp05_Control_TR1_1_W0001_P0065_T0001.tif_1	siControl	265.0151303
e1214_exp05_Control_TR1_1_W0001_P0066_T0001.tif_1	siControl	259.2778498
e1214_exp05_Control_TR1_1_W0001_P0068_T0001.tif_1	siControl	262.3729251
e1214_exp05_Control_TR1_1_W0001_P0069_T0001.tif_1	siControl	235.2674
e1214_exp05_Control_TR1_1_W0001_P0070_T0001.tif_1	siControl	236.881618
e1214_exp05_Control_TR1_1_W0001_P0071_T0001.tif_1	siControl	204.5833678
e1214_exp05_Control_TR1_1_W0001_P0078_T0001.tif_1	siControl	171.4932896
e1214_exp05_Control_TR1_1_W0001_P0079_T0001.tif_1	siControl	249.8509282
e1214_exp05_Control_TR1_1_W0001_P0080_T0001.tif_1	siControl	103.4460859
e1214_exp05_Control_TR1_1_W0001_P0081_T0001.tif_1	siControl	309.8270423
e1214_exp05_Control_TR1_1_W0001_P0082_T0001.tif_1	siControl	171.7072221
e1214_exp05_Control_TR1_1_W0001_P0089_T0001.tif_1	siControl	197.5263738
e1214_exp05_Control_TR1_1_W0001_P0090_T0001.tif_1	siControl	191.8057633
e1214_exp05_Control_TR1_1_W0001_P0091_T0001.tif_1	siControl	173.3575585
e1214_exp05_Control_TR1_1_W0001_P0092_T0001.tif_1	siControl	211.7542739
e1214_exp05_Control_TR1_1_W0001_P0093_T0001.tif_1	siControl	164.2029147
e1214_exp04_siKi67new_TR1_1_W0001_P0001_T0001.tif_1	siKi67#1	211.1874917
e1214_exp04_siKi67new_TR1_1_W0001_P0002_T0001.tif_1	siKi67#1	165.7976842
e1214_exp04_siKi67new_TR1_1_W0001_P0003_T0001.tif_1	siKi67#1	208.7758891
e1214_exp04_siKi67new_TR1_1_W0001_P0004_T0001.tif_1	siKi67#1	203.9165652
e1214_exp04_siKi67new_TR1_1_W0001_P0005_T0001.tif_1	siKi67#1	195.000859
e1214_exp04_siKi67new_TR1_1_W0001_P0022_T0001.tif_1	siKi67#1	220.1393164
e1214_exp04_siKi67new_TR1_1_W0001_P0023_T0001.tif_1	siKi67#1	177.4861778
e1214_exp04_siKi67new_TR1_1_W0001_P0024_T0001.tif_1	siKi67#1	180.8090773
e1214_exp04_siKi67new_TR1_1_W0001_P0025_T0001.tif_1	siKi67#1	240.7740781
e1214_exp04_siKi67new_TR1_1_W0001_P0026_T0001.tif_1	siKi67#1	285.7415773
e1214_exp04_siKi67new_TR1_1_W0001_P0045_T0001.tif_1	siKi67#1	198.6654949
e1214_exp04_siKi67new_TR1_1_W0001_P0046_T0001.tif_1	siKi67#1	143.4459059
e1214_exp04_siKi67new_TR1_1_W0001_P0047_T0001.tif_1	siKi67#1	205.1195882
e1214_exp04_siKi67new_TR1_1_W0001_P0048_T0001.tif_1	siKi67#1	179.1448492
e1214_exp04_siKi67new_TR1_1_W0001_P0062_T0001.tif_1	siKi67#1	240.4128933
e1214_exp04_siKi67new_TR1_1_W0001_P0063_T0001.tif_1	siKi67#1	179.2420913
e1214_exp04_siKi67new_TR1_1_W0001_P0064_T0001.tif_1	siKi67#1	196.292789
e1214_exp04_siKi67new_TR1_1_W0001_P0065_T0001.tif_1	siKi67#1	210.4762356
e1214_exp04_siKi67new_TR1_1_W0001_P0066_T0001.tif_1	siKi67#1	240.8185316
e1214_exp04_siKi67new_TR1_1_W0001_P0076_T0001.tif_1	siKi67#1	201.3410402
e1214_exp04_siKi67new_TR1_1_W0001_P0077_T0001.tif_1	siKi67#1	200.685351
e1214_exp04_siKi67new_TR1_1_W0001_P0078_T0001.tif_1	siKi67#1	195.2370183
e1214_exp04_siKi67new_TR1_1_W0001_P0079_T0001.tif_1	siKi67#1	265.6291444
e1214_exp04_siKi67new_TR1_1_W0001_P0080_T0001.tif_1	siKi67#1	251.6985271
e1214_exp04_siKi67new_TR1_1_W0001_P0093_T0001.tif_1	siKi67#1	202.2523371
e1214_exp04_siKi67new_TR1_1_W0001_P0094_T0001.tif_1	siKi67#1	308.6323543
e1214_exp04_siKi67new_TR1_1_W0001_P0095_T0001.tif_1	siKi67#1	247.6032478
e1214_exp04_siKi67new_TR1_1_W0001_P0096_T0001.tif_1	siKi67#1	211.0541312
e1214_exp04_siKi67new_TR1_1_W0001_P0097_T0001.tif_1	siKi67#1	142.3984702
e1214_exp04_siKi67new_TR1_1_W0001_P0108_T0001.tif_1	siKi67#1	215.3438945
e1214_exp04_siKi67new_TR1_1_W0001_P0110_T0001.tif_1	siKi67#1	166.4367033
e1214_exp04_siKi67new_TR1_1_W0001_P0111_T0001.tif_1	siKi67#1	184.7404342
e1214_exp04_siKi67new_TR1_1_W0001_P0112_T0001.tif_1	siKi67#1	234.4505669
e1214_exp04_siKi67new_TR1_1_W0001_P0124_T0001.tif_1	siKi67#1	235.5757962
e1214_exp04_siKi67new_TR1_1_W0001_P0125_T0001.tif_1	siKi67#1	194.8424934
e1214_exp04_siKi67new_TR1_1_W0001_P0126_T0001.tif_1	siKi67#1	218.747366
e1214_exp04_siKi67new_TR1_1_W0001_P0127_T0001.tif_1	siKi67#1	238.8848041
e1214_exp04_siKi67new_TR1_1_W0001_P0128_T0001.tif_1	siKi67#1	234.8812102
e1214_exp04_siKi67new_TR1_1_W0001_P0131_T0001.tif_1	siKi67#1	186.3796573
e1214_exp04_siKi67new_TR1_1_W0001_P0132_T0001.tif_1	siKi67#1	186.0518127
e1214_exp04_siKi67new_TR1_1_W0001_P0133_T0001.tif_1	siKi67#1	190.4138129
e1214_exp04_siKi67new_TR1_1_W0001_P0134_T0001.tif_1	siKi67#1	204.6194863
e1214_exp04_siKi67new_TR1_1_W0001_P0135_T0001.tif_1	siKi67#1	178.6947575
e1214_exp04_siKi67new_TR1_1_W0001_P0154_T0001.tif_1	siKi67#1	306.5180345
e1214_exp04_siKi67new_TR1_1_W0001_P0155_T0001.tif_1	siKi67#1	312.9832412
e1214_exp05_siKi67new_TR1_1_W0001_P0001_T0001.tif_1	siKi67#1	184.4042546
e1214_exp05_siKi67new_TR1_1_W0001_P0002_T0001.tif_1	siKi67#1	249.3091511
e1214_exp05_siKi67new_TR1_1_W0001_P0003_T0001.tif_1	siKi67#1	237.0622103
e1214_exp05_siKi67new_TR1_1_W0001_P0004_T0001.tif_1	siKi67#1	192.0808194
e1214_exp05_siKi67new_TR1_1_W0001_P0005_T0001.tif_1	siKi67#1	214.5604015
e1214_exp05_siKi67new_TR1_1_W0001_P0024_T0001.tif_1	siKi67#1	186.8353057
e1214_exp05_siKi67new_TR1_1_W0001_P0025_T0001.tif_1	siKi67#1	230.1774737
e1214_exp05_siKi67new_TR1_1_W0001_P0027_T0001.tif_1	siKi67#1	240.1406156
e1214_exp05_siKi67new_TR1_1_W0001_P0028_T0001.tif_1	siKi67#1	222.0452605
e1214_exp05_siKi67new_TR1_1_W0001_P0029_T0001.tif_1	siKi67#1	147.0716449
e1214_exp05_siKi67new_TR1_1_W0001_P0030_T0001.tif_1	siKi67#1	160.5660622
e1214_exp05_siKi67new_TR1_1_W0001_P0031_T0001.tif_1	siKi67#1	147.4244946
e1214_exp05_siKi67new_TR1_1_W0001_P0032_T0001.tif_1	siKi67#1	149.3776705
e1214_exp05_siKi67new_TR1_1_W0001_P0033_T0001.tif_1	siKi67#1	156.9986684
e1214_exp05_siKi67new_TR1_1_W0001_P0037_T0001.tif_1	siKi67#1	203.2025308
e1214_exp05_siKi67new_TR1_1_W0001_P0038_T0001.tif_1	siKi67#1	277.2454011
e1214_exp05_siKi67new_TR1_1_W0001_P0039_T0001.tif_1	siKi67#1	255.6409973
e1214_exp05_siKi67new_TR1_1_W0001_P0040_T0001.tif_1	siKi67#1	238.3124652
e1214_exp05_siKi67new_TR1_1_W0001_P0051_T0001.tif_1	siKi67#1	256.2494547
e1214_exp05_siKi67new_TR1_1_W0001_P0052_T0001.tif_1	siKi67#1	139.4923222
e1214_exp05_siKi67new_TR1_1_W0001_P0055_T0001.tif_1	siKi67#1	116.7793592
e1214_exp05_siKi67new_TR1_1_W0001_P0063_T0001.tif_1	siKi67#1	154.3620199
e1214_exp05_siKi67new_TR1_1_W0001_P0064_T0001.tif_1	siKi67#1	191.1528524
e1214_exp05_siKi67new_TR1_1_W0001_P0065_T0001.tif_1	siKi67#1	205.7224889
e1214_exp05_siKi67new_TR1_1_W0001_P0066_T0001.tif_1	siKi67#1	189.3024753
e1214_exp05_siKi67new_TR1_1_W0001_P0067_T0001.tif_1	siKi67#1	108.3498632
e1214_exp05_siKi67new_TR1_1_W0001_P0081_T0001.tif_1	siKi67#1	265.0512488
e1214_exp05_siKi67new_TR1_1_W0001_P0082_T0001.tif_1	siKi67#1	282.4297911
e1214_exp05_siKi67new_TR1_1_W0001_P0083_T0001.tif_1	siKi67#1	109.494541
e1214_exp05_siKi67new_TR1_1_W0001_P0085_T0001.tif_1	siKi67#1	223.470551
e1214_exp05_siKi67new_TR1_1_W0001_P0088_T0001.tif_1	siKi67#1	198.4876808
e1214_exp05_siKi67new_TR1_1_W0001_P0089_T0001.tif_1	siKi67#1	262.3757034
e1214_exp05_siKi67new_TR1_1_W0001_P0090_T0001.tif_1	siKi67#1	298.5275169
e1214_exp05_siKi67new_TR1_1_W0001_P0092_T0001.tif_1	siKi67#1	266.2764985
e1214_exp05_siKi67new_TR1_1_W0001_P0101_T0001.tif_1	siKi67#1	146.410399
e1214_exp05_siKi67new_TR1_1_W0001_P0102_T0001.tif_1	siKi67#1	193.2171621
e1214_exp05_siKi67new_TR1_1_W0001_P0103_T0001.tif_1	siKi67#1	254.0017743
e1214_exp05_siKi67new_TR1_1_W0001_P0104_T0001.tif_1	siKi67#1	221.8257713
e1214_exp05_siKi67new_TR1_1_W0001_P0122_T0001.tif_1	siKi67#1	257.19687
e1214_exp05_siKi67new_TR1_1_W0001_P0123_T0001.tif_1	siKi67#1	239.9433532
e1214_exp05_siKi67new_TR1_1_W0001_P0124_T0001.tif_1	siKi67#1	272.0165575
e1214_exp05_siKi67new_TR1_1_W0001_P0125_T0001.tif_1	siKi67#1	244.0608591
e1214_exp04_siKi67_2_TR1_1_W0001_P0001_T0001.tif_1	siKi67#2	257.608065
e1214_exp04_siKi67_2_TR1_1_W0001_P0002_T0001.tif_1	siKi67#2	220.5116145
e1214_exp04_siKi67_2_TR1_1_W0001_P0003_T0001.tif_1	siKi67#2	275.4116939
e1214_exp04_siKi67_2_TR1_1_W0001_P0004_T0001.tif_1	siKi67#2	251.084513
e1214_exp04_siKi67_2_TR1_1_W0001_P0017_T0001.tif_1	siKi67#2	199.0405713
e1214_exp04_siKi67_2_TR1_1_W0001_P0018_T0001.tif_1	siKi67#2	185.9156738
e1214_exp04_siKi67_2_TR1_1_W0001_P0019_T0001.tif_1	siKi67#2	197.5541572
e1214_exp04_siKi67_2_TR1_1_W0001_P0020_T0001.tif_1	siKi67#2	216.7025048
e1214_exp04_siKi67_2_TR1_1_W0001_P0021_T0001.tif_1	siKi67#2	200.9576288
e1214_exp04_siKi67_2_TR1_1_W0001_P0025_T0001.tif_1	siKi67#2	271.5275689
e1214_exp04_siKi67_2_TR1_1_W0001_P0026_T0001.tif_1	siKi67#2	222.2036261
e1214_exp04_siKi67_2_TR1_1_W0001_P0027_T0001.tif_1	siKi67#2	245.0138311
e1214_exp04_siKi67_2_TR1_1_W0001_P0028_T0001.tif_1	siKi67#2	201.1465562
e1214_exp04_siKi67_2_TR1_1_W0001_P0039_T0001.tif_1	siKi67#2	214.3436906
e1214_exp04_siKi67_2_TR1_1_W0001_P0040_T0001.tif_1	siKi67#2	194.8786119
e1214_exp04_siKi67_2_TR1_1_W0001_P0041_T0001.tif_1	siKi67#2	184.9543667
e1214_exp04_siKi67_2_TR1_1_W0001_P0043_T0001.tif_1	siKi67#2	178.9920403
e1214_exp04_siKi67_2_TR1_1_W0001_P0058_T0001.tif_1	siKi67#2	137.6613935
e1214_exp04_siKi67_2_TR1_1_W0001_P0059_T0001.tif_1	siKi67#2	165.6087568
e1214_exp04_siKi67_2_TR1_1_W0001_P0061_T0001.tif_1	siKi67#2	219.1863444
e1214_exp04_siKi67_2_TR1_1_W0001_P0062_T0001.tif_1	siKi67#2	238.0235174
e1214_exp04_siKi67_2_TR1_1_W0001_P0083_T0001.tif_1	siKi67#2	251.7874341
e1214_exp04_siKi67_2_TR1_1_W0001_P0085_T0001.tif_1	siKi67#2	282.9743466
e1214_exp04_siKi67_2_TR1_1_W0001_P0086_T0001.tif_1	siKi67#2	243.0550986
e1214_exp04_siKi67_2_TR1_1_W0001_P0087_T0001.tif_1	siKi67#2	266.1292463
e1214_exp04_siKi67_2_TR1_1_W0001_P0092_T0001.tif_1	siKi67#2	213.8880422
e1214_exp04_siKi67_2_TR1_1_W0001_P0093_T0001.tif_1	siKi67#2	183.22068
e1214_exp04_siKi67_2_TR1_1_W0001_P0095_T0001.tif_1	siKi67#2	211.4486561
e1214_exp04_siKi67_2_TR1_1_W0001_P0114_T0001.tif_1	siKi67#2	262.3645901
e1214_exp04_siKi67_2_TR1_1_W0001_P0115_T0001.tif_1	siKi67#2	300.5362596
e1214_exp04_siKi67_2_TR1_1_W0001_P0116_T0001.tif_1	siKi67#2	249.6786709
e1214_exp04_siKi67_2_TR1_1_W0001_P0118_T0001.tif_1	siKi67#2	212.3043861
e1214_exp04_siKi67_2_TR1_1_W0001_P0126_T0001.tif_1	siKi67#2	280.5349605
e1214_exp04_siKi67_2_TR1_1_W0001_P0128_T0001.tif_1	siKi67#2	193.4616564
e1214_exp04_siKi67_2_TR1_1_W0001_P0129_T0001.tif_1	siKi67#2	311.4662653
e1214_exp04_siKi67_2_TR1_1_W0001_P0138_T0001.tif_1	siKi67#2	210.3067566
e1214_exp04_siKi67_2_TR1_1_W0001_P0139_T0001.tif_1	siKi67#2	267.3044859
e1214_exp04_siKi67_2_TR1_1_W0001_P0141_T0001.tif_1	siKi67#2	258.3443261
e1214_exp04_siKi67_2_TR1_1_W0001_P0142_T0001.tif_1	siKi67#2	265.4291036
e1214_exp05_siKi67_2_TR1_1_W0001_P0001_T0001.tif_1	siKi67#2	246.3252096
e1214_exp05_siKi67_2_TR1_1_W0001_P0002_T0001.tif_1	siKi67#2	275.3172302
e1214_exp05_siKi67_2_TR1_1_W0001_P0005_T0001.tif_1	siKi67#2	276.1896303
e1214_exp05_siKi67_2_TR1_1_W0001_P0018_T0001.tif_1	siKi67#2	188.1105656
e1214_exp05_siKi67_2_TR1_1_W0001_P0019_T0001.tif_1	siKi67#2	207.6812215
e1214_exp05_siKi67_2_TR1_1_W0001_P0020_T0001.tif_1	siKi67#2	216.1468359
e1214_exp05_siKi67_2_TR1_1_W0001_P0021_T0001.tif_1	siKi67#2	247.386537
e1214_exp05_siKi67_2_TR1_1_W0001_P0022_T0001.tif_1	siKi67#2	292.5485204
e1214_exp05_siKi67_2_TR1_1_W0001_P0036_T0001.tif_1	siKi67#2	241.0574691
e1214_exp05_siKi67_2_TR1_1_W0001_P0037_T0001.tif_1	siKi67#2	239.3487875
e1214_exp05_siKi67_2_TR1_1_W0001_P0045_T0001.tif_1	siKi67#2	202.4551562
e1214_exp05_siKi67_2_TR1_1_W0001_P0046_T0001.tif_1	siKi67#2	203.0191601
e1214_exp05_siKi67_2_TR1_1_W0001_P0047_T0001.tif_1	siKi67#2	225.7265664
e1214_exp05_siKi67_2_TR1_1_W0001_P0048_T0001.tif_1	siKi67#2	203.5248187
e1214_exp05_siKi67_2_TR1_1_W0001_P0049_T0001.tif_1	siKi67#2	244.019184
e1214_exp05_siKi67_2_TR1_1_W0001_P0059_T0001.tif_1	siKi67#2	204.2749716
e1214_exp05_siKi67_2_TR1_1_W0001_P0060_T0001.tif_1	siKi67#2	275.8701207
e1214_exp05_siKi67_2_TR1_1_W0001_P0062_T0001.tif_1	siKi67#2	260.3919657
e1214_exp05_siKi67_2_TR1_1_W0001_P0063_T0001.tif_1	siKi67#2	227.3491194
e1214_exp05_siKi67_2_TR1_1_W0001_P0066_T0001.tif_1	siKi67#2	254.0017743
e1214_exp05_siKi67_2_TR1_1_W0001_P0067_T0001.tif_1	siKi67#2	246.9308886
e1214_exp05_siKi67_2_TR1_1_W0001_P0068_T0001.tif_1	siKi67#2	220.63664
e1214_exp05_siKi67_2_TR1_1_W0001_P0069_T0001.tif_1	siKi67#2	230.0441131
e1214_exp05_siKi67_2_TR1_1_W0001_P0081_T0001.tif_1	siKi67#2	209.9844687
e1214_exp05_siKi67_2_TR1_1_W0001_P0082_T0001.tif_1	siKi67#2	147.2216755
e1214_exp05_siKi67_2_TR1_1_W0001_P0083_T0001.tif_1	siKi67#2	226.5072811
e1214_exp05_siKi67_2_TR1_1_W0001_P0084_T0001.tif_1	siKi67#2	266.8460591
e1214_exp05_siKi67_2_TR1_1_W0001_P0085_T0001.tif_1	siKi67#2	257.6608535
e1214_exp05_siKi67_2_TR1_1_W0001_P0099_T0001.tif_1	siKi67#2	150.108375
e1214_exp05_siKi67_2_TR1_1_W0001_P0115_T0001.tif_1	siKi67#2	177.8473625
e1214_exp05_siKi67_2_TR1_1_W0001_P0116_T0001.tif_1	siKi67#2	206.4170749
e1214_exp05_siKi67_2_TR1_1_W0001_P0117_T0001.tif_1	siKi67#2	247.6560364
e1214_exp05_siKi67_2_TR1_1_W0001_P0130_T0001.tif_1	siKi67#2	258.2887593
e1214_exp05_siKi67_2_TR1_1_W0001_P0131_T0001.tif_1	siKi67#2	198.9322159
e1214_exp05_siKi67_2_TR1_1_W0001_P0132_T0001.tif_1	siKi67#2	263.8037723
e1214_exp05_siKi67_2_TR1_1_W0001_P0133_T0001.tif_1	siKi67#2	133.9689742
