# Supplementary material for: Ki-67 shapes the nucleolus by anchoring chromatin via its amphiphilic properties
Source: EMBO J. 2026 Mar 24;45(9):3156–91. doi: 10.1038/s44318-026-00747-7 (PMC13144362; doi:10.1038/s44318-026-00747-7)
Supplement: Supplementary file 4 — Figure Source Data Appendix [file 44318_2026_747_MOESM4_ESM.zip › Appendix_Figure_S3/C/Nucleolar total area.csv]

parental_nucleus_id	siRNA	nucleoli_total_area
e1214_exp04_Control_TR1_1_W0001_P0001_T0001.tif_1	siControl	39.30245564
e1214_exp04_Control_TR1_1_W0001_P0002_T0001.tif_1	siControl	38.41060718
e1214_exp04_Control_TR1_1_W0001_P0003_T0001.tif_1	siControl	52.92189842
e1214_exp04_Control_TR1_1_W0001_P0008_T0001.tif_1	siControl	36.12680833
e1214_exp04_Control_TR1_1_W0001_P0010_T0001.tif_1	siControl	54.32496219
e1214_exp04_Control_TR1_1_W0001_P0011_T0001.tif_1	siControl	48.11536312
e1214_exp04_Control_TR1_1_W0001_P0012_T0001.tif_1	siControl	45.52872477
e1214_exp04_Control_TR1_1_W0001_P0027_T0001.tif_1	siControl	41.11671434
e1214_exp04_Control_TR1_1_W0001_P0028_T0001.tif_1	siControl	41.75295513
e1214_exp04_Control_TR1_1_W0001_P0029_T0001.tif_1	siControl	43.5588788
e1214_exp04_Control_TR1_1_W0001_P0032_T0001.tif_1	siControl	25.99696574
e1214_exp04_Control_TR1_1_W0001_P0034_T0001.tif_1	siControl	22.22397446
e1214_exp04_Control_TR1_1_W0001_P0035_T0001.tif_1	siControl	42.17804178
e1214_exp04_Control_TR1_1_W0001_P0036_T0001.tif_1	siControl	34.69318278
e1214_exp04_Control_TR1_1_W0001_P0048_T0001.tif_1	siControl	25.02176696
e1214_exp04_Control_TR1_1_W0001_P0049_T0001.tif_1	siControl	35.64893315
e1214_exp04_Control_TR1_1_W0001_P0050_T0001.tif_1	siControl	30.37007936
e1214_exp04_Control_TR1_1_W0001_P0051_T0001.tif_1	siControl	31.95095715
e1214_exp04_Control_TR1_1_W0001_P0052_T0001.tif_1	siControl	41.11115765
e1214_exp04_Control_TR1_1_W0001_P0064_T0001.tif_1	siControl	38.71066835
e1214_exp04_Control_TR1_1_W0001_P0065_T0001.tif_1	siControl	31.86760683
e1214_exp04_Control_TR1_1_W0001_P0067_T0001.tif_1	siControl	22.79631334
e1214_exp04_Control_TR1_1_W0001_P0079_T0001.tif_1	siControl	39.26633717
e1214_exp04_Control_TR1_1_W0001_P0080_T0001.tif_1	siControl	33.20399034
e1214_exp04_Control_TR1_1_W0001_P0082_T0001.tif_1	siControl	37.42151668
e1214_exp04_Control_TR1_1_W0001_P0083_T0001.tif_1	siControl	34.02915854
e1214_exp04_Control_TR1_1_W0001_P0096_T0001.tif_1	siControl	49.52954027
e1214_exp04_Control_TR1_1_W0001_P0097_T0001.tif_1	siControl	32.773347
e1214_exp04_Control_TR1_1_W0001_P0098_T0001.tif_1	siControl	32.9622744
e1214_exp04_Control_TR1_1_W0001_P0099_T0001.tif_1	siControl	23.31586369
e1214_exp04_Control_TR1_1_W0001_P0100_T0001.tif_1	siControl	32.20656481
e1214_exp04_Control_TR1_1_W0001_P0106_T0001.tif_1	siControl	40.67773597
e1214_exp04_Control_TR1_1_W0001_P0107_T0001.tif_1	siControl	61.74591928
e1214_exp04_Control_TR1_1_W0001_P0110_T0001.tif_1	siControl	26.69155177
e1214_exp04_Control_TR1_1_W0001_P0111_T0001.tif_1	siControl	22.93523055
e1214_exp04_Control_TR1_1_W0001_P0112_T0001.tif_1	siControl	20.34859219
e1214_exp04_Control_TR1_1_W0001_P0113_T0001.tif_1	siControl	47.1123809
e1214_exp05_Control_TR1_1_W0001_P0002_T0001.tif_1	siControl	30.04223475
e1214_exp05_Control_TR1_1_W0001_P0004_T0001.tif_1	siControl	34.30699295
e1214_exp05_Control_TR1_1_W0001_P0012_T0001.tif_1	siControl	37.34927974
e1214_exp05_Control_TR1_1_W0001_P0013_T0001.tif_1	siControl	31.89816861
e1214_exp05_Control_TR1_1_W0001_P0014_T0001.tif_1	siControl	38.71900338
e1214_exp05_Control_TR1_1_W0001_P0016_T0001.tif_1	siControl	28.2057493
e1214_exp05_Control_TR1_1_W0001_P0017_T0001.tif_1	siControl	43.06433355
e1214_exp05_Control_TR1_1_W0001_P0019_T0001.tif_1	siControl	33.12341836
e1214_exp05_Control_TR1_1_W0001_P0020_T0001.tif_1	siControl	29.58380798
e1214_exp05_Control_TR1_1_W0001_P0031_T0001.tif_1	siControl	35.63781977
e1214_exp05_Control_TR1_1_W0001_P0032_T0001.tif_1	siControl	58.84254969
e1214_exp05_Control_TR1_1_W0001_P0038_T0001.tif_1	siControl	48.34318734
e1214_exp05_Control_TR1_1_W0001_P0039_T0001.tif_1	siControl	49.57677212
e1214_exp05_Control_TR1_1_W0001_P0040_T0001.tif_1	siControl	45.19254513
e1214_exp05_Control_TR1_1_W0001_P0043_T0001.tif_1	siControl	28.46969199
e1214_exp05_Control_TR1_1_W0001_P0044_T0001.tif_1	siControl	31.11467558
e1214_exp05_Control_TR1_1_W0001_P0046_T0001.tif_1	siControl	26.71100018
e1214_exp05_Control_TR1_1_W0001_P0047_T0001.tif_1	siControl	38.03275238
e1214_exp05_Control_TR1_1_W0001_P0063_T0001.tif_1	siControl	30.48676981
e1214_exp05_Control_TR1_1_W0001_P0065_T0001.tif_1	siControl	48.3598574
e1214_exp05_Control_TR1_1_W0001_P0066_T0001.tif_1	siControl	43.66445588
e1214_exp05_Control_TR1_1_W0001_P0068_T0001.tif_1	siControl	48.26817205
e1214_exp05_Control_TR1_1_W0001_P0069_T0001.tif_1	siControl	43.83671321
e1214_exp05_Control_TR1_1_W0001_P0070_T0001.tif_1	siControl	46.73174776
e1214_exp05_Control_TR1_1_W0001_P0071_T0001.tif_1	siControl	39.652527
e1214_exp05_Control_TR1_1_W0001_P0078_T0001.tif_1	siControl	36.03790132
e1214_exp05_Control_TR1_1_W0001_P0079_T0001.tif_1	siControl	53.60537107
e1214_exp05_Control_TR1_1_W0001_P0080_T0001.tif_1	siControl	12.57200705
e1214_exp05_Control_TR1_1_W0001_P0081_T0001.tif_1	siControl	50.46306389
e1214_exp05_Control_TR1_1_W0001_P0082_T0001.tif_1	siControl	35.17383631
e1214_exp05_Control_TR1_1_W0001_P0089_T0001.tif_1	siControl	35.66004652
e1214_exp05_Control_TR1_1_W0001_P0090_T0001.tif_1	siControl	40.83332324
e1214_exp05_Control_TR1_1_W0001_P0091_T0001.tif_1	siControl	29.25318503
e1214_exp05_Control_TR1_1_W0001_P0092_T0001.tif_1	siControl	40.08039199
e1214_exp05_Control_TR1_1_W0001_P0093_T0001.tif_1	siControl	30.15614686
e1214_exp04_siKi67new_TR1_1_W0001_P0001_T0001.tif_1	siKi67#1	33.11230498
e1214_exp04_siKi67new_TR1_1_W0001_P0002_T0001.tif_1	siKi67#1	20.63753997
e1214_exp04_siKi67new_TR1_1_W0001_P0003_T0001.tif_1	siKi67#1	26.84713904
e1214_exp04_siKi67new_TR1_1_W0001_P0004_T0001.tif_1	siKi67#1	22.57126747
e1214_exp04_siKi67new_TR1_1_W0001_P0005_T0001.tif_1	siKi67#1	33.30401073
e1214_exp04_siKi67new_TR1_1_W0001_P0022_T0001.tif_1	siKi67#1	30.4923265
e1214_exp04_siKi67new_TR1_1_W0001_P0023_T0001.tif_1	siKi67#1	27.7584359
e1214_exp04_siKi67new_TR1_1_W0001_P0024_T0001.tif_1	siKi67#1	29.20873152
e1214_exp04_siKi67new_TR1_1_W0001_P0025_T0001.tif_1	siKi67#1	44.30069667
e1214_exp04_siKi67new_TR1_1_W0001_P0026_T0001.tif_1	siKi67#1	45.23144195
e1214_exp04_siKi67new_TR1_1_W0001_P0045_T0001.tif_1	siKi67#1	33.47626806
e1214_exp04_siKi67new_TR1_1_W0001_P0046_T0001.tif_1	siKi67#1	11.34397896
e1214_exp04_siKi67new_TR1_1_W0001_P0047_T0001.tif_1	siKi67#1	30.55345007
e1214_exp04_siKi67new_TR1_1_W0001_P0048_T0001.tif_1	siKi67#1	35.0349191
e1214_exp04_siKi67new_TR1_1_W0001_P0062_T0001.tif_1	siKi67#1	35.19328471
e1214_exp04_siKi67new_TR1_1_W0001_P0063_T0001.tif_1	siKi67#1	32.80390879
e1214_exp04_siKi67new_TR1_1_W0001_P0064_T0001.tif_1	siKi67#1	31.0090985
e1214_exp04_siKi67new_TR1_1_W0001_P0065_T0001.tif_1	siKi67#1	40.80276145
e1214_exp04_siKi67new_TR1_1_W0001_P0066_T0001.tif_1	siKi67#1	41.33620352
e1214_exp04_siKi67new_TR1_1_W0001_P0076_T0001.tif_1	siKi67#1	30.96186665
e1214_exp04_siKi67new_TR1_1_W0001_P0077_T0001.tif_1	siKi67#1	33.21232537
e1214_exp04_siKi67new_TR1_1_W0001_P0078_T0001.tif_1	siKi67#1	39.49416138
e1214_exp04_siKi67new_TR1_1_W0001_P0079_T0001.tif_1	siKi67#1	39.32190405
e1214_exp04_siKi67new_TR1_1_W0001_P0080_T0001.tif_1	siKi67#1	40.99724554
e1214_exp04_siKi67new_TR1_1_W0001_P0093_T0001.tif_1	siKi67#1	34.70985284
e1214_exp04_siKi67new_TR1_1_W0001_P0094_T0001.tif_1	siKi67#1	47.90976566
e1214_exp04_siKi67new_TR1_1_W0001_P0095_T0001.tif_1	siKi67#1	36.43242618
e1214_exp04_siKi67new_TR1_1_W0001_P0096_T0001.tif_1	siKi67#1	28.49191875
e1214_exp04_siKi67new_TR1_1_W0001_P0097_T0001.tif_1	siKi67#1	13.69167972
e1214_exp04_siKi67new_TR1_1_W0001_P0108_T0001.tif_1	siKi67#1	25.24125615
e1214_exp04_siKi67new_TR1_1_W0001_P0110_T0001.tif_1	siKi67#1	23.48812102
e1214_exp04_siKi67new_TR1_1_W0001_P0111_T0001.tif_1	siKi67#1	28.09739388
e1214_exp04_siKi67new_TR1_1_W0001_P0112_T0001.tif_1	siKi67#1	31.30360297
e1214_exp04_siKi67new_TR1_1_W0001_P0124_T0001.tif_1	siKi67#1	35.36554205
e1214_exp04_siKi67new_TR1_1_W0001_P0125_T0001.tif_1	siKi67#1	33.66519546
e1214_exp04_siKi67new_TR1_1_W0001_P0126_T0001.tif_1	siKi67#1	32.54830113
e1214_exp04_siKi67new_TR1_1_W0001_P0127_T0001.tif_1	siKi67#1	38.44394731
e1214_exp04_siKi67new_TR1_1_W0001_P0128_T0001.tif_1	siKi67#1	41.09726593
e1214_exp04_siKi67new_TR1_1_W0001_P0131_T0001.tif_1	siKi67#1	30.19226533
e1214_exp04_siKi67new_TR1_1_W0001_P0132_T0001.tif_1	siKi67#1	32.55107948
e1214_exp04_siKi67new_TR1_1_W0001_P0133_T0001.tif_1	siKi67#1	28.87810858
e1214_exp04_siKi67new_TR1_1_W0001_P0134_T0001.tif_1	siKi67#1	30.29228572
e1214_exp04_siKi67new_TR1_1_W0001_P0135_T0001.tif_1	siKi67#1	31.28693291
e1214_exp04_siKi67new_TR1_1_W0001_P0154_T0001.tif_1	siKi67#1	46.73452611
e1214_exp04_siKi67new_TR1_1_W0001_P0155_T0001.tif_1	siKi67#1	57.93958786
e1214_exp05_siKi67new_TR1_1_W0001_P0001_T0001.tif_1	siKi67#1	33.94858656
e1214_exp05_siKi67new_TR1_1_W0001_P0002_T0001.tif_1	siKi67#1	40.42490665
e1214_exp05_siKi67new_TR1_1_W0001_P0003_T0001.tif_1	siKi67#1	30.82850613
e1214_exp05_siKi67new_TR1_1_W0001_P0004_T0001.tif_1	siKi67#1	33.459598
e1214_exp05_siKi67new_TR1_1_W0001_P0005_T0001.tif_1	siKi67#1	34.71263119
e1214_exp05_siKi67new_TR1_1_W0001_P0024_T0001.tif_1	siKi67#1	29.00035572
e1214_exp05_siKi67new_TR1_1_W0001_P0025_T0001.tif_1	siKi67#1	40.24153594
e1214_exp05_siKi67new_TR1_1_W0001_P0027_T0001.tif_1	siKi67#1	26.63876323
e1214_exp05_siKi67new_TR1_1_W0001_P0028_T0001.tif_1	siKi67#1	32.37048711
e1214_exp05_siKi67new_TR1_1_W0001_P0029_T0001.tif_1	siKi67#1	22.76575156
e1214_exp05_siKi67new_TR1_1_W0001_P0030_T0001.tif_1	siKi67#1	24.36052107
e1214_exp05_siKi67new_TR1_1_W0001_P0031_T0001.tif_1	siKi67#1	24.29661915
e1214_exp05_siKi67new_TR1_1_W0001_P0032_T0001.tif_1	siKi67#1	22.59905091
e1214_exp05_siKi67new_TR1_1_W0001_P0033_T0001.tif_1	siKi67#1	25.7802549
e1214_exp05_siKi67new_TR1_1_W0001_P0037_T0001.tif_1	siKi67#1	30.53122331
e1214_exp05_siKi67new_TR1_1_W0001_P0038_T0001.tif_1	siKi67#1	36.29350898
e1214_exp05_siKi67new_TR1_1_W0001_P0039_T0001.tif_1	siKi67#1	37.51042369
e1214_exp05_siKi67new_TR1_1_W0001_P0040_T0001.tif_1	siKi67#1	36.73804403
e1214_exp05_siKi67new_TR1_1_W0001_P0051_T0001.tif_1	siKi67#1	39.73032063
e1214_exp05_siKi67new_TR1_1_W0001_P0052_T0001.tif_1	siKi67#1	20.67365845
e1214_exp05_siKi67new_TR1_1_W0001_P0055_T0001.tif_1	siKi67#1	15.71431423
e1214_exp05_siKi67new_TR1_1_W0001_P0063_T0001.tif_1	siKi67#1	25.58021413
e1214_exp05_siKi67new_TR1_1_W0001_P0064_T0001.tif_1	siKi67#1	36.02956629
e1214_exp05_siKi67new_TR1_1_W0001_P0065_T0001.tif_1	siKi67#1	34.60705411
e1214_exp05_siKi67new_TR1_1_W0001_P0066_T0001.tif_1	siKi67#1	36.70748225
e1214_exp05_siKi67new_TR1_1_W0001_P0067_T0001.tif_1	siKi67#1	18.75382268
e1214_exp05_siKi67new_TR1_1_W0001_P0081_T0001.tif_1	siKi67#1	43.34772465
e1214_exp05_siKi67new_TR1_1_W0001_P0082_T0001.tif_1	siKi67#1	42.24472204
e1214_exp05_siKi67new_TR1_1_W0001_P0083_T0001.tif_1	siKi67#1	13.48052557
e1214_exp05_siKi67new_TR1_1_W0001_P0085_T0001.tif_1	siKi67#1	28.18630089
e1214_exp05_siKi67new_TR1_1_W0001_P0088_T0001.tif_1	siKi67#1	33.99026172
e1214_exp05_siKi67new_TR1_1_W0001_P0089_T0001.tif_1	siKi67#1	43.64222912
e1214_exp05_siKi67new_TR1_1_W0001_P0090_T0001.tif_1	siKi67#1	47.96811089
e1214_exp05_siKi67new_TR1_1_W0001_P0092_T0001.tif_1	siKi67#1	42.17804178
e1214_exp05_siKi67new_TR1_1_W0001_P0101_T0001.tif_1	siKi67#1	20.66254507
e1214_exp05_siKi67new_TR1_1_W0001_P0102_T0001.tif_1	siKi67#1	28.66973277
e1214_exp05_siKi67new_TR1_1_W0001_P0103_T0001.tif_1	siKi67#1	47.37910194
e1214_exp05_siKi67new_TR1_1_W0001_P0104_T0001.tif_1	siKi67#1	35.34053695
e1214_exp05_siKi67new_TR1_1_W0001_P0122_T0001.tif_1	siKi67#1	37.23814597
e1214_exp05_siKi67new_TR1_1_W0001_P0123_T0001.tif_1	siKi67#1	25.45518864
e1214_exp05_siKi67new_TR1_1_W0001_P0124_T0001.tif_1	siKi67#1	41.38899206
e1214_exp05_siKi67new_TR1_1_W0001_P0125_T0001.tif_1	siKi67#1	34.60983245
e1214_exp04_siKi67_2_TR1_1_W0001_P0001_T0001.tif_1	siKi67#2	40.41101493
e1214_exp04_siKi67_2_TR1_1_W0001_P0002_T0001.tif_1	siKi67#2	33.05118141
e1214_exp04_siKi67_2_TR1_1_W0001_P0003_T0001.tif_1	siKi67#2	36.22682872
e1214_exp04_siKi67_2_TR1_1_W0001_P0004_T0001.tif_1	siKi67#2	33.47071137
e1214_exp04_siKi67_2_TR1_1_W0001_P0017_T0001.tif_1	siKi67#2	32.35659539
e1214_exp04_siKi67_2_TR1_1_W0001_P0018_T0001.tif_1	siKi67#2	27.8084461
e1214_exp04_siKi67_2_TR1_1_W0001_P0019_T0001.tif_1	siKi67#2	36.46298797
e1214_exp04_siKi67_2_TR1_1_W0001_P0020_T0001.tif_1	siKi67#2	35.82952551
e1214_exp04_siKi67_2_TR1_1_W0001_P0021_T0001.tif_1	siKi67#2	31.32582973
e1214_exp04_siKi67_2_TR1_1_W0001_P0025_T0001.tif_1	siKi67#2	38.7579002
e1214_exp04_siKi67_2_TR1_1_W0001_P0026_T0001.tif_1	siKi67#2	31.50086541
e1214_exp04_siKi67_2_TR1_1_W0001_P0027_T0001.tif_1	siKi67#2	33.29011901
e1214_exp04_siKi67_2_TR1_1_W0001_P0028_T0001.tif_1	siKi67#2	24.43275802
e1214_exp04_siKi67_2_TR1_1_W0001_P0039_T0001.tif_1	siKi67#2	32.19822977
e1214_exp04_siKi67_2_TR1_1_W0001_P0040_T0001.tif_1	siKi67#2	28.52803722
e1214_exp04_siKi67_2_TR1_1_W0001_P0041_T0001.tif_1	siKi67#2	30.90629977
e1214_exp04_siKi67_2_TR1_1_W0001_P0043_T0001.tif_1	siKi67#2	30.58123351
e1214_exp04_siKi67_2_TR1_1_W0001_P0058_T0001.tif_1	siKi67#2	11.45511272
e1214_exp04_siKi67_2_TR1_1_W0001_P0059_T0001.tif_1	siKi67#2	16.87566206
e1214_exp04_siKi67_2_TR1_1_W0001_P0061_T0001.tif_1	siKi67#2	32.38160049
e1214_exp04_siKi67_2_TR1_1_W0001_P0062_T0001.tif_1	siKi67#2	38.06609251
e1214_exp04_siKi67_2_TR1_1_W0001_P0083_T0001.tif_1	siKi67#2	39.72754229
e1214_exp04_siKi67_2_TR1_1_W0001_P0085_T0001.tif_1	siKi67#2	31.61199917
e1214_exp04_siKi67_2_TR1_1_W0001_P0086_T0001.tif_1	siKi67#2	37.66601096
e1214_exp04_siKi67_2_TR1_1_W0001_P0087_T0001.tif_1	siKi67#2	38.91904415
e1214_exp04_siKi67_2_TR1_1_W0001_P0092_T0001.tif_1	siKi67#2	29.25596337
e1214_exp04_siKi67_2_TR1_1_W0001_P0093_T0001.tif_1	siKi67#2	28.06961044
e1214_exp04_siKi67_2_TR1_1_W0001_P0095_T0001.tif_1	siKi67#2	28.69751621
e1214_exp04_siKi67_2_TR1_1_W0001_P0114_T0001.tif_1	siKi67#2	34.34588976
e1214_exp04_siKi67_2_TR1_1_W0001_P0115_T0001.tif_1	siKi67#2	48.06535293
e1214_exp04_siKi67_2_TR1_1_W0001_P0116_T0001.tif_1	siKi67#2	38.31892183
e1214_exp04_siKi67_2_TR1_1_W0001_P0118_T0001.tif_1	siKi67#2	28.36967161
e1214_exp04_siKi67_2_TR1_1_W0001_P0126_T0001.tif_1	siKi67#2	36.59357014
e1214_exp04_siKi67_2_TR1_1_W0001_P0128_T0001.tif_1	siKi67#2	27.15553523
e1214_exp04_siKi67_2_TR1_1_W0001_P0129_T0001.tif_1	siKi67#2	48.22371854
e1214_exp04_siKi67_2_TR1_1_W0001_P0138_T0001.tif_1	siKi67#2	31.05077366
e1214_exp04_siKi67_2_TR1_1_W0001_P0139_T0001.tif_1	siKi67#2	38.28002501
e1214_exp04_siKi67_2_TR1_1_W0001_P0141_T0001.tif_1	siKi67#2	32.22879156
e1214_exp04_siKi67_2_TR1_1_W0001_P0142_T0001.tif_1	siKi67#2	33.90135471
e1214_exp05_siKi67_2_TR1_1_W0001_P0001_T0001.tif_1	siKi67#2	35.84063889
e1214_exp05_siKi67_2_TR1_1_W0001_P0002_T0001.tif_1	siKi67#2	42.58923671
e1214_exp05_siKi67_2_TR1_1_W0001_P0005_T0001.tif_1	siKi67#2	45.34257571
e1214_exp05_siKi67_2_TR1_1_W0001_P0018_T0001.tif_1	siKi67#2	25.31627144
e1214_exp05_siKi67_2_TR1_1_W0001_P0019_T0001.tif_1	siKi67#2	27.93902827
e1214_exp05_siKi67_2_TR1_1_W0001_P0020_T0001.tif_1	siKi67#2	28.98368565
e1214_exp05_siKi67_2_TR1_1_W0001_P0021_T0001.tif_1	siKi67#2	36.47410134
e1214_exp05_siKi67_2_TR1_1_W0001_P0022_T0001.tif_1	siKi67#2	46.03160505
e1214_exp05_siKi67_2_TR1_1_W0001_P0036_T0001.tif_1	siKi67#2	33.08729989
e1214_exp05_siKi67_2_TR1_1_W0001_P0037_T0001.tif_1	siKi67#2	30.40064114
e1214_exp05_siKi67_2_TR1_1_W0001_P0045_T0001.tif_1	siKi67#2	32.32325526
e1214_exp05_siKi67_2_TR1_1_W0001_P0046_T0001.tif_1	siKi67#2	32.72055847
e1214_exp05_siKi67_2_TR1_1_W0001_P0047_T0001.tif_1	siKi67#2	23.01024584
e1214_exp05_siKi67_2_TR1_1_W0001_P0048_T0001.tif_1	siKi67#2	30.18670865
e1214_exp05_siKi67_2_TR1_1_W0001_P0049_T0001.tif_1	siKi67#2	27.35835435
e1214_exp05_siKi67_2_TR1_1_W0001_P0059_T0001.tif_1	siKi67#2	33.47071137
e1214_exp05_siKi67_2_TR1_1_W0001_P0060_T0001.tif_1	siKi67#2	40.944457
e1214_exp05_siKi67_2_TR1_1_W0001_P0062_T0001.tif_1	siKi67#2	26.28869187
e1214_exp05_siKi67_2_TR1_1_W0001_P0063_T0001.tif_1	siKi67#2	26.07198103
e1214_exp05_siKi67_2_TR1_1_W0001_P0066_T0001.tif_1	siKi67#2	33.60962858
e1214_exp05_siKi67_2_TR1_1_W0001_P0067_T0001.tif_1	siKi67#2	33.90413305
e1214_exp05_siKi67_2_TR1_1_W0001_P0068_T0001.tif_1	siKi67#2	28.08905885
e1214_exp05_siKi67_2_TR1_1_W0001_P0069_T0001.tif_1	siKi67#2	34.15696237
e1214_exp05_siKi67_2_TR1_1_W0001_P0081_T0001.tif_1	siKi67#2	29.67549333
e1214_exp05_siKi67_2_TR1_1_W0001_P0082_T0001.tif_1	siKi67#2	23.82430066
e1214_exp05_siKi67_2_TR1_1_W0001_P0083_T0001.tif_1	siKi67#2	30.85073289
e1214_exp05_siKi67_2_TR1_1_W0001_P0084_T0001.tif_1	siKi67#2	43.00320998
e1214_exp05_siKi67_2_TR1_1_W0001_P0085_T0001.tif_1	siKi67#2	32.85669733
e1214_exp05_siKi67_2_TR1_1_W0001_P0099_T0001.tif_1	siKi67#2	15.54483524
e1214_exp05_siKi67_2_TR1_1_W0001_P0115_T0001.tif_1	siKi67#2	23.27696687
e1214_exp05_siKi67_2_TR1_1_W0001_P0116_T0001.tif_1	siKi67#2	31.96484887
e1214_exp05_siKi67_2_TR1_1_W0001_P0117_T0001.tif_1	siKi67#2	30.03945641
e1214_exp05_siKi67_2_TR1_1_W0001_P0130_T0001.tif_1	siKi67#2	37.76325301
e1214_exp05_siKi67_2_TR1_1_W0001_P0131_T0001.tif_1	siKi67#2	31.65367433
e1214_exp05_siKi67_2_TR1_1_W0001_P0132_T0001.tif_1	siKi67#2	44.12288265
e1214_exp05_siKi67_2_TR1_1_W0001_P0133_T0001.tif_1	siKi67#2	19.05944053
