# Supplementary material for: Ki-67 shapes the nucleolus by anchoring chromatin via its amphiphilic properties
Source: EMBO J. 2026 Mar 24;45(9):3156–91. doi: 10.1038/s44318-026-00747-7 (PMC13144362; doi:10.1038/s44318-026-00747-7)
Supplement: Supplementary file 4 — Figure Source Data Appendix [file 44318_2026_747_MOESM4_ESM.zip › Appendix_Figure_S3/D/Number of NPM1 per nucleus.csv]

parental_nucleus_id	siRNA	Number_NPM1_per_nucleus
e1214_exp04_Control_TR1_1_W0001_P0001_T0001.tif_1	siControl	2
e1214_exp04_Control_TR1_1_W0001_P0002_T0001.tif_1	siControl	2
e1214_exp04_Control_TR1_1_W0001_P0003_T0001.tif_1	siControl	3
e1214_exp04_Control_TR1_1_W0001_P0008_T0001.tif_1	siControl	3
e1214_exp04_Control_TR1_1_W0001_P0010_T0001.tif_1	siControl	3
e1214_exp04_Control_TR1_1_W0001_P0011_T0001.tif_1	siControl	2
e1214_exp04_Control_TR1_1_W0001_P0012_T0001.tif_1	siControl	4
e1214_exp04_Control_TR1_1_W0001_P0027_T0001.tif_1	siControl	4
e1214_exp04_Control_TR1_1_W0001_P0028_T0001.tif_1	siControl	1
e1214_exp04_Control_TR1_1_W0001_P0029_T0001.tif_1	siControl	1
e1214_exp04_Control_TR1_1_W0001_P0032_T0001.tif_1	siControl	1
e1214_exp04_Control_TR1_1_W0001_P0034_T0001.tif_1	siControl	3
e1214_exp04_Control_TR1_1_W0001_P0035_T0001.tif_1	siControl	1
e1214_exp04_Control_TR1_1_W0001_P0036_T0001.tif_1	siControl	1
e1214_exp04_Control_TR1_1_W0001_P0048_T0001.tif_1	siControl	2
e1214_exp04_Control_TR1_1_W0001_P0049_T0001.tif_1	siControl	2
e1214_exp04_Control_TR1_1_W0001_P0050_T0001.tif_1	siControl	3
e1214_exp04_Control_TR1_1_W0001_P0051_T0001.tif_1	siControl	2
e1214_exp04_Control_TR1_1_W0001_P0052_T0001.tif_1	siControl	3
e1214_exp04_Control_TR1_1_W0001_P0064_T0001.tif_1	siControl	3
e1214_exp04_Control_TR1_1_W0001_P0065_T0001.tif_1	siControl	3
e1214_exp04_Control_TR1_1_W0001_P0067_T0001.tif_1	siControl	1
e1214_exp04_Control_TR1_1_W0001_P0079_T0001.tif_1	siControl	3
e1214_exp04_Control_TR1_1_W0001_P0080_T0001.tif_1	siControl	2
e1214_exp04_Control_TR1_1_W0001_P0082_T0001.tif_1	siControl	2
e1214_exp04_Control_TR1_1_W0001_P0083_T0001.tif_1	siControl	3
e1214_exp04_Control_TR1_1_W0001_P0096_T0001.tif_1	siControl	2
e1214_exp04_Control_TR1_1_W0001_P0097_T0001.tif_1	siControl	2
e1214_exp04_Control_TR1_1_W0001_P0098_T0001.tif_1	siControl	2
e1214_exp04_Control_TR1_1_W0001_P0099_T0001.tif_1	siControl	2
e1214_exp04_Control_TR1_1_W0001_P0100_T0001.tif_1	siControl	4
e1214_exp04_Control_TR1_1_W0001_P0106_T0001.tif_1	siControl	2
e1214_exp04_Control_TR1_1_W0001_P0107_T0001.tif_1	siControl	3
e1214_exp04_Control_TR1_1_W0001_P0110_T0001.tif_1	siControl	2
e1214_exp04_Control_TR1_1_W0001_P0111_T0001.tif_1	siControl	3
e1214_exp04_Control_TR1_1_W0001_P0112_T0001.tif_1	siControl	3
e1214_exp04_Control_TR1_1_W0001_P0113_T0001.tif_1	siControl	2
e1214_exp05_Control_TR1_1_W0001_P0002_T0001.tif_1	siControl	3
e1214_exp05_Control_TR1_1_W0001_P0004_T0001.tif_1	siControl	3
e1214_exp05_Control_TR1_1_W0001_P0012_T0001.tif_1	siControl	2
e1214_exp05_Control_TR1_1_W0001_P0013_T0001.tif_1	siControl	2
e1214_exp05_Control_TR1_1_W0001_P0014_T0001.tif_1	siControl	3
e1214_exp05_Control_TR1_1_W0001_P0016_T0001.tif_1	siControl	3
e1214_exp05_Control_TR1_1_W0001_P0017_T0001.tif_1	siControl	4
e1214_exp05_Control_TR1_1_W0001_P0019_T0001.tif_1	siControl	2
e1214_exp05_Control_TR1_1_W0001_P0020_T0001.tif_1	siControl	1
e1214_exp05_Control_TR1_1_W0001_P0031_T0001.tif_1	siControl	2
e1214_exp05_Control_TR1_1_W0001_P0032_T0001.tif_1	siControl	2
e1214_exp05_Control_TR1_1_W0001_P0038_T0001.tif_1	siControl	2
e1214_exp05_Control_TR1_1_W0001_P0039_T0001.tif_1	siControl	3
e1214_exp05_Control_TR1_1_W0001_P0040_T0001.tif_1	siControl	3
e1214_exp05_Control_TR1_1_W0001_P0043_T0001.tif_1	siControl	1
e1214_exp05_Control_TR1_1_W0001_P0044_T0001.tif_1	siControl	3
e1214_exp05_Control_TR1_1_W0001_P0046_T0001.tif_1	siControl	2
e1214_exp05_Control_TR1_1_W0001_P0047_T0001.tif_1	siControl	3
e1214_exp05_Control_TR1_1_W0001_P0063_T0001.tif_1	siControl	3
e1214_exp05_Control_TR1_1_W0001_P0065_T0001.tif_1	siControl	2
e1214_exp05_Control_TR1_1_W0001_P0066_T0001.tif_1	siControl	3
e1214_exp05_Control_TR1_1_W0001_P0068_T0001.tif_1	siControl	2
e1214_exp05_Control_TR1_1_W0001_P0069_T0001.tif_1	siControl	2
e1214_exp05_Control_TR1_1_W0001_P0070_T0001.tif_1	siControl	2
e1214_exp05_Control_TR1_1_W0001_P0071_T0001.tif_1	siControl	2
e1214_exp05_Control_TR1_1_W0001_P0078_T0001.tif_1	siControl	3
e1214_exp05_Control_TR1_1_W0001_P0079_T0001.tif_1	siControl	3
e1214_exp05_Control_TR1_1_W0001_P0080_T0001.tif_1	siControl	3
e1214_exp05_Control_TR1_1_W0001_P0081_T0001.tif_1	siControl	2
e1214_exp05_Control_TR1_1_W0001_P0082_T0001.tif_1	siControl	4
e1214_exp05_Control_TR1_1_W0001_P0089_T0001.tif_1	siControl	3
e1214_exp05_Control_TR1_1_W0001_P0090_T0001.tif_1	siControl	2
e1214_exp05_Control_TR1_1_W0001_P0091_T0001.tif_1	siControl	2
e1214_exp05_Control_TR1_1_W0001_P0092_T0001.tif_1	siControl	3
e1214_exp05_Control_TR1_1_W0001_P0093_T0001.tif_1	siControl	2
e1214_exp04_siKi67new_TR1_1_W0001_P0001_T0001.tif_1	siKi67#1	2
e1214_exp04_siKi67new_TR1_1_W0001_P0002_T0001.tif_1	siKi67#1	2
e1214_exp04_siKi67new_TR1_1_W0001_P0003_T0001.tif_1	siKi67#1	2
e1214_exp04_siKi67new_TR1_1_W0001_P0004_T0001.tif_1	siKi67#1	2
e1214_exp04_siKi67new_TR1_1_W0001_P0005_T0001.tif_1	siKi67#1	2
e1214_exp04_siKi67new_TR1_1_W0001_P0022_T0001.tif_1	siKi67#1	2
e1214_exp04_siKi67new_TR1_1_W0001_P0023_T0001.tif_1	siKi67#1	4
e1214_exp04_siKi67new_TR1_1_W0001_P0024_T0001.tif_1	siKi67#1	2
e1214_exp04_siKi67new_TR1_1_W0001_P0025_T0001.tif_1	siKi67#1	3
e1214_exp04_siKi67new_TR1_1_W0001_P0026_T0001.tif_1	siKi67#1	2
e1214_exp04_siKi67new_TR1_1_W0001_P0045_T0001.tif_1	siKi67#1	2
e1214_exp04_siKi67new_TR1_1_W0001_P0046_T0001.tif_1	siKi67#1	2
e1214_exp04_siKi67new_TR1_1_W0001_P0047_T0001.tif_1	siKi67#1	2
e1214_exp04_siKi67new_TR1_1_W0001_P0048_T0001.tif_1	siKi67#1	1
e1214_exp04_siKi67new_TR1_1_W0001_P0062_T0001.tif_1	siKi67#1	2
e1214_exp04_siKi67new_TR1_1_W0001_P0063_T0001.tif_1	siKi67#1	4
e1214_exp04_siKi67new_TR1_1_W0001_P0064_T0001.tif_1	siKi67#1	2
e1214_exp04_siKi67new_TR1_1_W0001_P0065_T0001.tif_1	siKi67#1	2
e1214_exp04_siKi67new_TR1_1_W0001_P0066_T0001.tif_1	siKi67#1	3
e1214_exp04_siKi67new_TR1_1_W0001_P0076_T0001.tif_1	siKi67#1	3
e1214_exp04_siKi67new_TR1_1_W0001_P0077_T0001.tif_1	siKi67#1	3
e1214_exp04_siKi67new_TR1_1_W0001_P0078_T0001.tif_1	siKi67#1	2
e1214_exp04_siKi67new_TR1_1_W0001_P0079_T0001.tif_1	siKi67#1	2
e1214_exp04_siKi67new_TR1_1_W0001_P0080_T0001.tif_1	siKi67#1	2
e1214_exp04_siKi67new_TR1_1_W0001_P0093_T0001.tif_1	siKi67#1	2
e1214_exp04_siKi67new_TR1_1_W0001_P0094_T0001.tif_1	siKi67#1	2
e1214_exp04_siKi67new_TR1_1_W0001_P0095_T0001.tif_1	siKi67#1	3
e1214_exp04_siKi67new_TR1_1_W0001_P0096_T0001.tif_1	siKi67#1	3
e1214_exp04_siKi67new_TR1_1_W0001_P0097_T0001.tif_1	siKi67#1	2
e1214_exp04_siKi67new_TR1_1_W0001_P0108_T0001.tif_1	siKi67#1	3
e1214_exp04_siKi67new_TR1_1_W0001_P0110_T0001.tif_1	siKi67#1	1
e1214_exp04_siKi67new_TR1_1_W0001_P0111_T0001.tif_1	siKi67#1	2
e1214_exp04_siKi67new_TR1_1_W0001_P0112_T0001.tif_1	siKi67#1	2
e1214_exp04_siKi67new_TR1_1_W0001_P0124_T0001.tif_1	siKi67#1	2
e1214_exp04_siKi67new_TR1_1_W0001_P0125_T0001.tif_1	siKi67#1	2
e1214_exp04_siKi67new_TR1_1_W0001_P0126_T0001.tif_1	siKi67#1	1
e1214_exp04_siKi67new_TR1_1_W0001_P0127_T0001.tif_1	siKi67#1	2
e1214_exp04_siKi67new_TR1_1_W0001_P0128_T0001.tif_1	siKi67#1	3
e1214_exp04_siKi67new_TR1_1_W0001_P0131_T0001.tif_1	siKi67#1	2
e1214_exp04_siKi67new_TR1_1_W0001_P0132_T0001.tif_1	siKi67#1	2
e1214_exp04_siKi67new_TR1_1_W0001_P0133_T0001.tif_1	siKi67#1	4
e1214_exp04_siKi67new_TR1_1_W0001_P0134_T0001.tif_1	siKi67#1	2
e1214_exp04_siKi67new_TR1_1_W0001_P0135_T0001.tif_1	siKi67#1	3
e1214_exp04_siKi67new_TR1_1_W0001_P0154_T0001.tif_1	siKi67#1	2
e1214_exp04_siKi67new_TR1_1_W0001_P0155_T0001.tif_1	siKi67#1	3
e1214_exp05_siKi67new_TR1_1_W0001_P0001_T0001.tif_1	siKi67#1	3
e1214_exp05_siKi67new_TR1_1_W0001_P0002_T0001.tif_1	siKi67#1	4
e1214_exp05_siKi67new_TR1_1_W0001_P0003_T0001.tif_1	siKi67#1	2
e1214_exp05_siKi67new_TR1_1_W0001_P0004_T0001.tif_1	siKi67#1	3
e1214_exp05_siKi67new_TR1_1_W0001_P0005_T0001.tif_1	siKi67#1	3
e1214_exp05_siKi67new_TR1_1_W0001_P0024_T0001.tif_1	siKi67#1	2
e1214_exp05_siKi67new_TR1_1_W0001_P0025_T0001.tif_1	siKi67#1	2
e1214_exp05_siKi67new_TR1_1_W0001_P0027_T0001.tif_1	siKi67#1	2
e1214_exp05_siKi67new_TR1_1_W0001_P0028_T0001.tif_1	siKi67#1	2
e1214_exp05_siKi67new_TR1_1_W0001_P0029_T0001.tif_1	siKi67#1	2
e1214_exp05_siKi67new_TR1_1_W0001_P0030_T0001.tif_1	siKi67#1	2
e1214_exp05_siKi67new_TR1_1_W0001_P0031_T0001.tif_1	siKi67#1	3
e1214_exp05_siKi67new_TR1_1_W0001_P0032_T0001.tif_1	siKi67#1	1
e1214_exp05_siKi67new_TR1_1_W0001_P0033_T0001.tif_1	siKi67#1	2
e1214_exp05_siKi67new_TR1_1_W0001_P0037_T0001.tif_1	siKi67#1	2
e1214_exp05_siKi67new_TR1_1_W0001_P0038_T0001.tif_1	siKi67#1	2
e1214_exp05_siKi67new_TR1_1_W0001_P0039_T0001.tif_1	siKi67#1	3
e1214_exp05_siKi67new_TR1_1_W0001_P0040_T0001.tif_1	siKi67#1	3
e1214_exp05_siKi67new_TR1_1_W0001_P0051_T0001.tif_1	siKi67#1	2
e1214_exp05_siKi67new_TR1_1_W0001_P0052_T0001.tif_1	siKi67#1	3
e1214_exp05_siKi67new_TR1_1_W0001_P0055_T0001.tif_1	siKi67#1	3
e1214_exp05_siKi67new_TR1_1_W0001_P0063_T0001.tif_1	siKi67#1	1
e1214_exp05_siKi67new_TR1_1_W0001_P0064_T0001.tif_1	siKi67#1	3
e1214_exp05_siKi67new_TR1_1_W0001_P0065_T0001.tif_1	siKi67#1	3
e1214_exp05_siKi67new_TR1_1_W0001_P0066_T0001.tif_1	siKi67#1	3
e1214_exp05_siKi67new_TR1_1_W0001_P0067_T0001.tif_1	siKi67#1	2
e1214_exp05_siKi67new_TR1_1_W0001_P0081_T0001.tif_1	siKi67#1	3
e1214_exp05_siKi67new_TR1_1_W0001_P0082_T0001.tif_1	siKi67#1	3
e1214_exp05_siKi67new_TR1_1_W0001_P0083_T0001.tif_1	siKi67#1	3
e1214_exp05_siKi67new_TR1_1_W0001_P0085_T0001.tif_1	siKi67#1	1
e1214_exp05_siKi67new_TR1_1_W0001_P0088_T0001.tif_1	siKi67#1	3
e1214_exp05_siKi67new_TR1_1_W0001_P0089_T0001.tif_1	siKi67#1	3
e1214_exp05_siKi67new_TR1_1_W0001_P0090_T0001.tif_1	siKi67#1	3
e1214_exp05_siKi67new_TR1_1_W0001_P0092_T0001.tif_1	siKi67#1	3
e1214_exp05_siKi67new_TR1_1_W0001_P0101_T0001.tif_1	siKi67#1	3
e1214_exp05_siKi67new_TR1_1_W0001_P0102_T0001.tif_1	siKi67#1	1
e1214_exp05_siKi67new_TR1_1_W0001_P0103_T0001.tif_1	siKi67#1	3
e1214_exp05_siKi67new_TR1_1_W0001_P0104_T0001.tif_1	siKi67#1	3
e1214_exp05_siKi67new_TR1_1_W0001_P0122_T0001.tif_1	siKi67#1	2
e1214_exp05_siKi67new_TR1_1_W0001_P0123_T0001.tif_1	siKi67#1	3
e1214_exp05_siKi67new_TR1_1_W0001_P0124_T0001.tif_1	siKi67#1	3
e1214_exp05_siKi67new_TR1_1_W0001_P0125_T0001.tif_1	siKi67#1	3
e1214_exp04_siKi67_2_TR1_1_W0001_P0001_T0001.tif_1	siKi67#2	2
e1214_exp04_siKi67_2_TR1_1_W0001_P0002_T0001.tif_1	siKi67#2	2
e1214_exp04_siKi67_2_TR1_1_W0001_P0003_T0001.tif_1	siKi67#2	1
e1214_exp04_siKi67_2_TR1_1_W0001_P0004_T0001.tif_1	siKi67#2	3
e1214_exp04_siKi67_2_TR1_1_W0001_P0017_T0001.tif_1	siKi67#2	3
e1214_exp04_siKi67_2_TR1_1_W0001_P0018_T0001.tif_1	siKi67#2	3
e1214_exp04_siKi67_2_TR1_1_W0001_P0019_T0001.tif_1	siKi67#2	2
e1214_exp04_siKi67_2_TR1_1_W0001_P0020_T0001.tif_1	siKi67#2	2
e1214_exp04_siKi67_2_TR1_1_W0001_P0021_T0001.tif_1	siKi67#2	2
e1214_exp04_siKi67_2_TR1_1_W0001_P0025_T0001.tif_1	siKi67#2	2
e1214_exp04_siKi67_2_TR1_1_W0001_P0026_T0001.tif_1	siKi67#2	3
e1214_exp04_siKi67_2_TR1_1_W0001_P0027_T0001.tif_1	siKi67#2	3
e1214_exp04_siKi67_2_TR1_1_W0001_P0028_T0001.tif_1	siKi67#2	3
e1214_exp04_siKi67_2_TR1_1_W0001_P0039_T0001.tif_1	siKi67#2	2
e1214_exp04_siKi67_2_TR1_1_W0001_P0040_T0001.tif_1	siKi67#2	3
e1214_exp04_siKi67_2_TR1_1_W0001_P0041_T0001.tif_1	siKi67#2	3
e1214_exp04_siKi67_2_TR1_1_W0001_P0043_T0001.tif_1	siKi67#2	3
e1214_exp04_siKi67_2_TR1_1_W0001_P0058_T0001.tif_1	siKi67#2	3
e1214_exp04_siKi67_2_TR1_1_W0001_P0059_T0001.tif_1	siKi67#2	3
e1214_exp04_siKi67_2_TR1_1_W0001_P0061_T0001.tif_1	siKi67#2	4
e1214_exp04_siKi67_2_TR1_1_W0001_P0062_T0001.tif_1	siKi67#2	3
e1214_exp04_siKi67_2_TR1_1_W0001_P0083_T0001.tif_1	siKi67#2	2
e1214_exp04_siKi67_2_TR1_1_W0001_P0085_T0001.tif_1	siKi67#2	3
e1214_exp04_siKi67_2_TR1_1_W0001_P0086_T0001.tif_1	siKi67#2	2
e1214_exp04_siKi67_2_TR1_1_W0001_P0087_T0001.tif_1	siKi67#2	2
e1214_exp04_siKi67_2_TR1_1_W0001_P0092_T0001.tif_1	siKi67#2	3
e1214_exp04_siKi67_2_TR1_1_W0001_P0093_T0001.tif_1	siKi67#2	2
e1214_exp04_siKi67_2_TR1_1_W0001_P0095_T0001.tif_1	siKi67#2	2
e1214_exp04_siKi67_2_TR1_1_W0001_P0114_T0001.tif_1	siKi67#2	2
e1214_exp04_siKi67_2_TR1_1_W0001_P0115_T0001.tif_1	siKi67#2	2
e1214_exp04_siKi67_2_TR1_1_W0001_P0116_T0001.tif_1	siKi67#2	2
e1214_exp04_siKi67_2_TR1_1_W0001_P0118_T0001.tif_1	siKi67#2	1
e1214_exp04_siKi67_2_TR1_1_W0001_P0126_T0001.tif_1	siKi67#2	2
e1214_exp04_siKi67_2_TR1_1_W0001_P0128_T0001.tif_1	siKi67#2	3
e1214_exp04_siKi67_2_TR1_1_W0001_P0129_T0001.tif_1	siKi67#2	2
e1214_exp04_siKi67_2_TR1_1_W0001_P0138_T0001.tif_1	siKi67#2	2
e1214_exp04_siKi67_2_TR1_1_W0001_P0139_T0001.tif_1	siKi67#2	2
e1214_exp04_siKi67_2_TR1_1_W0001_P0141_T0001.tif_1	siKi67#2	2
e1214_exp04_siKi67_2_TR1_1_W0001_P0142_T0001.tif_1	siKi67#2	2
e1214_exp05_siKi67_2_TR1_1_W0001_P0001_T0001.tif_1	siKi67#2	2
e1214_exp05_siKi67_2_TR1_1_W0001_P0002_T0001.tif_1	siKi67#2	3
e1214_exp05_siKi67_2_TR1_1_W0001_P0005_T0001.tif_1	siKi67#2	2
e1214_exp05_siKi67_2_TR1_1_W0001_P0018_T0001.tif_1	siKi67#2	3
e1214_exp05_siKi67_2_TR1_1_W0001_P0019_T0001.tif_1	siKi67#2	2
e1214_exp05_siKi67_2_TR1_1_W0001_P0020_T0001.tif_1	siKi67#2	3
e1214_exp05_siKi67_2_TR1_1_W0001_P0021_T0001.tif_1	siKi67#2	2
e1214_exp05_siKi67_2_TR1_1_W0001_P0022_T0001.tif_1	siKi67#2	3
e1214_exp05_siKi67_2_TR1_1_W0001_P0036_T0001.tif_1	siKi67#2	3
e1214_exp05_siKi67_2_TR1_1_W0001_P0037_T0001.tif_1	siKi67#2	2
e1214_exp05_siKi67_2_TR1_1_W0001_P0045_T0001.tif_1	siKi67#2	2
e1214_exp05_siKi67_2_TR1_1_W0001_P0046_T0001.tif_1	siKi67#2	3
e1214_exp05_siKi67_2_TR1_1_W0001_P0047_T0001.tif_1	siKi67#2	2
e1214_exp05_siKi67_2_TR1_1_W0001_P0048_T0001.tif_1	siKi67#2	3
e1214_exp05_siKi67_2_TR1_1_W0001_P0049_T0001.tif_1	siKi67#2	2
e1214_exp05_siKi67_2_TR1_1_W0001_P0059_T0001.tif_1	siKi67#2	2
e1214_exp05_siKi67_2_TR1_1_W0001_P0060_T0001.tif_1	siKi67#2	2
e1214_exp05_siKi67_2_TR1_1_W0001_P0062_T0001.tif_1	siKi67#2	2
e1214_exp05_siKi67_2_TR1_1_W0001_P0063_T0001.tif_1	siKi67#2	1
e1214_exp05_siKi67_2_TR1_1_W0001_P0066_T0001.tif_1	siKi67#2	1
e1214_exp05_siKi67_2_TR1_1_W0001_P0067_T0001.tif_1	siKi67#2	2
e1214_exp05_siKi67_2_TR1_1_W0001_P0068_T0001.tif_1	siKi67#2	3
e1214_exp05_siKi67_2_TR1_1_W0001_P0069_T0001.tif_1	siKi67#2	2
e1214_exp05_siKi67_2_TR1_1_W0001_P0081_T0001.tif_1	siKi67#2	2
e1214_exp05_siKi67_2_TR1_1_W0001_P0082_T0001.tif_1	siKi67#2	2
e1214_exp05_siKi67_2_TR1_1_W0001_P0083_T0001.tif_1	siKi67#2	3
e1214_exp05_siKi67_2_TR1_1_W0001_P0084_T0001.tif_1	siKi67#2	3
e1214_exp05_siKi67_2_TR1_1_W0001_P0085_T0001.tif_1	siKi67#2	1
e1214_exp05_siKi67_2_TR1_1_W0001_P0099_T0001.tif_1	siKi67#2	3
e1214_exp05_siKi67_2_TR1_1_W0001_P0115_T0001.tif_1	siKi67#2	4
e1214_exp05_siKi67_2_TR1_1_W0001_P0116_T0001.tif_1	siKi67#2	2
e1214_exp05_siKi67_2_TR1_1_W0001_P0117_T0001.tif_1	siKi67#2	4
e1214_exp05_siKi67_2_TR1_1_W0001_P0130_T0001.tif_1	siKi67#2	1
e1214_exp05_siKi67_2_TR1_1_W0001_P0131_T0001.tif_1	siKi67#2	3
e1214_exp05_siKi67_2_TR1_1_W0001_P0132_T0001.tif_1	siKi67#2	3
e1214_exp05_siKi67_2_TR1_1_W0001_P0133_T0001.tif_1	siKi67#2	4
