# Supplementary material for: Ki-67 shapes the nucleolus by anchoring chromatin via its amphiphilic properties
Source: EMBO J. 2026 Mar 24;45(9):3156–91. doi: 10.1038/s44318-026-00747-7 (PMC13144362; doi:10.1038/s44318-026-00747-7)
Supplement: Supplementary file 4 — Figure Source Data Appendix [file 44318_2026_747_MOESM4_ESM.zip › Appendix_Figure_S3/B/Nuclear circularity.csv]

parental_nucleus_id	siRNA	Nucleus_circularity
e1214_exp04_Control_TR1_1_W0001_P0001_T0001.tif_1	siControl	0.721850678
e1214_exp04_Control_TR1_1_W0001_P0002_T0001.tif_1	siControl	0.753570975
e1214_exp04_Control_TR1_1_W0001_P0003_T0001.tif_1	siControl	0.712834167
e1214_exp04_Control_TR1_1_W0001_P0008_T0001.tif_1	siControl	0.772556044
e1214_exp04_Control_TR1_1_W0001_P0010_T0001.tif_1	siControl	0.757851213
e1214_exp04_Control_TR1_1_W0001_P0011_T0001.tif_1	siControl	0.738678931
e1214_exp04_Control_TR1_1_W0001_P0012_T0001.tif_1	siControl	0.72091539
e1214_exp04_Control_TR1_1_W0001_P0027_T0001.tif_1	siControl	0.794098364
e1214_exp04_Control_TR1_1_W0001_P0028_T0001.tif_1	siControl	0.740030266
e1214_exp04_Control_TR1_1_W0001_P0029_T0001.tif_1	siControl	0.776983446
e1214_exp04_Control_TR1_1_W0001_P0032_T0001.tif_1	siControl	0.802112922
e1214_exp04_Control_TR1_1_W0001_P0034_T0001.tif_1	siControl	0.746752148
e1214_exp04_Control_TR1_1_W0001_P0035_T0001.tif_1	siControl	0.832181205
e1214_exp04_Control_TR1_1_W0001_P0036_T0001.tif_1	siControl	0.813230456
e1214_exp04_Control_TR1_1_W0001_P0048_T0001.tif_1	siControl	0.796031264
e1214_exp04_Control_TR1_1_W0001_P0049_T0001.tif_1	siControl	0.846221526
e1214_exp04_Control_TR1_1_W0001_P0050_T0001.tif_1	siControl	0.719648783
e1214_exp04_Control_TR1_1_W0001_P0051_T0001.tif_1	siControl	0.794539315
e1214_exp04_Control_TR1_1_W0001_P0052_T0001.tif_1	siControl	0.787539239
e1214_exp04_Control_TR1_1_W0001_P0064_T0001.tif_1	siControl	0.792000662
e1214_exp04_Control_TR1_1_W0001_P0065_T0001.tif_1	siControl	0.762282598
e1214_exp04_Control_TR1_1_W0001_P0067_T0001.tif_1	siControl	0.745862755
e1214_exp04_Control_TR1_1_W0001_P0079_T0001.tif_1	siControl	0.748443447
e1214_exp04_Control_TR1_1_W0001_P0080_T0001.tif_1	siControl	0.825895456
e1214_exp04_Control_TR1_1_W0001_P0082_T0001.tif_1	siControl	0.808238818
e1214_exp04_Control_TR1_1_W0001_P0083_T0001.tif_1	siControl	0.793621123
e1214_exp04_Control_TR1_1_W0001_P0096_T0001.tif_1	siControl	0.732080786
e1214_exp04_Control_TR1_1_W0001_P0097_T0001.tif_1	siControl	0.80267581
e1214_exp04_Control_TR1_1_W0001_P0098_T0001.tif_1	siControl	0.758743873
e1214_exp04_Control_TR1_1_W0001_P0099_T0001.tif_1	siControl	0.755111438
e1214_exp04_Control_TR1_1_W0001_P0100_T0001.tif_1	siControl	0.776769974
e1214_exp04_Control_TR1_1_W0001_P0106_T0001.tif_1	siControl	0.718547862
e1214_exp04_Control_TR1_1_W0001_P0107_T0001.tif_1	siControl	0.828117148
e1214_exp04_Control_TR1_1_W0001_P0110_T0001.tif_1	siControl	0.831684849
e1214_exp04_Control_TR1_1_W0001_P0111_T0001.tif_1	siControl	0.774456938
e1214_exp04_Control_TR1_1_W0001_P0112_T0001.tif_1	siControl	0.837308801
e1214_exp04_Control_TR1_1_W0001_P0113_T0001.tif_1	siControl	0.777258447
e1214_exp05_Control_TR1_1_W0001_P0002_T0001.tif_1	siControl	0.815843748
e1214_exp05_Control_TR1_1_W0001_P0004_T0001.tif_1	siControl	0.859755352
e1214_exp05_Control_TR1_1_W0001_P0012_T0001.tif_1	siControl	0.752707014
e1214_exp05_Control_TR1_1_W0001_P0013_T0001.tif_1	siControl	0.765725283
e1214_exp05_Control_TR1_1_W0001_P0014_T0001.tif_1	siControl	0.746803584
e1214_exp05_Control_TR1_1_W0001_P0016_T0001.tif_1	siControl	0.827602554
e1214_exp05_Control_TR1_1_W0001_P0017_T0001.tif_1	siControl	0.799868859
e1214_exp05_Control_TR1_1_W0001_P0019_T0001.tif_1	siControl	0.764866447
e1214_exp05_Control_TR1_1_W0001_P0020_T0001.tif_1	siControl	0.782215755
e1214_exp05_Control_TR1_1_W0001_P0031_T0001.tif_1	siControl	0.84322352
e1214_exp05_Control_TR1_1_W0001_P0032_T0001.tif_1	siControl	0.866965887
e1214_exp05_Control_TR1_1_W0001_P0038_T0001.tif_1	siControl	0.803405695
e1214_exp05_Control_TR1_1_W0001_P0039_T0001.tif_1	siControl	0.80376513
e1214_exp05_Control_TR1_1_W0001_P0040_T0001.tif_1	siControl	0.760155913
e1214_exp05_Control_TR1_1_W0001_P0043_T0001.tif_1	siControl	0.801984749
e1214_exp05_Control_TR1_1_W0001_P0044_T0001.tif_1	siControl	0.81402899
e1214_exp05_Control_TR1_1_W0001_P0046_T0001.tif_1	siControl	0.785568901
e1214_exp05_Control_TR1_1_W0001_P0047_T0001.tif_1	siControl	0.844473024
e1214_exp05_Control_TR1_1_W0001_P0063_T0001.tif_1	siControl	0.83994532
e1214_exp05_Control_TR1_1_W0001_P0065_T0001.tif_1	siControl	0.788675632
e1214_exp05_Control_TR1_1_W0001_P0066_T0001.tif_1	siControl	0.716425314
e1214_exp05_Control_TR1_1_W0001_P0068_T0001.tif_1	siControl	0.753927068
e1214_exp05_Control_TR1_1_W0001_P0069_T0001.tif_1	siControl	0.774491463
e1214_exp05_Control_TR1_1_W0001_P0070_T0001.tif_1	siControl	0.763066315
e1214_exp05_Control_TR1_1_W0001_P0071_T0001.tif_1	siControl	0.787053922
e1214_exp05_Control_TR1_1_W0001_P0078_T0001.tif_1	siControl	0.703047915
e1214_exp05_Control_TR1_1_W0001_P0079_T0001.tif_1	siControl	0.758559667
e1214_exp05_Control_TR1_1_W0001_P0080_T0001.tif_1	siControl	0.729852373
e1214_exp05_Control_TR1_1_W0001_P0081_T0001.tif_1	siControl	0.823973951
e1214_exp05_Control_TR1_1_W0001_P0082_T0001.tif_1	siControl	0.761709853
e1214_exp05_Control_TR1_1_W0001_P0089_T0001.tif_1	siControl	0.814776268
e1214_exp05_Control_TR1_1_W0001_P0090_T0001.tif_1	siControl	0.839780151
e1214_exp05_Control_TR1_1_W0001_P0091_T0001.tif_1	siControl	0.728373542
e1214_exp05_Control_TR1_1_W0001_P0092_T0001.tif_1	siControl	0.731836192
e1214_exp05_Control_TR1_1_W0001_P0093_T0001.tif_1	siControl	0.725314473
e1214_exp04_siKi67new_TR1_1_W0001_P0001_T0001.tif_1	siKi67#1	0.817727494
e1214_exp04_siKi67new_TR1_1_W0001_P0002_T0001.tif_1	siKi67#1	0.785823433
e1214_exp04_siKi67new_TR1_1_W0001_P0003_T0001.tif_1	siKi67#1	0.749032768
e1214_exp04_siKi67new_TR1_1_W0001_P0004_T0001.tif_1	siKi67#1	0.794315406
e1214_exp04_siKi67new_TR1_1_W0001_P0005_T0001.tif_1	siKi67#1	0.836247411
e1214_exp04_siKi67new_TR1_1_W0001_P0022_T0001.tif_1	siKi67#1	0.763718867
e1214_exp04_siKi67new_TR1_1_W0001_P0023_T0001.tif_1	siKi67#1	0.746298446
e1214_exp04_siKi67new_TR1_1_W0001_P0024_T0001.tif_1	siKi67#1	0.803884713
e1214_exp04_siKi67new_TR1_1_W0001_P0025_T0001.tif_1	siKi67#1	0.802857063
e1214_exp04_siKi67new_TR1_1_W0001_P0026_T0001.tif_1	siKi67#1	0.832764971
e1214_exp04_siKi67new_TR1_1_W0001_P0045_T0001.tif_1	siKi67#1	0.776211017
e1214_exp04_siKi67new_TR1_1_W0001_P0046_T0001.tif_1	siKi67#1	0.817344178
e1214_exp04_siKi67new_TR1_1_W0001_P0047_T0001.tif_1	siKi67#1	0.741664251
e1214_exp04_siKi67new_TR1_1_W0001_P0048_T0001.tif_1	siKi67#1	0.822272064
e1214_exp04_siKi67new_TR1_1_W0001_P0062_T0001.tif_1	siKi67#1	0.827538747
e1214_exp04_siKi67new_TR1_1_W0001_P0063_T0001.tif_1	siKi67#1	0.819950453
e1214_exp04_siKi67new_TR1_1_W0001_P0064_T0001.tif_1	siKi67#1	0.839225675
e1214_exp04_siKi67new_TR1_1_W0001_P0065_T0001.tif_1	siKi67#1	0.796894754
e1214_exp04_siKi67new_TR1_1_W0001_P0066_T0001.tif_1	siKi67#1	0.800116604
e1214_exp04_siKi67new_TR1_1_W0001_P0076_T0001.tif_1	siKi67#1	0.832091866
e1214_exp04_siKi67new_TR1_1_W0001_P0077_T0001.tif_1	siKi67#1	0.777546113
e1214_exp04_siKi67new_TR1_1_W0001_P0078_T0001.tif_1	siKi67#1	0.833992239
e1214_exp04_siKi67new_TR1_1_W0001_P0079_T0001.tif_1	siKi67#1	0.852585273
e1214_exp04_siKi67new_TR1_1_W0001_P0080_T0001.tif_1	siKi67#1	0.806825987
e1214_exp04_siKi67new_TR1_1_W0001_P0093_T0001.tif_1	siKi67#1	0.815601251
e1214_exp04_siKi67new_TR1_1_W0001_P0094_T0001.tif_1	siKi67#1	0.813764891
e1214_exp04_siKi67new_TR1_1_W0001_P0095_T0001.tif_1	siKi67#1	0.769357086
e1214_exp04_siKi67new_TR1_1_W0001_P0096_T0001.tif_1	siKi67#1	0.868632105
e1214_exp04_siKi67new_TR1_1_W0001_P0097_T0001.tif_1	siKi67#1	0.80206886
e1214_exp04_siKi67new_TR1_1_W0001_P0108_T0001.tif_1	siKi67#1	0.788203887
e1214_exp04_siKi67new_TR1_1_W0001_P0110_T0001.tif_1	siKi67#1	0.87725374
e1214_exp04_siKi67new_TR1_1_W0001_P0111_T0001.tif_1	siKi67#1	0.750331974
e1214_exp04_siKi67new_TR1_1_W0001_P0112_T0001.tif_1	siKi67#1	0.791465292
e1214_exp04_siKi67new_TR1_1_W0001_P0124_T0001.tif_1	siKi67#1	0.873145939
e1214_exp04_siKi67new_TR1_1_W0001_P0125_T0001.tif_1	siKi67#1	0.825607431
e1214_exp04_siKi67new_TR1_1_W0001_P0126_T0001.tif_1	siKi67#1	0.776072201
e1214_exp04_siKi67new_TR1_1_W0001_P0127_T0001.tif_1	siKi67#1	0.803760445
e1214_exp04_siKi67new_TR1_1_W0001_P0128_T0001.tif_1	siKi67#1	0.861024119
e1214_exp04_siKi67new_TR1_1_W0001_P0131_T0001.tif_1	siKi67#1	0.87495993
e1214_exp04_siKi67new_TR1_1_W0001_P0132_T0001.tif_1	siKi67#1	0.859952086
e1214_exp04_siKi67new_TR1_1_W0001_P0133_T0001.tif_1	siKi67#1	0.852901451
e1214_exp04_siKi67new_TR1_1_W0001_P0134_T0001.tif_1	siKi67#1	0.700286375
e1214_exp04_siKi67new_TR1_1_W0001_P0135_T0001.tif_1	siKi67#1	0.819610923
e1214_exp04_siKi67new_TR1_1_W0001_P0154_T0001.tif_1	siKi67#1	0.776848157
e1214_exp04_siKi67new_TR1_1_W0001_P0155_T0001.tif_1	siKi67#1	0.740559521
e1214_exp05_siKi67new_TR1_1_W0001_P0001_T0001.tif_1	siKi67#1	0.845001686
e1214_exp05_siKi67new_TR1_1_W0001_P0002_T0001.tif_1	siKi67#1	0.855174321
e1214_exp05_siKi67new_TR1_1_W0001_P0003_T0001.tif_1	siKi67#1	0.744483722
e1214_exp05_siKi67new_TR1_1_W0001_P0004_T0001.tif_1	siKi67#1	0.808239101
e1214_exp05_siKi67new_TR1_1_W0001_P0005_T0001.tif_1	siKi67#1	0.816890774
e1214_exp05_siKi67new_TR1_1_W0001_P0024_T0001.tif_1	siKi67#1	0.804621291
e1214_exp05_siKi67new_TR1_1_W0001_P0025_T0001.tif_1	siKi67#1	0.855481868
e1214_exp05_siKi67new_TR1_1_W0001_P0027_T0001.tif_1	siKi67#1	0.766360525
e1214_exp05_siKi67new_TR1_1_W0001_P0028_T0001.tif_1	siKi67#1	0.743545012
e1214_exp05_siKi67new_TR1_1_W0001_P0029_T0001.tif_1	siKi67#1	0.811466685
e1214_exp05_siKi67new_TR1_1_W0001_P0030_T0001.tif_1	siKi67#1	0.786486491
e1214_exp05_siKi67new_TR1_1_W0001_P0031_T0001.tif_1	siKi67#1	0.786107197
e1214_exp05_siKi67new_TR1_1_W0001_P0032_T0001.tif_1	siKi67#1	0.76235993
e1214_exp05_siKi67new_TR1_1_W0001_P0033_T0001.tif_1	siKi67#1	0.789727036
e1214_exp05_siKi67new_TR1_1_W0001_P0037_T0001.tif_1	siKi67#1	0.810010244
e1214_exp05_siKi67new_TR1_1_W0001_P0038_T0001.tif_1	siKi67#1	0.714893066
e1214_exp05_siKi67new_TR1_1_W0001_P0039_T0001.tif_1	siKi67#1	0.82504463
e1214_exp05_siKi67new_TR1_1_W0001_P0040_T0001.tif_1	siKi67#1	0.813877956
e1214_exp05_siKi67new_TR1_1_W0001_P0051_T0001.tif_1	siKi67#1	0.834139305
e1214_exp05_siKi67new_TR1_1_W0001_P0052_T0001.tif_1	siKi67#1	0.742960354
e1214_exp05_siKi67new_TR1_1_W0001_P0055_T0001.tif_1	siKi67#1	0.830230137
e1214_exp05_siKi67new_TR1_1_W0001_P0063_T0001.tif_1	siKi67#1	0.810883552
e1214_exp05_siKi67new_TR1_1_W0001_P0064_T0001.tif_1	siKi67#1	0.793168578
e1214_exp05_siKi67new_TR1_1_W0001_P0065_T0001.tif_1	siKi67#1	0.836732851
e1214_exp05_siKi67new_TR1_1_W0001_P0066_T0001.tif_1	siKi67#1	0.838290176
e1214_exp05_siKi67new_TR1_1_W0001_P0067_T0001.tif_1	siKi67#1	0.764562865
e1214_exp05_siKi67new_TR1_1_W0001_P0081_T0001.tif_1	siKi67#1	0.714444097
e1214_exp05_siKi67new_TR1_1_W0001_P0082_T0001.tif_1	siKi67#1	0.802158559
e1214_exp05_siKi67new_TR1_1_W0001_P0083_T0001.tif_1	siKi67#1	0.714584409
e1214_exp05_siKi67new_TR1_1_W0001_P0085_T0001.tif_1	siKi67#1	0.793676671
e1214_exp05_siKi67new_TR1_1_W0001_P0088_T0001.tif_1	siKi67#1	0.770365608
e1214_exp05_siKi67new_TR1_1_W0001_P0089_T0001.tif_1	siKi67#1	0.79703359
e1214_exp05_siKi67new_TR1_1_W0001_P0090_T0001.tif_1	siKi67#1	0.84199488
e1214_exp05_siKi67new_TR1_1_W0001_P0092_T0001.tif_1	siKi67#1	0.739356893
e1214_exp05_siKi67new_TR1_1_W0001_P0101_T0001.tif_1	siKi67#1	0.828359793
e1214_exp05_siKi67new_TR1_1_W0001_P0102_T0001.tif_1	siKi67#1	0.797687866
e1214_exp05_siKi67new_TR1_1_W0001_P0103_T0001.tif_1	siKi67#1	0.729336654
e1214_exp05_siKi67new_TR1_1_W0001_P0104_T0001.tif_1	siKi67#1	0.797146306
e1214_exp05_siKi67new_TR1_1_W0001_P0122_T0001.tif_1	siKi67#1	0.773958765
e1214_exp05_siKi67new_TR1_1_W0001_P0123_T0001.tif_1	siKi67#1	0.737971954
e1214_exp05_siKi67new_TR1_1_W0001_P0124_T0001.tif_1	siKi67#1	0.780137364
e1214_exp05_siKi67new_TR1_1_W0001_P0125_T0001.tif_1	siKi67#1	0.785315195
e1214_exp04_siKi67_2_TR1_1_W0001_P0001_T0001.tif_1	siKi67#2	0.731551514
e1214_exp04_siKi67_2_TR1_1_W0001_P0002_T0001.tif_1	siKi67#2	0.79519757
e1214_exp04_siKi67_2_TR1_1_W0001_P0003_T0001.tif_1	siKi67#2	0.811159399
e1214_exp04_siKi67_2_TR1_1_W0001_P0004_T0001.tif_1	siKi67#2	0.773913674
e1214_exp04_siKi67_2_TR1_1_W0001_P0017_T0001.tif_1	siKi67#2	0.831447741
e1214_exp04_siKi67_2_TR1_1_W0001_P0018_T0001.tif_1	siKi67#2	0.823388297
e1214_exp04_siKi67_2_TR1_1_W0001_P0019_T0001.tif_1	siKi67#2	0.823038511
e1214_exp04_siKi67_2_TR1_1_W0001_P0020_T0001.tif_1	siKi67#2	0.823578957
e1214_exp04_siKi67_2_TR1_1_W0001_P0021_T0001.tif_1	siKi67#2	0.855268395
e1214_exp04_siKi67_2_TR1_1_W0001_P0025_T0001.tif_1	siKi67#2	0.784558015
e1214_exp04_siKi67_2_TR1_1_W0001_P0026_T0001.tif_1	siKi67#2	0.79386664
e1214_exp04_siKi67_2_TR1_1_W0001_P0027_T0001.tif_1	siKi67#2	0.704411728
e1214_exp04_siKi67_2_TR1_1_W0001_P0028_T0001.tif_1	siKi67#2	0.752143756
e1214_exp04_siKi67_2_TR1_1_W0001_P0039_T0001.tif_1	siKi67#2	0.819977595
e1214_exp04_siKi67_2_TR1_1_W0001_P0040_T0001.tif_1	siKi67#2	0.756547376
e1214_exp04_siKi67_2_TR1_1_W0001_P0041_T0001.tif_1	siKi67#2	0.714935534
e1214_exp04_siKi67_2_TR1_1_W0001_P0043_T0001.tif_1	siKi67#2	0.754429738
e1214_exp04_siKi67_2_TR1_1_W0001_P0058_T0001.tif_1	siKi67#2	0.739500849
e1214_exp04_siKi67_2_TR1_1_W0001_P0059_T0001.tif_1	siKi67#2	0.774516138
e1214_exp04_siKi67_2_TR1_1_W0001_P0061_T0001.tif_1	siKi67#2	0.776018354
e1214_exp04_siKi67_2_TR1_1_W0001_P0062_T0001.tif_1	siKi67#2	0.73570898
e1214_exp04_siKi67_2_TR1_1_W0001_P0083_T0001.tif_1	siKi67#2	0.741339262
e1214_exp04_siKi67_2_TR1_1_W0001_P0085_T0001.tif_1	siKi67#2	0.803639318
e1214_exp04_siKi67_2_TR1_1_W0001_P0086_T0001.tif_1	siKi67#2	0.778801057
e1214_exp04_siKi67_2_TR1_1_W0001_P0087_T0001.tif_1	siKi67#2	0.709015833
e1214_exp04_siKi67_2_TR1_1_W0001_P0092_T0001.tif_1	siKi67#2	0.809637911
e1214_exp04_siKi67_2_TR1_1_W0001_P0093_T0001.tif_1	siKi67#2	0.838659209
e1214_exp04_siKi67_2_TR1_1_W0001_P0095_T0001.tif_1	siKi67#2	0.761638107
e1214_exp04_siKi67_2_TR1_1_W0001_P0114_T0001.tif_1	siKi67#2	0.858366054
e1214_exp04_siKi67_2_TR1_1_W0001_P0115_T0001.tif_1	siKi67#2	0.76575948
e1214_exp04_siKi67_2_TR1_1_W0001_P0116_T0001.tif_1	siKi67#2	0.71434852
e1214_exp04_siKi67_2_TR1_1_W0001_P0118_T0001.tif_1	siKi67#2	0.793961346
e1214_exp04_siKi67_2_TR1_1_W0001_P0126_T0001.tif_1	siKi67#2	0.792943433
e1214_exp04_siKi67_2_TR1_1_W0001_P0128_T0001.tif_1	siKi67#2	0.764583585
e1214_exp04_siKi67_2_TR1_1_W0001_P0129_T0001.tif_1	siKi67#2	0.794187317
e1214_exp04_siKi67_2_TR1_1_W0001_P0138_T0001.tif_1	siKi67#2	0.845113742
e1214_exp04_siKi67_2_TR1_1_W0001_P0139_T0001.tif_1	siKi67#2	0.799173833
e1214_exp04_siKi67_2_TR1_1_W0001_P0141_T0001.tif_1	siKi67#2	0.74042281
e1214_exp04_siKi67_2_TR1_1_W0001_P0142_T0001.tif_1	siKi67#2	0.768025941
e1214_exp05_siKi67_2_TR1_1_W0001_P0001_T0001.tif_1	siKi67#2	0.7301984
e1214_exp05_siKi67_2_TR1_1_W0001_P0002_T0001.tif_1	siKi67#2	0.725820073
e1214_exp05_siKi67_2_TR1_1_W0001_P0005_T0001.tif_1	siKi67#2	0.716021792
e1214_exp05_siKi67_2_TR1_1_W0001_P0018_T0001.tif_1	siKi67#2	0.796809727
e1214_exp05_siKi67_2_TR1_1_W0001_P0019_T0001.tif_1	siKi67#2	0.792841475
e1214_exp05_siKi67_2_TR1_1_W0001_P0020_T0001.tif_1	siKi67#2	0.759948182
e1214_exp05_siKi67_2_TR1_1_W0001_P0021_T0001.tif_1	siKi67#2	0.71846202
e1214_exp05_siKi67_2_TR1_1_W0001_P0022_T0001.tif_1	siKi67#2	0.825348211
e1214_exp05_siKi67_2_TR1_1_W0001_P0036_T0001.tif_1	siKi67#2	0.773849023
e1214_exp05_siKi67_2_TR1_1_W0001_P0037_T0001.tif_1	siKi67#2	0.74692822
e1214_exp05_siKi67_2_TR1_1_W0001_P0045_T0001.tif_1	siKi67#2	0.72491949
e1214_exp05_siKi67_2_TR1_1_W0001_P0046_T0001.tif_1	siKi67#2	0.803334602
e1214_exp05_siKi67_2_TR1_1_W0001_P0047_T0001.tif_1	siKi67#2	0.861956278
e1214_exp05_siKi67_2_TR1_1_W0001_P0048_T0001.tif_1	siKi67#2	0.794219506
e1214_exp05_siKi67_2_TR1_1_W0001_P0049_T0001.tif_1	siKi67#2	0.79511759
e1214_exp05_siKi67_2_TR1_1_W0001_P0059_T0001.tif_1	siKi67#2	0.713213459
e1214_exp05_siKi67_2_TR1_1_W0001_P0060_T0001.tif_1	siKi67#2	0.764760851
e1214_exp05_siKi67_2_TR1_1_W0001_P0062_T0001.tif_1	siKi67#2	0.767802771
e1214_exp05_siKi67_2_TR1_1_W0001_P0063_T0001.tif_1	siKi67#2	0.851131085
e1214_exp05_siKi67_2_TR1_1_W0001_P0066_T0001.tif_1	siKi67#2	0.844354108
e1214_exp05_siKi67_2_TR1_1_W0001_P0067_T0001.tif_1	siKi67#2	0.838329696
e1214_exp05_siKi67_2_TR1_1_W0001_P0068_T0001.tif_1	siKi67#2	0.767185415
e1214_exp05_siKi67_2_TR1_1_W0001_P0069_T0001.tif_1	siKi67#2	0.760025991
e1214_exp05_siKi67_2_TR1_1_W0001_P0081_T0001.tif_1	siKi67#2	0.706622818
e1214_exp05_siKi67_2_TR1_1_W0001_P0082_T0001.tif_1	siKi67#2	0.792757999
e1214_exp05_siKi67_2_TR1_1_W0001_P0083_T0001.tif_1	siKi67#2	0.859416278
e1214_exp05_siKi67_2_TR1_1_W0001_P0084_T0001.tif_1	siKi67#2	0.779182304
e1214_exp05_siKi67_2_TR1_1_W0001_P0085_T0001.tif_1	siKi67#2	0.797960513
e1214_exp05_siKi67_2_TR1_1_W0001_P0099_T0001.tif_1	siKi67#2	0.845083707
e1214_exp05_siKi67_2_TR1_1_W0001_P0115_T0001.tif_1	siKi67#2	0.825799004
e1214_exp05_siKi67_2_TR1_1_W0001_P0116_T0001.tif_1	siKi67#2	0.80634676
e1214_exp05_siKi67_2_TR1_1_W0001_P0117_T0001.tif_1	siKi67#2	0.734988958
e1214_exp05_siKi67_2_TR1_1_W0001_P0130_T0001.tif_1	siKi67#2	0.778137302
e1214_exp05_siKi67_2_TR1_1_W0001_P0131_T0001.tif_1	siKi67#2	0.732643241
e1214_exp05_siKi67_2_TR1_1_W0001_P0132_T0001.tif_1	siKi67#2	0.789157003
e1214_exp05_siKi67_2_TR1_1_W0001_P0133_T0001.tif_1	siKi67#2	0.847748359
