# Supplementary material for: Ki-67 shapes the nucleolus by anchoring chromatin via its amphiphilic properties
Source: EMBO J. 2026 Mar 24;45(9):3156–91. doi: 10.1038/s44318-026-00747-7 (PMC13144362; doi:10.1038/s44318-026-00747-7)
Supplement: Supplementary file 4 — Figure Source Data Appendix [file 44318_2026_747_MOESM4_ESM.zip › Appendix_Figure_S4/F/Number_of_nucleoli.csv]

parental_nucleus_id	sample	NUmber_of_nucleoli
image 1 object 1	Untransfected	1
image 1 object 3	Untransfected	1
image 1 object 4	Untransfected	1
image 1 object 5	Untransfected	1
image 1 object 6	Untransfected	1
image 1 object 7	Untransfected	1
image 1 object 8	Untransfected	1
image 1 object 9	Untransfected	1
image 1 object 10	Untransfected	2
image 1 object 11	Untransfected	2
image 1 object 12	Untransfected	1
image 1 object 13	Untransfected	1
image 1 object 14	Untransfected	2
image 1 object 15	Untransfected	1
image 1 object 16	Untransfected	2
image 1 object 17	Untransfected	1
image 1 object 18	Untransfected	1
image 1 object 19	Untransfected	1
image 1 object 20	Untransfected	1
image 1 object 21	Untransfected	1
image 1 object 23	Untransfected	1
image 1 object 24	Untransfected	1
image 1 object 25	Untransfected	1
image 1 object 26	Untransfected	1
image 1 object 27	Untransfected	1
image 1 object 28	Untransfected	1
image 2 object 1	Untransfected	3
image 2 object 2	Untransfected	1
image 2 object 3	Untransfected	2
image 2 object 4	Untransfected	1
image 2 object 5	Untransfected	1
image 2 object 6	Untransfected	2
image 2 object 8	Untransfected	2
image 2 object 9	Untransfected	1
image 2 object 10	Untransfected	1
image 2 object 12	Untransfected	1
image 2 object 13	Untransfected	1
image 2 object 14	Untransfected	1
image 2 object 15	Untransfected	2
image 2 object 16	Untransfected	1
image 2 object 17	Untransfected	1
image 2 object 18	Untransfected	1
image 2 object 19	Untransfected	1
image 2 object 20	Untransfected	1
image 2 object 21	Untransfected	1
image 2 object 22	Untransfected	2
image 2 object 23	Untransfected	2
image 2 object 24	Untransfected	1
image 2 object 26	Untransfected	1
image 3 object 1	Untransfected	1
image 3 object 4	Untransfected	1
image 3 object 6	Untransfected	1
image 3 object 7	Untransfected	1
image 3 object 8	Untransfected	1
image 3 object 9	Untransfected	1
image 3 object 10	Untransfected	1
image 3 object 11	Untransfected	2
image 3 object 12	Untransfected	1
image 3 object 13	Untransfected	1
image 3 object 15	Untransfected	1
image 3 object 16	Untransfected	1
image 3 object 18	Untransfected	1
image 3 object 19	Untransfected	2
image 3 object 20	Untransfected	2
image 3 object 21	Untransfected	1
image 3 object 22	Untransfected	1
image 3 object 23	Untransfected	1
image 3 object 24	Untransfected	1
image 3 object 25	Untransfected	2
image 3 object 26	Untransfected	1
image 3 object 27	Untransfected	3
image 3 object 28	Untransfected	1
image 3 object 33	Untransfected	1
image 4 object 1	Untransfected	1
image 4 object 2	Untransfected	2
image 4 object 3	Untransfected	1
image 4 object 4	Untransfected	1
image 4 object 5	Untransfected	3
image 4 object 6	Untransfected	1
image 4 object 7	Untransfected	1
image 4 object 8	Untransfected	1
image 4 object 9	Untransfected	2
image 4 object 10	Untransfected	1
image 4 object 11	Untransfected	1
image 4 object 12	Untransfected	1
image 4 object 13	Untransfected	1
image 4 object 14	Untransfected	2
image 4 object 15	Untransfected	1
image 4 object 16	Untransfected	1
image 4 object 17	Untransfected	2
image 4 object 18	Untransfected	1
image 4 object 19	Untransfected	1
image 4 object 21	Untransfected	1
image 4 object 22	Untransfected	1
image 4 object 23	Untransfected	1
image 4 object 24	Untransfected	1
image 4 object 25	Untransfected	1
image 4 object 26	Untransfected	1
image 4 object 27	Untransfected	1
image 5 object 1	Untransfected	1
image 5 object 2	Untransfected	2
image 5 object 3	Untransfected	2
image 5 object 4	Untransfected	1
image 5 object 6	Untransfected	1
image 5 object 7	Untransfected	1
image 5 object 8	Untransfected	1
image 5 object 9	Untransfected	1
image 5 object 10	Untransfected	1
image 5 object 11	Untransfected	2
image 5 object 13	Untransfected	1
image 5 object 14	Untransfected	1
image 5 object 15	Untransfected	1
image 6 object 1	Untransfected	1
image 6 object 2	Untransfected	1
image 6 object 3	Untransfected	1
image 6 object 4	Untransfected	1
image 6 object 5	Untransfected	3
image 6 object 6	Untransfected	1
image 6 object 7	Untransfected	1
image 6 object 8	Untransfected	1
image 6 object 9	Untransfected	3
image 6 object 10	Untransfected	1
image 6 object 11	Untransfected	1
image 6 object 12	Untransfected	3
image 6 object 13	Untransfected	2
image 6 object 14	Untransfected	2
image 6 object 15	Untransfected	1
image 6 object 16	Untransfected	3
image 6 object 17	Untransfected	1
image 6 object 18	Untransfected	1
image 6 object 19	Untransfected	1
image 6 object 20	Untransfected	1
image 6 object 22	Untransfected	1
image 6 object 23	Untransfected	1
image 6 object 24	Untransfected	1
image 6 object 25	Untransfected	1
image 6 object 26	Untransfected	2
image 6 object 27	Untransfected	1
image 6 object 28	Untransfected	2
image 6 object 30	Untransfected	1
image 6 object 32	Untransfected	2
image 6 object 33	Untransfected	1
image 6 object 34	Untransfected	1
image 6 object 35	Untransfected	1
image 6 object 36	Untransfected	1
image 7 object 1	Untransfected	1
image 7 object 3	Untransfected	2
image 7 object 4	Untransfected	1
image 7 object 5	Untransfected	1
image 7 object 6	Untransfected	1
image 7 object 7	Untransfected	1
image 7 object 8	Untransfected	1
image 7 object 9	Untransfected	1
image 7 object 10	Untransfected	1
image 7 object 11	Untransfected	1
image 7 object 12	Untransfected	3
image 7 object 13	Untransfected	1
image 7 object 14	Untransfected	1
image 7 object 15	Untransfected	1
image 7 object 16	Untransfected	2
image 7 object 17	Untransfected	1
image 7 object 18	Untransfected	1
image 7 object 21	Untransfected	2
image 7 object 22	Untransfected	1
image 7 object 23	Untransfected	1
image 7 object 24	Untransfected	1
image 7 object 25	Untransfected	1
image 7 object 26	Untransfected	3
image 7 object 27	Untransfected	1
image 7 object 28	Untransfected	2
image 7 object 30	Untransfected	1
image 7 object 31	Untransfected	1
image 7 object 32	Untransfected	1
image 7 object 33	Untransfected	1
image 7 object 34	Untransfected	1
image 7 object 35	Untransfected	1
image 7 object 37	Untransfected	1
image 8 object 1	Untransfected	3
image 8 object 3	Untransfected	1
image 8 object 4	Untransfected	1
image 8 object 5	Untransfected	2
image 8 object 6	Untransfected	2
image 8 object 7	Untransfected	1
image 8 object 8	Untransfected	1
image 8 object 9	Untransfected	1
image 8 object 10	Untransfected	1
image 8 object 11	Untransfected	2
image 8 object 12	Untransfected	1
image 8 object 13	Untransfected	1
image 8 object 14	Untransfected	1
image 8 object 15	Untransfected	3
image 8 object 16	Untransfected	2
image 8 object 17	Untransfected	2
image 8 object 18	Untransfected	1
image 8 object 19	Untransfected	2
image 8 object 20	Untransfected	1
image 8 object 21	Untransfected	1
image 8 object 23	Untransfected	1
image 8 object 24	Untransfected	1
image 8 object 25	Untransfected	2
image 8 object 26	Untransfected	1
image 8 object 27	Untransfected	1
image 8 object 28	Untransfected	1
image 8 object 29	Untransfected	2
image 8 object 30	Untransfected	1
image 8 object 32	Untransfected	1
image 8 object 34	Untransfected	1
image 8 object 35	Untransfected	1
image 8 object 36	Untransfected	1
image 9 object 2	Untransfected	1
image 9 object 3	Untransfected	1
image 9 object 4	Untransfected	1
image 9 object 5	Untransfected	2
image 9 object 6	Untransfected	1
image 9 object 7	Untransfected	1
image 9 object 8	Untransfected	1
image 9 object 9	Untransfected	1
image 9 object 10	Untransfected	1
image 9 object 12	Untransfected	1
image 9 object 13	Untransfected	1
image 9 object 14	Untransfected	1
image 9 object 15	Untransfected	1
image 9 object 16	Untransfected	2
image 9 object 17	Untransfected	2
image 9 object 18	Untransfected	1
image 9 object 19	Untransfected	2
image 9 object 20	Untransfected	2
image 9 object 21	Untransfected	1
image 9 object 22	Untransfected	1
image 9 object 23	Untransfected	1
image 9 object 24	Untransfected	1
image 9 object 25	Untransfected	1
image 9 object 26	Untransfected	1
image 9 object 27	Untransfected	1
image 9 object 28	Untransfected	1
image 9 object 29	Untransfected	1
image 9 object 30	Untransfected	2
image 9 object 31	Untransfected	1
image 9 object 32	Untransfected	1
image 9 object 33	Untransfected	2
image 9 object 34	Untransfected	3
image 9 object 35	Untransfected	2
image 9 object 36	Untransfected	1
image 9 object 37	Untransfected	1
image 9 object 38	Untransfected	1
image 9 object 39	Untransfected	2
image 9 object 40	Untransfected	1
image 9 object 41	Untransfected	2
image 9 object 42	Untransfected	2
image 9 object 43	Untransfected	3
image 10 object 1	Untransfected	1
image 10 object 2	Untransfected	1
image 10 object 3	Untransfected	1
image 10 object 4	Untransfected	1
image 10 object 5	Untransfected	1
image 10 object 6	Untransfected	1
image 10 object 7	Untransfected	2
image 10 object 8	Untransfected	1
image 10 object 9	Untransfected	1
image 10 object 10	Untransfected	1
image 10 object 11	Untransfected	1
image 10 object 12	Untransfected	1
image 10 object 13	Untransfected	1
image 10 object 14	Untransfected	1
image 10 object 15	Untransfected	1
image 10 object 16	Untransfected	1
image 10 object 17	Untransfected	1
image 10 object 18	Untransfected	1
image 11 object 1	Transfected	2
image 11 object 2	Transfected	2
image 11 object 3	Transfected	2
image 11 object 4	Transfected	1
image 11 object 5	Transfected	1
image 11 object 6	Transfected	2
image 11 object 7	Transfected	1
image 11 object 8	Transfected	3
image 11 object 9	Transfected	1
image 11 object 10	Transfected	1
image 11 object 11	Transfected	1
image 11 object 12	Transfected	1
image 11 object 13	Transfected	3
image 11 object 14	Transfected	1
image 11 object 15	Transfected	2
image 11 object 17	Transfected	2
image 11 object 18	Transfected	2
image 11 object 19	Transfected	1
image 11 object 21	Transfected	1
image 11 object 22	Transfected	1
image 11 object 23	Transfected	1
image 11 object 24	Transfected	1
image 11 object 25	Transfected	1
image 11 object 26	Transfected	2
image 11 object 27	Transfected	1
image 11 object 28	Transfected	1
image 11 object 29	Transfected	1
image 11 object 30	Transfected	2
image 11 object 31	Transfected	2
image 11 object 32	Transfected	1
image 11 object 33	Transfected	1
image 11 object 34	Transfected	1
image 11 object 36	Transfected	1
image 11 object 37	Transfected	1
image 11 object 38	Transfected	1
image 11 object 39	Transfected	2
image 11 object 40	Transfected	2
image 11 object 41	Transfected	1
image 12 object 1	Transfected	1
image 12 object 2	Transfected	1
image 12 object 3	Transfected	2
image 12 object 4	Transfected	2
image 12 object 5	Transfected	1
image 12 object 6	Transfected	2
image 12 object 7	Transfected	1
image 12 object 8	Transfected	2
image 12 object 9	Transfected	1
image 12 object 10	Transfected	2
image 12 object 11	Transfected	2
image 12 object 12	Transfected	1
image 12 object 13	Transfected	2
image 12 object 14	Transfected	1
image 12 object 15	Transfected	1
image 12 object 16	Transfected	2
image 12 object 17	Transfected	2
image 12 object 18	Transfected	2
image 12 object 19	Transfected	2
image 12 object 20	Transfected	1
image 12 object 21	Transfected	1
image 12 object 22	Transfected	1
image 12 object 23	Transfected	2
image 12 object 24	Transfected	1
image 12 object 25	Transfected	1
image 12 object 26	Transfected	1
image 12 object 27	Transfected	2
image 13 object 1	Transfected	2
image 13 object 2	Transfected	1
image 13 object 3	Transfected	2
image 13 object 4	Transfected	1
image 13 object 5	Transfected	1
image 13 object 7	Transfected	2
image 13 object 8	Transfected	1
image 13 object 9	Transfected	1
image 13 object 10	Transfected	2
image 13 object 11	Transfected	2
image 13 object 12	Transfected	2
image 13 object 13	Transfected	1
image 13 object 14	Transfected	1
image 13 object 15	Transfected	1
image 13 object 16	Transfected	3
image 13 object 17	Transfected	1
image 13 object 18	Transfected	1
image 13 object 19	Transfected	1
image 13 object 20	Transfected	1
image 13 object 21	Transfected	3
image 13 object 22	Transfected	1
image 13 object 23	Transfected	2
image 13 object 25	Transfected	2
image 13 object 26	Transfected	1
image 13 object 27	Transfected	2
image 13 object 28	Transfected	2
image 13 object 30	Transfected	1
image 13 object 31	Transfected	1
image 13 object 32	Transfected	1
image 13 object 33	Transfected	1
image 13 object 34	Transfected	2
image 13 object 35	Transfected	1
image 13 object 36	Transfected	1
image 13 object 37	Transfected	1
image 13 object 38	Transfected	2
image 13 object 39	Transfected	1
image 13 object 40	Transfected	2
image 14 object 1	Transfected	3
image 14 object 2	Transfected	1
image 14 object 3	Transfected	3
image 14 object 4	Transfected	1
image 14 object 5	Transfected	1
image 14 object 6	Transfected	2
image 14 object 7	Transfected	1
image 14 object 8	Transfected	2
image 14 object 9	Transfected	1
image 14 object 10	Transfected	1
image 14 object 11	Transfected	1
image 14 object 12	Transfected	3
image 14 object 13	Transfected	1
image 14 object 14	Transfected	1
image 14 object 15	Transfected	1
image 14 object 17	Transfected	2
image 14 object 18	Transfected	1
image 14 object 19	Transfected	1
image 14 object 20	Transfected	2
image 14 object 21	Transfected	1
image 14 object 22	Transfected	2
image 14 object 23	Transfected	1
image 14 object 25	Transfected	1
image 14 object 26	Transfected	1
image 14 object 27	Transfected	2
image 14 object 28	Transfected	2
image 15 object 1	Transfected	1
image 15 object 3	Transfected	1
image 15 object 4	Transfected	2
image 15 object 5	Transfected	1
image 15 object 6	Transfected	1
image 15 object 8	Transfected	2
image 15 object 9	Transfected	1
image 15 object 10	Transfected	1
image 15 object 11	Transfected	2
image 15 object 12	Transfected	2
image 15 object 13	Transfected	1
image 15 object 14	Transfected	1
image 15 object 16	Transfected	1
image 15 object 17	Transfected	2
image 15 object 18	Transfected	1
image 15 object 19	Transfected	1
image 15 object 20	Transfected	2
image 15 object 21	Transfected	1
image 15 object 22	Transfected	2
image 15 object 23	Transfected	2
image 15 object 24	Transfected	2
image 15 object 25	Transfected	2
image 16 object 1	Transfected	1
image 16 object 2	Transfected	1
image 16 object 3	Transfected	1
image 16 object 4	Transfected	1
image 16 object 5	Transfected	1
image 16 object 6	Transfected	2
image 16 object 7	Transfected	2
image 16 object 8	Transfected	1
image 16 object 9	Transfected	1
image 16 object 10	Transfected	1
image 16 object 11	Transfected	1
image 16 object 12	Transfected	1
image 16 object 13	Transfected	1
image 16 object 14	Transfected	1
image 16 object 16	Transfected	1
image 16 object 17	Transfected	1
image 16 object 18	Transfected	1
image 16 object 19	Transfected	2
image 16 object 20	Transfected	2
image 16 object 21	Transfected	1
image 16 object 22	Transfected	1
image 16 object 23	Transfected	2
image 17 object 1	Transfected	1
image 17 object 2	Transfected	1
image 17 object 3	Transfected	1
image 17 object 4	Transfected	2
image 17 object 5	Transfected	1
image 17 object 6	Transfected	2
image 17 object 7	Transfected	2
image 17 object 8	Transfected	2
image 17 object 9	Transfected	2
image 17 object 10	Transfected	1
image 17 object 11	Transfected	3
image 17 object 12	Transfected	1
image 17 object 13	Transfected	2
image 17 object 14	Transfected	2
image 17 object 15	Transfected	2
image 17 object 16	Transfected	2
image 17 object 17	Transfected	1
image 17 object 18	Transfected	1
image 17 object 19	Transfected	2
image 17 object 20	Transfected	1
image 17 object 21	Transfected	2
image 17 object 22	Transfected	2
image 17 object 23	Transfected	2
image 17 object 24	Transfected	2
image 17 object 25	Transfected	1
image 17 object 26	Transfected	2
image 17 object 27	Transfected	1
image 17 object 28	Transfected	2
image 17 object 30	Transfected	2
image 17 object 31	Transfected	1
image 17 object 32	Transfected	2
image 18 object 1	Transfected	2
image 18 object 2	Transfected	1
image 18 object 3	Transfected	1
image 18 object 4	Transfected	1
image 18 object 5	Transfected	1
image 18 object 6	Transfected	1
image 18 object 7	Transfected	2
image 18 object 8	Transfected	2
image 18 object 9	Transfected	2
image 18 object 10	Transfected	2
image 18 object 11	Transfected	1
image 18 object 12	Transfected	1
image 18 object 13	Transfected	1
image 18 object 14	Transfected	1
image 18 object 15	Transfected	1
image 18 object 16	Transfected	2
image 18 object 17	Transfected	1
image 18 object 18	Transfected	3
image 18 object 19	Transfected	1
image 19 object 1	Transfected	2
image 19 object 2	Transfected	1
image 19 object 3	Transfected	1
image 19 object 4	Transfected	1
image 19 object 5	Transfected	2
image 19 object 6	Transfected	1
image 19 object 7	Transfected	2
image 19 object 8	Transfected	1
image 19 object 9	Transfected	1
image 19 object 10	Transfected	1
image 19 object 11	Transfected	2
image 19 object 12	Transfected	1
image 19 object 13	Transfected	1
image 19 object 14	Transfected	2
image 20 object 1	Transfected	1
image 20 object 2	Transfected	1
image 20 object 3	Transfected	1
image 20 object 4	Transfected	1
image 20 object 5	Transfected	1
image 20 object 7	Transfected	1
image 20 object 8	Transfected	2
image 20 object 9	Transfected	1
image 20 object 10	Transfected	1
image 20 object 11	Transfected	1
image 20 object 12	Transfected	1
image 20 object 13	Transfected	1
image 20 object 14	Transfected	1
image 20 object 15	Transfected	3
image 21 object 1	Untransfected	1
image 21 object 2	Untransfected	1
image 21 object 3	Untransfected	3
image 21 object 4	Untransfected	1
image 21 object 6	Untransfected	1
image 21 object 7	Untransfected	2
image 21 object 8	Untransfected	1
image 21 object 9	Untransfected	1
image 21 object 10	Untransfected	1
image 21 object 11	Untransfected	1
image 21 object 13	Untransfected	1
image 21 object 14	Untransfected	1
image 21 object 15	Untransfected	2
image 21 object 16	Untransfected	1
image 21 object 17	Untransfected	1
image 21 object 18	Untransfected	1
image 21 object 19	Untransfected	1
image 21 object 20	Untransfected	3
image 21 object 21	Untransfected	2
image 21 object 22	Untransfected	2
image 21 object 23	Untransfected	2
image 21 object 24	Untransfected	1
image 21 object 25	Untransfected	1
image 21 object 26	Untransfected	2
image 21 object 27	Untransfected	1
image 21 object 28	Untransfected	1
image 21 object 29	Untransfected	2
image 21 object 30	Untransfected	1
image 21 object 31	Untransfected	2
image 21 object 32	Untransfected	1
image 21 object 33	Untransfected	1
image 21 object 34	Untransfected	1
image 21 object 35	Untransfected	2
image 22 object 1	Untransfected	1
image 22 object 2	Untransfected	1
image 22 object 3	Untransfected	1
image 22 object 4	Untransfected	1
image 22 object 5	Untransfected	1
image 22 object 6	Untransfected	1
image 22 object 7	Untransfected	2
image 22 object 8	Untransfected	1
image 22 object 9	Untransfected	2
image 22 object 10	Untransfected	1
image 22 object 11	Untransfected	1
image 22 object 12	Untransfected	2
image 22 object 13	Untransfected	2
image 22 object 14	Untransfected	1
image 22 object 15	Untransfected	1
image 22 object 16	Untransfected	1
image 22 object 17	Untransfected	1
image 22 object 18	Untransfected	2
image 22 object 19	Untransfected	1
image 22 object 20	Untransfected	1
image 22 object 21	Untransfected	1
image 22 object 22	Untransfected	1
image 22 object 23	Untransfected	2
image 22 object 24	Untransfected	2
image 22 object 25	Untransfected	1
image 22 object 26	Untransfected	1
image 22 object 27	Untransfected	2
image 22 object 28	Untransfected	1
image 22 object 29	Untransfected	1
image 22 object 30	Untransfected	1
image 22 object 31	Untransfected	2
image 22 object 32	Untransfected	1
image 22 object 33	Untransfected	1
image 22 object 34	Untransfected	2
image 22 object 35	Untransfected	1
image 22 object 36	Untransfected	2
image 22 object 37	Untransfected	2
image 22 object 38	Untransfected	1
image 22 object 39	Untransfected	1
image 22 object 40	Untransfected	2
image 22 object 41	Untransfected	2
image 22 object 42	Untransfected	2
image 22 object 43	Untransfected	1
image 22 object 44	Untransfected	1
image 22 object 45	Untransfected	1
image 22 object 46	Untransfected	1
image 22 object 47	Untransfected	1
image 22 object 48	Untransfected	1
image 22 object 49	Untransfected	1
image 22 object 50	Untransfected	1
image 22 object 51	Untransfected	2
image 22 object 52	Untransfected	1
image 22 object 53	Untransfected	2
image 22 object 54	Untransfected	1
image 22 object 55	Untransfected	1
image 22 object 56	Untransfected	1
image 22 object 57	Untransfected	2
image 22 object 59	Untransfected	2
image 23 object 1	Untransfected	1
image 23 object 3	Untransfected	1
image 23 object 4	Untransfected	1
image 23 object 5	Untransfected	1
image 23 object 6	Untransfected	1
image 23 object 7	Untransfected	2
image 23 object 8	Untransfected	1
image 23 object 9	Untransfected	1
image 23 object 10	Untransfected	1
image 23 object 11	Untransfected	1
image 23 object 12	Untransfected	2
image 23 object 13	Untransfected	1
image 23 object 14	Untransfected	1
image 23 object 16	Untransfected	1
image 23 object 17	Untransfected	1
image 23 object 18	Untransfected	1
image 23 object 19	Untransfected	1
image 23 object 20	Untransfected	1
image 23 object 21	Untransfected	1
image 23 object 22	Untransfected	1
image 23 object 23	Untransfected	1
image 23 object 24	Untransfected	1
image 23 object 25	Untransfected	1
image 23 object 26	Untransfected	1
image 23 object 27	Untransfected	2
image 23 object 28	Untransfected	2
image 23 object 29	Untransfected	2
image 23 object 30	Untransfected	1
image 23 object 31	Untransfected	1
image 23 object 32	Untransfected	1
image 23 object 33	Untransfected	2
image 23 object 34	Untransfected	1
image 23 object 35	Untransfected	1
image 23 object 36	Untransfected	1
image 23 object 37	Untransfected	1
image 23 object 38	Untransfected	2
image 23 object 39	Untransfected	1
image 23 object 40	Untransfected	2
image 23 object 41	Untransfected	1
image 23 object 42	Untransfected	2
image 23 object 43	Untransfected	2
image 23 object 44	Untransfected	2
image 23 object 45	Untransfected	1
image 23 object 46	Untransfected	1
image 24 object 1	Untransfected	1
image 24 object 2	Untransfected	2
image 24 object 4	Untransfected	1
image 24 object 5	Untransfected	1
image 24 object 6	Untransfected	1
image 24 object 8	Untransfected	2
image 24 object 9	Untransfected	2
image 24 object 10	Untransfected	1
image 24 object 11	Untransfected	2
image 24 object 13	Untransfected	1
image 24 object 14	Untransfected	2
image 24 object 15	Untransfected	2
image 24 object 16	Untransfected	1
image 24 object 17	Untransfected	1
image 24 object 18	Untransfected	1
image 24 object 19	Untransfected	1
image 24 object 20	Untransfected	1
image 24 object 21	Untransfected	1
image 24 object 22	Untransfected	1
image 24 object 23	Untransfected	1
image 24 object 24	Untransfected	1
image 24 object 26	Untransfected	2
image 24 object 27	Untransfected	1
image 24 object 28	Untransfected	2
image 24 object 29	Untransfected	1
image 24 object 30	Untransfected	1
image 24 object 31	Untransfected	2
image 24 object 32	Untransfected	2
image 24 object 33	Untransfected	1
image 24 object 34	Untransfected	1
image 24 object 35	Untransfected	1
image 24 object 36	Untransfected	1
image 24 object 37	Untransfected	1
image 24 object 38	Untransfected	1
image 24 object 39	Untransfected	1
image 25 object 1	Untransfected	2
image 25 object 2	Untransfected	1
image 25 object 3	Untransfected	1
image 25 object 4	Untransfected	2
image 25 object 5	Untransfected	1
image 25 object 6	Untransfected	1
image 25 object 7	Untransfected	1
image 25 object 8	Untransfected	1
image 25 object 9	Untransfected	1
image 25 object 10	Untransfected	2
image 25 object 11	Untransfected	2
image 25 object 12	Untransfected	1
image 25 object 13	Untransfected	2
image 25 object 14	Untransfected	1
image 25 object 16	Untransfected	2
image 25 object 17	Untransfected	2
image 25 object 18	Untransfected	1
image 25 object 19	Untransfected	1
image 25 object 21	Untransfected	1
image 25 object 22	Untransfected	1
image 25 object 23	Untransfected	1
image 25 object 24	Untransfected	2
image 25 object 25	Untransfected	1
image 25 object 26	Untransfected	1
image 25 object 27	Untransfected	1
image 25 object 28	Untransfected	1
image 25 object 29	Untransfected	1
image 25 object 31	Untransfected	3
image 25 object 32	Untransfected	2
image 25 object 33	Untransfected	1
image 25 object 34	Untransfected	1
image 25 object 35	Untransfected	2
image 25 object 36	Untransfected	1
image 25 object 38	Untransfected	1
image 25 object 39	Untransfected	2
image 25 object 40	Untransfected	2
image 26 object 1	Untransfected	1
image 26 object 2	Untransfected	2
image 26 object 3	Untransfected	1
image 26 object 4	Untransfected	2
image 26 object 5	Untransfected	1
image 26 object 6	Untransfected	2
image 26 object 7	Untransfected	2
image 26 object 8	Untransfected	2
image 26 object 9	Untransfected	1
image 26 object 10	Untransfected	1
image 26 object 11	Untransfected	1
image 26 object 12	Untransfected	1
image 26 object 13	Untransfected	1
image 26 object 14	Untransfected	1
image 26 object 15	Untransfected	2
image 26 object 16	Untransfected	1
image 26 object 17	Untransfected	1
image 26 object 18	Untransfected	1
image 26 object 19	Untransfected	1
image 26 object 20	Untransfected	2
image 26 object 21	Untransfected	1
image 26 object 22	Untransfected	1
image 26 object 23	Untransfected	1
image 26 object 24	Untransfected	1
image 26 object 25	Untransfected	1
image 26 object 26	Untransfected	1
image 26 object 27	Untransfected	2
image 26 object 29	Untransfected	1
image 26 object 30	Untransfected	1
image 26 object 31	Untransfected	1
image 26 object 32	Untransfected	1
image 26 object 33	Untransfected	1
image 26 object 34	Untransfected	1
image 26 object 35	Untransfected	2
image 26 object 36	Untransfected	2
image 26 object 37	Untransfected	1
image 26 object 38	Untransfected	1
image 26 object 39	Untransfected	1
image 26 object 40	Untransfected	1
image 26 object 41	Untransfected	2
image 26 object 42	Untransfected	2
image 26 object 43	Untransfected	1
image 26 object 44	Untransfected	1
image 27 object 1	Transfected	1
image 27 object 2	Transfected	3
image 27 object 3	Transfected	1
image 27 object 4	Transfected	1
image 27 object 5	Transfected	1
image 27 object 6	Transfected	1
image 27 object 7	Transfected	1
image 27 object 8	Transfected	2
image 27 object 9	Transfected	2
image 27 object 10	Transfected	1
image 27 object 11	Transfected	1
image 28 object 1	Transfected	1
image 28 object 2	Transfected	1
image 28 object 3	Transfected	2
image 28 object 4	Transfected	2
image 28 object 5	Transfected	2
image 28 object 6	Transfected	1
image 28 object 7	Transfected	1
image 29 object 1	Transfected	1
image 29 object 3	Transfected	1
image 29 object 4	Transfected	1
image 29 object 5	Transfected	1
image 29 object 6	Transfected	1
image 29 object 7	Transfected	1
image 29 object 8	Transfected	2
image 29 object 9	Transfected	2
image 29 object 10	Transfected	1
image 29 object 11	Transfected	1
image 29 object 12	Transfected	3
image 30 object 1	Transfected	1
image 30 object 2	Transfected	1
image 30 object 3	Transfected	1
image 30 object 4	Transfected	2
image 30 object 5	Transfected	3
image 30 object 6	Transfected	3
image 30 object 7	Transfected	1
image 30 object 8	Transfected	1
image 30 object 9	Transfected	1
image 30 object 10	Transfected	1
image 31 object 1	Transfected	1
image 31 object 2	Transfected	1
image 31 object 3	Transfected	3
image 31 object 5	Transfected	2
image 31 object 6	Transfected	1
image 31 object 7	Transfected	1
image 31 object 8	Transfected	1
image 31 object 9	Transfected	1
image 32 object 1	Transfected	1
image 32 object 2	Transfected	1
image 32 object 3	Transfected	1
image 32 object 4	Transfected	2
image 32 object 5	Transfected	1
image 32 object 6	Transfected	3
image 33 object 1	Transfected	1
image 33 object 2	Transfected	1
image 33 object 4	Transfected	1
image 33 object 6	Transfected	1
image 34 object 1	Transfected	2
image 34 object 2	Transfected	2
image 34 object 3	Transfected	3
image 34 object 4	Transfected	2
image 34 object 5	Transfected	1
image 34 object 6	Transfected	2
image 34 object 7	Transfected	2
image 35 object 1	Transfected	2
image 35 object 2	Transfected	2
image 35 object 3	Transfected	2
image 35 object 4	Transfected	2
image 35 object 5	Transfected	1
image 35 object 6	Transfected	1
image 36 object 1	Transfected	1
image 36 object 2	Transfected	2
image 36 object 4	Transfected	2
image 36 object 5	Transfected	3
image 36 object 6	Transfected	2
image 36 object 7	Transfected	2
image 36 object 8	Transfected	1
image 37 object 1	Transfected	1
image 37 object 2	Transfected	2
image 37 object 3	Transfected	1
image 37 object 4	Transfected	3
image 37 object 5	Transfected	2
image 37 object 6	Transfected	1
image 37 object 7	Transfected	1
image 37 object 8	Transfected	1
image 37 object 9	Transfected	1
image 37 object 10	Transfected	2
image 37 object 11	Transfected	2
image 37 object 13	Transfected	2
image 38 object 1	Transfected	1
image 38 object 2	Transfected	1
image 38 object 3	Transfected	1
image 38 object 4	Transfected	1
image 38 object 5	Transfected	1
image 38 object 6	Transfected	3
image 38 object 7	Transfected	1
image 38 object 8	Transfected	2
image 38 object 9	Transfected	1
image 38 object 10	Transfected	1
image 38 object 11	Transfected	2
image 38 object 12	Transfected	1
image 38 object 13	Transfected	2
image 38 object 15	Transfected	2
image 38 object 16	Transfected	2
image 38 object 17	Transfected	1
