# Supplementary material for: Ki-67 shapes the nucleolus by anchoring chromatin via its amphiphilic properties
Source: EMBO J. 2026 Mar 24;45(9):3156–91. doi: 10.1038/s44318-026-00747-7 (PMC13144362; doi:10.1038/s44318-026-00747-7)
Supplement: Supplementary file 4 — Figure Source Data Appendix [file 44318_2026_747_MOESM4_ESM.zip › Appendix_Figure_S4/C/Normalized intensity distribution in expanded nucleoli.csv]

parental_nucleus_id	Metadata_Treatment	protein	fraction	meanInt_in_fraction_scaled
image 1 object 1	Untransfected	DNA	10	0.787083754
image 1 object 1	Untransfected	DNA	1	0.044628059
image 1 object 1	Untransfected	DNA	2	0
image 1 object 1	Untransfected	DNA	3	0.157024714
image 1 object 1	Untransfected	DNA	4	0.190299947
image 1 object 1	Untransfected	DNA	5	0.320936562
image 1 object 1	Untransfected	DNA	6	0.502860835
image 1 object 1	Untransfected	DNA	7	0.711894311
image 1 object 1	Untransfected	DNA	8	1
image 1 object 1	Untransfected	DNA	9	0.994596359
image 1 object 10	Untransfected	DNA	10	0.858241354
image 1 object 10	Untransfected	DNA	1	0.720707055
image 1 object 10	Untransfected	DNA	2	0.758205841
image 1 object 10	Untransfected	DNA	3	0.747552777
image 1 object 10	Untransfected	DNA	4	0.619097335
image 1 object 10	Untransfected	DNA	5	0.569693094
image 1 object 10	Untransfected	DNA	6	0.605250693
image 1 object 10	Untransfected	DNA	7	0.643779708
image 1 object 10	Untransfected	DNA	8	0.858418621
image 1 object 10	Untransfected	DNA	9	1
image 1 object 10	Untransfected	DNA	10	0.968668056
image 1 object 10	Untransfected	DNA	1	0.276192946
image 1 object 10	Untransfected	DNA	2	0
image 1 object 10	Untransfected	DNA	3	0.025530412
image 1 object 10	Untransfected	DNA	4	0.216375713
image 1 object 10	Untransfected	DNA	5	0.373672777
image 1 object 10	Untransfected	DNA	6	0.767341729
image 1 object 10	Untransfected	DNA	7	0.938849162
image 1 object 10	Untransfected	DNA	8	0.980924825
image 1 object 10	Untransfected	DNA	9	0.99869139
image 1 object 11	Untransfected	DNA	10	0.543553088
image 1 object 11	Untransfected	DNA	1	0.30427312
image 1 object 11	Untransfected	DNA	2	0.272952003
image 1 object 11	Untransfected	DNA	3	0.186034469
image 1 object 11	Untransfected	DNA	4	0.214949829
image 1 object 11	Untransfected	DNA	5	0.340197511
image 1 object 11	Untransfected	DNA	6	0.54042755
image 1 object 11	Untransfected	DNA	7	0.735209612
image 1 object 11	Untransfected	DNA	8	0.814423373
image 1 object 11	Untransfected	DNA	9	0.689953237
image 1 object 11	Untransfected	DNA	10	0.719241277
image 1 object 11	Untransfected	DNA	1	0
image 1 object 11	Untransfected	DNA	2	0.043915448
image 1 object 11	Untransfected	DNA	3	0.047749814
image 1 object 11	Untransfected	DNA	4	0.071560527
image 1 object 11	Untransfected	DNA	5	0.051839923
image 1 object 11	Untransfected	DNA	6	0.206804075
image 1 object 11	Untransfected	DNA	7	0.543181988
image 1 object 11	Untransfected	DNA	8	1
image 1 object 11	Untransfected	DNA	9	0.945360642
image 1 object 12	Untransfected	DNA	10	1
image 1 object 12	Untransfected	DNA	1	0.099966847
image 1 object 12	Untransfected	DNA	2	0.032118411
image 1 object 12	Untransfected	DNA	3	0
image 1 object 12	Untransfected	DNA	4	0.024340483
image 1 object 12	Untransfected	DNA	5	0.069762494
image 1 object 12	Untransfected	DNA	6	0.067128067
image 1 object 12	Untransfected	DNA	7	0.196272379
image 1 object 12	Untransfected	DNA	8	0.449763535
image 1 object 12	Untransfected	DNA	9	0.758534587
image 1 object 13	Untransfected	DNA	10	0.962332079
image 1 object 13	Untransfected	DNA	1	0
image 1 object 13	Untransfected	DNA	2	0.089394807
image 1 object 13	Untransfected	DNA	3	0.031409002
image 1 object 13	Untransfected	DNA	4	0.027382169
image 1 object 13	Untransfected	DNA	5	0.094041333
image 1 object 13	Untransfected	DNA	6	0.158062499
image 1 object 13	Untransfected	DNA	7	0.252822424
image 1 object 13	Untransfected	DNA	8	0.609606927
image 1 object 13	Untransfected	DNA	9	1
image 1 object 14	Untransfected	DNA	10	0.679955903
image 1 object 14	Untransfected	DNA	1	0
image 1 object 14	Untransfected	DNA	2	0.167166263
image 1 object 14	Untransfected	DNA	3	0.326984565
image 1 object 14	Untransfected	DNA	4	0.46292206
image 1 object 14	Untransfected	DNA	5	0.621399951
image 1 object 14	Untransfected	DNA	6	0.609402237
image 1 object 14	Untransfected	DNA	7	0.644171909
image 1 object 14	Untransfected	DNA	8	0.789945374
image 1 object 14	Untransfected	DNA	9	0.835075058
image 1 object 14	Untransfected	DNA	10	0.776491405
image 1 object 14	Untransfected	DNA	1	0.306398648
image 1 object 14	Untransfected	DNA	2	0.098133335
image 1 object 14	Untransfected	DNA	3	0.084248986
image 1 object 14	Untransfected	DNA	4	0.109637514
image 1 object 14	Untransfected	DNA	5	0.347201973
image 1 object 14	Untransfected	DNA	6	0.583175619
image 1 object 14	Untransfected	DNA	7	0.809532588
image 1 object 14	Untransfected	DNA	8	1
image 1 object 14	Untransfected	DNA	9	0.93925851
image 1 object 15	Untransfected	DNA	10	0.988728228
image 1 object 15	Untransfected	DNA	1	0.018040062
image 1 object 15	Untransfected	DNA	2	0
image 1 object 15	Untransfected	DNA	3	0.032979483
image 1 object 15	Untransfected	DNA	4	0.089944051
image 1 object 15	Untransfected	DNA	5	0.090490923
image 1 object 15	Untransfected	DNA	6	0.149176951
image 1 object 15	Untransfected	DNA	7	0.313590941
image 1 object 15	Untransfected	DNA	8	0.68046906
image 1 object 15	Untransfected	DNA	9	1
image 1 object 16	Untransfected	DNA	10	0.646546656
image 1 object 16	Untransfected	DNA	1	0
image 1 object 16	Untransfected	DNA	2	0.043138048
image 1 object 16	Untransfected	DNA	3	0.108247042
image 1 object 16	Untransfected	DNA	4	0.154944844
image 1 object 16	Untransfected	DNA	5	0.21106838
image 1 object 16	Untransfected	DNA	6	0.365014532
image 1 object 16	Untransfected	DNA	7	0.685840798
image 1 object 16	Untransfected	DNA	8	1
image 1 object 16	Untransfected	DNA	9	0.948619773
image 1 object 16	Untransfected	DNA	10	0.533217284
image 1 object 16	Untransfected	DNA	1	0.147786848
image 1 object 16	Untransfected	DNA	2	0.22371198
image 1 object 16	Untransfected	DNA	3	0.199985379
image 1 object 16	Untransfected	DNA	4	0.212413601
image 1 object 16	Untransfected	DNA	5	0.386408854
image 1 object 16	Untransfected	DNA	6	0.65272817
image 1 object 16	Untransfected	DNA	7	0.957250467
image 1 object 16	Untransfected	DNA	8	0.958462507
image 1 object 16	Untransfected	DNA	9	0.658054451
image 1 object 17	Untransfected	DNA	10	0.88614366
image 1 object 17	Untransfected	DNA	1	0
image 1 object 17	Untransfected	DNA	2	0.065607214
image 1 object 17	Untransfected	DNA	3	0.0535607
image 1 object 17	Untransfected	DNA	4	0.079571681
image 1 object 17	Untransfected	DNA	5	0.141915263
image 1 object 17	Untransfected	DNA	6	0.239174105
image 1 object 17	Untransfected	DNA	7	0.47439518
image 1 object 17	Untransfected	DNA	8	0.866030112
image 1 object 17	Untransfected	DNA	9	1
image 1 object 18	Untransfected	DNA	10	0.97419119
image 1 object 18	Untransfected	DNA	1	0
image 1 object 18	Untransfected	DNA	2	0.041861033
image 1 object 18	Untransfected	DNA	3	0.123620887
image 1 object 18	Untransfected	DNA	4	0.170129318
image 1 object 18	Untransfected	DNA	5	0.19370812
image 1 object 18	Untransfected	DNA	6	0.316836114
image 1 object 18	Untransfected	DNA	7	0.594981278
image 1 object 18	Untransfected	DNA	8	0.932773064
image 1 object 18	Untransfected	DNA	9	1
image 1 object 19	Untransfected	DNA	10	0.889335286
image 1 object 19	Untransfected	DNA	1	0.009935284
image 1 object 19	Untransfected	DNA	2	0
image 1 object 19	Untransfected	DNA	3	0.05762464
image 1 object 19	Untransfected	DNA	4	0.065821239
image 1 object 19	Untransfected	DNA	5	0.069770236
image 1 object 19	Untransfected	DNA	6	0.124330311
image 1 object 19	Untransfected	DNA	7	0.227342956
image 1 object 19	Untransfected	DNA	8	0.592637096
image 1 object 19	Untransfected	DNA	9	1
image 1 object 20	Untransfected	DNA	10	1
image 1 object 20	Untransfected	DNA	1	0
image 1 object 20	Untransfected	DNA	2	0.042747507
image 1 object 20	Untransfected	DNA	3	0.194688221
image 1 object 20	Untransfected	DNA	4	0.229954711
image 1 object 20	Untransfected	DNA	5	0.246894335
image 1 object 20	Untransfected	DNA	6	0.446965976
image 1 object 20	Untransfected	DNA	7	0.623167024
image 1 object 20	Untransfected	DNA	8	0.929233661
image 1 object 20	Untransfected	DNA	9	0.977915673
image 1 object 21	Untransfected	DNA	10	0.960052918
image 1 object 21	Untransfected	DNA	1	0.204416618
image 1 object 21	Untransfected	DNA	2	0
image 1 object 21	Untransfected	DNA	3	0.090497842
image 1 object 21	Untransfected	DNA	4	0.090129845
image 1 object 21	Untransfected	DNA	5	0.09930807
image 1 object 21	Untransfected	DNA	6	0.186670912
image 1 object 21	Untransfected	DNA	7	0.319439203
image 1 object 21	Untransfected	DNA	8	0.624883202
image 1 object 21	Untransfected	DNA	9	1
image 1 object 23	Untransfected	DNA	10	0.955071388
image 1 object 23	Untransfected	DNA	1	0.029074625
image 1 object 23	Untransfected	DNA	2	0.03427745
image 1 object 23	Untransfected	DNA	3	0
image 1 object 23	Untransfected	DNA	4	0.001969578
image 1 object 23	Untransfected	DNA	5	0.061574445
image 1 object 23	Untransfected	DNA	6	0.124089468
image 1 object 23	Untransfected	DNA	7	0.341158451
image 1 object 23	Untransfected	DNA	8	0.685650632
image 1 object 23	Untransfected	DNA	9	1
image 1 object 24	Untransfected	DNA	10	0.852439136
image 1 object 24	Untransfected	DNA	1	0.247495765
image 1 object 24	Untransfected	DNA	2	0.138102639
image 1 object 24	Untransfected	DNA	3	0
image 1 object 24	Untransfected	DNA	4	0.191190592
image 1 object 24	Untransfected	DNA	5	0.436211617
image 1 object 24	Untransfected	DNA	6	0.510200747
image 1 object 24	Untransfected	DNA	7	0.714674553
image 1 object 24	Untransfected	DNA	8	0.964356267
image 1 object 24	Untransfected	DNA	9	1
image 1 object 25	Untransfected	DNA	10	0.906375081
image 1 object 25	Untransfected	DNA	1	0
image 1 object 25	Untransfected	DNA	2	0.083967096
image 1 object 25	Untransfected	DNA	3	0.071583092
image 1 object 25	Untransfected	DNA	4	0.086496238
image 1 object 25	Untransfected	DNA	5	0.159985475
image 1 object 25	Untransfected	DNA	6	0.271024618
image 1 object 25	Untransfected	DNA	7	0.438617184
image 1 object 25	Untransfected	DNA	8	0.723533848
image 1 object 25	Untransfected	DNA	9	1
image 1 object 26	Untransfected	DNA	10	0.558269428
image 1 object 26	Untransfected	DNA	1	0.009982607
image 1 object 26	Untransfected	DNA	2	0
image 1 object 26	Untransfected	DNA	3	0.031056988
image 1 object 26	Untransfected	DNA	4	0.103523292
image 1 object 26	Untransfected	DNA	5	0.209747391
image 1 object 26	Untransfected	DNA	6	0.320758099
image 1 object 26	Untransfected	DNA	7	0.523364971
image 1 object 26	Untransfected	DNA	8	1
image 1 object 26	Untransfected	DNA	9	0.825473332
image 1 object 27	Untransfected	DNA	10	0.979178929
image 1 object 27	Untransfected	DNA	1	0
image 1 object 27	Untransfected	DNA	2	0.032792882
image 1 object 27	Untransfected	DNA	3	0.055303251
image 1 object 27	Untransfected	DNA	4	0.062806697
image 1 object 27	Untransfected	DNA	5	0.100323992
image 1 object 27	Untransfected	DNA	6	0.198109533
image 1 object 27	Untransfected	DNA	7	0.316120364
image 1 object 27	Untransfected	DNA	8	0.654321397
image 1 object 27	Untransfected	DNA	9	1
image 1 object 28	Untransfected	DNA	10	0.97262041
image 1 object 28	Untransfected	DNA	1	0
image 1 object 28	Untransfected	DNA	2	0.04626605
image 1 object 28	Untransfected	DNA	3	0.021915493
image 1 object 28	Untransfected	DNA	4	0.104098632
image 1 object 28	Untransfected	DNA	5	0.180411522
image 1 object 28	Untransfected	DNA	6	0.33930696
image 1 object 28	Untransfected	DNA	7	0.597446076
image 1 object 28	Untransfected	DNA	8	0.809320724
image 1 object 28	Untransfected	DNA	9	1
image 1 object 3	Untransfected	DNA	10	1
image 1 object 3	Untransfected	DNA	1	0
image 1 object 3	Untransfected	DNA	2	0.062671327
image 1 object 3	Untransfected	DNA	3	0.052930617
image 1 object 3	Untransfected	DNA	4	0.091158349
image 1 object 3	Untransfected	DNA	5	0.09865894
image 1 object 3	Untransfected	DNA	6	0.224725406
image 1 object 3	Untransfected	DNA	7	0.435517786
image 1 object 3	Untransfected	DNA	8	0.702678719
image 1 object 3	Untransfected	DNA	9	0.99445537
image 1 object 4	Untransfected	DNA	10	0.827279959
image 1 object 4	Untransfected	DNA	1	0
image 1 object 4	Untransfected	DNA	2	0.027117596
image 1 object 4	Untransfected	DNA	3	0.111486858
image 1 object 4	Untransfected	DNA	4	0.157023381
image 1 object 4	Untransfected	DNA	5	0.129263074
image 1 object 4	Untransfected	DNA	6	0.121647007
image 1 object 4	Untransfected	DNA	7	0.173853664
image 1 object 4	Untransfected	DNA	8	0.469085267
image 1 object 4	Untransfected	DNA	9	1
image 1 object 5	Untransfected	DNA	10	0.788727621
image 1 object 5	Untransfected	DNA	1	0
image 1 object 5	Untransfected	DNA	2	0.017064362
image 1 object 5	Untransfected	DNA	3	0.028951826
image 1 object 5	Untransfected	DNA	4	0.038642913
image 1 object 5	Untransfected	DNA	5	0.082147389
image 1 object 5	Untransfected	DNA	6	0.162014367
image 1 object 5	Untransfected	DNA	7	0.290085865
image 1 object 5	Untransfected	DNA	8	0.671845689
image 1 object 5	Untransfected	DNA	9	1
image 1 object 6	Untransfected	DNA	10	1
image 1 object 6	Untransfected	DNA	1	0.210309625
image 1 object 6	Untransfected	DNA	2	0.173920162
image 1 object 6	Untransfected	DNA	3	0.101899351
image 1 object 6	Untransfected	DNA	4	0
image 1 object 6	Untransfected	DNA	5	0.082946815
image 1 object 6	Untransfected	DNA	6	0.178119352
image 1 object 6	Untransfected	DNA	7	0.486441688
image 1 object 6	Untransfected	DNA	8	0.676253631
image 1 object 6	Untransfected	DNA	9	0.897346499
image 1 object 7	Untransfected	DNA	10	1
image 1 object 7	Untransfected	DNA	1	0
image 1 object 7	Untransfected	DNA	2	0.125619042
image 1 object 7	Untransfected	DNA	3	0.274605438
image 1 object 7	Untransfected	DNA	4	0.230675865
image 1 object 7	Untransfected	DNA	5	0.228901358
image 1 object 7	Untransfected	DNA	6	0.267414155
image 1 object 7	Untransfected	DNA	7	0.498798338
image 1 object 7	Untransfected	DNA	8	0.792054821
image 1 object 7	Untransfected	DNA	9	0.992127214
image 1 object 8	Untransfected	DNA	10	0.97190389
image 1 object 8	Untransfected	DNA	1	0.002009641
image 1 object 8	Untransfected	DNA	2	0
image 1 object 8	Untransfected	DNA	3	0.034808442
image 1 object 8	Untransfected	DNA	4	0.053129787
image 1 object 8	Untransfected	DNA	5	0.100816802
image 1 object 8	Untransfected	DNA	6	0.171512591
image 1 object 8	Untransfected	DNA	7	0.289696541
image 1 object 8	Untransfected	DNA	8	0.578607202
image 1 object 8	Untransfected	DNA	9	1
image 1 object 9	Untransfected	DNA	10	0.848370447
image 1 object 9	Untransfected	DNA	1	0
image 1 object 9	Untransfected	DNA	2	0.060311161
image 1 object 9	Untransfected	DNA	3	0.026400636
image 1 object 9	Untransfected	DNA	4	0.087006227
image 1 object 9	Untransfected	DNA	5	0.0647857
image 1 object 9	Untransfected	DNA	6	0.146382927
image 1 object 9	Untransfected	DNA	7	0.294300723
image 1 object 9	Untransfected	DNA	8	0.690759533
image 1 object 9	Untransfected	DNA	9	1
image 10 object 1	Untransfected	DNA	10	1
image 10 object 1	Untransfected	DNA	1	0
image 10 object 1	Untransfected	DNA	2	0.02845493
image 10 object 1	Untransfected	DNA	3	0.049049944
image 10 object 1	Untransfected	DNA	4	0.084755407
image 10 object 1	Untransfected	DNA	5	0.161756747
image 10 object 1	Untransfected	DNA	6	0.258591923
image 10 object 1	Untransfected	DNA	7	0.36272759
image 10 object 1	Untransfected	DNA	8	0.610474356
image 10 object 1	Untransfected	DNA	9	0.998990009
image 10 object 10	Untransfected	DNA	10	1
image 10 object 10	Untransfected	DNA	1	0
image 10 object 10	Untransfected	DNA	2	7.28E-15
image 10 object 10	Untransfected	DNA	3	0.076935218
image 10 object 10	Untransfected	DNA	4	0.125272801
image 10 object 10	Untransfected	DNA	5	0.205738843
image 10 object 10	Untransfected	DNA	6	0.353016245
image 10 object 10	Untransfected	DNA	7	0.523277367
image 10 object 10	Untransfected	DNA	8	0.64788078
image 10 object 10	Untransfected	DNA	9	0.965689067
image 10 object 11	Untransfected	DNA	10	0.860200941
image 10 object 11	Untransfected	DNA	1	0.029270429
image 10 object 11	Untransfected	DNA	2	1.89E-04
image 10 object 11	Untransfected	DNA	3	0
image 10 object 11	Untransfected	DNA	4	0.021955621
image 10 object 11	Untransfected	DNA	5	0.059236308
image 10 object 11	Untransfected	DNA	6	0.135698294
image 10 object 11	Untransfected	DNA	7	0.326384021
image 10 object 11	Untransfected	DNA	8	0.683203434
image 10 object 11	Untransfected	DNA	9	1
image 10 object 12	Untransfected	DNA	10	1
image 10 object 12	Untransfected	DNA	1	0
image 10 object 12	Untransfected	DNA	2	0.057943336
image 10 object 12	Untransfected	DNA	3	0.046917683
image 10 object 12	Untransfected	DNA	4	0.0859599
image 10 object 12	Untransfected	DNA	5	0.136782462
image 10 object 12	Untransfected	DNA	6	0.18139707
image 10 object 12	Untransfected	DNA	7	0.267046942
image 10 object 12	Untransfected	DNA	8	0.484718952
image 10 object 12	Untransfected	DNA	9	0.951543937
image 10 object 13	Untransfected	DNA	10	1
image 10 object 13	Untransfected	DNA	1	0
image 10 object 13	Untransfected	DNA	2	0.057556989
image 10 object 13	Untransfected	DNA	3	0.066109719
image 10 object 13	Untransfected	DNA	4	0.064232003
image 10 object 13	Untransfected	DNA	5	0.14175271
image 10 object 13	Untransfected	DNA	6	0.212427753
image 10 object 13	Untransfected	DNA	7	0.344318147
image 10 object 13	Untransfected	DNA	8	0.597660984
image 10 object 13	Untransfected	DNA	9	0.91963301
image 10 object 14	Untransfected	DNA	10	1
image 10 object 14	Untransfected	DNA	1	0.007671097
image 10 object 14	Untransfected	DNA	2	0
image 10 object 14	Untransfected	DNA	3	0.051140748
image 10 object 14	Untransfected	DNA	4	0.080120508
image 10 object 14	Untransfected	DNA	5	0.169289234
image 10 object 14	Untransfected	DNA	6	0.272441231
image 10 object 14	Untransfected	DNA	7	0.359988498
image 10 object 14	Untransfected	DNA	8	0.375109947
image 10 object 14	Untransfected	DNA	9	0.730691429
image 10 object 15	Untransfected	DNA	10	0.892850575
image 10 object 15	Untransfected	DNA	1	0
image 10 object 15	Untransfected	DNA	2	0.043071684
image 10 object 15	Untransfected	DNA	3	0.107637528
image 10 object 15	Untransfected	DNA	4	0.170388369
image 10 object 15	Untransfected	DNA	5	0.280502662
image 10 object 15	Untransfected	DNA	6	0.301859044
image 10 object 15	Untransfected	DNA	7	0.386612279
image 10 object 15	Untransfected	DNA	8	0.688186847
image 10 object 15	Untransfected	DNA	9	1
image 10 object 16	Untransfected	DNA	10	1
image 10 object 16	Untransfected	DNA	1	0.020550442
image 10 object 16	Untransfected	DNA	2	0
image 10 object 16	Untransfected	DNA	3	0.049908222
image 10 object 16	Untransfected	DNA	4	0.171129263
image 10 object 16	Untransfected	DNA	5	0.2505671
image 10 object 16	Untransfected	DNA	6	0.309235709
image 10 object 16	Untransfected	DNA	7	0.418573997
image 10 object 16	Untransfected	DNA	8	0.642659977
image 10 object 16	Untransfected	DNA	9	0.953964164
image 10 object 17	Untransfected	DNA	10	0.928893328
image 10 object 17	Untransfected	DNA	1	0.018226133
image 10 object 17	Untransfected	DNA	2	0.056747398
image 10 object 17	Untransfected	DNA	3	0
image 10 object 17	Untransfected	DNA	4	0.039084097
image 10 object 17	Untransfected	DNA	5	0.118974183
image 10 object 17	Untransfected	DNA	6	0.251945094
image 10 object 17	Untransfected	DNA	7	0.452620624
image 10 object 17	Untransfected	DNA	8	0.86225034
image 10 object 17	Untransfected	DNA	9	1
image 10 object 18	Untransfected	DNA	10	0.962753646
image 10 object 18	Untransfected	DNA	1	0.07794765
image 10 object 18	Untransfected	DNA	2	0.044813005
image 10 object 18	Untransfected	DNA	3	0.023915614
image 10 object 18	Untransfected	DNA	4	0
image 10 object 18	Untransfected	DNA	5	0.041201261
image 10 object 18	Untransfected	DNA	6	0.178487504
image 10 object 18	Untransfected	DNA	7	0.346437593
image 10 object 18	Untransfected	DNA	8	0.612290333
image 10 object 18	Untransfected	DNA	9	1
image 10 object 2	Untransfected	DNA	10	0.773572732
image 10 object 2	Untransfected	DNA	1	0.018040697
image 10 object 2	Untransfected	DNA	2	0
image 10 object 2	Untransfected	DNA	3	0.022696362
image 10 object 2	Untransfected	DNA	4	0.044181284
image 10 object 2	Untransfected	DNA	5	0.121545326
image 10 object 2	Untransfected	DNA	6	0.161689844
image 10 object 2	Untransfected	DNA	7	0.325026777
image 10 object 2	Untransfected	DNA	8	0.730400121
image 10 object 2	Untransfected	DNA	9	1
image 10 object 3	Untransfected	DNA	10	1
image 10 object 3	Untransfected	DNA	1	0
image 10 object 3	Untransfected	DNA	2	0.098318431
image 10 object 3	Untransfected	DNA	3	0.019300222
image 10 object 3	Untransfected	DNA	4	0.191080455
image 10 object 3	Untransfected	DNA	5	0.237017541
image 10 object 3	Untransfected	DNA	6	0.301540727
image 10 object 3	Untransfected	DNA	7	0.449403414
image 10 object 3	Untransfected	DNA	8	0.575285012
image 10 object 3	Untransfected	DNA	9	0.895285875
image 10 object 4	Untransfected	DNA	10	0.862561943
image 10 object 4	Untransfected	DNA	1	0
image 10 object 4	Untransfected	DNA	2	0.286001178
image 10 object 4	Untransfected	DNA	3	0.286001413
image 10 object 4	Untransfected	DNA	4	0.144463755
image 10 object 4	Untransfected	DNA	5	0.005001263
image 10 object 4	Untransfected	DNA	6	0.054180796
image 10 object 4	Untransfected	DNA	7	0.252498911
image 10 object 4	Untransfected	DNA	8	0.625472358
image 10 object 4	Untransfected	DNA	9	1
image 10 object 5	Untransfected	DNA	10	0.864364599
image 10 object 5	Untransfected	DNA	1	0
image 10 object 5	Untransfected	DNA	2	2.33E-09
image 10 object 5	Untransfected	DNA	3	0.059039247
image 10 object 5	Untransfected	DNA	4	0.083519948
image 10 object 5	Untransfected	DNA	5	0.082438487
image 10 object 5	Untransfected	DNA	6	0.116969066
image 10 object 5	Untransfected	DNA	7	0.292284847
image 10 object 5	Untransfected	DNA	8	0.649831726
image 10 object 5	Untransfected	DNA	9	1
image 10 object 6	Untransfected	DNA	10	0.869578464
image 10 object 6	Untransfected	DNA	1	0.001804092
image 10 object 6	Untransfected	DNA	2	0
image 10 object 6	Untransfected	DNA	3	0.049587308
image 10 object 6	Untransfected	DNA	4	0.277593128
image 10 object 6	Untransfected	DNA	5	0.334353098
image 10 object 6	Untransfected	DNA	6	0.406996505
image 10 object 6	Untransfected	DNA	7	0.589447779
image 10 object 6	Untransfected	DNA	8	0.949016558
image 10 object 6	Untransfected	DNA	9	1
image 10 object 7	Untransfected	DNA	10	0.575823855
image 10 object 7	Untransfected	DNA	1	0.13894728
image 10 object 7	Untransfected	DNA	2	0.20300847
image 10 object 7	Untransfected	DNA	3	0.287299494
image 10 object 7	Untransfected	DNA	4	0.389974344
image 10 object 7	Untransfected	DNA	5	0.521097926
image 10 object 7	Untransfected	DNA	6	0.575128867
image 10 object 7	Untransfected	DNA	7	0.65897363
image 10 object 7	Untransfected	DNA	8	0.649522878
image 10 object 7	Untransfected	DNA	9	0.644511764
image 10 object 7	Untransfected	DNA	10	0.699265858
image 10 object 7	Untransfected	DNA	1	0.111040845
image 10 object 7	Untransfected	DNA	2	0
image 10 object 7	Untransfected	DNA	3	0.005281361
image 10 object 7	Untransfected	DNA	4	0.0315457
image 10 object 7	Untransfected	DNA	5	0.069822848
image 10 object 7	Untransfected	DNA	6	0.231182391
image 10 object 7	Untransfected	DNA	7	0.594558342
image 10 object 7	Untransfected	DNA	8	1
image 10 object 7	Untransfected	DNA	9	0.941181427
image 10 object 8	Untransfected	DNA	10	1
image 10 object 8	Untransfected	DNA	1	0
image 10 object 8	Untransfected	DNA	2	0.04167784
image 10 object 8	Untransfected	DNA	3	0.047714805
image 10 object 8	Untransfected	DNA	4	0.058852052
image 10 object 8	Untransfected	DNA	5	0.11994182
image 10 object 8	Untransfected	DNA	6	0.164678734
image 10 object 8	Untransfected	DNA	7	0.261786888
image 10 object 8	Untransfected	DNA	8	0.460299624
image 10 object 8	Untransfected	DNA	9	0.860808053
image 10 object 9	Untransfected	DNA	10	1
image 10 object 9	Untransfected	DNA	1	0
image 10 object 9	Untransfected	DNA	2	0.059336221
image 10 object 9	Untransfected	DNA	3	0.016431578
image 10 object 9	Untransfected	DNA	4	0.071203808
image 10 object 9	Untransfected	DNA	5	0.069976192
image 10 object 9	Untransfected	DNA	6	0.217435944
image 10 object 9	Untransfected	DNA	7	0.260455477
image 10 object 9	Untransfected	DNA	8	0.503694513
image 10 object 9	Untransfected	DNA	9	0.922810751
image 11 object 1	Transfected	DNA	10	0.215522569
image 11 object 1	Transfected	DNA	1	0.712948241
image 11 object 1	Transfected	DNA	2	0.657857362
image 11 object 1	Transfected	DNA	3	0.845756043
image 11 object 1	Transfected	DNA	4	1
image 11 object 1	Transfected	DNA	5	0.809787736
image 11 object 1	Transfected	DNA	6	0.694487491
image 11 object 1	Transfected	DNA	7	0.613785221
image 11 object 1	Transfected	DNA	8	0.516080027
image 11 object 1	Transfected	DNA	9	0.295795471
image 11 object 1	Transfected	DNA	10	0.241181182
image 11 object 1	Transfected	DNA	1	0.282825216
image 11 object 1	Transfected	DNA	2	0.08688476
image 11 object 1	Transfected	DNA	3	0.205061523
image 11 object 1	Transfected	DNA	4	0
image 11 object 1	Transfected	DNA	5	0.117997624
image 11 object 1	Transfected	DNA	6	0.366372247
image 11 object 1	Transfected	DNA	7	0.798327343
image 11 object 1	Transfected	DNA	8	0.935750584
image 11 object 1	Transfected	DNA	9	0.729942774
image 11 object 10	Transfected	DNA	10	0.289173869
image 11 object 10	Transfected	DNA	1	0
image 11 object 10	Transfected	DNA	2	0.074114463
image 11 object 10	Transfected	DNA	3	0.198520605
image 11 object 10	Transfected	DNA	4	0.428161094
image 11 object 10	Transfected	DNA	5	0.555858412
image 11 object 10	Transfected	DNA	6	0.729963466
image 11 object 10	Transfected	DNA	7	0.899355501
image 11 object 10	Transfected	DNA	8	0.950731646
image 11 object 10	Transfected	DNA	9	1
image 11 object 11	Transfected	DNA	10	0.447164745
image 11 object 11	Transfected	DNA	1	0
image 11 object 11	Transfected	DNA	2	0.122069909
image 11 object 11	Transfected	DNA	3	0.171636016
image 11 object 11	Transfected	DNA	4	0.16639436
image 11 object 11	Transfected	DNA	5	0.204652538
image 11 object 11	Transfected	DNA	6	0.315597097
image 11 object 11	Transfected	DNA	7	0.581095959
image 11 object 11	Transfected	DNA	8	1
image 11 object 11	Transfected	DNA	9	0.877325913
image 11 object 12	Transfected	DNA	10	0.529252173
image 11 object 12	Transfected	DNA	1	0.165740469
image 11 object 12	Transfected	DNA	2	0.157108111
image 11 object 12	Transfected	DNA	3	0
image 11 object 12	Transfected	DNA	4	0.068063025
image 11 object 12	Transfected	DNA	5	0.14272121
image 11 object 12	Transfected	DNA	6	0.268282313
image 11 object 12	Transfected	DNA	7	0.398202707
image 11 object 12	Transfected	DNA	8	0.805995235
image 11 object 12	Transfected	DNA	9	1
image 11 object 13	Transfected	DNA	10	0.302283144
image 11 object 13	Transfected	DNA	1	0.629801618
image 11 object 13	Transfected	DNA	2	0.506433702
image 11 object 13	Transfected	DNA	3	0.447034293
image 11 object 13	Transfected	DNA	4	0.465311185
image 11 object 13	Transfected	DNA	5	0.487243581
image 11 object 13	Transfected	DNA	6	0.673665908
image 11 object 13	Transfected	DNA	7	0.946598493
image 11 object 13	Transfected	DNA	8	0.813599274
image 11 object 13	Transfected	DNA	9	0.582067534
image 11 object 13	Transfected	DNA	10	0.322715188
image 11 object 13	Transfected	DNA	1	0.277730798
image 11 object 13	Transfected	DNA	2	0.206334271
image 11 object 13	Transfected	DNA	3	0.241810857
image 11 object 13	Transfected	DNA	4	0.30067977
image 11 object 13	Transfected	DNA	5	0.529125675
image 11 object 13	Transfected	DNA	6	0.585472189
image 11 object 13	Transfected	DNA	7	0.678641722
image 11 object 13	Transfected	DNA	8	0.755643842
image 11 object 13	Transfected	DNA	9	0.838475021
image 11 object 13	Transfected	DNA	10	0.501018644
image 11 object 13	Transfected	DNA	1	0.121689676
image 11 object 13	Transfected	DNA	2	0
image 11 object 13	Transfected	DNA	3	0.157197909
image 11 object 13	Transfected	DNA	4	0.25011108
image 11 object 13	Transfected	DNA	5	0.378015038
image 11 object 13	Transfected	DNA	6	0.673740204
image 11 object 13	Transfected	DNA	7	1
image 11 object 13	Transfected	DNA	8	0.911054607
image 11 object 13	Transfected	DNA	9	0.59035637
image 11 object 14	Transfected	DNA	10	0.735296451
image 11 object 14	Transfected	DNA	1	0
image 11 object 14	Transfected	DNA	2	0.072934914
image 11 object 14	Transfected	DNA	3	0.141263398
image 11 object 14	Transfected	DNA	4	0.273960553
image 11 object 14	Transfected	DNA	5	0.470878307
image 11 object 14	Transfected	DNA	6	0.69480134
image 11 object 14	Transfected	DNA	7	0.992473336
image 11 object 14	Transfected	DNA	8	1
image 11 object 14	Transfected	DNA	9	0.946147223
image 11 object 15	Transfected	DNA	10	0.48786246
image 11 object 15	Transfected	DNA	1	0.556817502
image 11 object 15	Transfected	DNA	2	0.509637638
image 11 object 15	Transfected	DNA	3	0.430289506
image 11 object 15	Transfected	DNA	4	0.369782875
image 11 object 15	Transfected	DNA	5	0.486652768
image 11 object 15	Transfected	DNA	6	0.767362403
image 11 object 15	Transfected	DNA	7	1
image 11 object 15	Transfected	DNA	8	0.924726258
image 11 object 15	Transfected	DNA	9	0.602032071
image 11 object 15	Transfected	DNA	10	0.573436613
image 11 object 15	Transfected	DNA	1	0
image 11 object 15	Transfected	DNA	2	0.120752366
image 11 object 15	Transfected	DNA	3	0.161003165
image 11 object 15	Transfected	DNA	4	0.322006386
image 11 object 15	Transfected	DNA	5	0.552878962
image 11 object 15	Transfected	DNA	6	0.758238331
image 11 object 15	Transfected	DNA	7	0.894312377
image 11 object 15	Transfected	DNA	8	0.738138389
image 11 object 15	Transfected	DNA	9	0.756988897
image 11 object 17	Transfected	DNA	10	0.312145233
image 11 object 17	Transfected	DNA	1	0.582047164
image 11 object 17	Transfected	DNA	2	0.575002998
image 11 object 17	Transfected	DNA	3	0.648966528
image 11 object 17	Transfected	DNA	4	0.774160375
image 11 object 17	Transfected	DNA	5	0.931123879
image 11 object 17	Transfected	DNA	6	1
image 11 object 17	Transfected	DNA	7	0.893788398
image 11 object 17	Transfected	DNA	8	0.605527815
image 11 object 17	Transfected	DNA	9	0.41558861
image 11 object 17	Transfected	DNA	10	0.421780642
image 11 object 17	Transfected	DNA	1	0
image 11 object 17	Transfected	DNA	2	0.248276954
image 11 object 17	Transfected	DNA	3	0.366380894
image 11 object 17	Transfected	DNA	4	0.536948239
image 11 object 17	Transfected	DNA	5	0.610599984
image 11 object 17	Transfected	DNA	6	0.840899126
image 11 object 17	Transfected	DNA	7	0.894740964
image 11 object 17	Transfected	DNA	8	0.795308291
image 11 object 17	Transfected	DNA	9	0.563549504
image 11 object 18	Transfected	DNA	10	0.387132435
image 11 object 18	Transfected	DNA	1	0.747334221
image 11 object 18	Transfected	DNA	2	0.5890646
image 11 object 18	Transfected	DNA	3	0.573758129
image 11 object 18	Transfected	DNA	4	0.653382883
image 11 object 18	Transfected	DNA	5	0.59173418
image 11 object 18	Transfected	DNA	6	0.809463854
image 11 object 18	Transfected	DNA	7	0.966586518
image 11 object 18	Transfected	DNA	8	0.82822439
image 11 object 18	Transfected	DNA	9	0.629416439
image 11 object 18	Transfected	DNA	10	0.676432187
image 11 object 18	Transfected	DNA	1	0
image 11 object 18	Transfected	DNA	2	0.076100772
image 11 object 18	Transfected	DNA	3	0.124627004
image 11 object 18	Transfected	DNA	4	0.154764755
image 11 object 18	Transfected	DNA	5	0.273231557
image 11 object 18	Transfected	DNA	6	0.458971204
image 11 object 18	Transfected	DNA	7	0.699016506
image 11 object 18	Transfected	DNA	8	0.925418086
image 11 object 18	Transfected	DNA	9	1
image 11 object 19	Transfected	DNA	10	0
image 11 object 19	Transfected	DNA	1	0.6038201
image 11 object 19	Transfected	DNA	2	0.505438896
image 11 object 19	Transfected	DNA	3	0.504388071
image 11 object 19	Transfected	DNA	4	0.423454944
image 11 object 19	Transfected	DNA	5	0.562416522
image 11 object 19	Transfected	DNA	6	0.55092868
image 11 object 19	Transfected	DNA	7	0.685244822
image 11 object 19	Transfected	DNA	8	0.979645177
image 11 object 19	Transfected	DNA	9	1
image 11 object 2	Transfected	DNA	10	0.550368859
image 11 object 2	Transfected	DNA	1	0.313838302
image 11 object 2	Transfected	DNA	2	0.336177167
image 11 object 2	Transfected	DNA	3	0.162065714
image 11 object 2	Transfected	DNA	4	0.266148091
image 11 object 2	Transfected	DNA	5	0.545407323
image 11 object 2	Transfected	DNA	6	0.70829224
image 11 object 2	Transfected	DNA	7	0.788998742
image 11 object 2	Transfected	DNA	8	0.842821045
image 11 object 2	Transfected	DNA	9	0.739644452
image 11 object 2	Transfected	DNA	10	0.536541278
image 11 object 2	Transfected	DNA	1	0
image 11 object 2	Transfected	DNA	2	0.048358892
image 11 object 2	Transfected	DNA	3	0.226464011
image 11 object 2	Transfected	DNA	4	0.361999021
image 11 object 2	Transfected	DNA	5	0.500949056
image 11 object 2	Transfected	DNA	6	0.749718638
image 11 object 2	Transfected	DNA	7	1
image 11 object 2	Transfected	DNA	8	0.922897685
image 11 object 2	Transfected	DNA	9	0.672787837
image 11 object 21	Transfected	DNA	10	0.017904371
image 11 object 21	Transfected	DNA	1	0
image 11 object 21	Transfected	DNA	2	0.136363618
image 11 object 21	Transfected	DNA	3	0.600586677
image 11 object 21	Transfected	DNA	4	0.357120109
image 11 object 21	Transfected	DNA	5	0.446557263
image 11 object 21	Transfected	DNA	6	0.470925227
image 11 object 21	Transfected	DNA	7	0.804465757
image 11 object 21	Transfected	DNA	8	1
image 11 object 21	Transfected	DNA	9	0.387183257
image 11 object 22	Transfected	DNA	10	0
image 11 object 22	Transfected	DNA	1	0.362958817
image 11 object 22	Transfected	DNA	2	0.459115899
image 11 object 22	Transfected	DNA	3	1
image 11 object 22	Transfected	DNA	4	0.977528446
image 11 object 22	Transfected	DNA	5	0.827718975
image 11 object 22	Transfected	DNA	6	0.598009933
image 11 object 22	Transfected	DNA	7	0.537131111
image 11 object 22	Transfected	DNA	8	0.554024612
image 11 object 22	Transfected	DNA	9	0.362959159
image 11 object 23	Transfected	DNA	10	0.72395731
image 11 object 23	Transfected	DNA	1	0
image 11 object 23	Transfected	DNA	2	0.172798155
image 11 object 23	Transfected	DNA	3	0.380155967
image 11 object 23	Transfected	DNA	4	0.570233851
image 11 object 23	Transfected	DNA	5	0.646468631
image 11 object 23	Transfected	DNA	6	0.879016765
image 11 object 23	Transfected	DNA	7	1
image 11 object 23	Transfected	DNA	8	0.784720332
image 11 object 23	Transfected	DNA	9	0.720272474
image 11 object 24	Transfected	DNA	10	0
image 11 object 24	Transfected	DNA	1	0.492626354
image 11 object 24	Transfected	DNA	2	0.348080895
image 11 object 24	Transfected	DNA	3	0.442134664
image 11 object 24	Transfected	DNA	4	0.599322074
image 11 object 24	Transfected	DNA	5	0.551411521
image 11 object 24	Transfected	DNA	6	0.697035434
image 11 object 24	Transfected	DNA	7	0.716660552
image 11 object 24	Transfected	DNA	8	1
image 11 object 24	Transfected	DNA	9	0.681111221
image 11 object 25	Transfected	DNA	10	0.659913483
image 11 object 25	Transfected	DNA	1	0.28522389
image 11 object 25	Transfected	DNA	2	0
image 11 object 25	Transfected	DNA	3	0.015501223
image 11 object 25	Transfected	DNA	4	0.092007785
image 11 object 25	Transfected	DNA	5	0.412898622
image 11 object 25	Transfected	DNA	6	0.63505355
image 11 object 25	Transfected	DNA	7	0.851998339
image 11 object 25	Transfected	DNA	8	1
image 11 object 25	Transfected	DNA	9	0.890479317
image 11 object 26	Transfected	DNA	10	0.521150157
image 11 object 26	Transfected	DNA	1	0
image 11 object 26	Transfected	DNA	2	0.032488937
image 11 object 26	Transfected	DNA	3	0.112083994
image 11 object 26	Transfected	DNA	4	0.244378839
image 11 object 26	Transfected	DNA	5	0.245113634
image 11 object 26	Transfected	DNA	6	0.433265488
image 11 object 26	Transfected	DNA	7	0.772674119
image 11 object 26	Transfected	DNA	8	1
image 11 object 26	Transfected	DNA	9	0.798416371
image 11 object 26	Transfected	DNA	10	0.393462747
image 11 object 26	Transfected	DNA	1	0.057670411
image 11 object 26	Transfected	DNA	2	0.128485212
image 11 object 26	Transfected	DNA	3	0.180951247
image 11 object 26	Transfected	DNA	4	0.334225275
image 11 object 26	Transfected	DNA	5	0.547926985
image 11 object 26	Transfected	DNA	6	0.760023735
image 11 object 26	Transfected	DNA	7	0.964727379
image 11 object 26	Transfected	DNA	8	0.83315328
image 11 object 26	Transfected	DNA	9	0.560248219
image 11 object 27	Transfected	DNA	10	0.374972978
image 11 object 27	Transfected	DNA	1	0.225655743
image 11 object 27	Transfected	DNA	2	0
image 11 object 27	Transfected	DNA	3	0.027813337
image 11 object 27	Transfected	DNA	4	0.161922748
image 11 object 27	Transfected	DNA	5	0.406948837
image 11 object 27	Transfected	DNA	6	0.695491534
image 11 object 27	Transfected	DNA	7	1
image 11 object 27	Transfected	DNA	8	0.739524805
image 11 object 27	Transfected	DNA	9	0.99235034
image 11 object 28	Transfected	DNA	10	0.769959189
image 11 object 28	Transfected	DNA	1	0.143560214
image 11 object 28	Transfected	DNA	2	0.264561313
image 11 object 28	Transfected	DNA	3	0.379467997
image 11 object 28	Transfected	DNA	4	0.244006108
image 11 object 28	Transfected	DNA	5	0
image 11 object 28	Transfected	DNA	6	0.0457798
image 11 object 28	Transfected	DNA	7	0.12052295
image 11 object 28	Transfected	DNA	8	0.393118559
image 11 object 28	Transfected	DNA	9	1
image 11 object 29	Transfected	DNA	10	0.372812031
image 11 object 29	Transfected	DNA	1	0.062769759
image 11 object 29	Transfected	DNA	2	0
image 11 object 29	Transfected	DNA	3	0.068026361
image 11 object 29	Transfected	DNA	4	0.17528611
image 11 object 29	Transfected	DNA	5	0.307159491
image 11 object 29	Transfected	DNA	6	0.552275223
image 11 object 29	Transfected	DNA	7	0.852358649
image 11 object 29	Transfected	DNA	8	0.903484357
image 11 object 29	Transfected	DNA	9	1
image 11 object 3	Transfected	DNA	10	0.059224208
image 11 object 3	Transfected	DNA	1	0.294045677
image 11 object 3	Transfected	DNA	2	0.238967532
image 11 object 3	Transfected	DNA	3	0.198991463
image 11 object 3	Transfected	DNA	4	0.309203403
image 11 object 3	Transfected	DNA	5	0.55504516
image 11 object 3	Transfected	DNA	6	0.619974559
image 11 object 3	Transfected	DNA	7	0.676366949
image 11 object 3	Transfected	DNA	8	0.535933145
image 11 object 3	Transfected	DNA	9	0.281343141
image 11 object 3	Transfected	DNA	10	0
image 11 object 3	Transfected	DNA	1	0.260429272
image 11 object 3	Transfected	DNA	2	0.688071944
image 11 object 3	Transfected	DNA	3	0.827055928
image 11 object 3	Transfected	DNA	4	0.965021818
image 11 object 3	Transfected	DNA	5	1
image 11 object 3	Transfected	DNA	6	0.748842759
image 11 object 3	Transfected	DNA	7	0.557605183
image 11 object 3	Transfected	DNA	8	0.330407445
image 11 object 3	Transfected	DNA	9	0.185268417
image 11 object 30	Transfected	DNA	10	0.660674139
image 11 object 30	Transfected	DNA	1	0
image 11 object 30	Transfected	DNA	2	0.133029927
image 11 object 30	Transfected	DNA	3	0.211146411
image 11 object 30	Transfected	DNA	4	0.272929235
image 11 object 30	Transfected	DNA	5	0.403339213
image 11 object 30	Transfected	DNA	6	0.535308863
image 11 object 30	Transfected	DNA	7	0.677523964
image 11 object 30	Transfected	DNA	8	0.799550413
image 11 object 30	Transfected	DNA	9	0.833692775
image 11 object 30	Transfected	DNA	10	0.415563498
image 11 object 30	Transfected	DNA	1	0.071270181
image 11 object 30	Transfected	DNA	2	0.153786742
image 11 object 30	Transfected	DNA	3	0.18094843
image 11 object 30	Transfected	DNA	4	0.392247706
image 11 object 30	Transfected	DNA	5	0.640919062
image 11 object 30	Transfected	DNA	6	0.91238894
image 11 object 30	Transfected	DNA	7	1
image 11 object 30	Transfected	DNA	8	0.888184389
image 11 object 30	Transfected	DNA	9	0.588649246
image 11 object 31	Transfected	DNA	10	0.033200499
image 11 object 31	Transfected	DNA	1	0
image 11 object 31	Transfected	DNA	2	0.120417411
image 11 object 31	Transfected	DNA	3	0.270017972
image 11 object 31	Transfected	DNA	4	0.601153979
image 11 object 31	Transfected	DNA	5	0.710131114
image 11 object 31	Transfected	DNA	6	1
image 11 object 31	Transfected	DNA	7	0.789638156
image 11 object 31	Transfected	DNA	8	0.612908651
image 11 object 31	Transfected	DNA	9	0.332944012
image 11 object 31	Transfected	DNA	10	0.026648946
image 11 object 31	Transfected	DNA	1	0.271357488
image 11 object 31	Transfected	DNA	2	0.292823128
image 11 object 31	Transfected	DNA	3	0.651300322
image 11 object 31	Transfected	DNA	4	0.533899599
image 11 object 31	Transfected	DNA	5	0.744865606
image 11 object 31	Transfected	DNA	6	0.835599036
image 11 object 31	Transfected	DNA	7	0.808781073
image 11 object 31	Transfected	DNA	8	0.578062625
image 11 object 31	Transfected	DNA	9	0.323892753
image 11 object 32	Transfected	DNA	10	0
image 11 object 32	Transfected	DNA	1	0.190936646
image 11 object 32	Transfected	DNA	2	0.002134412
image 11 object 32	Transfected	DNA	3	0.006830965
image 11 object 32	Transfected	DNA	4	0.295851041
image 11 object 32	Transfected	DNA	5	0.758790684
image 11 object 32	Transfected	DNA	6	1
image 11 object 32	Transfected	DNA	7	0.984389602
image 11 object 32	Transfected	DNA	8	0.568975537
image 11 object 32	Transfected	DNA	9	0.047370346
image 11 object 33	Transfected	DNA	10	0.769104107
image 11 object 33	Transfected	DNA	1	0
image 11 object 33	Transfected	DNA	2	0.048665452
image 11 object 33	Transfected	DNA	3	0.057456236
image 11 object 33	Transfected	DNA	4	0.105516678
image 11 object 33	Transfected	DNA	5	0.201462584
image 11 object 33	Transfected	DNA	6	0.349592385
image 11 object 33	Transfected	DNA	7	0.542112858
image 11 object 33	Transfected	DNA	8	0.905168826
image 11 object 33	Transfected	DNA	9	1
image 11 object 34	Transfected	DNA	10	0
image 11 object 34	Transfected	DNA	1	0.56409258
image 11 object 34	Transfected	DNA	2	0.921209097
image 11 object 34	Transfected	DNA	3	1
image 11 object 34	Transfected	DNA	4	0.852803018
image 11 object 34	Transfected	DNA	5	0.719587523
image 11 object 34	Transfected	DNA	6	0.62576875
image 11 object 34	Transfected	DNA	7	0.448053323
image 11 object 34	Transfected	DNA	8	0.107987311
image 11 object 34	Transfected	DNA	9	0.308754009
image 11 object 36	Transfected	DNA	10	0.341247233
image 11 object 36	Transfected	DNA	1	0.376408458
image 11 object 36	Transfected	DNA	2	0.453811878
image 11 object 36	Transfected	DNA	3	0.252198027
image 11 object 36	Transfected	DNA	4	0
image 11 object 36	Transfected	DNA	5	0.007143148
image 11 object 36	Transfected	DNA	6	0.204058663
image 11 object 36	Transfected	DNA	7	0.729431403
image 11 object 36	Transfected	DNA	8	1
image 11 object 36	Transfected	DNA	9	0.757939815
image 11 object 37	Transfected	DNA	10	0
image 11 object 37	Transfected	DNA	1	0.932556076
image 11 object 37	Transfected	DNA	2	0.932556038
image 11 object 37	Transfected	DNA	3	0.947169023
image 11 object 37	Transfected	DNA	4	0.866799061
image 11 object 37	Transfected	DNA	5	1
image 11 object 37	Transfected	DNA	6	0.852504699
image 11 object 37	Transfected	DNA	7	0.679965595
image 11 object 37	Transfected	DNA	8	0.362660683
image 11 object 37	Transfected	DNA	9	0.060490856
image 11 object 38	Transfected	DNA	10	0.648159945
image 11 object 38	Transfected	DNA	1	0
image 11 object 38	Transfected	DNA	2	0.065836217
image 11 object 38	Transfected	DNA	3	0.23042679
image 11 object 38	Transfected	DNA	4	0.323127203
image 11 object 38	Transfected	DNA	5	0.656272706
image 11 object 38	Transfected	DNA	6	0.827375122
image 11 object 38	Transfected	DNA	7	0.938608201
image 11 object 38	Transfected	DNA	8	1
image 11 object 38	Transfected	DNA	9	0.938627341
image 11 object 39	Transfected	DNA	10	0.025864668
image 11 object 39	Transfected	DNA	1	0.715526388
image 11 object 39	Transfected	DNA	2	0.530414456
image 11 object 39	Transfected	DNA	3	0.552192278
image 11 object 39	Transfected	DNA	4	0.781788047
image 11 object 39	Transfected	DNA	5	0.888077232
image 11 object 39	Transfected	DNA	6	1
image 11 object 39	Transfected	DNA	7	0.766432429
image 11 object 39	Transfected	DNA	8	0.484136771
image 11 object 39	Transfected	DNA	9	0.119761452
image 11 object 39	Transfected	DNA	10	0
image 11 object 39	Transfected	DNA	1	0.521535993
image 11 object 39	Transfected	DNA	2	0.696842244
image 11 object 39	Transfected	DNA	3	0.745051653
image 11 object 39	Transfected	DNA	4	0.886505627
image 11 object 39	Transfected	DNA	5	0.883105266
image 11 object 39	Transfected	DNA	6	0.806408933
image 11 object 39	Transfected	DNA	7	0.642059332
image 11 object 39	Transfected	DNA	8	0.451293753
image 11 object 39	Transfected	DNA	9	0.190431972
image 11 object 4	Transfected	DNA	10	1
image 11 object 4	Transfected	DNA	1	0
image 11 object 4	Transfected	DNA	2	0.052052293
image 11 object 4	Transfected	DNA	3	0.216087326
image 11 object 4	Transfected	DNA	4	0.249577189
image 11 object 4	Transfected	DNA	5	0.187292886
image 11 object 4	Transfected	DNA	6	0.173287271
image 11 object 4	Transfected	DNA	7	0.277404188
image 11 object 4	Transfected	DNA	8	0.59955109
image 11 object 4	Transfected	DNA	9	0.927190863
image 11 object 40	Transfected	DNA	10	0.675501508
image 11 object 40	Transfected	DNA	1	0
image 11 object 40	Transfected	DNA	2	0.092278575
image 11 object 40	Transfected	DNA	3	0.190856953
image 11 object 40	Transfected	DNA	4	0.269408644
image 11 object 40	Transfected	DNA	5	0.386478581
image 11 object 40	Transfected	DNA	6	0.489720565
image 11 object 40	Transfected	DNA	7	0.768604241
image 11 object 40	Transfected	DNA	8	1
image 11 object 40	Transfected	DNA	9	0.848922042
image 11 object 40	Transfected	DNA	10	0.701023185
image 11 object 40	Transfected	DNA	1	0.201816439
image 11 object 40	Transfected	DNA	2	0.159415688
image 11 object 40	Transfected	DNA	3	0.14625684
image 11 object 40	Transfected	DNA	4	0.255534955
image 11 object 40	Transfected	DNA	5	0.310150859
image 11 object 40	Transfected	DNA	6	0.565669597
image 11 object 40	Transfected	DNA	7	0.869445967
image 11 object 40	Transfected	DNA	8	0.993756177
image 11 object 40	Transfected	DNA	9	0.74191769
image 11 object 41	Transfected	DNA	10	0.741088103
image 11 object 41	Transfected	DNA	1	0.106652444
image 11 object 41	Transfected	DNA	2	0.082021357
image 11 object 41	Transfected	DNA	3	0
image 11 object 41	Transfected	DNA	4	0.067242861
image 11 object 41	Transfected	DNA	5	0.216014585
image 11 object 41	Transfected	DNA	6	0.28856215
image 11 object 41	Transfected	DNA	7	0.4453457
image 11 object 41	Transfected	DNA	8	0.745582454
image 11 object 41	Transfected	DNA	9	1
image 11 object 5	Transfected	DNA	10	0
image 11 object 5	Transfected	DNA	1	0.085650553
image 11 object 5	Transfected	DNA	2	0.299815819
image 11 object 5	Transfected	DNA	3	0.511476544
image 11 object 5	Transfected	DNA	4	0.660040869
image 11 object 5	Transfected	DNA	5	0.958563294
image 11 object 5	Transfected	DNA	6	1
image 11 object 5	Transfected	DNA	7	0.708385225
image 11 object 5	Transfected	DNA	8	0.833769612
image 11 object 5	Transfected	DNA	9	0.833292709
image 11 object 6	Transfected	DNA	10	0.15271606
image 11 object 6	Transfected	DNA	1	0.121536122
image 11 object 6	Transfected	DNA	2	0.150579004
image 11 object 6	Transfected	DNA	3	0.233558569
image 11 object 6	Transfected	DNA	4	0.434406955
image 11 object 6	Transfected	DNA	5	0.584901531
image 11 object 6	Transfected	DNA	6	0.906353463
image 11 object 6	Transfected	DNA	7	1
image 11 object 6	Transfected	DNA	8	0.611508852
image 11 object 6	Transfected	DNA	9	0.44059512
image 11 object 6	Transfected	DNA	10	0.317715169
image 11 object 6	Transfected	DNA	1	0
image 11 object 6	Transfected	DNA	2	0.104684988
image 11 object 6	Transfected	DNA	3	0.093053289
image 11 object 6	Transfected	DNA	4	0.147930982
image 11 object 6	Transfected	DNA	5	0.295776823
image 11 object 6	Transfected	DNA	6	0.558320106
image 11 object 6	Transfected	DNA	7	0.726979163
image 11 object 6	Transfected	DNA	8	0.790813528
image 11 object 6	Transfected	DNA	9	0.518541655
image 11 object 7	Transfected	DNA	10	0.705592891
image 11 object 7	Transfected	DNA	1	0.011004134
image 11 object 7	Transfected	DNA	2	0
image 11 object 7	Transfected	DNA	3	0.065209579
image 11 object 7	Transfected	DNA	4	0.02415566
image 11 object 7	Transfected	DNA	5	0.174089544
image 11 object 7	Transfected	DNA	6	0.497151518
image 11 object 7	Transfected	DNA	7	0.856571264
image 11 object 7	Transfected	DNA	8	1
image 11 object 7	Transfected	DNA	9	0.797302421
image 11 object 8	Transfected	DNA	10	0.766663428
image 11 object 8	Transfected	DNA	1	0.025807741
image 11 object 8	Transfected	DNA	2	0.047671562
image 11 object 8	Transfected	DNA	3	0.060253054
image 11 object 8	Transfected	DNA	4	0.159260229
image 11 object 8	Transfected	DNA	5	0.327399788
image 11 object 8	Transfected	DNA	6	0.618436968
image 11 object 8	Transfected	DNA	7	0.793536301
image 11 object 8	Transfected	DNA	8	1
image 11 object 8	Transfected	DNA	9	0.905481784
image 11 object 8	Transfected	DNA	10	0.732836908
image 11 object 8	Transfected	DNA	1	0
image 11 object 8	Transfected	DNA	2	0.037401177
image 11 object 8	Transfected	DNA	3	0.102446688
image 11 object 8	Transfected	DNA	4	0.3068354
image 11 object 8	Transfected	DNA	5	0.527187074
image 11 object 8	Transfected	DNA	6	0.529136431
image 11 object 8	Transfected	DNA	7	0.674136034
image 11 object 8	Transfected	DNA	8	0.889996746
image 11 object 8	Transfected	DNA	9	0.926448067
image 11 object 8	Transfected	DNA	10	0.923698002
image 11 object 8	Transfected	DNA	1	0.279580722
image 11 object 8	Transfected	DNA	2	0.205229106
image 11 object 8	Transfected	DNA	3	0.206948607
image 11 object 8	Transfected	DNA	4	0.375288633
image 11 object 8	Transfected	DNA	5	0.414837372
image 11 object 8	Transfected	DNA	6	0.512492548
image 11 object 8	Transfected	DNA	7	0.706816235
image 11 object 8	Transfected	DNA	8	0.868518152
image 11 object 8	Transfected	DNA	9	0.900367366
image 11 object 9	Transfected	DNA	10	0.364772396
image 11 object 9	Transfected	DNA	1	0
image 11 object 9	Transfected	DNA	2	0.145334912
image 11 object 9	Transfected	DNA	3	0.041603686
image 11 object 9	Transfected	DNA	4	0.016933797
image 11 object 9	Transfected	DNA	5	0.207189551
image 11 object 9	Transfected	DNA	6	0.557650553
image 11 object 9	Transfected	DNA	7	0.8520887
image 11 object 9	Transfected	DNA	8	1
image 11 object 9	Transfected	DNA	9	0.761099865
image 12 object 1	Transfected	DNA	10	0.970774243
image 12 object 1	Transfected	DNA	1	0.089106674
image 12 object 1	Transfected	DNA	2	0
image 12 object 1	Transfected	DNA	3	0.054763481
image 12 object 1	Transfected	DNA	4	0.103957809
image 12 object 1	Transfected	DNA	5	0.354154057
image 12 object 1	Transfected	DNA	6	0.509130377
image 12 object 1	Transfected	DNA	7	0.702302175
image 12 object 1	Transfected	DNA	8	0.73733108
image 12 object 1	Transfected	DNA	9	1
image 12 object 10	Transfected	DNA	10	0.469426715
image 12 object 10	Transfected	DNA	1	0.51985561
image 12 object 10	Transfected	DNA	2	0.535429345
image 12 object 10	Transfected	DNA	3	0.375489823
image 12 object 10	Transfected	DNA	4	0.211060742
image 12 object 10	Transfected	DNA	5	0.390368721
image 12 object 10	Transfected	DNA	6	0.667225216
image 12 object 10	Transfected	DNA	7	0.863074396
image 12 object 10	Transfected	DNA	8	1
image 12 object 10	Transfected	DNA	9	0.789385137
image 12 object 10	Transfected	DNA	10	0.595692262
image 12 object 10	Transfected	DNA	1	0
image 12 object 10	Transfected	DNA	2	0.043533271
image 12 object 10	Transfected	DNA	3	0.165063618
image 12 object 10	Transfected	DNA	4	0.289839933
image 12 object 10	Transfected	DNA	5	0.599967556
image 12 object 10	Transfected	DNA	6	0.79460676
image 12 object 10	Transfected	DNA	7	0.77924498
image 12 object 10	Transfected	DNA	8	0.785859792
image 12 object 10	Transfected	DNA	9	0.795842963
image 12 object 11	Transfected	DNA	10	0.660573314
image 12 object 11	Transfected	DNA	1	0.361014076
image 12 object 11	Transfected	DNA	2	0.349739536
image 12 object 11	Transfected	DNA	3	0.330948587
image 12 object 11	Transfected	DNA	4	0.508120693
image 12 object 11	Transfected	DNA	5	0.648103579
image 12 object 11	Transfected	DNA	6	0.77218808
image 12 object 11	Transfected	DNA	7	0.865067283
image 12 object 11	Transfected	DNA	8	0.879558228
image 12 object 11	Transfected	DNA	9	0.813474176
image 12 object 11	Transfected	DNA	10	0.780053836
image 12 object 11	Transfected	DNA	1	0.033056938
image 12 object 11	Transfected	DNA	2	0
image 12 object 11	Transfected	DNA	3	0.104884195
image 12 object 11	Transfected	DNA	4	0.209360305
image 12 object 11	Transfected	DNA	5	0.32440605
image 12 object 11	Transfected	DNA	6	0.472713885
image 12 object 11	Transfected	DNA	7	0.745617224
image 12 object 11	Transfected	DNA	8	0.98696314
image 12 object 11	Transfected	DNA	9	1
image 12 object 12	Transfected	DNA	10	0
image 12 object 12	Transfected	DNA	1	0.021642416
image 12 object 12	Transfected	DNA	2	0.16911741
image 12 object 12	Transfected	DNA	3	0.141078345
image 12 object 12	Transfected	DNA	4	0.14803841
image 12 object 12	Transfected	DNA	5	0.44058643
image 12 object 12	Transfected	DNA	6	0.544528389
image 12 object 12	Transfected	DNA	7	0.845906058
image 12 object 12	Transfected	DNA	8	1
image 12 object 12	Transfected	DNA	9	0.610500115
image 12 object 13	Transfected	DNA	10	0.629737449
image 12 object 13	Transfected	DNA	1	0
image 12 object 13	Transfected	DNA	2	0.031927278
image 12 object 13	Transfected	DNA	3	0.07582735
image 12 object 13	Transfected	DNA	4	0.092509593
image 12 object 13	Transfected	DNA	5	0.237427081
image 12 object 13	Transfected	DNA	6	0.484199492
image 12 object 13	Transfected	DNA	7	0.765926455
image 12 object 13	Transfected	DNA	8	0.964022888
image 12 object 13	Transfected	DNA	9	1
image 12 object 13	Transfected	DNA	10	0.640938622
image 12 object 13	Transfected	DNA	1	0.055375041
image 12 object 13	Transfected	DNA	2	0.080526896
image 12 object 13	Transfected	DNA	3	0.301423602
image 12 object 13	Transfected	DNA	4	0.471134257
image 12 object 13	Transfected	DNA	5	0.491734336
image 12 object 13	Transfected	DNA	6	0.479891968
image 12 object 13	Transfected	DNA	7	0.507408449
image 12 object 13	Transfected	DNA	8	0.800258543
image 12 object 13	Transfected	DNA	9	0.975319215
image 12 object 14	Transfected	DNA	10	0
image 12 object 14	Transfected	DNA	1	1
image 12 object 14	Transfected	DNA	2	0.79563991
image 12 object 14	Transfected	DNA	3	0.58519773
image 12 object 14	Transfected	DNA	4	0.454155203
image 12 object 14	Transfected	DNA	5	0.548598361
image 12 object 14	Transfected	DNA	6	0.470823923
image 12 object 14	Transfected	DNA	7	0.379968864
image 12 object 14	Transfected	DNA	8	0.376570946
image 12 object 14	Transfected	DNA	9	0.247003918
image 12 object 15	Transfected	DNA	10	0
image 12 object 15	Transfected	DNA	1	0.546819799
image 12 object 15	Transfected	DNA	2	0.474692031
image 12 object 15	Transfected	DNA	3	0.564851908
image 12 object 15	Transfected	DNA	4	0.750089143
image 12 object 15	Transfected	DNA	5	0.989604365
image 12 object 15	Transfected	DNA	6	0.9121427
image 12 object 15	Transfected	DNA	7	1
image 12 object 15	Transfected	DNA	8	0.982225928
image 12 object 15	Transfected	DNA	9	0.506250016
image 12 object 16	Transfected	DNA	10	0.50032888
image 12 object 16	Transfected	DNA	1	0.037913951
image 12 object 16	Transfected	DNA	2	0
image 12 object 16	Transfected	DNA	3	0.131050328
image 12 object 16	Transfected	DNA	4	0.207665227
image 12 object 16	Transfected	DNA	5	0.286604024
image 12 object 16	Transfected	DNA	6	0.52402499
image 12 object 16	Transfected	DNA	7	0.70667394
image 12 object 16	Transfected	DNA	8	0.971265967
image 12 object 16	Transfected	DNA	9	0.864602862
image 12 object 16	Transfected	DNA	10	0.49320579
image 12 object 16	Transfected	DNA	1	0.425955798
image 12 object 16	Transfected	DNA	2	0.238397022
image 12 object 16	Transfected	DNA	3	0.2755605
image 12 object 16	Transfected	DNA	4	0.314210654
image 12 object 16	Transfected	DNA	5	0.257043404
image 12 object 16	Transfected	DNA	6	0.392668536
image 12 object 16	Transfected	DNA	7	0.690378526
image 12 object 16	Transfected	DNA	8	1
image 12 object 16	Transfected	DNA	9	0.887319941
image 12 object 17	Transfected	DNA	10	0.504981078
image 12 object 17	Transfected	DNA	1	0.745253089
image 12 object 17	Transfected	DNA	2	0.80788278
image 12 object 17	Transfected	DNA	3	0.801940865
image 12 object 17	Transfected	DNA	4	0.794512097
image 12 object 17	Transfected	DNA	5	0.738601308
image 12 object 17	Transfected	DNA	6	0.755875012
image 12 object 17	Transfected	DNA	7	0.782590968
image 12 object 17	Transfected	DNA	8	0.854574867
image 12 object 17	Transfected	DNA	9	0.813129532
image 12 object 17	Transfected	DNA	10	0.609765145
image 12 object 17	Transfected	DNA	1	0
image 12 object 17	Transfected	DNA	2	0.030456891
image 12 object 17	Transfected	DNA	3	0.054501715
image 12 object 17	Transfected	DNA	4	0.274111717
image 12 object 17	Transfected	DNA	5	0.494392874
image 12 object 17	Transfected	DNA	6	0.741116862
image 12 object 17	Transfected	DNA	7	0.980950244
image 12 object 17	Transfected	DNA	8	1
image 12 object 17	Transfected	DNA	9	0.89641251
image 12 object 18	Transfected	DNA	10	0.15386502
image 12 object 18	Transfected	DNA	1	0.735322324
image 12 object 18	Transfected	DNA	2	0.8317954
image 12 object 18	Transfected	DNA	3	0.805549047
image 12 object 18	Transfected	DNA	4	0.737450618
image 12 object 18	Transfected	DNA	5	0.672305946
image 12 object 18	Transfected	DNA	6	0.712502471
image 12 object 18	Transfected	DNA	7	0.850837252
image 12 object 18	Transfected	DNA	8	0.737724966
image 12 object 18	Transfected	DNA	9	0.536235019
image 12 object 18	Transfected	DNA	10	0
image 12 object 18	Transfected	DNA	1	0.660990437
image 12 object 18	Transfected	DNA	2	0.773300297
image 12 object 18	Transfected	DNA	3	0.851843896
image 12 object 18	Transfected	DNA	4	0.863029495
image 12 object 18	Transfected	DNA	5	1
image 12 object 18	Transfected	DNA	6	0.992373838
image 12 object 18	Transfected	DNA	7	0.879938145
image 12 object 18	Transfected	DNA	8	0.605830455
image 12 object 18	Transfected	DNA	9	0.283617353
image 12 object 19	Transfected	DNA	10	0.429468334
image 12 object 19	Transfected	DNA	1	0.1406591
image 12 object 19	Transfected	DNA	2	0.1406591
image 12 object 19	Transfected	DNA	3	0.190109691
image 12 object 19	Transfected	DNA	4	0.334657485
image 12 object 19	Transfected	DNA	5	0.541529346
image 12 object 19	Transfected	DNA	6	0.76255063
image 12 object 19	Transfected	DNA	7	1
image 12 object 19	Transfected	DNA	8	0.882417743
image 12 object 19	Transfected	DNA	9	0.549313353
image 12 object 19	Transfected	DNA	10	0.492702292
image 12 object 19	Transfected	DNA	1	0.002483525
image 12 object 19	Transfected	DNA	2	0
image 12 object 19	Transfected	DNA	3	0.050625626
image 12 object 19	Transfected	DNA	4	0.105549642
image 12 object 19	Transfected	DNA	5	0.325792973
image 12 object 19	Transfected	DNA	6	0.622548535
image 12 object 19	Transfected	DNA	7	0.890277655
image 12 object 19	Transfected	DNA	8	0.990672749
image 12 object 19	Transfected	DNA	9	0.793974602
image 12 object 2	Transfected	DNA	10	0.838490339
image 12 object 2	Transfected	DNA	1	0
image 12 object 2	Transfected	DNA	2	0.07762689
image 12 object 2	Transfected	DNA	3	0.179469192
image 12 object 2	Transfected	DNA	4	0.279894169
image 12 object 2	Transfected	DNA	5	0.466892775
image 12 object 2	Transfected	DNA	6	0.645959823
image 12 object 2	Transfected	DNA	7	0.840362465
image 12 object 2	Transfected	DNA	8	0.9996033
image 12 object 2	Transfected	DNA	9	1
image 12 object 20	Transfected	DNA	10	0
image 12 object 20	Transfected	DNA	1	1
image 12 object 20	Transfected	DNA	2	0.887346717
image 12 object 20	Transfected	DNA	3	0.507737267
image 12 object 20	Transfected	DNA	4	0.465591567
image 12 object 20	Transfected	DNA	5	0.673147193
image 12 object 20	Transfected	DNA	6	0.722010278
image 12 object 20	Transfected	DNA	7	0.705321719
image 12 object 20	Transfected	DNA	8	0.630080664
image 12 object 20	Transfected	DNA	9	0.464243321
image 12 object 21	Transfected	DNA	10	0
image 12 object 21	Transfected	DNA	1	0.605878319
image 12 object 21	Transfected	DNA	2	0.605878319
image 12 object 21	Transfected	DNA	3	0.727924231
image 12 object 21	Transfected	DNA	4	0.664248528
image 12 object 21	Transfected	DNA	5	0.772115488
image 12 object 21	Transfected	DNA	6	0.927412313
image 12 object 21	Transfected	DNA	7	1
image 12 object 21	Transfected	DNA	8	0.861188044
image 12 object 21	Transfected	DNA	9	0.531608146
image 12 object 22	Transfected	DNA	10	0
image 12 object 22	Transfected	DNA	1	0.555204886
image 12 object 22	Transfected	DNA	2	0.820189209
image 12 object 22	Transfected	DNA	3	0.974520553
image 12 object 22	Transfected	DNA	4	1
image 12 object 22	Transfected	DNA	5	0.866156001
image 12 object 22	Transfected	DNA	6	0.790938157
image 12 object 22	Transfected	DNA	7	0.741410542
image 12 object 22	Transfected	DNA	8	0.505015632
image 12 object 22	Transfected	DNA	9	0.167708829
image 12 object 23	Transfected	DNA	10	0.426738977
image 12 object 23	Transfected	DNA	1	0
image 12 object 23	Transfected	DNA	2	0.015153019
image 12 object 23	Transfected	DNA	3	0.10880068
image 12 object 23	Transfected	DNA	4	0.19617009
image 12 object 23	Transfected	DNA	5	0.423285689
image 12 object 23	Transfected	DNA	6	0.532976
image 12 object 23	Transfected	DNA	7	0.784230972
image 12 object 23	Transfected	DNA	8	0.998406875
image 12 object 23	Transfected	DNA	9	0.762678693
image 12 object 23	Transfected	DNA	10	0.406782316
image 12 object 23	Transfected	DNA	1	0.08946674
image 12 object 23	Transfected	DNA	2	0.044063896
image 12 object 23	Transfected	DNA	3	0.062225011
image 12 object 23	Transfected	DNA	4	0.169939372
image 12 object 23	Transfected	DNA	5	0.407479942
image 12 object 23	Transfected	DNA	6	0.714512562
image 12 object 23	Transfected	DNA	7	1
image 12 object 23	Transfected	DNA	8	0.928218856
image 12 object 23	Transfected	DNA	9	0.686872272
image 12 object 24	Transfected	DNA	10	0.762875141
image 12 object 24	Transfected	DNA	1	0.020879636
image 12 object 24	Transfected	DNA	2	0
image 12 object 24	Transfected	DNA	3	0.122957657
image 12 object 24	Transfected	DNA	4	0.271434909
image 12 object 24	Transfected	DNA	5	0.457263481
image 12 object 24	Transfected	DNA	6	0.615145524
image 12 object 24	Transfected	DNA	7	0.889471336
image 12 object 24	Transfected	DNA	8	1
image 12 object 24	Transfected	DNA	9	0.868410621
image 12 object 25	Transfected	DNA	10	0.650901953
image 12 object 25	Transfected	DNA	1	0.609131414
image 12 object 25	Transfected	DNA	2	0.317603619
image 12 object 25	Transfected	DNA	3	0.084174512
image 12 object 25	Transfected	DNA	4	0
image 12 object 25	Transfected	DNA	5	0.253516925
image 12 object 25	Transfected	DNA	6	0.663950115
image 12 object 25	Transfected	DNA	7	0.920439036
image 12 object 25	Transfected	DNA	8	0.940637141
image 12 object 25	Transfected	DNA	9	1
image 12 object 26	Transfected	DNA	10	0.674803523
image 12 object 26	Transfected	DNA	1	0
image 12 object 26	Transfected	DNA	2	0.102568045
image 12 object 26	Transfected	DNA	3	0.139558716
image 12 object 26	Transfected	DNA	4	0.335267584
image 12 object 26	Transfected	DNA	5	0.555948715
image 12 object 26	Transfected	DNA	6	0.792695548
image 12 object 26	Transfected	DNA	7	0.976936111
image 12 object 26	Transfected	DNA	8	1
image 12 object 26	Transfected	DNA	9	0.958814994
image 12 object 27	Transfected	DNA	10	0.557997367
image 12 object 27	Transfected	DNA	1	0.092153825
image 12 object 27	Transfected	DNA	2	0.178565239
image 12 object 27	Transfected	DNA	3	0.173244314
image 12 object 27	Transfected	DNA	4	0.186014506
image 12 object 27	Transfected	DNA	5	0.308182528
image 12 object 27	Transfected	DNA	6	0.488277957
image 12 object 27	Transfected	DNA	7	0.745537058
image 12 object 27	Transfected	DNA	8	1
image 12 object 27	Transfected	DNA	9	0.836276016
image 12 object 27	Transfected	DNA	10	0.815205204
image 12 object 27	Transfected	DNA	1	0.005712167
image 12 object 27	Transfected	DNA	2	0
image 12 object 27	Transfected	DNA	3	0.052714978
image 12 object 27	Transfected	DNA	4	0.072625893
image 12 object 27	Transfected	DNA	5	0.191202374
image 12 object 27	Transfected	DNA	6	0.285512718
image 12 object 27	Transfected	DNA	7	0.535077139
image 12 object 27	Transfected	DNA	8	0.903698034
image 12 object 27	Transfected	DNA	9	0.99208969
image 12 object 3	Transfected	DNA	10	0
image 12 object 3	Transfected	DNA	1	0.941830028
image 12 object 3	Transfected	DNA	2	0.809788641
image 12 object 3	Transfected	DNA	3	0.74270365
image 12 object 3	Transfected	DNA	4	0.857394474
image 12 object 3	Transfected	DNA	5	0.834738779
image 12 object 3	Transfected	DNA	6	0.724803892
image 12 object 3	Transfected	DNA	7	0.670803717
image 12 object 3	Transfected	DNA	8	0.531508053
image 12 object 3	Transfected	DNA	9	0.278384988
image 12 object 3	Transfected	DNA	10	0.094917918
image 12 object 3	Transfected	DNA	1	0.050130792
image 12 object 3	Transfected	DNA	2	0.352225726
image 12 object 3	Transfected	DNA	3	0.432492681
image 12 object 3	Transfected	DNA	4	0.41218832
image 12 object 3	Transfected	DNA	5	0.82387695
image 12 object 3	Transfected	DNA	6	1
image 12 object 3	Transfected	DNA	7	0.881472268
image 12 object 3	Transfected	DNA	8	0.450735383
image 12 object 3	Transfected	DNA	9	0.239773018
image 12 object 4	Transfected	DNA	10	0.709988588
image 12 object 4	Transfected	DNA	1	0
image 12 object 4	Transfected	DNA	2	0.078362114
image 12 object 4	Transfected	DNA	3	0.046208149
image 12 object 4	Transfected	DNA	4	0.028960113
image 12 object 4	Transfected	DNA	5	0.116359623
image 12 object 4	Transfected	DNA	6	0.315985009
image 12 object 4	Transfected	DNA	7	0.61923127
image 12 object 4	Transfected	DNA	8	0.946968876
image 12 object 4	Transfected	DNA	9	1
image 12 object 4	Transfected	DNA	10	0.399847088
image 12 object 4	Transfected	DNA	1	0.174410185
image 12 object 4	Transfected	DNA	2	0.140914467
image 12 object 4	Transfected	DNA	3	0.365712174
image 12 object 4	Transfected	DNA	4	0.484410197
image 12 object 4	Transfected	DNA	5	0.491971349
image 12 object 4	Transfected	DNA	6	0.680966837
image 12 object 4	Transfected	DNA	7	0.763362446
image 12 object 4	Transfected	DNA	8	0.860088547
image 12 object 4	Transfected	DNA	9	0.586163175
image 12 object 5	Transfected	DNA	10	0.64366589
image 12 object 5	Transfected	DNA	1	0
image 12 object 5	Transfected	DNA	2	0.089827675
image 12 object 5	Transfected	DNA	3	0.250234245
image 12 object 5	Transfected	DNA	4	0.534847665
image 12 object 5	Transfected	DNA	5	0.967714014
image 12 object 5	Transfected	DNA	6	1
image 12 object 5	Transfected	DNA	7	0.744902406
image 12 object 5	Transfected	DNA	8	0.767211808
image 12 object 5	Transfected	DNA	9	0.75666195
image 12 object 6	Transfected	DNA	10	0.733134472
image 12 object 6	Transfected	DNA	1	0
image 12 object 6	Transfected	DNA	2	0.1201659
image 12 object 6	Transfected	DNA	3	0.2169422
image 12 object 6	Transfected	DNA	4	0.152254474
image 12 object 6	Transfected	DNA	5	0.235989814
image 12 object 6	Transfected	DNA	6	0.42675808
image 12 object 6	Transfected	DNA	7	0.625103982
image 12 object 6	Transfected	DNA	8	0.789067126
image 12 object 6	Transfected	DNA	9	0.994555664
image 12 object 6	Transfected	DNA	10	0.668076124
image 12 object 6	Transfected	DNA	1	0.383323136
image 12 object 6	Transfected	DNA	2	0.366924823
image 12 object 6	Transfected	DNA	3	0.477496256
image 12 object 6	Transfected	DNA	4	0.481203253
image 12 object 6	Transfected	DNA	5	0.463857462
image 12 object 6	Transfected	DNA	6	0.475974166
image 12 object 6	Transfected	DNA	7	0.747658628
image 12 object 6	Transfected	DNA	8	1
image 12 object 6	Transfected	DNA	9	0.956787375
image 12 object 7	Transfected	DNA	10	0.282337982
image 12 object 7	Transfected	DNA	1	0
image 12 object 7	Transfected	DNA	2	0.012096765
image 12 object 7	Transfected	DNA	3	0.061711043
image 12 object 7	Transfected	DNA	4	0.103942685
image 12 object 7	Transfected	DNA	5	0.196030021
image 12 object 7	Transfected	DNA	6	0.383245157
image 12 object 7	Transfected	DNA	7	0.740822984
image 12 object 7	Transfected	DNA	8	1
image 12 object 7	Transfected	DNA	9	0.735700943
image 12 object 8	Transfected	DNA	10	0.593938005
image 12 object 8	Transfected	DNA	1	0.114383756
image 12 object 8	Transfected	DNA	2	0.230170236
image 12 object 8	Transfected	DNA	3	0.227149729
image 12 object 8	Transfected	DNA	4	0.305395514
image 12 object 8	Transfected	DNA	5	0.468487366
image 12 object 8	Transfected	DNA	6	0.689887297
image 12 object 8	Transfected	DNA	7	0.835728362
image 12 object 8	Transfected	DNA	8	0.904478233
image 12 object 8	Transfected	DNA	9	0.751839231
image 12 object 8	Transfected	DNA	10	0.566422728
image 12 object 8	Transfected	DNA	1	0
image 12 object 8	Transfected	DNA	2	0.048058638
image 12 object 8	Transfected	DNA	3	0.105171802
image 12 object 8	Transfected	DNA	4	0.272332281
image 12 object 8	Transfected	DNA	5	0.518213827
image 12 object 8	Transfected	DNA	6	0.781286861
image 12 object 8	Transfected	DNA	7	1
image 12 object 8	Transfected	DNA	8	0.90219198
image 12 object 8	Transfected	DNA	9	0.746081721
image 12 object 9	Transfected	DNA	10	0
image 12 object 9	Transfected	DNA	1	0.200070877
image 12 object 9	Transfected	DNA	2	0.147353483
image 12 object 9	Transfected	DNA	3	0.200070889
image 12 object 9	Transfected	DNA	4	0.23521601
image 12 object 9	Transfected	DNA	5	0.600722986
image 12 object 9	Transfected	DNA	6	0.928811156
image 12 object 9	Transfected	DNA	7	1
image 12 object 9	Transfected	DNA	8	0.750744963
image 12 object 9	Transfected	DNA	9	0.410941252
image 13 object 1	Transfected	DNA	10	0.355897459
image 13 object 1	Transfected	DNA	1	0.576514414
image 13 object 1	Transfected	DNA	2	0.662168542
image 13 object 1	Transfected	DNA	3	0.713937548
image 13 object 1	Transfected	DNA	4	0.938897405
image 13 object 1	Transfected	DNA	5	0.977488951
image 13 object 1	Transfected	DNA	6	0.936328903
image 13 object 1	Transfected	DNA	7	0.83412864
image 13 object 1	Transfected	DNA	8	0.736535206
image 13 object 1	Transfected	DNA	9	0.679323818
image 13 object 1	Transfected	DNA	10	0.391859089
image 13 object 1	Transfected	DNA	1	0
image 13 object 1	Transfected	DNA	2	0.087484713
image 13 object 1	Transfected	DNA	3	0.16403384
image 13 object 1	Transfected	DNA	4	0.375455394
image 13 object 1	Transfected	DNA	5	0.787362735
image 13 object 1	Transfected	DNA	6	0.986026392
image 13 object 1	Transfected	DNA	7	1
image 13 object 1	Transfected	DNA	8	0.91859043
image 13 object 1	Transfected	DNA	9	0.594523184
image 13 object 10	Transfected	DNA	10	0.273332209
image 13 object 10	Transfected	DNA	1	0.322809971
image 13 object 10	Transfected	DNA	2	0.448754122
image 13 object 10	Transfected	DNA	3	0.535946282
image 13 object 10	Transfected	DNA	4	0.640669252
image 13 object 10	Transfected	DNA	5	0.654845126
image 13 object 10	Transfected	DNA	6	0.714332855
image 13 object 10	Transfected	DNA	7	0.700643159
image 13 object 10	Transfected	DNA	8	0.55790603
image 13 object 10	Transfected	DNA	9	0.562817611
image 13 object 10	Transfected	DNA	10	0.242566003
image 13 object 10	Transfected	DNA	1	0
image 13 object 10	Transfected	DNA	2	0.113895341
image 13 object 10	Transfected	DNA	3	0.225205391
image 13 object 10	Transfected	DNA	4	0.183512972
image 13 object 10	Transfected	DNA	5	0.268867829
image 13 object 10	Transfected	DNA	6	0.530148771
image 13 object 10	Transfected	DNA	7	0.897375082
image 13 object 10	Transfected	DNA	8	1
image 13 object 10	Transfected	DNA	9	0.602971116
image 13 object 11	Transfected	DNA	10	1
image 13 object 11	Transfected	DNA	1	0
image 13 object 11	Transfected	DNA	2	0.051747816
image 13 object 11	Transfected	DNA	3	0.155595489
image 13 object 11	Transfected	DNA	4	0.259307747
image 13 object 11	Transfected	DNA	5	0.394915467
image 13 object 11	Transfected	DNA	6	0.67090776
image 13 object 11	Transfected	DNA	7	0.741643106
image 13 object 11	Transfected	DNA	8	0.730826785
image 13 object 11	Transfected	DNA	9	0.923795109
image 13 object 11	Transfected	DNA	10	0.583780884
image 13 object 11	Transfected	DNA	1	0.583780645
image 13 object 11	Transfected	DNA	2	0.757710015
image 13 object 11	Transfected	DNA	3	0.847420886
image 13 object 11	Transfected	DNA	4	0.791917695
image 13 object 11	Transfected	DNA	5	0.783864883
image 13 object 11	Transfected	DNA	6	0.870175865
image 13 object 11	Transfected	DNA	7	0.883501351
image 13 object 11	Transfected	DNA	8	0.908623458
image 13 object 11	Transfected	DNA	9	0.706381571
image 13 object 12	Transfected	DNA	10	0.742111634
image 13 object 12	Transfected	DNA	1	0.35094852
image 13 object 12	Transfected	DNA	2	0.493754595
image 13 object 12	Transfected	DNA	3	0.529203079
image 13 object 12	Transfected	DNA	4	0.584447224
image 13 object 12	Transfected	DNA	5	0.518399931
image 13 object 12	Transfected	DNA	6	0.616624473
image 13 object 12	Transfected	DNA	7	0.692402104
image 13 object 12	Transfected	DNA	8	0.661083986
image 13 object 12	Transfected	DNA	9	0.932596743
image 13 object 12	Transfected	DNA	10	0.639766273
image 13 object 12	Transfected	DNA	1	0
image 13 object 12	Transfected	DNA	2	0.278017174
image 13 object 12	Transfected	DNA	3	0.33620685
image 13 object 12	Transfected	DNA	4	0.459051681
image 13 object 12	Transfected	DNA	5	0.565113901
image 13 object 12	Transfected	DNA	6	0.784190661
image 13 object 12	Transfected	DNA	7	0.921336321
image 13 object 12	Transfected	DNA	8	1
image 13 object 12	Transfected	DNA	9	0.756465552
image 13 object 13	Transfected	DNA	10	1
image 13 object 13	Transfected	DNA	1	0
image 13 object 13	Transfected	DNA	2	0.024428932
image 13 object 13	Transfected	DNA	3	0.056535486
image 13 object 13	Transfected	DNA	4	0.139435197
image 13 object 13	Transfected	DNA	5	0.151481226
image 13 object 13	Transfected	DNA	6	0.201876594
image 13 object 13	Transfected	DNA	7	0.315010055
image 13 object 13	Transfected	DNA	8	0.59041554
image 13 object 13	Transfected	DNA	9	0.997565072
image 13 object 14	Transfected	DNA	10	0
image 13 object 14	Transfected	DNA	1	0.197073225
image 13 object 14	Transfected	DNA	2	0.243558402
image 13 object 14	Transfected	DNA	3	0.459456548
image 13 object 14	Transfected	DNA	4	0.707377996
image 13 object 14	Transfected	DNA	5	1
image 13 object 14	Transfected	DNA	6	0.992652675
image 13 object 14	Transfected	DNA	7	0.664869055
image 13 object 14	Transfected	DNA	8	0.747784127
image 13 object 14	Transfected	DNA	9	0.849740973
image 13 object 15	Transfected	DNA	10	0.757966683
image 13 object 15	Transfected	DNA	1	0.14542653
image 13 object 15	Transfected	DNA	2	0.316002723
image 13 object 15	Transfected	DNA	3	0.041802367
image 13 object 15	Transfected	DNA	4	0
image 13 object 15	Transfected	DNA	5	0.314569447
image 13 object 15	Transfected	DNA	6	0.559261946
image 13 object 15	Transfected	DNA	7	0.733612265
image 13 object 15	Transfected	DNA	8	1
image 13 object 15	Transfected	DNA	9	0.760852035
image 13 object 16	Transfected	DNA	10	0.714412065
image 13 object 16	Transfected	DNA	1	0
image 13 object 16	Transfected	DNA	2	0.054704859
image 13 object 16	Transfected	DNA	3	0.072939828
image 13 object 16	Transfected	DNA	4	0.149583658
image 13 object 16	Transfected	DNA	5	0.331078538
image 13 object 16	Transfected	DNA	6	0.605230922
image 13 object 16	Transfected	DNA	7	0.819537982
image 13 object 16	Transfected	DNA	8	1
image 13 object 16	Transfected	DNA	9	0.864563237
image 13 object 16	Transfected	DNA	10	0.686657069
image 13 object 16	Transfected	DNA	1	0.106956059
image 13 object 16	Transfected	DNA	2	0.213075186
image 13 object 16	Transfected	DNA	3	0.29753738
image 13 object 16	Transfected	DNA	4	0.384887107
image 13 object 16	Transfected	DNA	5	0.368148294
image 13 object 16	Transfected	DNA	6	0.448636781
image 13 object 16	Transfected	DNA	7	0.670009674
image 13 object 16	Transfected	DNA	8	0.950306605
image 13 object 16	Transfected	DNA	9	0.907478693
image 13 object 16	Transfected	DNA	10	0.843506155
image 13 object 16	Transfected	DNA	1	0.145506951
image 13 object 16	Transfected	DNA	2	0.110950448
image 13 object 16	Transfected	DNA	3	0.208610173
image 13 object 16	Transfected	DNA	4	0.297203315
image 13 object 16	Transfected	DNA	5	0.381893688
image 13 object 16	Transfected	DNA	6	0.563791289
image 13 object 16	Transfected	DNA	7	0.691744486
image 13 object 16	Transfected	DNA	8	0.87759968
image 13 object 16	Transfected	DNA	9	0.903155883
image 13 object 17	Transfected	DNA	10	0.405331335
image 13 object 17	Transfected	DNA	1	0.343180901
image 13 object 17	Transfected	DNA	2	0.190025624
image 13 object 17	Transfected	DNA	3	0.013117255
image 13 object 17	Transfected	DNA	4	0
image 13 object 17	Transfected	DNA	5	0.196571056
image 13 object 17	Transfected	DNA	6	0.430150048
image 13 object 17	Transfected	DNA	7	0.82965898
image 13 object 17	Transfected	DNA	8	1
image 13 object 17	Transfected	DNA	9	0.696804186
image 13 object 18	Transfected	DNA	10	0.36519769
image 13 object 18	Transfected	DNA	1	0
image 13 object 18	Transfected	DNA	2	0.068737538
image 13 object 18	Transfected	DNA	3	0.034737258
image 13 object 18	Transfected	DNA	4	0.059496607
image 13 object 18	Transfected	DNA	5	0.142528786
image 13 object 18	Transfected	DNA	6	0.352664262
image 13 object 18	Transfected	DNA	7	0.673614066
image 13 object 18	Transfected	DNA	8	1
image 13 object 18	Transfected	DNA	9	0.828381928
image 13 object 19	Transfected	DNA	10	0.481588766
image 13 object 19	Transfected	DNA	1	0.224301204
image 13 object 19	Transfected	DNA	2	0
image 13 object 19	Transfected	DNA	3	0.080794004
image 13 object 19	Transfected	DNA	4	0.213074777
image 13 object 19	Transfected	DNA	5	0.370804037
image 13 object 19	Transfected	DNA	6	0.639186419
image 13 object 19	Transfected	DNA	7	0.867005936
image 13 object 19	Transfected	DNA	8	1
image 13 object 19	Transfected	DNA	9	0.789382025
image 13 object 2	Transfected	DNA	10	0.20312443
image 13 object 2	Transfected	DNA	1	0.184275811
image 13 object 2	Transfected	DNA	2	0.375207601
image 13 object 2	Transfected	DNA	3	0.121918088
image 13 object 2	Transfected	DNA	4	0
image 13 object 2	Transfected	DNA	5	0.252272183
image 13 object 2	Transfected	DNA	6	0.597664326
image 13 object 2	Transfected	DNA	7	0.741899022
image 13 object 2	Transfected	DNA	8	1
image 13 object 2	Transfected	DNA	9	0.892316552
image 13 object 20	Transfected	DNA	10	0.886795053
image 13 object 20	Transfected	DNA	1	0.337055731
image 13 object 20	Transfected	DNA	2	0.378378932
image 13 object 20	Transfected	DNA	3	0.145543944
image 13 object 20	Transfected	DNA	4	0
image 13 object 20	Transfected	DNA	5	0.119362136
image 13 object 20	Transfected	DNA	6	0.31425706
image 13 object 20	Transfected	DNA	7	0.50070694
image 13 object 20	Transfected	DNA	8	0.852045694
image 13 object 20	Transfected	DNA	9	1
image 13 object 21	Transfected	DNA	10	0.315817412
image 13 object 21	Transfected	DNA	1	0.750682951
image 13 object 21	Transfected	DNA	2	0.515787237
image 13 object 21	Transfected	DNA	3	0.521659705
image 13 object 21	Transfected	DNA	4	0.288721471
image 13 object 21	Transfected	DNA	5	0.58224598
image 13 object 21	Transfected	DNA	6	0.666120947
image 13 object 21	Transfected	DNA	7	0.857422791
image 13 object 21	Transfected	DNA	8	0.736002452
image 13 object 21	Transfected	DNA	9	0.528664815
image 13 object 21	Transfected	DNA	10	0.341828675
image 13 object 21	Transfected	DNA	1	0.105954674
image 13 object 21	Transfected	DNA	2	0.029337832
image 13 object 21	Transfected	DNA	3	0.145795455
image 13 object 21	Transfected	DNA	4	0.205674429
image 13 object 21	Transfected	DNA	5	0.449477037
image 13 object 21	Transfected	DNA	6	0.623394592
image 13 object 21	Transfected	DNA	7	0.778304804
image 13 object 21	Transfected	DNA	8	0.729473899
image 13 object 21	Transfected	DNA	9	0.729356718
image 13 object 21	Transfected	DNA	10	0.373862464
image 13 object 21	Transfected	DNA	1	0.063084077
image 13 object 21	Transfected	DNA	2	0
image 13 object 21	Transfected	DNA	3	0.117156153
image 13 object 21	Transfected	DNA	4	0.272686186
image 13 object 21	Transfected	DNA	5	0.447230581
image 13 object 21	Transfected	DNA	6	0.737269075
image 13 object 21	Transfected	DNA	7	1
image 13 object 21	Transfected	DNA	8	0.775076046
image 13 object 21	Transfected	DNA	9	0.557359101
image 13 object 22	Transfected	DNA	10	0.615128159
image 13 object 22	Transfected	DNA	1	0
image 13 object 22	Transfected	DNA	2	0.117496426
image 13 object 22	Transfected	DNA	3	0.117722488
image 13 object 22	Transfected	DNA	4	0.169337441
image 13 object 22	Transfected	DNA	5	0.377692078
image 13 object 22	Transfected	DNA	6	0.687963935
image 13 object 22	Transfected	DNA	7	0.783796689
image 13 object 22	Transfected	DNA	8	0.985722507
image 13 object 22	Transfected	DNA	9	1
image 13 object 23	Transfected	DNA	10	0.402023051
image 13 object 23	Transfected	DNA	1	0.429390826
image 13 object 23	Transfected	DNA	2	0.424637849
image 13 object 23	Transfected	DNA	3	0.431427851
image 13 object 23	Transfected	DNA	4	0.30156942
image 13 object 23	Transfected	DNA	5	0.368281149
image 13 object 23	Transfected	DNA	6	0.619407371
image 13 object 23	Transfected	DNA	7	1
image 13 object 23	Transfected	DNA	8	0.841498867
image 13 object 23	Transfected	DNA	9	0.507364114
image 13 object 23	Transfected	DNA	10	0.455679539
image 13 object 23	Transfected	DNA	1	0
image 13 object 23	Transfected	DNA	2	0.038159568
image 13 object 23	Transfected	DNA	3	0.113591285
image 13 object 23	Transfected	DNA	4	0.249664216
image 13 object 23	Transfected	DNA	5	0.480619807
image 13 object 23	Transfected	DNA	6	0.788039732
image 13 object 23	Transfected	DNA	7	0.813803887
image 13 object 23	Transfected	DNA	8	0.66841134
image 13 object 23	Transfected	DNA	9	0.655172197
image 13 object 25	Transfected	DNA	10	0.336250022
image 13 object 25	Transfected	DNA	1	0.015587731
image 13 object 25	Transfected	DNA	2	0
image 13 object 25	Transfected	DNA	3	0.110531161
image 13 object 25	Transfected	DNA	4	0.26417109
image 13 object 25	Transfected	DNA	5	0.511397652
image 13 object 25	Transfected	DNA	6	0.827263662
image 13 object 25	Transfected	DNA	7	0.711883886
image 13 object 25	Transfected	DNA	8	0.742017629
image 13 object 25	Transfected	DNA	9	0.759151076
image 13 object 25	Transfected	DNA	10	0.256013835
image 13 object 25	Transfected	DNA	1	0.408602671
image 13 object 25	Transfected	DNA	2	0.220687554
image 13 object 25	Transfected	DNA	3	0.200936682
image 13 object 25	Transfected	DNA	4	0.299288006
image 13 object 25	Transfected	DNA	5	0.41143768
image 13 object 25	Transfected	DNA	6	0.735304047
image 13 object 25	Transfected	DNA	7	1
image 13 object 25	Transfected	DNA	8	0.968398235
image 13 object 25	Transfected	DNA	9	0.524382978
image 13 object 26	Transfected	DNA	10	0.383795956
image 13 object 26	Transfected	DNA	1	0.040320991
image 13 object 26	Transfected	DNA	2	0
image 13 object 26	Transfected	DNA	3	0.087362038
image 13 object 26	Transfected	DNA	4	0.233861505
image 13 object 26	Transfected	DNA	5	0.531852814
image 13 object 26	Transfected	DNA	6	0.685456692
image 13 object 26	Transfected	DNA	7	1
image 13 object 26	Transfected	DNA	8	0.839783253
image 13 object 26	Transfected	DNA	9	0.660020895
image 13 object 27	Transfected	DNA	10	0.234854757
image 13 object 27	Transfected	DNA	1	0.67812954
image 13 object 27	Transfected	DNA	2	0.546616756
image 13 object 27	Transfected	DNA	3	0.528595323
image 13 object 27	Transfected	DNA	4	0.501490066
image 13 object 27	Transfected	DNA	5	0.475328554
image 13 object 27	Transfected	DNA	6	0.904409052
image 13 object 27	Transfected	DNA	7	1
image 13 object 27	Transfected	DNA	8	0.709460849
image 13 object 27	Transfected	DNA	9	0.425741683
image 13 object 27	Transfected	DNA	10	0.676615686
image 13 object 27	Transfected	DNA	1	0
image 13 object 27	Transfected	DNA	2	0.034862761
image 13 object 27	Transfected	DNA	3	0.015494539
image 13 object 27	Transfected	DNA	4	0.090264783
image 13 object 27	Transfected	DNA	5	0.227975347
image 13 object 27	Transfected	DNA	6	0.296692553
image 13 object 27	Transfected	DNA	7	0.542100538
image 13 object 27	Transfected	DNA	8	0.893519984
image 13 object 27	Transfected	DNA	9	0.918053637
image 13 object 28	Transfected	DNA	10	0.231251914
image 13 object 28	Transfected	DNA	1	0.413834957
image 13 object 28	Transfected	DNA	2	0.370609435
image 13 object 28	Transfected	DNA	3	0.415244708
image 13 object 28	Transfected	DNA	4	0.41236177
image 13 object 28	Transfected	DNA	5	0.617130139
image 13 object 28	Transfected	DNA	6	0.561854226
image 13 object 28	Transfected	DNA	7	0.615221663
image 13 object 28	Transfected	DNA	8	0.953557376
image 13 object 28	Transfected	DNA	9	0.925086244
image 13 object 28	Transfected	DNA	10	0.201012242
image 13 object 28	Transfected	DNA	1	0
image 13 object 28	Transfected	DNA	2	0.345489344
image 13 object 28	Transfected	DNA	3	0.552782991
image 13 object 28	Transfected	DNA	4	0.627638957
image 13 object 28	Transfected	DNA	5	0.851413033
image 13 object 28	Transfected	DNA	6	0.972789967
image 13 object 28	Transfected	DNA	7	1
image 13 object 28	Transfected	DNA	8	0.702146464
image 13 object 28	Transfected	DNA	9	0.432105422
image 13 object 3	Transfected	DNA	10	0.434749578
image 13 object 3	Transfected	DNA	1	0
image 13 object 3	Transfected	DNA	2	0.202105401
image 13 object 3	Transfected	DNA	3	0.51323076
image 13 object 3	Transfected	DNA	4	0.709722401
image 13 object 3	Transfected	DNA	5	0.81326263
image 13 object 3	Transfected	DNA	6	0.862038161
image 13 object 3	Transfected	DNA	7	0.970141983
image 13 object 3	Transfected	DNA	8	1
image 13 object 3	Transfected	DNA	9	0.685815601
image 13 object 3	Transfected	DNA	10	0.716815126
image 13 object 3	Transfected	DNA	1	0.956628534
image 13 object 3	Transfected	DNA	2	0.830996722
image 13 object 3	Transfected	DNA	3	0.673226813
image 13 object 3	Transfected	DNA	4	0.637749447
image 13 object 3	Transfected	DNA	5	0.555031806
image 13 object 3	Transfected	DNA	6	0.559281553
image 13 object 3	Transfected	DNA	7	0.769641962
image 13 object 3	Transfected	DNA	8	0.707909248
image 13 object 3	Transfected	DNA	9	0.89841999
image 13 object 30	Transfected	DNA	10	0.404643393
image 13 object 30	Transfected	DNA	1	0
image 13 object 30	Transfected	DNA	2	0.343220014
image 13 object 30	Transfected	DNA	3	0.500941287
image 13 object 30	Transfected	DNA	4	0.67110548
image 13 object 30	Transfected	DNA	5	0.698527182
image 13 object 30	Transfected	DNA	6	0.699044039
image 13 object 30	Transfected	DNA	7	0.854097472
image 13 object 30	Transfected	DNA	8	1
image 13 object 30	Transfected	DNA	9	0.649264023
image 13 object 31	Transfected	DNA	10	0.729508931
image 13 object 31	Transfected	DNA	1	0
image 13 object 31	Transfected	DNA	2	0.118058317
image 13 object 31	Transfected	DNA	3	0.31962138
image 13 object 31	Transfected	DNA	4	0.445742279
image 13 object 31	Transfected	DNA	5	0.571660056
image 13 object 31	Transfected	DNA	6	0.82295352
image 13 object 31	Transfected	DNA	7	1
image 13 object 31	Transfected	DNA	8	0.861848382
image 13 object 31	Transfected	DNA	9	0.81722931
image 13 object 32	Transfected	DNA	10	0
image 13 object 32	Transfected	DNA	1	0.052988879
image 13 object 32	Transfected	DNA	2	0.240230453
image 13 object 32	Transfected	DNA	3	0.510290657
image 13 object 32	Transfected	DNA	4	0.601397763
image 13 object 32	Transfected	DNA	5	0.471235833
image 13 object 32	Transfected	DNA	6	0.613993938
image 13 object 32	Transfected	DNA	7	0.742873688
image 13 object 32	Transfected	DNA	8	1
image 13 object 32	Transfected	DNA	9	0.81689612
image 13 object 33	Transfected	DNA	10	0.748810908
image 13 object 33	Transfected	DNA	1	0
image 13 object 33	Transfected	DNA	2	0.075336791
image 13 object 33	Transfected	DNA	3	0.021188459
image 13 object 33	Transfected	DNA	4	0.240136119
image 13 object 33	Transfected	DNA	5	0.526095456
image 13 object 33	Transfected	DNA	6	0.620744912
image 13 object 33	Transfected	DNA	7	0.916681699
image 13 object 33	Transfected	DNA	8	1
image 13 object 33	Transfected	DNA	9	0.968451232
image 13 object 34	Transfected	DNA	10	0.553514496
image 13 object 34	Transfected	DNA	1	0
image 13 object 34	Transfected	DNA	2	0.075172818
image 13 object 34	Transfected	DNA	3	0.180842068
image 13 object 34	Transfected	DNA	4	0.248248471
image 13 object 34	Transfected	DNA	5	0.281250303
image 13 object 34	Transfected	DNA	6	0.42934192
image 13 object 34	Transfected	DNA	7	0.749654953
image 13 object 34	Transfected	DNA	8	1
image 13 object 34	Transfected	DNA	9	0.920591915
image 13 object 34	Transfected	DNA	10	0.42550911
image 13 object 34	Transfected	DNA	1	0.119271046
image 13 object 34	Transfected	DNA	2	0.078110044
image 13 object 34	Transfected	DNA	3	0.28734499
image 13 object 34	Transfected	DNA	4	0.416623623
image 13 object 34	Transfected	DNA	5	0.650031199
image 13 object 34	Transfected	DNA	6	0.754746229
image 13 object 34	Transfected	DNA	7	0.884732538
image 13 object 34	Transfected	DNA	8	0.839317561
image 13 object 34	Transfected	DNA	9	0.647851042
image 13 object 35	Transfected	DNA	10	0.575282795
image 13 object 35	Transfected	DNA	1	0
image 13 object 35	Transfected	DNA	2	0.25095908
image 13 object 35	Transfected	DNA	3	0.36399994
image 13 object 35	Transfected	DNA	4	0.418441354
image 13 object 35	Transfected	DNA	5	0.461308794
image 13 object 35	Transfected	DNA	6	0.755108856
image 13 object 35	Transfected	DNA	7	0.933569165
image 13 object 35	Transfected	DNA	8	0.816534373
image 13 object 35	Transfected	DNA	9	1
image 13 object 36	Transfected	DNA	10	0.87528729
image 13 object 36	Transfected	DNA	1	0.066752489
image 13 object 36	Transfected	DNA	2	0.50765198
image 13 object 36	Transfected	DNA	3	0.239963605
image 13 object 36	Transfected	DNA	4	0.079000216
image 13 object 36	Transfected	DNA	5	0.017593834
image 13 object 36	Transfected	DNA	6	0
image 13 object 36	Transfected	DNA	7	0.098246557
image 13 object 36	Transfected	DNA	8	0.414385331
image 13 object 36	Transfected	DNA	9	1
image 13 object 37	Transfected	DNA	10	0.730114899
image 13 object 37	Transfected	DNA	1	0
image 13 object 37	Transfected	DNA	2	0.122521682
image 13 object 37	Transfected	DNA	3	0.332262362
image 13 object 37	Transfected	DNA	4	0.430193166
image 13 object 37	Transfected	DNA	5	0.500573378
image 13 object 37	Transfected	DNA	6	0.684830344
image 13 object 37	Transfected	DNA	7	0.786553292
image 13 object 37	Transfected	DNA	8	0.704397871
image 13 object 37	Transfected	DNA	9	1
image 13 object 38	Transfected	DNA	10	0.688770855
image 13 object 38	Transfected	DNA	1	0
image 13 object 38	Transfected	DNA	2	0.077171089
image 13 object 38	Transfected	DNA	3	0.075686994
image 13 object 38	Transfected	DNA	4	0.146154558
image 13 object 38	Transfected	DNA	5	0.333023412
image 13 object 38	Transfected	DNA	6	0.381330358
image 13 object 38	Transfected	DNA	7	0.629912112
image 13 object 38	Transfected	DNA	8	0.803124746
image 13 object 38	Transfected	DNA	9	0.851354612
image 13 object 38	Transfected	DNA	10	0.337005979
image 13 object 38	Transfected	DNA	1	4.61E-04
image 13 object 38	Transfected	DNA	2	0.062832367
image 13 object 38	Transfected	DNA	3	0.164338392
image 13 object 38	Transfected	DNA	4	0.257506024
image 13 object 38	Transfected	DNA	5	0.607051802
image 13 object 38	Transfected	DNA	6	0.838642837
image 13 object 38	Transfected	DNA	7	1
image 13 object 38	Transfected	DNA	8	0.966060232
image 13 object 38	Transfected	DNA	9	0.613778175
image 13 object 39	Transfected	DNA	10	0
image 13 object 39	Transfected	DNA	1	0.84034075
image 13 object 39	Transfected	DNA	2	0.458755079
image 13 object 39	Transfected	DNA	3	0.505910289
image 13 object 39	Transfected	DNA	4	0.44220938
image 13 object 39	Transfected	DNA	5	0.600720283
image 13 object 39	Transfected	DNA	6	1
image 13 object 39	Transfected	DNA	7	0.956268092
image 13 object 39	Transfected	DNA	8	0.720464458
image 13 object 39	Transfected	DNA	9	0.253309751
image 13 object 4	Transfected	DNA	10	0
image 13 object 4	Transfected	DNA	1	1
image 13 object 4	Transfected	DNA	2	0.702839892
image 13 object 4	Transfected	DNA	3	0.313447553
image 13 object 4	Transfected	DNA	4	0.153147372
image 13 object 4	Transfected	DNA	5	0.44768528
image 13 object 4	Transfected	DNA	6	0.637741743
image 13 object 4	Transfected	DNA	7	0.438900719
image 13 object 4	Transfected	DNA	8	0.695172678
image 13 object 4	Transfected	DNA	9	0.751875915
image 13 object 40	Transfected	DNA	10	0.03289214
image 13 object 40	Transfected	DNA	1	0.281535314
image 13 object 40	Transfected	DNA	2	0.278312113
image 13 object 40	Transfected	DNA	3	0.40268803
image 13 object 40	Transfected	DNA	4	0.499729153
image 13 object 40	Transfected	DNA	5	0.774678753
image 13 object 40	Transfected	DNA	6	1
image 13 object 40	Transfected	DNA	7	0.875577622
image 13 object 40	Transfected	DNA	8	0.622635057
image 13 object 40	Transfected	DNA	9	0.306081185
image 13 object 40	Transfected	DNA	10	0
image 13 object 40	Transfected	DNA	1	0.56962314
image 13 object 40	Transfected	DNA	2	0.22638111
image 13 object 40	Transfected	DNA	3	0.265624547
image 13 object 40	Transfected	DNA	4	0.438771563
image 13 object 40	Transfected	DNA	5	0.614686795
image 13 object 40	Transfected	DNA	6	0.843222258
image 13 object 40	Transfected	DNA	7	0.885314487
image 13 object 40	Transfected	DNA	8	0.877878232
image 13 object 40	Transfected	DNA	9	0.356295618
image 13 object 5	Transfected	DNA	10	0
image 13 object 5	Transfected	DNA	1	0.324462087
image 13 object 5	Transfected	DNA	2	0.338424349
image 13 object 5	Transfected	DNA	3	0.352386531
image 13 object 5	Transfected	DNA	4	0.363484479
image 13 object 5	Transfected	DNA	5	0.595620825
image 13 object 5	Transfected	DNA	6	1
image 13 object 5	Transfected	DNA	7	0.450728383
image 13 object 5	Transfected	DNA	8	0.299890729
image 13 object 5	Transfected	DNA	9	0.325335985
image 13 object 7	Transfected	DNA	10	0
image 13 object 7	Transfected	DNA	1	0.005509534
image 13 object 7	Transfected	DNA	2	0.005509534
image 13 object 7	Transfected	DNA	3	0.167803696
image 13 object 7	Transfected	DNA	4	0.273878209
image 13 object 7	Transfected	DNA	5	0.380089084
image 13 object 7	Transfected	DNA	6	0.781335502
image 13 object 7	Transfected	DNA	7	1
image 13 object 7	Transfected	DNA	8	0.760586768
image 13 object 7	Transfected	DNA	9	0.233383145
image 13 object 7	Transfected	DNA	10	0.152507686
image 13 object 7	Transfected	DNA	1	0.044926572
image 13 object 7	Transfected	DNA	2	0.083068827
image 13 object 7	Transfected	DNA	3	0.111675544
image 13 object 7	Transfected	DNA	4	0.296997355
image 13 object 7	Transfected	DNA	5	0.462248187
image 13 object 7	Transfected	DNA	6	0.614336497
image 13 object 7	Transfected	DNA	7	0.78645767
image 13 object 7	Transfected	DNA	8	0.642179084
image 13 object 7	Transfected	DNA	9	0.373713602
image 13 object 8	Transfected	DNA	10	0.060719885
image 13 object 8	Transfected	DNA	1	0.521629969
image 13 object 8	Transfected	DNA	2	0.192994802
image 13 object 8	Transfected	DNA	3	0
image 13 object 8	Transfected	DNA	4	0.075500882
image 13 object 8	Transfected	DNA	5	0.436428633
image 13 object 8	Transfected	DNA	6	0.585565222
image 13 object 8	Transfected	DNA	7	0.844521756
image 13 object 8	Transfected	DNA	8	0.914191275
image 13 object 8	Transfected	DNA	9	1
image 13 object 9	Transfected	DNA	10	0.234942707
image 13 object 9	Transfected	DNA	1	0
image 13 object 9	Transfected	DNA	2	0.083900222
image 13 object 9	Transfected	DNA	3	0.437164198
image 13 object 9	Transfected	DNA	4	0.804526712
image 13 object 9	Transfected	DNA	5	1
image 13 object 9	Transfected	DNA	6	0.838873259
image 13 object 9	Transfected	DNA	7	0.576623751
image 13 object 9	Transfected	DNA	8	0.370017254
image 13 object 9	Transfected	DNA	9	0.470384805
image 14 object 1	Transfected	DNA	10	0.600115903
image 14 object 1	Transfected	DNA	1	0.03173023
image 14 object 1	Transfected	DNA	2	0.053284168
image 14 object 1	Transfected	DNA	3	0.077232985
image 14 object 1	Transfected	DNA	4	0.126461133
image 14 object 1	Transfected	DNA	5	0.268823679
image 14 object 1	Transfected	DNA	6	0.458019393
image 14 object 1	Transfected	DNA	7	0.738181592
image 14 object 1	Transfected	DNA	8	1
image 14 object 1	Transfected	DNA	9	0.86155707
image 14 object 1	Transfected	DNA	10	0.401297955
image 14 object 1	Transfected	DNA	1	0.084189089
image 14 object 1	Transfected	DNA	2	0.167533563
image 14 object 1	Transfected	DNA	3	0.266230925
image 14 object 1	Transfected	DNA	4	0.383908593
image 14 object 1	Transfected	DNA	5	0.51758034
image 14 object 1	Transfected	DNA	6	0.685291582
image 14 object 1	Transfected	DNA	7	0.861822876
image 14 object 1	Transfected	DNA	8	0.851700546
image 14 object 1	Transfected	DNA	9	0.601185528
image 14 object 1	Transfected	DNA	10	0.520906446
image 14 object 1	Transfected	DNA	1	0
image 14 object 1	Transfected	DNA	2	0.087758071
image 14 object 1	Transfected	DNA	3	0.087758071
image 14 object 1	Transfected	DNA	4	0.216582395
image 14 object 1	Transfected	DNA	5	0.325618316
image 14 object 1	Transfected	DNA	6	0.589945941
image 14 object 1	Transfected	DNA	7	0.805165411
image 14 object 1	Transfected	DNA	8	0.906512284
[truncated: 21,801 more rows]
