# Supplementary material for: Ki-67 shapes the nucleolus by anchoring chromatin via its amphiphilic properties
Source: EMBO J. 2026 Mar 24;45(9):3156–91. doi: 10.1038/s44318-026-00747-7 (PMC13144362; doi:10.1038/s44318-026-00747-7)
Supplement: Supplementary file 4 — Figure Source Data Appendix [file 44318_2026_747_MOESM4_ESM.zip › Appendix_Figure_S4/D/README.txt]

Brightness settings
ch1 (GFP): 1-10
ch2 (NPM1): 1-170 (high exposure: 1-7)
ch3 (TL)
ch4 (SPY555-DNA): 1-240 (high exposure: 1-25) 
