# Supplementary material for: Ki-67 shapes the nucleolus by anchoring chromatin via its amphiphilic properties
Source: EMBO J. 2026 Mar 24;45(9):3156–91. doi: 10.1038/s44318-026-00747-7 (PMC13144362; doi:10.1038/s44318-026-00747-7)
Supplement: Supplementary file 4 — Figure Source Data Appendix [file 44318_2026_747_MOESM4_ESM.zip › Appendix_Figure_S4/E/Nucleolus_area_and_EGFP_Ki67_total_intensity.csv]

parental_nucleus_id	sample	EGFP_Ki67_total_intensity_in_nucleus	nucleolar_area
image 1 object 1	Untransfected	10.6313731	15.85485751
image 1 object 3	Untransfected	24.82745218	34.89792006
image 1 object 4	Untransfected	29.07451122	45.19496067
image 1 object 5	Untransfected	19.46274608	31.58046346
image 1 object 6	Untransfected	20.08627554	28.21992301
image 1 object 7	Untransfected	15.01960861	18.74147559
image 1 object 8	Untransfected	26.32941308	40.49882081
image 1 object 9	Untransfected	12.07058885	28.13375531
image 1 object 10	Untransfected	17.29019692	20.76641663
image 1 object 11	Untransfected	22.97255011	29.90019323
image 1 object 12	Untransfected	21.42745214	46.57364393
image 1 object 13	Untransfected	22.74509919	31.62354731
image 1 object 14	Untransfected	17.59215774	25.46255649
image 1 object 15	Untransfected	24.47058948	38.77546673
image 1 object 16	Untransfected	17.99215776	25.46255649
image 1 object 17	Untransfected	17.58823606	25.29022108
image 1 object 18	Untransfected	18.93333433	24.81629871
image 1 object 19	Untransfected	28.96862883	29.77094168
image 1 object 20	Untransfected	18.29804016	19.47390107
image 1 object 21	Untransfected	23.51764823	37.9999574
image 1 object 23	Untransfected	22.32941285	26.06573041
image 1 object 24	Untransfected	22.13725598	26.58273664
image 1 object 25	Untransfected	13.07058893	25.16096952
image 1 object 26	Untransfected	10.21568681	21.88659678
image 1 object 27	Untransfected	18.14902053	27.14282671
image 1 object 28	Untransfected	10.50196131	10.51245987
image 2 object 1	Untransfected	23.25882469	33.26073368
image 2 object 2	Untransfected	19.91764804	31.23579264
image 2 object 3	Untransfected	25.65098157	41.14507859
image 2 object 4	Untransfected	16.01960866	17.01812151
image 2 object 5	Untransfected	32.81960943	53.63939564
image 2 object 6	Untransfected	20.10196187	40.92965933
image 2 object 8	Untransfected	26.45882489	40.36956925
image 2 object 9	Untransfected	15.6862753	28.65076153
image 2 object 10	Untransfected	15.03137331	31.96821813
image 2 object 12	Untransfected	12.9725497	28.00450375
image 2 object 13	Untransfected	17.22353032	20.33557811
image 2 object 14	Untransfected	14.86274592	20.93875203
image 2 object 15	Untransfected	23.85882473	38.64621517
image 2 object 16	Untransfected	28.8000014	42.09292333
image 2 object 17	Untransfected	20.7803932	22.36051915
image 2 object 18	Untransfected	15.51764788	16.50111529
image 2 object 19	Untransfected	8.984314208	21.3265067
image 2 object 20	Untransfected	24.20784438	33.08839828
image 2 object 21	Untransfected	22.80784428	40.97274318
image 2 object 22	Untransfected	20.24313829	26.71198819
image 2 object 23	Untransfected	24.43529534	42.13600718
image 2 object 24	Untransfected	24.79607962	22.53285456
image 2 object 26	Untransfected	20.96078523	21.28342285
image 3 object 1	Untransfected	14.66666746	13.82991647
image 3 object 4	Untransfected	19.88627544	33.86390761
image 3 object 6	Untransfected	24.11764823	30.63261872
image 3 object 7	Untransfected	20.0901971	22.14509989
image 3 object 8	Untransfected	11.68235356	8.444434977
image 3 object 9	Untransfected	26.82745231	19.56006877
image 3 object 10	Untransfected	17.01568712	9.736950534
image 3 object 11	Untransfected	20.38039323	24.17004093
image 3 object 12	Untransfected	21.18039318	31.3650442
image 3 object 13	Untransfected	11.49411825	9.133776608
image 3 object 15	Untransfected	14.01960854	9.995453646
image 3 object 16	Untransfected	31.11372705	37.52603502
image 3 object 18	Untransfected	11.12941238	21.02491974
image 3 object 19	Untransfected	26.20000125	40.58498851
image 3 object 20	Untransfected	18.84705983	22.05893218
image 3 object 21	Untransfected	28.18431516	44.76412215
image 3 object 22	Untransfected	14.74509887	17.70746314
image 3 object 23	Untransfected	13.87843216	17.70746314
image 3 object 24	Untransfected	22.72156978	37.0090288
image 3 object 25	Untransfected	37.77255078	47.69382408
image 3 object 26	Untransfected	15.67843226	12.70973632
image 3 object 27	Untransfected	36.02745269	52.7777186
image 3 object 28	Untransfected	18.11372648	10.77096298
image 3 object 33	Untransfected	22.70196189	18.35372092
image 4 object 1	Untransfected	19.05490303	30.46028331
image 4 object 2	Untransfected	21.44705994	35.45801013
image 4 object 3	Untransfected	11.98823592	9.392279719
image 4 object 4	Untransfected	22.56078549	38.77546673
image 4 object 5	Untransfected	20.27843239	30.67570257
image 4 object 6	Untransfected	24.7529424	48.08157875
image 4 object 7	Untransfected	25.37647187	37.05211265
image 4 object 8	Untransfected	16.34902047	30.93420568
image 4 object 9	Untransfected	19.95294223	31.02037338
image 4 object 10	Untransfected	26.54509946	33.13148213
image 4 object 11	Untransfected	8.760784824	17.10428921
image 4 object 12	Untransfected	13.08235362	8.099764161
image 4 object 13	Untransfected	19.69411857	28.65076153
image 4 object 14	Untransfected	29.0823544	52.64846705
image 4 object 15	Untransfected	22.78431488	31.40812805
image 4 object 16	Untransfected	18.44313822	17.10428921
image 4 object 17	Untransfected	20.86274617	27.61674908
image 4 object 18	Untransfected	25.90980522	34.46708154
image 4 object 19	Untransfected	8.3960789	11.41722076
image 4 object 21	Untransfected	23.76862866	29.29701931
image 4 object 22	Untransfected	14.17647127	13.01132328
image 4 object 23	Untransfected	22.6235306	41.23124629
image 4 object 24	Untransfected	15.69019686	23.60995085
image 4 object 25	Untransfected	11.89411822	9.823118238
image 4 object 26	Untransfected	12.37647126	13.91608417
image 4 object 27	Untransfected	13.46666736	18.9999787
image 5 object 1	Untransfected	20.66274622	26.28114967
image 5 object 2	Untransfected	21.94509919	41.87750407
image 5 object 3	Untransfected	24.38823654	41.23124629
image 5 object 4	Untransfected	22.70980512	36.70744184
image 5 object 6	Untransfected	14.05098118	28.86618079
image 5 object 7	Untransfected	24.53333466	25.16096952
image 5 object 8	Untransfected	18.63921667	18.48297247
image 5 object 9	Untransfected	18.53333427	27.44441367
image 5 object 10	Untransfected	21.37647176	24.42854404
image 5 object 11	Untransfected	28.29804059	36.87977725
image 5 object 13	Untransfected	22.94902086	28.17683916
image 5 object 14	Untransfected	14.58039296	10.68479528
image 5 object 15	Untransfected	19.05882457	27.31516212
image 6 object 1	Untransfected	15.08235375	9.736950534
image 6 object 2	Untransfected	19.41960883	32.82989516
image 6 object 3	Untransfected	26.97647197	42.52376185
image 6 object 4	Untransfected	20.38039317	32.87297902
image 6 object 5	Untransfected	28.26274655	50.5373583
image 6 object 6	Untransfected	30.83137402	33.30381754
image 6 object 7	Untransfected	5.878431713	13.01132328
image 6 object 8	Untransfected	23.94117764	34.07932687
image 6 object 9	Untransfected	23.78039336	45.10879296
image 6 object 10	Untransfected	25.70588361	31.83896657
image 6 object 11	Untransfected	20.75294228	37.61220273
image 6 object 12	Untransfected	33.80784471	45.28112837
image 6 object 13	Untransfected	24.39215802	36.10426791
image 6 object 14	Untransfected	29.36862884	49.84801667
image 6 object 15	Untransfected	17.43921657	17.9228824
image 6 object 16	Untransfected	31.13725647	53.98406646
image 6 object 17	Untransfected	32.63529569	37.69837043
image 6 object 18	Untransfected	17.68235392	22.83444152
image 6 object 19	Untransfected	18.76470682	26.36731738
image 6 object 20	Untransfected	20.90196174	33.30381754
image 6 object 22	Untransfected	22.85490305	12.2788978
image 6 object 23	Untransfected	20.33333439	27.44441367
image 6 object 24	Untransfected	33.66666831	55.96592365
image 6 object 25	Untransfected	30.09019753	50.58044216
image 6 object 26	Untransfected	18.53725572	22.3174353
image 6 object 27	Untransfected	16.87058909	33.43306909
image 6 object 28	Untransfected	20.58823626	33.30381754
image 6 object 30	Untransfected	26.15294248	36.10426791
image 6 object 32	Untransfected	20.95686375	36.9228611
image 6 object 33	Untransfected	24.30196205	31.32196035
image 6 object 34	Untransfected	18.45490287	26.75507204
image 6 object 35	Untransfected	18.82353033	35.97501636
image 6 object 36	Untransfected	18.5725499	35.63034554
image 7 object 1	Untransfected	17.29411858	23.13602848
image 7 object 3	Untransfected	15.97647142	24.51471174
image 7 object 4	Untransfected	32.46274669	59.54188336
image 7 object 5	Untransfected	17.6666675	25.16096952
image 7 object 6	Untransfected	15.3058832	22.01584833
image 7 object 7	Untransfected	17.81960877	29.77094168
image 7 object 8	Untransfected	15.5607851	23.22219619
image 7 object 9	Untransfected	14.4588243	12.3650655
image 7 object 10	Untransfected	10.650981	18.91381099
image 7 object 11	Untransfected	20.14902063	25.7210596
image 7 object 12	Untransfected	27.38823666	49.58951356
image 7 object 13	Untransfected	20.84705988	21.06800359
image 7 object 14	Untransfected	18.83921672	32.65755976
image 7 object 15	Untransfected	26.3686288	35.37184243
image 7 object 16	Untransfected	15.00784396	16.93195381
image 7 object 17	Untransfected	21.52941286	24.77321486
image 7 object 18	Untransfected	19.20000105	21.28342285
image 7 object 21	Untransfected	18.76862846	33.56232065
image 7 object 22	Untransfected	22.27451084	33.95007531
image 7 object 23	Untransfected	20.29804029	29.2108516
image 7 object 24	Untransfected	33.29411933	26.49656893
image 7 object 25	Untransfected	29.36470738	33.56232065
image 7 object 26	Untransfected	27.81568768	36.01810021
image 7 object 27	Untransfected	21.76078545	30.2879479
image 7 object 28	Untransfected	22.42745205	30.93420568
image 7 object 30	Untransfected	11.74509865	9.909285942
image 7 object 31	Untransfected	21.06274622	22.44668685
image 7 object 32	Untransfected	12.66274584	12.49431706
image 7 object 33	Untransfected	12.57254971	16.45803143
image 7 object 34	Untransfected	22.44706004	22.23126759
image 7 object 35	Untransfected	19.10196178	30.33103175
image 7 object 37	Untransfected	16.51372638	24.81629871
image 8 object 1	Untransfected	19.44313821	33.64848835
image 8 object 3	Untransfected	19.72941275	28.17683916
image 8 object 4	Untransfected	17.77254993	29.2108516
image 8 object 5	Untransfected	16.83529499	25.41947263
image 8 object 6	Untransfected	20.96470689	31.40812805
image 8 object 7	Untransfected	19.0235303	27.05665901
image 8 object 8	Untransfected	18.27058915	35.97501636
image 8 object 9	Untransfected	15.71372629	23.69611856
image 8 object 10	Untransfected	25.43921692	42.99768422
image 8 object 11	Untransfected	22.03137368	32.82989516
image 8 object 12	Untransfected	15.22745175	24.77321486
image 8 object 13	Untransfected	10.94902024	19.60315262
image 8 object 14	Untransfected	22.24705997	22.96369307
image 8 object 15	Untransfected	27.65882489	49.50334586
image 8 object 16	Untransfected	28.09411902	35.50109398
image 8 object 17	Untransfected	14.28235363	24.47162789
image 8 object 18	Untransfected	8.91764755	20.89566818
image 8 object 19	Untransfected	35.14117819	42.26525874
image 8 object 20	Untransfected	14.98431444	20.20632655
image 8 object 21	Untransfected	16.63529499	19.21539796
image 8 object 23	Untransfected	10.66274563	12.19273009
image 8 object 24	Untransfected	16.43137345	46.74597934
image 8 object 25	Untransfected	24.91764834	36.40585487
image 8 object 26	Untransfected	17.63529499	23.35144774
image 8 object 27	Untransfected	31.96862901	43.12693577
image 8 object 28	Untransfected	16.38823619	21.80042907
image 8 object 29	Untransfected	23.64706002	35.45801013
image 8 object 30	Untransfected	15.35686356	29.46935471
image 8 object 32	Untransfected	26.04313853	20.2494104
image 8 object 34	Untransfected	16.0156871	18.48297247
image 8 object 35	Untransfected	22.94509924	34.42399769
image 8 object 36	Untransfected	25.1372562	35.97501636
image 9 object 2	Untransfected	13.90196153	29.0385162
image 9 object 3	Untransfected	27.35294247	40.80040777
image 9 object 4	Untransfected	15.86666752	21.11108744
image 9 object 5	Untransfected	28.39607982	43.25618733
image 9 object 6	Untransfected	25.0705895	37.09519651
image 9 object 7	Untransfected	15.90980472	23.95462167
image 9 object 8	Untransfected	16.7333342	24.08387322
image 9 object 9	Untransfected	20.0941187	24.34237634
image 9 object 10	Untransfected	21.57647172	33.73465606
image 9 object 12	Untransfected	20.34902061	41.79133636
image 9 object 13	Untransfected	14.18039291	22.4897707
image 9 object 14	Untransfected	16.39215771	17.31970847
image 9 object 15	Untransfected	28.72157007	39.37864066
image 9 object 16	Untransfected	22.45490313	36.44893873
image 9 object 17	Untransfected	18.42353038	22.14509989
image 9 object 18	Untransfected	20.09019713	37.39678347
image 9 object 19	Untransfected	25.35294248	40.28340155
image 9 object 20	Untransfected	24.10588353	32.82989516
image 9 object 21	Untransfected	25.84313851	24.47162789
image 9 object 22	Untransfected	18.08235383	13.61449721
image 9 object 23	Untransfected	12.88235362	28.78001308
image 9 object 24	Untransfected	14.34117719	27.09974286
image 9 object 25	Untransfected	8.098039678	18.18138551
image 9 object 26	Untransfected	19.40392253	27.61674908
image 9 object 27	Untransfected	25.65098167	39.80947918
image 9 object 28	Untransfected	25.28627572	31.06345724
image 9 object 29	Untransfected	23.38039333	33.95007531
image 9 object 30	Untransfected	12.52941243	18.0090501
image 9 object 31	Untransfected	10.98039278	9.219944311
image 9 object 32	Untransfected	18.58039311	21.75734522
image 9 object 33	Untransfected	17.21176548	31.23579264
image 9 object 34	Untransfected	17.21176558	32.48522435
image 9 object 35	Untransfected	20.67843235	31.53737961
image 9 object 36	Untransfected	8.72156909	13.48524565
image 9 object 37	Untransfected	14.67843215	19.34464951
image 9 object 38	Untransfected	22.1843148	33.5192368
image 9 object 39	Untransfected	21.74902065	37.69837043
image 9 object 40	Untransfected	13.2745105	13.70066491
image 9 object 41	Untransfected	21.16470697	34.98408776
image 9 object 42	Untransfected	21.80392266	39.80947918
image 9 object 43	Untransfected	21.60784427	39.76639532
image 10 object 1	Untransfected	29.59607993	39.63714377
image 10 object 2	Untransfected	12.26274574	19.51698492
image 10 object 3	Untransfected	28.45098186	49.07250734
image 10 object 4	Untransfected	20.6862756	33.99315917
image 10 object 5	Untransfected	20.81568736	34.63941695
image 10 object 6	Untransfected	13.3647066	28.82309694
image 10 object 7	Untransfected	23.32941295	26.10881426
image 10 object 8	Untransfected	24.07451101	42.30834259
image 10 object 9	Untransfected	28.46666816	46.53056008
image 10 object 10	Untransfected	17.18039302	30.54645101
image 10 object 11	Untransfected	13.76470656	25.16096952
image 10 object 12	Untransfected	19.8392167	38.56004747
image 10 object 13	Untransfected	21.06274618	34.85483621
image 10 object 14	Untransfected	25.7803934	42.69609725
image 10 object 15	Untransfected	22.08235404	34.94100391
image 10 object 16	Untransfected	18.19215782	33.90699146
image 10 object 17	Untransfected	14.13725569	20.63716507
image 10 object 18	Untransfected	19.43529509	32.48522435
image 11 object 1	Transfected	54.95686467	25.59180804
image 11 object 2	Transfected	77.80392447	53.29472483
image 11 object 3	Transfected	57.34510001	23.78228626
image 11 object 4	Transfected	58.21568849	15.89794136
image 11 object 5	Transfected	296.40393	40.62807236
image 11 object 6	Transfected	110.7607878	35.67342939
image 11 object 7	Transfected	133.4666703	22.61902226
image 11 object 8	Transfected	38.57647238	41.70516866
image 11 object 9	Transfected	180.7843182	28.90926464
image 11 object 10	Transfected	113.0862783	36.62127413
image 11 object 11	Transfected	36.41176616	21.15417129
image 11 object 12	Transfected	32.67843265	26.62582049
image 11 object 13	Transfected	76.86666937	47.34915326
image 11 object 14	Transfected	59.60392364	24.47162789
image 11 object 15	Transfected	85.92157156	43.29927118
image 11 object 17	Transfected	124.0784353	20.72333277
image 11 object 18	Transfected	63.74902184	37.48295117
image 11 object 19	Transfected	150.7372595	36.01810021
image 11 object 21	Transfected	101.3215719	18.56914018
image 11 object 22	Transfected	61.32157051	9.090692756
image 11 object 23	Transfected	116.1529449	20.29249426
image 11 object 24	Transfected	157.7960834	37.35369962
image 11 object 25	Transfected	84.27059102	14.17458728
image 11 object 26	Transfected	76.10588512	44.24711592
image 11 object 27	Transfected	66.36078674	29.90019323
image 11 object 28	Transfected	38.04706064	45.75505074
image 11 object 29	Transfected	144.2902006	33.34690139
image 11 object 30	Transfected	101.1451015	46.48747622
image 11 object 31	Transfected	72.62353184	21.49884211
image 11 object 32	Transfected	67.15294328	9.564615127
image 11 object 33	Transfected	29.8901976	22.4897707
image 11 object 34	Transfected	211.5019671	52.38996394
image 11 object 36	Transfected	77.21568912	37.91378969
image 11 object 37	Transfected	57.09804112	10.21087291
image 11 object 38	Transfected	32.56078559	15.6825221
image 11 object 39	Transfected	174.2588285	21.15417129
image 11 object 40	Transfected	42.28627613	30.93420568
image 11 object 41	Transfected	34.16078573	32.65755976
image 12 object 1	Transfected	40.69411928	38.21537666
image 12 object 2	Transfected	36.20392306	20.29249426
image 12 object 3	Transfected	95.08235612	29.25393546
image 12 object 4	Transfected	71.36470846	47.00448245
image 12 object 5	Transfected	47.71372728	26.15189812
image 12 object 6	Transfected	87.92157184	62.21308218
image 12 object 7	Transfected	42.08627615	16.19952832
image 12 object 8	Transfected	58.77647288	27.48749753
image 12 object 9	Transfected	73.98431621	12.10656239
image 12 object 10	Transfected	70.7568653	40.36956925
image 12 object 11	Transfected	58.24706092	36.27660332
image 12 object 12	Transfected	84.94117936	19.94782344
image 12 object 13	Transfected	62.69804159	55.14733046
image 12 object 14	Transfected	260.4156934	24.6439633
image 12 object 15	Transfected	117.6549054	22.70518996
image 12 object 16	Transfected	54.32549229	41.36049785
image 12 object 17	Transfected	86.63137535	41.53283325
image 12 object 18	Transfected	233.5647125	35.80268095
image 12 object 19	Transfected	52.75294321	30.07252864
image 12 object 20	Transfected	886.4157099	44.67795444
image 12 object 21	Transfected	188.8627507	35.24259087
image 12 object 22	Transfected	199.9294173	10.16778905
image 12 object 23	Transfected	54.99608048	34.38091383
image 12 object 24	Transfected	48.91372726	12.19273009
image 12 object 25	Transfected	52.68627642	42.95460037
image 12 object 26	Transfected	53.84313938	30.63261872
image 12 object 27	Transfected	46.07843325	35.41492628
image 13 object 1	Transfected	64.19608067	32.18363739
image 13 object 2	Transfected	79.72157127	32.01130198
image 13 object 3	Transfected	116.6274551	52.13146083
image 13 object 4	Transfected	357.87452	58.85254173
image 13 object 5	Transfected	78.95294388	34.63941695
image 13 object 7	Transfected	42.8156878	22.57593841
image 13 object 8	Transfected	290.4549104	53.12238942
image 13 object 9	Transfected	82.96078693	16.88886995
image 13 object 10	Transfected	54.57647255	25.7210596
image 13 object 11	Transfected	66.15686524	47.90924334
image 13 object 12	Transfected	84.427454	51.65753845
image 13 object 13	Transfected	53.09411965	14.86392891
image 13 object 14	Transfected	330.45099	43.98861281
image 13 object 15	Transfected	143.7607881	21.3265067
image 13 object 16	Transfected	37.30588405	39.20630525
image 13 object 17	Transfected	194.2039263	30.50336716
image 13 object 18	Transfected	37.11372691	21.41267441
image 13 object 19	Transfected	35.62745243	18.82764329
image 13 object 20	Transfected	34.39215817	25.20405337
image 13 object 21	Transfected	75.46666928	46.27205696
image 13 object 22	Transfected	61.22353155	24.60087945
image 13 object 23	Transfected	84.1372578	42.17909103
image 13 object 25	Transfected	53.60392367	32.18363739
image 13 object 26	Transfected	121.5058862	10.68479528
image 13 object 27	Transfected	57.1921588	32.65755976
image 13 object 28	Transfected	149.6352987	37.26753191
image 13 object 30	Transfected	98.58823847	19.17231411
image 13 object 31	Transfected	109.4470624	18.48297247
image 13 object 32	Transfected	146.2392203	35.19950702
image 13 object 33	Transfected	81.34902227	12.58048476
image 13 object 34	Transfected	72.36078696	42.22217488
image 13 object 35	Transfected	64.14510039	30.93420568
image 13 object 36	Transfected	37.96078614	46.18588926
image 13 object 37	Transfected	144.8627497	32.95914672
image 13 object 38	Transfected	93.81176798	46.40130852
image 13 object 39	Transfected	56.72549211	12.53740091
image 13 object 40	Transfected	66.60392372	16.54419914
image 14 object 1	Transfected	39.76470747	30.54645101
image 14 object 2	Transfected	33.20784445	16.8457861
image 14 object 3	Transfected	260.8862817	39.07705369
image 14 object 4	Transfected	78.79215934	17.62129544
image 14 object 5	Transfected	39.37255051	8.9614412
image 14 object 6	Transfected	29.29804036	17.27662462
image 14 object 7	Transfected	84.97647324	12.58048476
image 14 object 8	Transfected	93.47451305	53.59631179
image 14 object 9	Transfected	24.3803933	26.7981559
image 14 object 10	Transfected	95.51765008	20.80950048
image 14 object 11	Transfected	100.8039248	37.43986732
image 14 object 12	Transfected	241.43138	51.09744838
image 14 object 13	Transfected	43.87058981	22.18818374
image 14 object 14	Transfected	36.22745232	24.81629871
image 14 object 15	Transfected	34.75294246	20.55099737
image 14 object 17	Transfected	116.788239	25.7210596
image 14 object 18	Transfected	90.97255209	49.41717815
image 14 object 19	Transfected	140.5176515	14.64850965
image 14 object 20	Transfected	124.7803961	29.34010316
image 14 object 21	Transfected	58.77647256	31.88205042
image 14 object 22	Transfected	109.0784348	31.58046346
image 14 object 23	Transfected	21.16862833	17.70746314
image 14 object 25	Transfected	143.7764746	15.6825221
image 14 object 26	Transfected	41.53333489	32.26980509
image 14 object 27	Transfected	47.88627615	22.96369307
image 14 object 28	Transfected	35.92156999	22.18818374
image 15 object 1	Transfected	30.38823652	9.909285942
image 15 object 3	Transfected	42.92549194	17.75054699
image 15 object 4	Transfected	117.7764743	25.29022108
image 15 object 5	Transfected	25.85490309	13.5283295
image 15 object 6	Transfected	99.84706192	27.44441367
image 15 object 8	Transfected	39.25882523	29.94327709
image 15 object 9	Transfected	28.48235412	12.79590402
image 15 object 10	Transfected	56.43137483	46.61672778
image 15 object 11	Transfected	28.29019733	15.89794136
image 15 object 12	Transfected	29.5647072	20.29249426
image 15 object 13	Transfected	27.30196204	21.41267441
image 15 object 14	Transfected	39.7607859	31.79588272
image 15 object 16	Transfected	38.3725504	24.77321486
image 15 object 17	Transfected	49.36862954	37.39678347
image 15 object 18	Transfected	59.21568824	8.74602194
image 15 object 19	Transfected	74.08627713	26.32423352
image 15 object 20	Transfected	60.20784535	19.38773337
image 15 object 21	Transfected	30.56078548	17.8367147
image 15 object 22	Transfected	139.8902004	36.44893873
image 15 object 23	Transfected	117.6627491	59.02487713
image 15 object 24	Transfected	81.23137539	44.37636748
image 15 object 25	Transfected	26.70588355	29.1246839
image 16 object 1	Transfected	53.3686293	28.39225842
image 16 object 2	Transfected	24.29019702	13.3559941
image 16 object 3	Transfected	64.88627687	8.789105792
image 16 object 4	Transfected	42.56470754	13.31291024
image 16 object 5	Transfected	36.55686409	23.566867
image 16 object 6	Transfected	65.70588476	26.7981559
image 16 object 7	Transfected	63.89804144	27.57366523
image 16 object 8	Transfected	60.43529615	25.93647886
image 16 object 9	Transfected	17.3450988	12.83898787
image 16 object 10	Transfected	40.30980549	11.54647232
image 16 object 11	Transfected	57.09019822	19.99090729
image 16 object 12	Transfected	131.5294157	27.22899441
image 16 object 13	Transfected	71.43529667	15.03626432
image 16 object 14	Transfected	56.44706089	10.25395676
image 16 object 16	Transfected	168.7215737	36.44893873
image 16 object 17	Transfected	90.56078757	29.68477397
image 16 object 18	Transfected	230.6039284	35.02717161
image 16 object 19	Transfected	62.90588469	24.81629871
image 16 object 20	Transfected	184.0352996	46.9613986
image 16 object 21	Transfected	101.7333367	46.74597934
image 16 object 22	Transfected	30.39607975	24.38546019
image 16 object 23	Transfected	24.40392261	29.0385162
image 17 object 1	Transfected	29.90588363	20.98183589
image 17 object 2	Transfected	35.32157011	20.63716507
image 17 object 3	Transfected	17.21960866	10.29704061
image 17 object 4	Transfected	18.74902053	25.20405337
image 17 object 5	Transfected	83.89804211	18.31063707
image 17 object 6	Transfected	108.6549055	31.75279887
image 17 object 7	Transfected	66.63137497	43.7301097
image 17 object 8	Transfected	59.06666875	41.53283325
image 17 object 9	Transfected	87.34902287	62.51466914
image 17 object 10	Transfected	43.61960951	16.71653455
image 17 object 11	Transfected	53.80392368	29.64169012
image 17 object 12	Transfected	78.80000262	12.06347854
image 17 object 13	Transfected	56.04313929	34.89792006
image 17 object 14	Transfected	52.50588421	33.77773991
image 17 object 15	Transfected	98.04706201	39.20630525
image 17 object 16	Transfected	55.75294334	51.01128068
image 17 object 17	Transfected	285.2313805	33.38998524
image 17 object 18	Transfected	31.81568758	18.13830166
image 17 object 19	Transfected	399.3921681	34.94100391
image 17 object 20	Transfected	118.6941213	23.95462167
image 17 object 21	Transfected	28.00392291	29.98636094
image 17 object 22	Transfected	77.61961034	39.46480836
image 17 object 23	Transfected	201.388241	26.9704913
image 17 object 24	Transfected	47.47059008	26.8843236
image 17 object 25	Transfected	790.5921786	37.05211265
image 17 object 26	Transfected	193.607849	42.480678
image 17 object 27	Transfected	265.0745169	18.78455944
image 17 object 28	Transfected	45.67843308	29.51243857
image 17 object 30	Transfected	40.62745253	31.40812805
image 17 object 31	Transfected	60.74117882	36.70744184
image 17 object 32	Transfected	44.37255081	35.50109398
image 18 object 1	Transfected	52.14902145	23.52378315
image 18 object 2	Transfected	100.2666696	25.97956271
image 18 object 3	Transfected	78.04314	40.58498851
image 18 object 4	Transfected	24.07451074	18.22446936
image 18 object 5	Transfected	58.94117864	19.68932033
image 18 object 6	Transfected	49.09411944	25.63489189
image 18 object 7	Transfected	198.6274564	33.6054045
image 18 object 8	Transfected	73.67843414	34.89792006
image 18 object 9	Transfected	38.29411908	26.19498197
image 18 object 10	Transfected	33.7058836	22.96369307
image 18 object 11	Transfected	260.1411841	26.49656893
image 18 object 12	Transfected	113.4784349	22.4897707
image 18 object 13	Transfected	25.11764808	11.07254994
image 18 object 14	Transfected	61.76862959	14.39000654
image 18 object 15	Transfected	72.39608094	36.79360954
image 18 object 16	Transfected	155.5019657	53.46706024
image 18 object 17	Transfected	46.73333492	8.616770384
image 18 object 18	Transfected	66.19215928	46.70289548
image 18 object 19	Transfected	92.3921598	38.99088599
image 19 object 1	Transfected	33.77647201	24.730131
image 19 object 2	Transfected	142.6117689	25.50564034
image 19 object 3	Transfected	37.74509962	18.61222403
image 19 object 4	Transfected	36.1294131	22.83444152
image 19 object 5	Transfected	35.72157008	19.25848181
image 19 object 6	Transfected	28.54902082	31.53737961
image 19 object 7	Transfected	42.31764887	32.78681131
image 19 object 8	Transfected	99.95294431	20.93875203
image 19 object 9	Transfected	40.2941192	19.73240418
image 19 object 10	Transfected	202.7490249	20.98183589
image 19 object 11	Transfected	39.05490359	36.62127413
image 19 object 12	Transfected	18.34902043	11.76189157
image 19 object 13	Transfected	333.8078527	33.47615294
image 19 object 14	Transfected	33.00392289	26.71198819
image 20 object 1	Transfected	93.27451269	11.97731083
image 20 object 2	Transfected	24.02745195	18.13830166
image 20 object 3	Transfected	38.27058977	22.44668685
image 20 object 4	Transfected	116.313729	20.33557811
image 20 object 5	Transfected	38.72157016	25.50564034
image 20 object 7	Transfected	36.16078569	16.11336062
image 20 object 8	Transfected	31.29411904	20.2494104
image 20 object 9	Transfected	155.5529455	18.31063707
image 20 object 10	Transfected	29.65882486	36.83669339
image 20 object 11	Transfected	19.52549106	11.15871765
image 20 object 12	Transfected	33.62353073	22.4897707
image 20 object 13	Transfected	23.80392257	19.86165574
image 20 object 14	Transfected	23.81176585	18.52605633
image 20 object 15	Transfected	33.61176625	32.09746968
image 21 object 1	Untransfected	57.74902191	43.12693577
image 21 object 2	Untransfected	50.92157069	42.09292333
image 21 object 3	Untransfected	34.52941323	30.84803798
image 21 object 4	Untransfected	65.61568875	49.67568127
image 21 object 6	Untransfected	18.30196163	10.21087291
image 21 object 7	Untransfected	41.36470759	31.14962494
image 21 object 8	Untransfected	44.8039234	44.50561904
image 21 object 9	Untransfected	39.84706043	25.67797575
image 21 object 10	Untransfected	14.51764779	20.46482966
image 21 object 11	Untransfected	22.80000102	32.35597279
image 21 object 13	Untransfected	24.02745194	8.573686533
image 21 object 14	Untransfected	38.6196094	36.79360954
image 21 object 15	Untransfected	31.10980512	24.81629871
image 21 object 16	Untransfected	38.8549035	27.31516212
image 21 object 17	Untransfected	41.15686445	41.23124629
image 21 object 18	Untransfected	12.83137313	9.435363571
image 21 object 19	Untransfected	38.06274659	23.04986078
image 21 object 20	Untransfected	38.65882496	30.84803798
image 21 object 21	Untransfected	38.44706031	28.0475876
image 21 object 22	Untransfected	39.91372702	40.88657547
image 21 object 23	Untransfected	46.6745116	28.09067145
image 21 object 24	Untransfected	32.52941305	19.21539796
image 21 object 25	Untransfected	66.87059082	50.40810675
image 21 object 26	Untransfected	34.15686422	21.41267441
image 21 object 27	Untransfected	17.94117722	12.2788978
image 21 object 28	Untransfected	49.27843342	45.75505074
image 21 object 29	Untransfected	56.24313926	23.22219619
image 21 object 30	Untransfected	56.25882581	44.20403207
image 21 object 31	Untransfected	33.33333472	25.24713723
image 21 object 32	Untransfected	36.95294253	31.75279887
image 21 object 33	Untransfected	27.65098158	31.62354731
image 21 object 34	Untransfected	16.03921636	19.04306255
image 21 object 35	Untransfected	28.27843268	23.566867
image 22 object 1	Untransfected	38.01568776	29.51243857
image 22 object 2	Untransfected	57.63921787	38.21537666
image 22 object 3	Untransfected	45.28627633	46.40130852
image 22 object 4	Untransfected	23.64705987	22.14509989
image 22 object 5	Untransfected	35.85098196	32.61447591
image 22 object 6	Untransfected	38.32549166	34.29474613
image 22 object 7	Untransfected	51.5843158	46.0566377
image 22 object 8	Untransfected	28.04313837	23.22219619
image 22 object 9	Untransfected	56.36862964	39.55097606
image 22 object 10	Untransfected	39.84313871	26.7981559
image 22 object 11	Untransfected	44.05490366	26.58273664
image 22 object 12	Untransfected	32.27843273	24.34237634
image 22 object 13	Untransfected	42.34509968	40.97274318
image 22 object 14	Untransfected	41.5568645	26.15189812
image 22 object 15	Untransfected	49.0274528	22.36051915
image 22 object 16	Untransfected	31.38039341	10.42629217
image 22 object 17	Untransfected	14.65882417	8.918357348
image 22 object 18	Untransfected	33.14117776	19.99090729
image 22 object 19	Untransfected	35.36078563	27.22899441
image 22 object 20	Untransfected	46.32941354	44.07478052
image 22 object 21	Untransfected	45.13333514	34.03624302
image 22 object 22	Untransfected	43.43137412	18.78455944
image 22 object 23	Untransfected	36.57647207	30.63261872
image 22 object 24	Untransfected	49.3647078	37.0090288
image 22 object 25	Untransfected	22.76862839	30.58953486
image 22 object 26	Untransfected	46.8588252	24.17004093
image 22 object 27	Untransfected	42.32549196	31.79588272
image 22 object 28	Untransfected	31.6392169	25.46255649
image 22 object 29	Untransfected	17.98039291	8.315183421
image 22 object 30	Untransfected	40.28235462	32.35597279
image 22 object 31	Untransfected	51.18039418	42.78226496
image 22 object 32	Untransfected	42.44706035	23.60995085
image 22 object 33	Untransfected	30.09411878	18.05213396
image 22 object 34	Untransfected	44.49804106	34.12241072
image 22 object 35	Untransfected	36.99607986	21.67117752
image 22 object 36	Untransfected	40.05490367	29.72785783
image 22 object 37	Untransfected	30.25882484	19.94782344
image 22 object 38	Untransfected	34.88235433	24.17004093
image 22 object 39	Untransfected	44.77647229	28.39225842
image 22 object 40	Untransfected	36.21176605	23.30836389
image 22 object 41	Untransfected	42.0901976	22.27435144
image 22 object 42	Untransfected	38.29411911	29.55552242
image 22 object 43	Untransfected	17.35686357	24.29929248
image 22 object 44	Untransfected	23.41960883	19.56006877
image 22 object 45	Untransfected	24.09411868	23.69611856
image 22 object 46	Untransfected	73.14117914	52.17454468
image 22 object 47	Untransfected	42.90196242	32.48522435
image 22 object 48	Untransfected	30.64313855	11.93422698
image 22 object 49	Untransfected	19.9607852	16.37186373
image 22 object 50	Untransfected	36.61176611	18.87072714
image 22 object 51	Untransfected	44.74902128	25.50564034
image 22 object 52	Untransfected	35.5137268	20.68024892
image 22 object 53	Untransfected	74.44706144	34.94100391
image 22 object 54	Untransfected	19.68627542	14.95009662
image 22 object 55	Untransfected	36.88627593	25.11788567
image 22 object 56	Untransfected	55.85882575	43.12693577
image 22 object 57	Untransfected	26.85882455	20.93875203
image 22 object 59	Untransfected	33.66274636	24.60087945
image 23 object 1	Untransfected	42.4823547	20.2494104
image 23 object 3	Untransfected	35.11764846	30.63261872
image 23 object 4	Untransfected	21.13333424	16.67345069
image 23 object 5	Untransfected	14.23921636	15.89794136
image 23 object 6	Untransfected	43.95686437	23.4806993
image 23 object 7	Untransfected	45.18431562	29.81402553
image 23 object 8	Untransfected	62.42353182	50.10651979
image 23 object 9	Untransfected	46.31372726	21.02491974
image 23 object 10	Untransfected	61.91764939	51.22669994
image 23 object 11	Untransfected	45.67059006	27.87525219
image 23 object 12	Untransfected	41.16470761	25.37638878
image 23 object 13	Untransfected	39.11764863	28.26300686
image 23 object 14	Untransfected	38.27843298	41.4035817
image 23 object 16	Untransfected	35.7764721	25.29022108
image 23 object 17	Untransfected	27.03137379	23.86845396
image 23 object 18	Untransfected	25.72941287	20.93875203
image 23 object 19	Untransfected	35.17255044	31.83896657
image 23 object 20	Untransfected	36.41176609	29.64169012
image 23 object 21	Untransfected	64.25882585	35.41492628
image 23 object 22	Untransfected	55.45490415	57.43077461
image 23 object 23	Untransfected	34.98431506	13.3559941
image 23 object 24	Untransfected	46.54902144	33.64848835
image 23 object 25	Untransfected	26.10588349	13.5283295
image 23 object 26	Untransfected	38.4705896	31.14962494
image 23 object 27	Untransfected	53.92941373	19.90473959
image 23 object 28	Untransfected	72.66666939	53.72556335
image 23 object 29	Untransfected	30.34117771	21.15417129
image 23 object 30	Untransfected	34.11372679	12.19273009
image 23 object 31	Untransfected	45.99608023	27.87525219
image 23 object 32	Untransfected	26.71372669	20.59408122
image 23 object 33	Untransfected	70.43529673	47.30606941
image 23 object 34	Untransfected	26.8156873	11.41722076
image 23 object 35	Untransfected	30.05490312	18.56914018
image 23 object 36	Untransfected	20.15686366	16.8457861
image 23 object 37	Untransfected	32.77647189	36.01810021
image 23 object 38	Untransfected	37.38431529	35.02717161
image 23 object 39	Untransfected	37.32941334	29.85710938
image 23 object 40	Untransfected	35.63529564	40.71424007
image 23 object 41	Untransfected	31.50588368	11.84805928
image 23 object 42	Untransfected	34.45098183	37.31061576
image 23 object 43	Untransfected	38.27058985	36.53510643
image 23 object 44	Untransfected	31.80784451	32.14055353
image 23 object 45	Untransfected	33.67058955	27.05665901
image 23 object 46	Untransfected	39.98431536	31.4512119
image 24 object 1	Untransfected	37.57647214	28.69384538
image 24 object 2	Untransfected	46.27059011	33.95007531
image 24 object 4	Untransfected	14.29019668	16.88886995
image 24 object 5	Untransfected	16.54117714	15.29476743
image 24 object 6	Untransfected	55.54510017	39.55097606
image 24 object 8	Untransfected	53.74117852	44.807206
image 24 object 9	Untransfected	44.1098056	34.51016539
image 24 object 10	Untransfected	59.01960996	32.39905665
image 24 object 11	Untransfected	56.03529624	47.00448245
image 24 object 13	Untransfected	32.46666787	26.71198819
image 24 object 14	Untransfected	34.34117772	23.65303471
image 24 object 15	Untransfected	69.63529681	60.31739269
image 24 object 16	Untransfected	40.05490353	31.14962494
image 24 object 17	Untransfected	21.71764793	20.42174581
image 24 object 18	Untransfected	38.71764865	21.75734522
image 24 object 19	Untransfected	43.70980575	16.02719292
image 24 object 20	Untransfected	33.91764839	25.63489189
image 24 object 21	Untransfected	35.32549166	33.77773991
image 24 object 22	Untransfected	43.65882517	24.25620863
image 24 object 23	Untransfected	76.7686303	44.93645755
image 24 object 24	Untransfected	60.4901984	40.49882081
image 24 object 26	Untransfected	32.43529545	21.75734522
image 24 object 27	Untransfected	34.98039346	36.36277102
image 24 object 28	Untransfected	42.59608002	24.6439633
image 24 object 29	Untransfected	22.75294207	19.04306255
image 24 object 30	Untransfected	69.81176733	61.30832129
image 24 object 31	Untransfected	61.79608058	29.51243857
image 24 object 32	Untransfected	51.52941374	45.84121845
image 24 object 33	Untransfected	30.1450992	24.94555026
image 24 object 34	Untransfected	43.78823706	33.99315917
image 24 object 35	Untransfected	33.70980527	31.70971501
image 24 object 36	Untransfected	36.04706023	22.10201604
image 24 object 37	Untransfected	39.16470751	37.43986732
image 24 object 38	Untransfected	36.74509944	29.98636094
image 24 object 39	Untransfected	30.8352953	16.88886995
image 25 object 1	Untransfected	30.65098164	30.33103175
image 25 object 2	Untransfected	53.12549231	42.43759414
image 25 object 3	Untransfected	35.07843274	32.48522435
image 25 object 4	Untransfected	27.57255021	31.83896657
image 25 object 5	Untransfected	15.39215752	13.39907795
image 25 object 6	Untransfected	38.68235436	29.46935471
image 25 object 7	Untransfected	30.1098052	23.35144774
image 25 object 8	Untransfected	35.12941307	28.30609071
image 25 object 9	Untransfected	56.97647275	42.480678
image 25 object 10	Untransfected	30.29411897	34.03624302
image 25 object 11	Untransfected	37.87451127	30.24486405
image 25 object 12	Untransfected	39.93333483	22.66210611
image 25 object 13	Untransfected	28.65882469	28.78001308
image 25 object 14	Untransfected	18.80392238	12.79590402
image 25 object 16	Untransfected	42.16078591	30.37411561
image 25 object 17	Untransfected	52.80000201	31.23579264
image 25 object 18	Untransfected	14.74902022	14.5192581
image 25 object 19	Untransfected	20.21568706	27.27207827
image 25 object 21	Untransfected	67.3058848	34.20857843
image 25 object 22	Untransfected	23.76470679	25.20405337
image 25 object 23	Untransfected	18.52941256	19.38773337
image 25 object 24	Untransfected	73.29019879	53.38089253
image 25 object 25	Untransfected	31.89411896	31.32196035
image 25 object 26	Untransfected	20.13725575	18.39680477
image 25 object 27	Untransfected	45.61176658	34.03624302
image 25 object 28	Untransfected	31.76078552	27.74600064
image 25 object 29	Untransfected	37.51764867	36.10426791
image 25 object 31	Untransfected	36.48235432	33.38998524
image 25 object 32	Untransfected	56.96078651	34.42399769
image 25 object 33	Untransfected	43.80784491	27.83216834
image 25 object 34	Untransfected	31.7098052	23.43761545
image 25 object 35	Untransfected	25.44313835	25.20405337
image 25 object 36	Untransfected	36.23137401	23.22219619
image 25 object 38	Untransfected	20.91372648	15.85485751
image 25 object 39	Untransfected	27.03921686	18.95689485
image 25 object 40	Untransfected	29.22745222	17.66437929
image 26 object 1	Untransfected	9.988235824	11.24488535
image 26 object 2	Untransfected	30.87451104	30.71878642
image 26 object 3	Untransfected	44.59608029	33.6054045
image 26 object 4	Untransfected	33.32156991	32.35597279
image 26 object 5	Untransfected	29.98039337	21.58500981
image 26 object 6	Untransfected	48.28627644	35.7595971
image 26 object 7	Untransfected	45.07451163	44.93645755
image 26 object 8	Untransfected	32.36470727	21.06800359
image 26 object 9	Untransfected	33.92941318	33.64848835
image 26 object 10	Untransfected	30.44706015	27.31516212
image 26 object 11	Untransfected	31.67451113	25.54872419
image 26 object 12	Untransfected	35.54117797	36.87977725
image 26 object 13	Untransfected	25.8745108	26.49656893
image 26 object 14	Untransfected	39.25882493	23.95462167
image 26 object 15	Untransfected	42.94509987	44.20403207
image 26 object 16	Untransfected	23.83137353	24.90246641
image 26 object 17	Untransfected	53.32941394	43.85936126
image 26 object 18	Untransfected	36.6431386	20.93875203
image 26 object 19	Untransfected	68.96863	34.16549457
image 26 object 20	Untransfected	39.96470751	34.12241072
image 26 object 21	Untransfected	38.81960936	26.75507204
image 26 object 22	Untransfected	49.91372752	53.33780868
image 26 object 23	Untransfected	31.3176483	23.60995085
image 26 object 24	Untransfected	38.51764859	20.76641663
image 26 object 25	Untransfected	57.88235521	22.18818374
image 26 object 26	Untransfected	31.58823649	32.70064361
image 26 object 27	Untransfected	43.97647242	37.87070584
image 26 object 29	Untransfected	39.14509955	36.14735176
image 26 object 30	Untransfected	21.56470682	17.44896003
image 26 object 31	Untransfected	36.82353072	14.73467736
image 26 object 32	Untransfected	13.26666725	18.74147559
image 26 object 33	Untransfected	33.05098183	25.33330493
image 26 object 34	Untransfected	41.45490364	26.84123975
image 26 object 35	Untransfected	31.78431506	33.86390761
image 26 object 36	Untransfected	35.32549169	24.34237634
image 26 object 37	Untransfected	28.44313843	29.59860627
image 26 object 38	Untransfected	46.72941351	33.99315917
image 26 object 39	Untransfected	27.98431484	13.48524565
image 26 object 40	Untransfected	19.207844	25.16096952
image 26 object 41	Untransfected	42.99608005	26.45348508
image 26 object 42	Untransfected	25.08627559	24.68704715
image 26 object 43	Untransfected	20.81568711	26.66890434
image 26 object 44	Untransfected	30.29804038	24.68704715
image 27 object 1	Transfected	311.2627539	31.58046346
image 27 object 2	Transfected	670.3725686	39.1632214
image 27 object 3	Transfected	156.6117692	25.20405337
image 27 object 4	Transfected	120.3215722	8.875273496
image 27 object 5	Transfected	308.4745187	32.14055353
image 27 object 6	Transfected	267.0549095	16.19952832
image 27 object 7	Transfected	116.5921602	24.5577956
image 27 object 8	Transfected	584.7294276	59.62805106
image 27 object 9	Transfected	401.0588347	35.58726169
image 27 object 10	Transfected	535.8509952	24.17004093
image 27 object 11	Transfected	272.4941255	8.358267273
image 28 object 1	Transfected	136.0078471	27.22899441
image 28 object 2	Transfected	171.7215735	12.49431706
image 28 object 3	Transfected	368.4745195	28.43534227
image 28 object 4	Transfected	722.0313928	43.643942
image 28 object 5	Transfected	301.1882437	52.90697016
image 28 object 6	Transfected	75.65882589	10.1247052
image 28 object 7	Transfected	147.5882398	35.8457648
image 29 object 1	Transfected	148.156867	19.81857188
image 29 object 3	Transfected	116.0392191	8.875273496
image 29 object 4	Transfected	336.2666763	39.50789221
image 29 object 5	Transfected	272.552949	10.85713068
image 29 object 6	Transfected	109.0666699	8.74602194
image 29 object 7	Transfected	124.1607879	25.11788567
image 29 object 8	Transfected	648.8000172	59.02487713
image 29 object 9	Transfected	413.0823643	31.70971501
image 29 object 10	Transfected	532.7725642	23.13602848
image 29 object 11	Transfected	183.9333385	31.3650442
image 29 object 12	Transfected	201.0039271	32.70064361
image 30 object 1	Transfected	130.9725529	24.47162789
image 30 object 2	Transfected	270.0235367	8.487518829
image 30 object 3	Transfected	199.4313782	7.84126105
image 30 object 4	Transfected	395.364717	51.4421192
image 30 object 5	Transfected	738.6039421	48.55550112
image 30 object 6	Transfected	1053.352971	54.45798883
image 30 object 7	Transfected	70.6745121	9.909285942
image 30 object 8	Transfected	143.1019649	9.909285942
image 30 object 9	Transfected	214.392163	32.05438583
image 30 object 10	Transfected	142.4078474	20.89566818
image 31 object 1	Transfected	221.3137314	27.09974286
image 31 object 2	Transfected	129.5529453	26.84123975
image 31 object 3	Transfected	145.6039261	41.27433014
image 31 object 5	Transfected	264.7451055	32.26980509
image 31 object 6	Transfected	307.7960871	21.3265067
image 31 object 7	Transfected	153.0902005	21.28342285
image 31 object 8	Transfected	303.5411849	19.77548803
image 31 object 9	Transfected	154.1372593	8.659854236
image 32 object 1	Transfected	166.8902009	32.48522435
image 32 object 2	Transfected	241.9294188	42.17909103
image 32 object 3	Transfected	102.9490226	14.34692269
image 32 object 4	Transfected	156.7921614	24.51471174
image 32 object 5	Transfected	107.6313759	25.85031115
image 32 object 6	Transfected	874.2078671	49.33101045
image 33 object 1	Transfected	306.831381	11.58955617
image 33 object 2	Transfected	305.4823614	28.00450375
image 33 object 4	Transfected	193.9960837	16.54419914
image 33 object 6	Transfected	340.7921666	38.30154436
image 34 object 1	Transfected	355.6705974	22.61902226
image 34 object 2	Transfected	412.5725597	26.8843236
image 34 object 3	Transfected	306.7215774	48.64166882
image 34 object 4	Transfected	203.3451039	25.11788567
image 34 object 5	Transfected	379.8588345	53.12238942
image 34 object 6	Transfected	392.2823637	41.10199473
image 34 object 7	Transfected	157.7607888	24.12695708
image 35 object 1	Transfected	254.2313798	45.53963148
image 35 object 2	Transfected	367.5451087	39.29247295
image 35 object 3	Transfected	265.8235367	18.9999787
image 35 object 4	Transfected	290.7882433	26.28114967
image 35 object 5	Transfected	78.20392401	21.36959055
image 35 object 6	Transfected	283.235302	33.21764983
image 36 object 1	Transfected	115.9529446	11.54647232
image 36 object 2	Transfected	130.854906	25.89339501
image 36 object 4	Transfected	380.741187	77.16317879
image 36 object 5	Transfected	381.3764816	49.80493282
image 36 object 6	Transfected	365.6705987	35.58726169
image 36 object 7	Transfected	538.576486	42.82534881
image 36 object 8	Transfected	289.3215769	19.94782344
image 37 object 1	Transfected	303.0784398	16.8457861
image 37 object 2	Transfected	505.0039353	32.87297902
image 37 object 3	Transfected	137.7607885	13.26982639
image 37 object 4	Transfected	855.7137492	54.41490498
image 37 object 5	Transfected	369.6392257	32.35597279
image 37 object 6	Transfected	90.61568906	9.219944311
image 37 object 7	Transfected	293.9529493	9.995453646
image 37 object 8	Transfected	131.9960826	38.47387977
image 37 object 9	Transfected	371.2470694	46.0566377
image 37 object 10	Transfected	224.3647123	21.45575826
image 37 object 11	Transfected	996.8314008	40.2403177
image 37 object 13	Transfected	392.9058935	44.85028985
image 38 object 1	Transfected	505.188249	34.55324924
image 38 object 2	Transfected	113.6431406	16.97503766
image 38 object 3	Transfected	968.6392403	39.20630525
image 38 object 4	Transfected	145.0862788	18.52605633
image 38 object 5	Transfected	133.5568666	9.004525052
image 38 object 6	Transfected	689.0627639	63.54868159
image 38 object 7	Transfected	89.82745379	7.712009494
image 38 object 8	Transfected	392.8784421	35.67342939
image 38 object 9	Transfected	86.96078691	11.1156338
image 38 object 10	Transfected	778.0784525	39.63714377
image 38 object 11	Transfected	603.8274673	16.88886995
image 38 object 12	Transfected	148.1960826	14.82084506
image 38 object 13	Transfected	68.89019822	18.56914018
image 38 object 15	Transfected	458.4235428	37.78453814
image 38 object 16	Transfected	205.9490255	27.40132982
image 38 object 17	Transfected	659.8274678	22.3174353
