# Supplementary material for: Ki-67 shapes the nucleolus by anchoring chromatin via its amphiphilic properties
Source: EMBO J. 2026 Mar 24;45(9):3156–91. doi: 10.1038/s44318-026-00747-7 (PMC13144362; doi:10.1038/s44318-026-00747-7)
Supplement: Supplementary file 4 — Figure Source Data Appendix [file 44318_2026_747_MOESM4_ESM.zip › Appendix_Figure_S4/B/RREADME.txt]

# Channel
Ch1: DNA
Ch2: Ki-67
Ch3: NPM1

# Images of intensity distributions
Images of Intensity distribution were generated using MeasureObjectIntensityDistribution module in CellProfiler. The original RGB images were converted into 8-bits images and applied with proper LUTs.
