# Supplementary material for: Ki-67 shapes the nucleolus by anchoring chromatin via its amphiphilic properties
Source: EMBO J. 2026 Mar 24;45(9):3156–91. doi: 10.1038/s44318-026-00747-7 (PMC13144362; doi:10.1038/s44318-026-00747-7)
Supplement: Supplementary file 4 — Figure Source Data Appendix [file 44318_2026_747_MOESM4_ESM.zip › Appendix_Figure_S5/A/README.txt]

# Note
- Channel information is indicated in each file name in raw data and RGB data.
- Displayed images were cropped with the same size.
- Images were used from frame at 1, 3, 6, 9, 12, 15, and 17.
