# Supplementary material for: Ki-67 shapes the nucleolus by anchoring chromatin via its amphiphilic properties
Source: EMBO J. 2026 Mar 24;45(9):3156–91. doi: 10.1038/s44318-026-00747-7 (PMC13144362; doi:10.1038/s44318-026-00747-7)
Supplement: Supplementary file 4 — Figure Source Data Appendix [file 44318_2026_747_MOESM4_ESM.zip › Appendix_Figure_S5/C/DNA mean intensity in shrinken nucleolus control cells in c-161.csv]

Timepoint	Exp_id_Exp_Image_Nucleus_Id	Treatment	avg_DNA_normalized_meanInt_in_shrinken_nucleolus_per_cell
0	e0905_905_116_1	1_no_treatment	0.8333411234941074
0	e0905_905_116_10	1_no_treatment	1.0462086832929485
0	e0905_905_116_11	1_no_treatment	0.62489212145119
0	e0905_905_116_12	1_no_treatment	0.553563715233642
0	e0905_905_116_13	1_no_treatment	0.6472454815931055
0	e0905_905_116_14	1_no_treatment	0.39339038743765453
0	e0905_905_116_15	1_no_treatment	1.1476295328829775
0	e0905_905_116_16	1_no_treatment	0.545300486570021
0	e0905_905_116_17	1_no_treatment	0.7894396848344745
0	e0905_905_116_18	1_no_treatment	0.5724856619782466
0	e0905_905_116_19	1_no_treatment	1.04274082845586
0	e0905_905_116_2	1_no_treatment	0.7145286348788655
0	e0905_905_116_20	1_no_treatment	0.9780470727459416
0	e0905_905_116_21	1_no_treatment	0.9714724956409535
0	e0905_905_116_22	1_no_treatment	1.22969972425131
0	e0905_905_116_23	1_no_treatment	0.857107970170185
0	e0905_905_116_3	1_no_treatment	0.688606893784348
0	e0905_905_116_4	1_no_treatment	0.7308711425157137
0	e0905_905_116_5	1_no_treatment	0.699752698840661
0	e0905_905_116_6	1_no_treatment	0.8761094860347645
0	e0905_905_116_7	1_no_treatment	0.8061742449871809
0	e0905_905_116_8	1_no_treatment	0.5445028513488439
0	e0905_905_116_9	1_no_treatment	0.7097019494936629
0	e0905_905_139_1	1_no_treatment	1.06624864622616
0	e0905_905_139_10	1_no_treatment	0.7255621419194344
0	e0905_905_139_11	1_no_treatment	1.24577376943033
0	e0905_905_139_12	1_no_treatment	0.5955247207659675
0	e0905_905_139_13	1_no_treatment	0.807473601281328
0	e0905_905_139_14	1_no_treatment	0.5883604641592627
0	e0905_905_139_15	1_no_treatment	0.7780820450293507
0	e0905_905_139_16	1_no_treatment	0.745657131698963
0	e0905_905_139_17	1_no_treatment	0.432438883576139
0	e0905_905_139_18	1_no_treatment	1.168815073734955
0	e0905_905_139_19	1_no_treatment	0.804852345521965
0	e0905_905_139_2	1_no_treatment	0.866441782617081
0	e0905_905_139_3	1_no_treatment	0.784672251974178
0	e0905_905_139_4	1_no_treatment	0.845454922875991
0	e0905_905_139_5	1_no_treatment	0.6891719203215741
0	e0905_905_139_6	1_no_treatment	0.6108540361402175
0	e0905_905_139_7	1_no_treatment	0.859347771386553
0	e0905_905_139_8	1_no_treatment	1.2044039268001001
0	e0905_905_139_9	1_no_treatment	0.943609365214756
0	e0905_905_1_1	1_no_treatment	0.8924034095103653
0	e0905_905_1_10	1_no_treatment	0.8675529489791616
0	e0905_905_1_11	1_no_treatment	0.770624491118963
0	e0905_905_1_12	1_no_treatment	0.7027501752255485
0	e0905_905_1_13	1_no_treatment	0.7213769910715305
0	e0905_905_1_14	1_no_treatment	0.885382376338411
0	e0905_905_1_15	1_no_treatment	0.7054947764422567
0	e0905_905_1_16	1_no_treatment	0.645422086684263
0	e0905_905_1_17	1_no_treatment	0.7552368641633105
0	e0905_905_1_18	1_no_treatment	0.794194290669608
0	e0905_905_1_2	1_no_treatment	0.8739685836800519
0	e0905_905_1_3	1_no_treatment	1.008876746362022
0	e0905_905_1_4	1_no_treatment	0.646267762722824
0	e0905_905_1_6	1_no_treatment	0.7641536328159854
0	e0905_905_1_7	1_no_treatment	0.5936061392331965
0	e0905_905_1_8	1_no_treatment	0.7908347491628139
0	e0905_905_1_9	1_no_treatment	0.5951062056853831
0	e0905_905_24_1	1_no_treatment	0.792994323376072
0	e0905_905_24_10	1_no_treatment	0.527034674640159
0	e0905_905_24_11	1_no_treatment	0.7196272982494837
0	e0905_905_24_12	1_no_treatment	1.132508713665716
0	e0905_905_24_13	1_no_treatment	0.703433982572496
0	e0905_905_24_14	1_no_treatment	0.8329391642216659
0	e0905_905_24_16	1_no_treatment	0.790884010939412
0	e0905_905_24_17	1_no_treatment	1.01781973617695
0	e0905_905_24_18	1_no_treatment	0.7827980777420229
0	e0905_905_24_19	1_no_treatment	0.653474521378991
0	e0905_905_24_2	1_no_treatment	0.6107550610496225
0	e0905_905_24_20	1_no_treatment	0.65104671340601
0	e0905_905_24_3	1_no_treatment	0.6925791718543994
0	e0905_905_24_4	1_no_treatment	1.34351397056715
0	e0905_905_24_5	1_no_treatment	0.8444869712160201
0	e0905_905_24_6	1_no_treatment	0.671381837902264
0	e0905_905_24_7	1_no_treatment	0.8756513434830155
0	e0905_905_24_8	1_no_treatment	0.7754130352165537
0	e0905_905_24_9	1_no_treatment	1.1815224898986552
0	e0905_905_47_1	1_no_treatment	0.8127105076647521
0	e0905_905_47_10	1_no_treatment	0.622943659559176
0	e0905_905_47_11	1_no_treatment	0.651677541468721
0	e0905_905_47_12	1_no_treatment	0.923965376236389
0	e0905_905_47_13	1_no_treatment	0.771669211275119
0	e0905_905_47_2	1_no_treatment	0.34768432857570303
0	e0905_905_47_3	1_no_treatment	0.74493469712032
0	e0905_905_47_4	1_no_treatment	0.530588330553164
0	e0905_905_47_5	1_no_treatment	0.323573656197097
0	e0905_905_47_7	1_no_treatment	0.48645563547479953
0	e0905_905_47_8	1_no_treatment	1.0896297417779015
0	e0905_905_47_9	1_no_treatment	1.0479381607216465
0	e0905_905_70_1	1_no_treatment	0.7806515944292224
0	e0905_905_70_10	1_no_treatment	0.72775178379964
0	e0905_905_70_11	1_no_treatment	0.718286448972297
0	e0905_905_70_12	1_no_treatment	1.0882855181384834
0	e0905_905_70_13	1_no_treatment	0.8204694054636983
0	e0905_905_70_14	1_no_treatment	0.9119838730926695
0	e0905_905_70_15	1_no_treatment	0.535986803227269
0	e0905_905_70_16	1_no_treatment	0.723063365434564
0	e0905_905_70_17	1_no_treatment	0.9941665281542107
0	e0905_905_70_2	1_no_treatment	0.3853682037499065
0	e0905_905_70_3	1_no_treatment	0.4930329748090505
0	e0905_905_70_4	1_no_treatment	0.739661131499619
0	e0905_905_70_5	1_no_treatment	0.743239970533513
0	e0905_905_70_6	1_no_treatment	0.6916382007176005
0	e0905_905_70_7	1_no_treatment	0.8541617632565275
0	e0905_905_70_8	1_no_treatment	0.754472659145763
0	e0905_905_70_9	1_no_treatment	0.629278853104155
0	e0905_905_93_1	1_no_treatment	0.749790556565226
0	e0905_905_93_2	1_no_treatment	0.810916449539536
0	e0905_905_93_3	1_no_treatment	0.8713234148352931
0	e0905_905_93_4	1_no_treatment	0.8687619449031585
0	e0905_905_93_5	1_no_treatment	0.9459796310657504
0	e0905_905_93_6	1_no_treatment	0.997824060722754
0	e0905_905_93_7	1_no_treatment	0.9012202422001441
0	e0905_905_93_8	1_no_treatment	0.9969953667324145
0	e0908_908_101_1	1_no_treatment	1.10814350961383
0	e0908_908_101_10	1_no_treatment	0.952269867241674
0	e0908_908_101_11	1_no_treatment	0.6829976430673175
0	e0908_908_101_12	1_no_treatment	0.849954187506516
0	e0908_908_101_13	1_no_treatment	0.7846905476152046
0	e0908_908_101_14	1_no_treatment	0.5292279530444279
0	e0908_908_101_15	1_no_treatment	0.5106622225190456
0	e0908_908_101_2	1_no_treatment	0.694779597670919
0	e0908_908_101_3	1_no_treatment	1.07359076996932
0	e0908_908_101_4	1_no_treatment	0.6381471064381785
0	e0908_908_101_5	1_no_treatment	0.8915241921733483
0	e0908_908_101_6	1_no_treatment	0.8796726526096457
0	e0908_908_101_7	1_no_treatment	0.7318539782422346
0	e0908_908_101_8	1_no_treatment	0.5609138374236133
0	e0908_908_101_9	1_no_treatment	0.7213748154760651
0	e0908_908_126_1	1_no_treatment	0.890742363073454
0	e0908_908_126_10	1_no_treatment	0.669826186718498
0	e0908_908_126_11	1_no_treatment	0.788882724764453
0	e0908_908_126_2	1_no_treatment	0.995606935480378
0	e0908_908_126_3	1_no_treatment	0.7655584638265136
0	e0908_908_126_4	1_no_treatment	1.0619948581810998
0	e0908_908_126_5	1_no_treatment	0.7546941014679585
0	e0908_908_126_6	1_no_treatment	0.9892526497780281
0	e0908_908_126_7	1_no_treatment	0.9534947546362604
0	e0908_908_126_8	1_no_treatment	1.0050092709223466
0	e0908_908_126_9	1_no_treatment	0.98797276870129
0	e0908_908_151_1	1_no_treatment	0.827692453916133
0	e0908_908_151_10	1_no_treatment	0.8095059651634371
0	e0908_908_151_11	1_no_treatment	1.032932001881264
0	e0908_908_151_12	1_no_treatment	0.71286904548605
0	e0908_908_151_13	1_no_treatment	0.9422256702809655
0	e0908_908_151_14	1_no_treatment	1.1351332784174424
0	e0908_908_151_15	1_no_treatment	1.0097550298624554
0	e0908_908_151_16	1_no_treatment	0.8701764927905684
0	e0908_908_151_17	1_no_treatment	0.974289833019516
0	e0908_908_151_18	1_no_treatment	1.078341353472389
0	e0908_908_151_2	1_no_treatment	0.7130040097452395
0	e0908_908_151_3	1_no_treatment	0.916069884321637
0	e0908_908_151_4	1_no_treatment	0.971013423449665
0	e0908_908_151_5	1_no_treatment	0.9087888931495465
0	e0908_908_151_6	1_no_treatment	0.8052609596104645
0	e0908_908_151_7	1_no_treatment	0.6287425856323985
0	e0908_908_151_8	1_no_treatment	0.879580640627698
0	e0908_908_151_9	1_no_treatment	0.859337724715082
0	e0908_908_1_1	1_no_treatment	0.830005293733213
0	e0908_908_1_2	1_no_treatment	0.8132590381037714
0	e0908_908_1_3	1_no_treatment	0.6773272809223473
0	e0908_908_1_4	1_no_treatment	0.7653777309996094
0	e0908_908_1_5	1_no_treatment	0.7279810726622755
0	e0908_908_1_6	1_no_treatment	0.7432019582460072
0	e0908_908_26_1	1_no_treatment	0.46627114835577
0	e0908_908_26_2	1_no_treatment	0.550012420694343
0	e0908_908_26_3	1_no_treatment	0.710143913069273
0	e0908_908_26_4	1_no_treatment	0.5397323463387376
0	e0908_908_26_5	1_no_treatment	0.8468618306072695
0	e0908_908_26_6	1_no_treatment	1.1089612067925798
0	e0908_908_26_7	1_no_treatment	0.591147260614965
0	e0908_908_26_8	1_no_treatment	0.885855025343269
0	e0908_908_26_9	1_no_treatment	0.82114853600102
0	e0908_908_51_1	1_no_treatment	0.922499503149791
0	e0908_908_51_2	1_no_treatment	0.747223897767163
0	e0908_908_51_3	1_no_treatment	1.226616058657428
0	e0908_908_51_4	1_no_treatment	1.0395972140564864
0	e0908_908_51_5	1_no_treatment	0.818711733846656
0	e0908_908_51_6	1_no_treatment	0.764559424084991
0	e0908_908_51_7	1_no_treatment	1.10401952180607
0	e0908_908_51_8	1_no_treatment	0.6675954296544265
0	e0908_908_51_9	1_no_treatment	1.24054012891805
0	e0908_908_76_1	1_no_treatment	0.8983987737084009
0	e0908_908_76_2	1_no_treatment	0.972888042998338
0	e0908_908_76_3	1_no_treatment	0.841970631088818
0	e0908_908_76_4	1_no_treatment	0.737110831801118
0	e0908_908_76_5	1_no_treatment	0.836314636321394
0	e0908_908_76_6	1_no_treatment	0.88051560583517
0	e0908_908_76_7	1_no_treatment	1.1746077549902236
0	e0908_908_76_8	1_no_treatment	0.938959016820391
0	e0908_908_76_9	1_no_treatment	0.9856747687926133
0	e0905_905_484_1	2_no_washout	0.5897900670120243
0	e0905_905_484_10	2_no_washout	0.9890675580152423
0	e0905_905_484_11	2_no_washout	0.8473577950335225
0	e0905_905_484_2	2_no_washout	0.9399861761758207
0	e0905_905_484_3	2_no_washout	0.629377868133239
0	e0905_905_484_4	2_no_washout	0.5921603278324397
0	e0905_905_484_5	2_no_washout	0.661387391749202
0	e0905_905_484_6	2_no_washout	0.496599504496402
0	e0905_905_484_7	2_no_washout	0.611755720282528
0	e0905_905_484_8	2_no_washout	1.0427399884458735
0	e0905_905_484_9	2_no_washout	0.621918974998687
0	e0905_905_507_1	2_no_washout	0.7540489462995701
0	e0905_905_507_10	2_no_washout	1.0504834689014722
0	e0905_905_507_2	2_no_washout	0.839743442951341
0	e0905_905_507_3	2_no_washout	0.817725418693507
0	e0905_905_507_4	2_no_washout	0.680324630408525
0	e0905_905_507_5	2_no_washout	0.48643845652749
0	e0905_905_507_6	2_no_washout	0.8301648471480265
0	e0905_905_507_7	2_no_washout	0.765012544469541
0	e0905_905_507_8	2_no_washout	1.087799890694403
0	e0905_905_507_9	2_no_washout	1.0051963804798896
0	e0905_905_530_1	2_no_washout	0.7999692679183881
0	e0905_905_530_10	2_no_washout	1.1525360627614174
0	e0905_905_530_11	2_no_washout	0.8127578988520393
0	e0905_905_530_12	2_no_washout	0.784387606899711
0	e0905_905_530_13	2_no_washout	0.758872612867316
0	e0905_905_530_14	2_no_washout	0.6777649469159455
0	e0905_905_530_15	2_no_washout	0.601991010244829
0	e0905_905_530_16	2_no_washout	0.7532888067032695
0	e0905_905_530_17	2_no_washout	0.677507066703853
0	e0905_905_530_18	2_no_washout	0.9692919357880945
0	e0905_905_530_19	2_no_washout	0.969602946504821
0	e0905_905_530_2	2_no_washout	0.735883163108316
0	e0905_905_530_20	2_no_washout	0.911849273959594
0	e0905_905_530_3	2_no_washout	0.659817978864433
0	e0905_905_530_4	2_no_washout	0.674810013288103
0	e0905_905_530_5	2_no_washout	0.9543043593847115
0	e0905_905_530_6	2_no_washout	0.628097536567638
0	e0905_905_530_7	2_no_washout	0.552051479684789
0	e0905_905_530_8	2_no_washout	0.583196965854986
0	e0905_905_530_9	2_no_washout	0.7565568578805787
0	e0905_905_553_1	2_no_washout	0.6401207555879275
0	e0905_905_553_10	2_no_washout	0.8228121982640935
0	e0905_905_553_11	2_no_washout	0.920322468861005
0	e0905_905_553_12	2_no_washout	0.8908918167046147
0	e0905_905_553_13	2_no_washout	0.6806028282165619
0	e0905_905_553_2	2_no_washout	0.845666033008246
0	e0905_905_553_3	2_no_washout	0.738073806012399
0	e0905_905_553_4	2_no_washout	0.855687806019572
0	e0905_905_553_5	2_no_washout	0.742832713297607
0	e0905_905_553_6	2_no_washout	0.8951726815223175
0	e0905_905_553_7	2_no_washout	0.840852384650146
0	e0905_905_553_8	2_no_washout	0.77540268853738
0	e0905_905_553_9	2_no_washout	0.685473917092374
0	e0905_905_576_1	2_no_washout	0.860532089988413
0	e0905_905_576_2	2_no_washout	0.521495165088768
0	e0905_905_576_3	2_no_washout	0.7323466846812401
0	e0905_905_576_5	2_no_washout	0.9208613355119211
0	e0905_905_576_6	2_no_washout	0.8069921764744059
0	e0905_905_599_1	2_no_washout	0.7170681105128425
0	e0905_905_599_10	2_no_washout	0.6586488821656775
0	e0905_905_599_11	2_no_washout	0.556293941822426
0	e0905_905_599_12	2_no_washout	0.42680215679898037
0	e0905_905_599_13	2_no_washout	0.7404726907940058
0	e0905_905_599_14	2_no_washout	0.6896311465825387
0	e0905_905_599_15	2_no_washout	0.5597834362106856
0	e0905_905_599_16	2_no_washout	0.5528307855056195
0	e0905_905_599_17	2_no_washout	0.807008637546445
0	e0905_905_599_2	2_no_washout	0.6905127889534854
0	e0905_905_599_3	2_no_washout	0.9470734756117715
0	e0905_905_599_4	2_no_washout	0.727454101788529
0	e0905_905_599_5	2_no_washout	0.8245826679513815
0	e0905_905_599_6	2_no_washout	0.7648169581935983
0	e0905_905_599_7	2_no_washout	0.7870894450963495
0	e0905_905_599_8	2_no_washout	0.7646094419014645
0	e0905_905_599_9	2_no_washout	0.69906640162033
0	e0905_905_622_1	2_no_washout	0.4904553130670767
0	e0905_905_622_10	2_no_washout	0.940422049335206
0	e0905_905_622_11	2_no_washout	0.7009252917726361
0	e0905_905_622_2	2_no_washout	0.7513913769857906
0	e0905_905_622_3	2_no_washout	1.075988835322225
0	e0905_905_622_4	2_no_washout	0.616337657999754
0	e0905_905_622_5	2_no_washout	0.705005785837283
0	e0905_905_622_6	2_no_washout	0.83171659653565
0	e0905_905_622_7	2_no_washout	0.769142331098136
0	e0905_905_622_8	2_no_washout	0.609256723698443
0	e0905_905_622_9	2_no_washout	1.0091240091845632
0	e0908_908_526_1	2_no_washout	0.8851071455419414
0	e0908_908_526_2	2_no_washout	0.835800079534417
0	e0908_908_526_3	2_no_washout	0.9439133335439134
0	e0908_908_526_4	2_no_washout	0.5944584056744115
0	e0908_908_526_5	2_no_washout	0.689373858558732
0	e0908_908_526_6	2_no_washout	0.8403907342272705
0	e0908_908_551_1	2_no_washout	0.886760687021382
0	e0908_908_551_10	2_no_washout	0.7267089089795145
0	e0908_908_551_2	2_no_washout	0.982908328587266
0	e0908_908_551_3	2_no_washout	0.9860101125362235
0	e0908_908_551_4	2_no_washout	0.853211823573675
0	e0908_908_551_5	2_no_washout	1.09660208760796
0	e0908_908_551_6	2_no_washout	1.011496004531066
0	e0908_908_551_7	2_no_washout	0.8773290474072764
0	e0908_908_551_8	2_no_washout	0.8624577391024403
0	e0908_908_551_9	2_no_washout	0.675600649138941
0	e0908_908_576_1	2_no_washout	0.793540316703244
0	e0908_908_576_2	2_no_washout	0.7099009271139098
0	e0908_908_576_3	2_no_washout	0.914253555358202
0	e0908_908_576_4	2_no_washout	1.1634427781460197
0	e0908_908_576_5	2_no_washout	0.694604395992967
0	e0908_908_576_6	2_no_washout	0.50846910610922
0	e0908_908_576_7	2_no_washout	0.864187903791991
0	e0908_908_576_8	2_no_washout	0.9654738554705117
0	e0908_908_576_9	2_no_washout	1.00712114485746
0	e0908_908_601_1	2_no_washout	1.002011131283031
0	e0908_908_601_2	2_no_washout	1.0439058310722975
0	e0908_908_626_1	2_no_washout	0.695334413411796
0	e0908_908_626_10	2_no_washout	0.620285073420851
0	e0908_908_626_11	2_no_washout	0.683318789552369
0	e0908_908_626_12	2_no_washout	0.816917395153012
0	e0908_908_626_13	2_no_washout	0.862135739444568
0	e0908_908_626_2	2_no_washout	0.862742323250386
0	e0908_908_626_3	2_no_washout	0.705189710690455
0	e0908_908_626_4	2_no_washout	0.8952883966498785
0	e0908_908_626_5	2_no_washout	0.8690936181510349
0	e0908_908_626_6	2_no_washout	0.926837623155667
0	e0908_908_626_7	2_no_washout	0.784008656287777
0	e0908_908_626_8	2_no_washout	0.7702018899474897
0	e0908_908_626_9	2_no_washout	0.6943025033049025
0	e0908_908_651_1	2_no_washout	0.869196897295634
0	e0908_908_651_10	2_no_washout	0.9116747907738466
0	e0908_908_651_2	2_no_washout	0.965620523812211
0	e0908_908_651_4	2_no_washout	0.8420898143468125
0	e0908_908_651_5	2_no_washout	0.610339479580883
0	e0908_908_651_6	2_no_washout	0.40472862056143
0	e0908_908_651_7	2_no_washout	0.860603657257026
0	e0908_908_651_8	2_no_washout	0.814154491845816
0	e0908_908_651_9	2_no_washout	0.770126214848007
0	e0908_908_676_1	2_no_washout	0.8214958911368023
0	e0908_908_676_10	2_no_washout	0.8886958646070625
0	e0908_908_676_11	2_no_washout	0.750241270371995
0	e0908_908_676_12	2_no_washout	1.06470715235401
0	e0908_908_676_13	2_no_washout	0.882959174625531
0	e0908_908_676_2	2_no_washout	0.9478232672972694
0	e0908_908_676_4	2_no_washout	1.23583639943853
0	e0908_908_676_5	2_no_washout	0.564107013739318
0	e0908_908_676_6	2_no_washout	0.8436705821969813
0	e0908_908_676_7	2_no_washout	0.8421099285271414
0	e0908_908_676_8	2_no_washout	0.8319321653695907
0	e0908_908_676_9	2_no_washout	0.548657733885253
0	e0905_905_645_1	3_late_washout	0.748203397269894
0	e0905_905_645_10	3_late_washout	0.5474516713993474
0	e0905_905_645_11	3_late_washout	0.724685345741038
0	e0905_905_645_12	3_late_washout	0.8718088757529221
0	e0905_905_645_13	3_late_washout	0.8623433987699245
0	e0905_905_645_14	3_late_washout	0.7713250732166885
0	e0905_905_645_15	3_late_washout	0.171399658581858
0	e0905_905_645_16	3_late_washout	0.7317519823104093
0	e0905_905_645_17	3_late_washout	0.92575250936917
0	e0905_905_645_18	3_late_washout	0.7805777514784307
0	e0905_905_645_19	3_late_washout	0.934720649309406
0	e0905_905_645_2	3_late_washout	0.689549007073434
0	e0905_905_645_20	3_late_washout	0.910632730690807
0	e0905_905_645_21	3_late_washout	0.701068530927779
0	e0905_905_645_22	3_late_washout	0.9079919787667969
0	e0905_905_645_3	3_late_washout	0.5505853082871927
0	e0905_905_645_4	3_late_washout	0.786946113808717
0	e0905_905_645_5	3_late_washout	0.85852160697308
0	e0905_905_645_6	3_late_washout	0.5011774060800225
0	e0905_905_645_7	3_late_washout	0.412193331100251
0	e0905_905_645_8	3_late_washout	0.422124315300451
0	e0905_905_645_9	3_late_washout	0.895889005508682
0	e0905_905_668_1	3_late_washout	0.450839022698957
0	e0905_905_668_10	3_late_washout	0.7783229942271657
0	e0905_905_668_2	3_late_washout	0.5869430533364117
0	e0905_905_668_3	3_late_washout	0.807373287545643
0	e0905_905_668_4	3_late_washout	0.49578002022495854
0	e0905_905_668_5	3_late_washout	0.623588806952484
0	e0905_905_668_6	3_late_washout	0.543151692985658
0	e0905_905_668_7	3_late_washout	0.5816457658694745
0	e0905_905_668_8	3_late_washout	0.6213311106348453
0	e0905_905_668_9	3_late_washout	0.860360161609226
0	e0905_905_691_1	3_late_washout	0.602092529627852
0	e0905_905_691_10	3_late_washout	0.7871633283646302
0	e0905_905_691_11	3_late_washout	0.740533605435912
0	e0905_905_691_12	3_late_washout	0.91234649186572
0	e0905_905_691_13	3_late_washout	0.829023639973057
0	e0905_905_691_15	3_late_washout	0.827859871250394
0	e0905_905_691_16	3_late_washout	0.615848041449773
0	e0905_905_691_17	3_late_washout	0.535108694960204
0	e0905_905_691_18	3_late_washout	0.695692866716677
0	e0905_905_691_19	3_late_washout	0.9502426500264625
0	e0905_905_691_2	3_late_washout	0.698433234008767
0	e0905_905_691_3	3_late_washout	0.827288570981762
0	e0905_905_691_4	3_late_washout	0.819958134105832
0	e0905_905_691_5	3_late_washout	0.814809282878767
0	e0905_905_691_6	3_late_washout	0.8660744217933636
0	e0905_905_691_7	3_late_washout	0.520550246214643
0	e0905_905_691_8	3_late_washout	0.7146336950065744
0	e0905_905_691_9	3_late_washout	0.375748905117694
0	e0905_905_714_1	3_late_washout	0.6970308020570799
0	e0905_905_714_10	3_late_washout	0.9922064214795725
0	e0905_905_714_11	3_late_washout	0.7893298498130406
0	e0905_905_714_2	3_late_washout	0.684629863473472
0	e0905_905_714_3	3_late_washout	0.733419083004286
0	e0905_905_714_4	3_late_washout	0.641486087006103
0	e0905_905_714_5	3_late_washout	0.601698820902148
0	e0905_905_714_6	3_late_washout	0.742790886578257
0	e0905_905_714_7	3_late_washout	0.5898248558742873
0	e0905_905_714_8	3_late_washout	0.6284252574182629
0	e0905_905_714_9	3_late_washout	0.416848605762608
0	e0905_905_737_1	3_late_washout	0.789035712837733
0	e0905_905_737_10	3_late_washout	0.7507537519139691
0	e0905_905_737_11	3_late_washout	0.786965633982988
0	e0905_905_737_12	3_late_washout	0.7996441213752175
0	e0905_905_737_2	3_late_washout	0.725176165244931
0	e0905_905_737_3	3_late_washout	0.591429389112391
0	e0905_905_737_4	3_late_washout	0.9978141689581861
0	e0905_905_737_5	3_late_washout	0.660379730508953
0	e0905_905_737_6	3_late_washout	0.963612170246356
0	e0905_905_737_7	3_late_washout	0.8691731445866435
0	e0905_905_737_8	3_late_washout	0.815956383292315
0	e0905_905_737_9	3_late_washout	0.799208859853971
0	e0905_905_760_1	3_late_washout	0.733503692048883
0	e0905_905_760_10	3_late_washout	0.7274396540658565
0	e0905_905_760_11	3_late_washout	0.8553681021467877
0	e0905_905_760_12	3_late_washout	0.9851129300353353
0	e0905_905_760_13	3_late_washout	0.9760717278366847
0	e0905_905_760_14	3_late_washout	0.8690317820710536
0	e0905_905_760_15	3_late_washout	0.592038755819622
0	e0905_905_760_2	3_late_washout	0.6406297010754645
0	e0905_905_760_3	3_late_washout	0.6495777532313
0	e0905_905_760_4	3_late_washout	0.698235208573948
0	e0905_905_760_5	3_late_washout	0.626537006061772
0	e0905_905_760_6	3_late_washout	0.927094814125982
0	e0905_905_760_7	3_late_washout	0.8513520660973175
0	e0905_905_760_8	3_late_washout	0.7469802866946544
0	e0905_905_760_9	3_late_washout	0.9256405893318005
0	e0905_905_783_1	3_late_washout	1.01106759361501
0	e0905_905_783_2	3_late_washout	0.608332370840913
0	e0905_905_783_3	3_late_washout	0.997110129351229
0	e0905_905_783_4	3_late_washout	0.9279075080987269
0	e0905_905_783_5	3_late_washout	1.44904133362376
0	e0905_905_783_6	3_late_washout	0.726312031259803
0	e0905_905_783_7	3_late_washout	0.9154437290979505
0	e0908_908_701_1	3_late_washout	0.9694253983168204
0	e0908_908_701_2	3_late_washout	0.996046868505919
0	e0908_908_701_3	3_late_washout	0.945621761905516
0	e0908_908_701_4	3_late_washout	1.06716875911426
0	e0908_908_701_5	3_late_washout	1.087642452963981
0	e0908_908_701_6	3_late_washout	1.1099236877650445
0	e0908_908_726_1	3_late_washout	0.981918088056278
0	e0908_908_726_10	3_late_washout	0.715617350533214
0	e0908_908_726_2	3_late_washout	0.6808846577327605
0	e0908_908_726_3	3_late_washout	1.068823957337327
0	e0908_908_726_4	3_late_washout	0.831250161744604
0	e0908_908_726_5	3_late_washout	1.0490453115397493
0	e0908_908_726_6	3_late_washout	0.9810822289961391
0	e0908_908_726_7	3_late_washout	0.979959886214582
0	e0908_908_726_8	3_late_washout	0.661204770624942
0	e0908_908_726_9	3_late_washout	0.803626282030889
0	e0908_908_751_1	3_late_washout	0.6724414555790885
0	e0908_908_751_10	3_late_washout	0.66541769158889
0	e0908_908_751_11	3_late_washout	0.85439526220072
0	e0908_908_751_12	3_late_washout	0.81990811103082
0	e0908_908_751_13	3_late_washout	1.0965282808554564
0	e0908_908_751_14	3_late_washout	0.6981734185620486
0	e0908_908_751_2	3_late_washout	0.8802019714352455
0	e0908_908_751_3	3_late_washout	0.8770987311772187
0	e0908_908_751_4	3_late_washout	0.8419618262911617
0	e0908_908_751_5	3_late_washout	0.88599677219494
0	e0908_908_751_6	3_late_washout	0.758238217067456
0	e0908_908_751_7	3_late_washout	0.574273107752331
0	e0908_908_751_8	3_late_washout	0.634634283008751
0	e0908_908_751_9	3_late_washout	0.8846981493831785
0	e0908_908_776_1	3_late_washout	0.57844614485897
0	e0908_908_776_10	3_late_washout	0.8070285363930573
0	e0908_908_776_11	3_late_washout	0.805475650519831
0	e0908_908_776_2	3_late_washout	0.805558441896831
0	e0908_908_776_4	3_late_washout	0.956665246351971
0	e0908_908_776_5	3_late_washout	0.654107708722817
0	e0908_908_776_6	3_late_washout	0.8043397763900615
0	e0908_908_776_7	3_late_washout	1.029296618257968
0	e0908_908_776_8	3_late_washout	0.772410153696803
0	e0908_908_776_9	3_late_washout	0.765939928633041
0	e0908_908_801_1	3_late_washout	0.9930667083688277
0	e0908_908_801_2	3_late_washout	0.981655812915114
0	e0908_908_801_3	3_late_washout	0.766812935906239
0	e0908_908_801_4	3_late_washout	0.813428108472617
0	e0908_908_801_5	3_late_washout	0.903068690553398
0	e0908_908_801_6	3_late_washout	1.06253664587773
0	e0908_908_826_1	3_late_washout	1.0373851944068155
0	e0908_908_826_10	3_late_washout	0.920275909899457
0	e0908_908_826_11	3_late_washout	0.943275392353045
0	e0908_908_826_12	3_late_washout	0.754071548666564
0	e0908_908_826_13	3_late_washout	0.935515530379929
0	e0908_908_826_2	3_late_washout	0.808153173123762
0	e0908_908_826_3	3_late_washout	0.650539956972675
0	e0908_908_826_4	3_late_washout	1.176264839627911
0	e0908_908_826_5	3_late_washout	0.90641088335296
0	e0908_908_826_6	3_late_washout	1.005804858930256
0	e0908_908_826_7	3_late_washout	0.589360294532493
0	e0908_908_826_8	3_late_washout	0.971807869498465
0	e0908_908_826_9	3_late_washout	0.761974437538177
0	e0908_908_851_1	3_late_washout	0.653111063180858
0	e0908_908_851_2	3_late_washout	0.88121477291869
0	e0908_908_851_3	3_late_washout	0.884476352560299
0	e0908_908_851_4	3_late_washout	0.827056500161049
0	e0908_908_851_5	3_late_washout	0.925315458978513
0	e0908_908_851_6	3_late_washout	0.638807670291154
0	e0908_908_851_7	3_late_washout	0.49267993172285
1	e0905_905_117_1	1_no_treatment	0.8516099324263088
1	e0905_905_117_10	1_no_treatment	0.7381586575451815
1	e0905_905_117_11	1_no_treatment	0.5799383134644425
1	e0905_905_117_12	1_no_treatment	0.6138215730949885
1	e0905_905_117_13	1_no_treatment	1.06866528775267
1	e0905_905_117_14	1_no_treatment	0.8000734890103585
1	e0905_905_117_15	1_no_treatment	0.601583702081556
1	e0905_905_117_16	1_no_treatment	0.4949706286047155
1	e0905_905_117_17	1_no_treatment	1.0292511270527864
1	e0905_905_117_18	1_no_treatment	0.89114835329784
1	e0905_905_117_19	1_no_treatment	0.615382733910014
1	e0905_905_117_2	1_no_treatment	0.8080600396707803
1	e0905_905_117_20	1_no_treatment	0.6419712367475765
1	e0905_905_117_21	1_no_treatment	0.727415255179614
1	e0905_905_117_22	1_no_treatment	0.7997297644810499
1	e0905_905_117_23	1_no_treatment	0.8086918804991341
1	e0905_905_117_24	1_no_treatment	1.18302770952885
1	e0905_905_117_25	1_no_treatment	0.9608546574107211
1	e0905_905_117_3	1_no_treatment	0.881411866043992
1	e0905_905_117_4	1_no_treatment	0.9750706755315529
1	e0905_905_117_5	1_no_treatment	0.896493809168279
1	e0905_905_117_6	1_no_treatment	0.689507963490437
1	e0905_905_117_7	1_no_treatment	0.7296450578193865
1	e0905_905_117_8	1_no_treatment	0.6613766226301461
1	e0905_905_117_9	1_no_treatment	0.418738925687276
1	e0905_905_140_1	1_no_treatment	0.7184322097226655
1	e0905_905_140_10	1_no_treatment	0.691536288832846
1	e0905_905_140_11	1_no_treatment	0.773162943780719
1	e0905_905_140_12	1_no_treatment	0.6461598986307651
1	e0905_905_140_13	1_no_treatment	0.673616644801189
1	e0905_905_140_14	1_no_treatment	1.00828400148679
1	e0905_905_140_15	1_no_treatment	0.9711041488481627
1	e0905_905_140_16	1_no_treatment	0.875259999534735
1	e0905_905_140_17	1_no_treatment	0.661009592664758
1	e0905_905_140_18	1_no_treatment	0.354815581654107
1	e0905_905_140_19	1_no_treatment	0.8678512210652682
1	e0905_905_140_2	1_no_treatment	0.66552555266228
1	e0905_905_140_20	1_no_treatment	0.826644236856235
1	e0905_905_140_3	1_no_treatment	0.617841213316479
1	e0905_905_140_4	1_no_treatment	1.167345911927375
1	e0905_905_140_5	1_no_treatment	1.0735826881492048
1	e0905_905_140_6	1_no_treatment	0.717497378313512
1	e0905_905_140_7	1_no_treatment	0.790463981740717
1	e0905_905_140_8	1_no_treatment	0.591153623939986
1	e0905_905_140_9	1_no_treatment	0.581389983314106
1	e0905_905_25_1	1_no_treatment	0.800233281328153
1	e0905_905_25_10	1_no_treatment	0.720084567072965
1	e0905_905_25_11	1_no_treatment	0.6869071108136785
1	e0905_905_25_12	1_no_treatment	0.7542261082726875
1	e0905_905_25_13	1_no_treatment	0.777973645594419
1	e0905_905_25_14	1_no_treatment	1.0054583441787295
1	e0905_905_25_15	1_no_treatment	0.9953484962526756
1	e0905_905_25_16	1_no_treatment	0.835346175147233
1	e0905_905_25_17	1_no_treatment	1.0843566979395265
1	e0905_905_25_18	1_no_treatment	0.640636001139884
1	e0905_905_25_2	1_no_treatment	0.5541779128310196
1	e0905_905_25_3	1_no_treatment	0.7061847692770651
1	e0905_905_25_4	1_no_treatment	1.11597614502259
1	e0905_905_25_5	1_no_treatment	0.6839838565662555
1	e0905_905_25_6	1_no_treatment	0.865456852134021
1	e0905_905_25_7	1_no_treatment	0.887609105489074
1	e0905_905_25_8	1_no_treatment	0.9944709914133333
1	e0905_905_25_9	1_no_treatment	1.16070793939251
1	e0905_905_2_1	1_no_treatment	0.9620568763194515
1	e0905_905_2_10	1_no_treatment	0.9287867219949045
1	e0905_905_2_11	1_no_treatment	0.8196926088006905
1	e0905_905_2_13	1_no_treatment	0.8152222901646209
1	e0905_905_2_14	1_no_treatment	0.8623481015815695
1	e0905_905_2_15	1_no_treatment	0.6852537037668577
1	e0905_905_2_16	1_no_treatment	0.917022075912015
1	e0905_905_2_17	1_no_treatment	0.7506452674538115
1	e0905_905_2_18	1_no_treatment	1.01395791903207
1	e0905_905_2_2	1_no_treatment	1.2464192851356048
1	e0905_905_2_3	1_no_treatment	0.781733545845235
1	e0905_905_2_4	1_no_treatment	0.9802579661939635
1	e0905_905_2_5	1_no_treatment	0.861064152432076
1	e0905_905_2_6	1_no_treatment	0.639439889788328
1	e0905_905_2_7	1_no_treatment	0.7511492909043577
1	e0905_905_2_8	1_no_treatment	0.8231962738787666
1	e0905_905_2_9	1_no_treatment	0.6641769317051824
1	e0905_905_48_1	1_no_treatment	0.7816327103010535
1	e0905_905_48_10	1_no_treatment	0.838019241495924
1	e0905_905_48_11	1_no_treatment	0.901093022251053
1	e0905_905_48_12	1_no_treatment	1.047040006918718
1	e0905_905_48_13	1_no_treatment	0.879880864169921
1	e0905_905_48_2	1_no_treatment	0.659998932832166
1	e0905_905_48_3	1_no_treatment	1.0450497983251192
1	e0905_905_48_4	1_no_treatment	0.791693845201592
1	e0905_905_48_5	1_no_treatment	0.726978581674001
1	e0905_905_48_6	1_no_treatment	0.752443109133887
1	e0905_905_48_7	1_no_treatment	0.969501700525313
1	e0905_905_48_8	1_no_treatment	1.075949393386278
1	e0905_905_48_9	1_no_treatment	1.0274651065534695
1	e0905_905_71_1	1_no_treatment	0.777529454319073
1	e0905_905_71_10	1_no_treatment	0.649620738276396
1	e0905_905_71_11	1_no_treatment	0.496213845742673
1	e0905_905_71_12	1_no_treatment	1.0081599447635123
1	e0905_905_71_13	1_no_treatment	0.8097581896599403
1	e0905_905_71_14	1_no_treatment	0.613835146624223
1	e0905_905_71_15	1_no_treatment	0.677069894237323
1	e0905_905_71_16	1_no_treatment	0.8971412572818469
1	e0905_905_71_17	1_no_treatment	0.830358049492183
1	e0905_905_71_2	1_no_treatment	0.7285599223919497
1	e0905_905_71_3	1_no_treatment	0.41800725458901067
1	e0905_905_71_4	1_no_treatment	0.480155656076202
1	e0905_905_71_5	1_no_treatment	0.529344838571529
1	e0905_905_71_6	1_no_treatment	0.8048620648647127
1	e0905_905_71_7	1_no_treatment	0.5384991908973136
1	e0905_905_71_8	1_no_treatment	0.86072554319335
1	e0905_905_71_9	1_no_treatment	0.60012721464024
1	e0905_905_94_1	1_no_treatment	0.734678887016488
1	e0905_905_94_10	1_no_treatment	0.8055899202255445
1	e0905_905_94_2	1_no_treatment	0.8640972120674425
1	e0905_905_94_3	1_no_treatment	0.9653717690713605
1	e0905_905_94_4	1_no_treatment	0.8961607174870065
1	e0905_905_94_5	1_no_treatment	0.944662338337573
1	e0905_905_94_6	1_no_treatment	0.944832244368459
1	e0905_905_94_7	1_no_treatment	1.0350262121208056
1	e0905_905_94_8	1_no_treatment	1.06392826948286
1	e0905_905_94_9	1_no_treatment	0.991094241578529
1	e0908_908_102_1	1_no_treatment	0.6839734399898275
1	e0908_908_102_10	1_no_treatment	0.8584205346679386
1	e0908_908_102_11	1_no_treatment	0.464381308734015
1	e0908_908_102_12	1_no_treatment	0.9773138988489509
1	e0908_908_102_13	1_no_treatment	0.716556058544919
1	e0908_908_102_14	1_no_treatment	0.617455138843517
1	e0908_908_102_15	1_no_treatment	0.8658262619534844
1	e0908_908_102_16	1_no_treatment	0.7246251763879253
1	e0908_908_102_17	1_no_treatment	0.4539564784245805
1	e0908_908_102_18	1_no_treatment	0.547771425983666
1	e0908_908_102_2	1_no_treatment	0.908743896428571
1	e0908_908_102_3	1_no_treatment	0.821828484709519
1	e0908_908_102_4	1_no_treatment	0.815159105546286
1	e0908_908_102_5	1_no_treatment	0.7703199059752417
1	e0908_908_102_6	1_no_treatment	0.61478770942442
1	e0908_908_102_7	1_no_treatment	0.8206455913191807
1	e0908_908_102_8	1_no_treatment	0.8244189407863907
1	e0908_908_102_9	1_no_treatment	0.6468287993519584
1	e0908_908_127_1	1_no_treatment	0.943577663985408
1	e0908_908_127_10	1_no_treatment	0.847228166463198
1	e0908_908_127_11	1_no_treatment	0.88372802228339
1	e0908_908_127_12	1_no_treatment	1.0723237110813786
1	e0908_908_127_13	1_no_treatment	1.103007853526265
1	e0908_908_127_14	1_no_treatment	1.35525278639498
1	e0908_908_127_15	1_no_treatment	0.8234027381360429
1	e0908_908_127_16	1_no_treatment	0.750623737517806
1	e0908_908_127_2	1_no_treatment	0.9230745850575445
1	e0908_908_127_3	1_no_treatment	0.741848425335865
1	e0908_908_127_4	1_no_treatment	0.752030548797894
1	e0908_908_127_5	1_no_treatment	0.968098149014172
1	e0908_908_127_6	1_no_treatment	1.11447829898833
1	e0908_908_127_7	1_no_treatment	0.7598892667215864
1	e0908_908_127_8	1_no_treatment	0.9543912129690486
1	e0908_908_127_9	1_no_treatment	0.7910310824324625
1	e0908_908_152_1	1_no_treatment	0.82810925274837
1	e0908_908_152_10	1_no_treatment	0.842397396582861
1	e0908_908_152_11	1_no_treatment	0.941163141309665
1	e0908_908_152_12	1_no_treatment	0.70372208163248
1	e0908_908_152_13	1_no_treatment	1.1210187058899899
1	e0908_908_152_14	1_no_treatment	1.1144576511906166
1	e0908_908_152_15	1_no_treatment	0.8511985673646967
1	e0908_908_152_16	1_no_treatment	0.8916964167020983
1	e0908_908_152_17	1_no_treatment	1.12280828786396
1	e0908_908_152_18	1_no_treatment	1.0488942776727734
1	e0908_908_152_2	1_no_treatment	0.814510651749397
1	e0908_908_152_3	1_no_treatment	0.932167134721592
1	e0908_908_152_4	1_no_treatment	0.876857493605679
1	e0908_908_152_5	1_no_treatment	0.9383929843485965
1	e0908_908_152_6	1_no_treatment	0.866790041334373
1	e0908_908_152_7	1_no_treatment	0.702317916404942
1	e0908_908_152_8	1_no_treatment	0.9383722831010675
1	e0908_908_152_9	1_no_treatment	0.857574202217956
1	e0908_908_27_1	1_no_treatment	0.54817643583443
1	e0908_908_27_2	1_no_treatment	0.564575538635115
1	e0908_908_27_3	1_no_treatment	0.7010567294982695
1	e0908_908_27_4	1_no_treatment	0.884386681755558
1	e0908_908_27_5	1_no_treatment	1.15039756773367
1	e0908_908_27_6	1_no_treatment	0.7853433851421815
1	e0908_908_27_7	1_no_treatment	0.751626682864189
1	e0908_908_27_8	1_no_treatment	0.755211642476135
1	e0908_908_2_1	1_no_treatment	0.7601050554229305
1	e0908_908_2_2	1_no_treatment	0.8025338603320263
1	e0908_908_2_3	1_no_treatment	0.7589573842935707
1	e0908_908_2_4	1_no_treatment	0.7345967735003995
1	e0908_908_2_5	1_no_treatment	0.7133822960535033
1	e0908_908_2_6	1_no_treatment	0.7681578791401237
1	e0908_908_2_7	1_no_treatment	0.5952038808955515
1	e0908_908_52_1	1_no_treatment	0.885370538285379
1	e0908_908_52_10	1_no_treatment	0.681071612342827
1	e0908_908_52_11	1_no_treatment	0.950157418815138
1	e0908_908_52_12	1_no_treatment	0.820130273725903
1	e0908_908_52_2	1_no_treatment	1.054252854614885
1	e0908_908_52_3	1_no_treatment	1.01238798746105
1	e0908_908_52_4	1_no_treatment	1.2333105658056744
1	e0908_908_52_5	1_no_treatment	0.819271031213904
1	e0908_908_52_6	1_no_treatment	0.942032978806041
1	e0908_908_52_7	1_no_treatment	0.889778331425707
1	e0908_908_52_8	1_no_treatment	0.6021644802256485
1	e0908_908_52_9	1_no_treatment	0.832728965705134
1	e0908_908_77_1	1_no_treatment	0.9317787939930997
1	e0908_908_77_2	1_no_treatment	0.5899242220954574
1	e0908_908_77_3	1_no_treatment	0.861743660129034
1	e0908_908_77_4	1_no_treatment	1.02758809216332
1	e0908_908_77_5	1_no_treatment	0.889105270880414
1	e0908_908_77_6	1_no_treatment	0.837593244429792
1	e0908_908_77_7	1_no_treatment	0.8880357649158805
1	e0908_908_77_8	1_no_treatment	0.857001359293112
1	e0908_908_77_9	1_no_treatment	1.0448543400720365
1	e0905_905_485_1	2_no_washout	0.674142899150566
1	e0905_905_485_10	2_no_washout	0.7252230795124794
1	e0905_905_485_11	2_no_washout	0.7638353721143045
1	e0905_905_485_12	2_no_washout	0.9421490983906937
1	e0905_905_485_13	2_no_washout	0.804226073095312
1	e0905_905_485_2	2_no_washout	1.0200691205306711
1	e0905_905_485_3	2_no_washout	0.57411587758496
1	e0905_905_485_4	2_no_washout	0.6431331668685646
1	e0905_905_485_5	2_no_washout	0.6434282744403574
1	e0905_905_485_6	2_no_washout	0.6550513549578281
1	e0905_905_485_7	2_no_washout	0.5345182334984431
1	e0905_905_485_8	2_no_washout	0.7464753509119955
1	e0905_905_485_9	2_no_washout	0.43406031321007865
1	e0905_905_508_1	2_no_washout	0.8311223425669645
1	e0905_905_508_10	2_no_washout	1.1200308653846398
1	e0905_905_508_11	2_no_washout	0.9906181785465951
1	e0905_905_508_12	2_no_washout	1.073963346686
1	e0905_905_508_2	2_no_washout	1.008489675139175
1	e0905_905_508_3	2_no_washout	0.937706783540673
1	e0905_905_508_4	2_no_washout	0.7659449193163045
1	e0905_905_508_5	2_no_washout	1.03287221699586
1	e0905_905_508_6	2_no_washout	0.722637648131284
1	e0905_905_508_7	2_no_washout	0.547368933749051
1	e0905_905_508_8	2_no_washout	0.850675280757762
1	e0905_905_508_9	2_no_washout	0.8011899972304515
1	e0905_905_531_1	2_no_washout	0.936849691913208
1	e0905_905_531_10	2_no_washout	1.0883975182527648
1	e0905_905_531_11	2_no_washout	1.1081053959180924
1	e0905_905_531_12	2_no_washout	0.9136520549890326
1	e0905_905_531_13	2_no_washout	0.8599342842018565
1	e0905_905_531_14	2_no_washout	0.7865249244211897
1	e0905_905_531_15	2_no_washout	0.8133149302122138
1	e0905_905_531_16	2_no_washout	0.670378252335989
1	e0905_905_531_17	2_no_washout	0.6523877911765417
1	e0905_905_531_18	2_no_washout	0.695094840702723
1	e0905_905_531_19	2_no_washout	0.5909105370469963
1	e0905_905_531_2	2_no_washout	0.7746908667213085
1	e0905_905_531_20	2_no_washout	0.7211053017330216
1	e0905_905_531_21	2_no_washout	0.7329705222025965
1	e0905_905_531_22	2_no_washout	0.767182627428296
1	e0905_905_531_23	2_no_washout	0.8186137250848295
1	e0905_905_531_24	2_no_washout	0.9228008784748616
1	e0905_905_531_3	2_no_washout	0.862578466112416
1	e0905_905_531_4	2_no_washout	0.706137064365044
1	e0905_905_531_5	2_no_washout	0.76379278148415
1	e0905_905_531_6	2_no_washout	0.8950142099304546
1	e0905_905_531_7	2_no_washout	0.618245194825995
1	e0905_905_531_8	2_no_washout	0.587854893777554
1	e0905_905_531_9	2_no_washout	0.709594719709905
1	e0905_905_554_1	2_no_washout	0.6963528265226655
1	e0905_905_554_10	2_no_washout	0.86993284276551
1	e0905_905_554_11	2_no_washout	0.776942338869042
1	e0905_905_554_12	2_no_washout	0.7229515512940861
1	e0905_905_554_13	2_no_washout	0.8724195947342204
1	e0905_905_554_2	2_no_washout	0.779205344600063
1	e0905_905_554_3	2_no_washout	0.990997891017058
1	e0905_905_554_4	2_no_washout	0.826687208375394
1	e0905_905_554_5	2_no_washout	0.846586171770381
1	e0905_905_554_6	2_no_washout	0.8566715356125549
1	e0905_905_554_7	2_no_washout	0.794670381871834
1	e0905_905_554_8	2_no_washout	0.820007884878392
1	e0905_905_554_9	2_no_washout	0.653839536901885
1	e0905_905_577_1	2_no_washout	1.2400335838285534
1	e0905_905_577_10	2_no_washout	0.542006868269165
1	e0905_905_577_11	2_no_washout	0.7228441822577377
1	e0905_905_577_2	2_no_washout	0.707175213902816
1	e0905_905_577_3	2_no_washout	0.8556241707557659
1	e0905_905_577_4	2_no_washout	0.8229514370130605
1	e0905_905_577_5	2_no_washout	0.7403057751251985
1	e0905_905_577_6	2_no_washout	0.772589102850222
1	e0905_905_577_7	2_no_washout	0.856055025346321
1	e0905_905_577_8	2_no_washout	0.8321565262464485
1	e0905_905_577_9	2_no_washout	0.5015846643235813
1	e0905_905_600_1	2_no_washout	0.751786980462233
1	e0905_905_600_10	2_no_washout	0.7262310255700957
1	e0905_905_600_11	2_no_washout	0.6836063306285376
1	e0905_905_600_12	2_no_washout	0.6987307610255336
1	e0905_905_600_13	2_no_washout	0.446927924840752
1	e0905_905_600_14	2_no_washout	0.587057213231617
1	e0905_905_600_15	2_no_washout	0.7158665360722234
1	e0905_905_600_16	2_no_washout	0.4509229302421005
1	e0905_905_600_17	2_no_washout	0.736217894006188
1	e0905_905_600_2	2_no_washout	0.7187090229606861
1	e0905_905_600_3	2_no_washout	0.726219527443211
1	e0905_905_600_4	2_no_washout	0.6664316852395284
1	e0905_905_600_5	2_no_washout	0.9697326212470057
1	e0905_905_600_6	2_no_washout	0.9182600939785555
1	e0905_905_600_7	2_no_washout	0.712356043350723
1	e0905_905_600_8	2_no_washout	0.778092051745075
1	e0905_905_600_9	2_no_washout	0.6077255858741145
1	e0905_905_623_1	2_no_washout	0.548336320824491
1	e0905_905_623_10	2_no_washout	0.798405945391338
1	e0905_905_623_11	2_no_washout	1.1080787600588224
1	e0905_905_623_12	2_no_washout	1.174128261475245
1	e0905_905_623_13	2_no_washout	0.8106141045852004
1	e0905_905_623_2	2_no_washout	0.7835799953203559
1	e0905_905_623_3	2_no_washout	0.453050660179948
1	e0905_905_623_4	2_no_washout	0.472356866143237
1	e0905_905_623_5	2_no_washout	0.8326596455946995
1	e0905_905_623_6	2_no_washout	0.625265790052291
1	e0905_905_623_7	2_no_washout	0.705278867982052
1	e0905_905_623_8	2_no_washout	0.617844274694168
1	e0905_905_623_9	2_no_washout	0.650382903995721
1	e0908_908_527_1	2_no_washout	0.9273101176525907
1	e0908_908_527_2	2_no_washout	1.1416007839686344
1	e0908_908_527_3	2_no_washout	0.893824590641574
1	e0908_908_527_4	2_no_washout	0.6006152826791624
1	e0908_908_527_5	2_no_washout	0.671368882198519
1	e0908_908_527_6	2_no_washout	1.103070332486951
1	e0908_908_552_1	2_no_washout	0.8402315829204173
1	e0908_908_552_2	2_no_washout	0.771834864995062
1	e0908_908_552_3	2_no_washout	0.806065442902251
1	e0908_908_552_4	2_no_washout	0.8485029792284036
1	e0908_908_552_5	2_no_washout	0.9402579824744585
1	e0908_908_552_6	2_no_washout	0.6859995936180534
1	e0908_908_552_7	2_no_washout	0.947912797839646
1	e0908_908_552_8	2_no_washout	1.02588023342173
1	e0908_908_552_9	2_no_washout	0.5904374658863301
1	e0908_908_577_1	2_no_washout	1.104290354235373
1	e0908_908_577_10	2_no_washout	1.16886723213467
1	e0908_908_577_2	2_no_washout	0.8373500651075623
1	e0908_908_577_3	2_no_washout	1.010230902279664
1	e0908_908_577_4	2_no_washout	0.9461918482795655
1	e0908_908_577_5	2_no_washout	1.1205966297284764
1	e0908_908_577_6	2_no_washout	0.892578577224089
1	e0908_908_577_7	2_no_washout	1.089915452950365
1	e0908_908_577_8	2_no_washout	0.673994870555047
1	e0908_908_577_9	2_no_washout	0.948629083223297
1	e0908_908_602_1	2_no_washout	1.19490306538407
1	e0908_908_602_2	2_no_washout	1.18272158000071
1	e0908_908_602_3	2_no_washout	1.30793437179282
1	e0908_908_602_4	2_no_washout	1.31002405992613
1	e0908_908_602_5	2_no_washout	0.967064204849307
1	e0908_908_602_6	2_no_washout	1.034593980118178
1	e0908_908_627_1	2_no_washout	0.679957661923616
1	e0908_908_627_10	2_no_washout	0.6329504068630035
1	e0908_908_627_11	2_no_washout	0.7853805112083867
1	e0908_908_627_12	2_no_washout	0.660376149871695
1	e0908_908_627_13	2_no_washout	0.810970273104075
1	e0908_908_627_14	2_no_washout	0.790846970246231
1	e0908_908_627_2	2_no_washout	0.8648765040073161
1	e0908_908_627_3	2_no_washout	0.640206891263784
1	e0908_908_627_4	2_no_washout	1.22569431156499
1	e0908_908_627_5	2_no_washout	0.821556371091651
1	e0908_908_627_6	2_no_washout	1.0151242401939586
1	e0908_908_627_7	2_no_washout	0.9094240863884244
1	e0908_908_627_8	2_no_washout	0.864204589060686
1	e0908_908_627_9	2_no_washout	0.663336027141159
1	e0908_908_652_1	2_no_washout	0.8415244717574405
1	e0908_908_652_10	2_no_washout	0.9664589850904565
1	e0908_908_652_11	2_no_washout	0.8936982463399805
1	e0908_908_652_12	2_no_washout	0.850585264629005
1	e0908_908_652_13	2_no_washout	0.9072700164843537
1	e0908_908_652_14	2_no_washout	0.9449461556934715
1	e0908_908_652_2	2_no_washout	0.8851901789023965
1	e0908_908_652_3	2_no_washout	1.09900387824899
1	e0908_908_652_4	2_no_washout	0.779827248185277
1	e0908_908_652_5	2_no_washout	0.9062163597698409
1	e0908_908_652_6	2_no_washout	1.19887160349306
1	e0908_908_652_7	2_no_washout	0.766159462704396
1	e0908_908_652_8	2_no_washout	0.604929039125875
1	e0908_908_652_9	2_no_washout	0.852619119736964
1	e0908_908_677_1	2_no_washout	0.8498399770559211
1	e0908_908_677_10	2_no_washout	1.0099776904564002
1	e0908_908_677_11	2_no_washout	0.8180047555674863
1	e0908_908_677_12	2_no_washout	0.5568490680502535
1	e0908_908_677_13	2_no_washout	0.776248999449128
1	e0908_908_677_14	2_no_washout	0.765488290803567
1	e0908_908_677_15	2_no_washout	1.09005463040559
1	e0908_908_677_16	2_no_washout	0.97660822369887
1	e0908_908_677_2	2_no_washout	0.9158256021923626
1	e0908_908_677_4	2_no_washout	0.9758601292847675
1	e0908_908_677_5	2_no_washout	0.9978903992185453
1	e0908_908_677_6	2_no_washout	0.9550961801165695
1	e0908_908_677_7	2_no_washout	0.687591675546059
1	e0908_908_677_8	2_no_washout	0.7157666933371825
1	e0908_908_677_9	2_no_washout	0.9388797692046164
1	e0905_905_646_1	3_late_washout	0.550308750635583
1	e0905_905_646_10	3_late_washout	0.7286911116192667
1	e0905_905_646_11	3_late_washout	0.749254239236828
1	e0905_905_646_12	3_late_washout	0.9849702082820331
1	e0905_905_646_13	3_late_washout	0.907244718337054
1	e0905_905_646_14	3_late_washout	0.8949273466950645
1	e0905_905_646_15	3_late_washout	0.218986805932213
1	e0905_905_646_16	3_late_washout	0.8395348235824017
1	e0905_905_646_17	3_late_washout	1.16660188293365
1	e0905_905_646_18	3_late_washout	0.8676438943311309
1	e0905_905_646_19	3_late_washout	1.116402060408243
1	e0905_905_646_2	3_late_washout	0.812747234222229
1	e0905_905_646_20	3_late_washout	0.8700833035807467
1	e0905_905_646_21	3_late_washout	0.6836390531656475
1	e0905_905_646_22	3_late_washout	0.9683001849996415
1	e0905_905_646_3	3_late_washout	0.730757982980443
1	e0905_905_646_4	3_late_washout	0.9341678977076775
1	e0905_905_646_5	3_late_washout	1.00492971755822
1	e0905_905_646_6	3_late_washout	0.6527107928913696
1	e0905_905_646_7	3_late_washout	0.467666415122141
1	e0905_905_646_8	3_late_washout	0.8843376560879805
1	e0905_905_646_9	3_late_washout	0.801537137823518
1	e0905_905_669_1	3_late_washout	0.48049240313151
1	e0905_905_669_10	3_late_washout	0.5732078894010476
1	e0905_905_669_11	3_late_washout	0.8325137867437307
1	e0905_905_669_12	3_late_washout	0.682329915961462
1	e0905_905_669_13	3_late_washout	0.8618031003300071
1	e0905_905_669_2	3_late_washout	0.548745964640316
1	e0905_905_669_3	3_late_washout	0.779928380023278
1	e0905_905_669_4	3_late_washout	0.8056094020997485
1	e0905_905_669_5	3_late_washout	1.06643345648083
1	e0905_905_669_6	3_late_washout	0.564791002889794
1	e0905_905_669_7	3_late_washout	0.716413255711485
1	e0905_905_669_8	3_late_washout	0.4785953284646075
1	e0905_905_669_9	3_late_washout	0.635210433869097
1	e0905_905_692_1	3_late_washout	0.8574068171023755
1	e0905_905_692_10	3_late_washout	0.7514417777436225
1	e0905_905_692_11	3_late_washout	0.584659126979368
1	e0905_905_692_12	3_late_washout	0.6699995373183241
1	e0905_905_692_13	3_late_washout	0.78909646241531
1	e0905_905_692_14	3_late_washout	0.52407555249681
1	e0905_905_692_15	3_late_washout	0.9368006778332876
1	e0905_905_692_16	3_late_washout	0.719710526572624
1	e0905_905_692_17	3_late_washout	0.8071635936207164
1	e0905_905_692_18	3_late_washout	0.694126259007818
1	e0905_905_692_19	3_late_washout	0.614336396806017
1	e0905_905_692_2	3_late_washout	0.738549394681578
1	e0905_905_692_20	3_late_washout	0.707639061351788
1	e0905_905_692_21	3_late_washout	0.9989820135433056
1	e0905_905_692_3	3_late_washout	0.9339538040518709
1	e0905_905_692_4	3_late_washout	1.0028856507644974
1	e0905_905_692_5	3_late_washout	0.8165506181726685
1	e0905_905_692_6	3_late_washout	0.8764861681866409
1	e0905_905_692_7	3_late_washout	0.5697644760469437
1	e0905_905_692_8	3_late_washout	0.309250793918858
1	e0905_905_692_9	3_late_washout	0.611660199727448
1	e0905_905_715_1	3_late_washout	0.6746596703182295
1	e0905_905_715_10	3_late_washout	0.36898868604561696
1	e0905_905_715_11	3_late_washout	0.544726508238645
1	e0905_905_715_12	3_late_washout	0.8408245339213255
1	e0905_905_715_13	3_late_washout	0.873238133377296
1	e0905_905_715_2	3_late_washout	0.398860829320773
1	e0905_905_715_3	3_late_washout	0.63643189309659
1	e0905_905_715_4	3_late_washout	0.811334326694757
1	e0905_905_715_5	3_late_washout	0.807473546507208
1	e0905_905_715_6	3_late_washout	0.7570858319284943
1	e0905_905_715_7	3_late_washout	0.873585837140241
1	e0905_905_715_8	3_late_washout	0.872965062839542
1	e0905_905_715_9	3_late_washout	0.6530673184169298
1	e0905_905_738_1	3_late_washout	0.7076278756406256
1	e0905_905_738_10	3_late_washout	1.0798677276146962
1	e0905_905_738_11	3_late_washout	1.11441897647087
1	e0905_905_738_12	3_late_washout	0.7859389353504209
1	e0905_905_738_13	3_late_washout	0.7071231187873415
1	e0905_905_738_14	3_late_washout	0.6552622244256585
1	e0905_905_738_15	3_late_washout	0.763821045232923
1	e0905_905_738_16	3_late_washout	1.3953342528045
1	e0905_905_738_2	3_late_washout	0.662694277499961
1	e0905_905_738_3	3_late_washout	0.624483545689397
1	e0905_905_738_4	3_late_washout	0.9957416211508889
1	e0905_905_738_5	3_late_washout	0.653978905345827
1	e0905_905_738_6	3_late_washout	0.9340244022750299
1	e0905_905_738_7	3_late_washout	0.813417198758576
1	e0905_905_738_8	3_late_washout	0.8078603632492349
1	e0905_905_738_9	3_late_washout	0.9801592789062363
1	e0905_905_761_1	3_late_washout	0.7716725469987216
1	e0905_905_761_10	3_late_washout	1.1170815071576623
1	e0905_905_761_11	3_late_washout	0.8440953550538445
1	e0905_905_761_12	3_late_washout	0.7725509391661336
1	e0905_905_761_13	3_late_washout	1.0202749349512126
1	e0905_905_761_14	3_late_washout	0.671726000438955
1	e0905_905_761_15	3_late_washout	0.610811112364225
1	e0905_905_761_2	3_late_washout	0.577191578778431
1	e0905_905_761_3	3_late_washout	0.696981651467676
1	e0905_905_761_4	3_late_washout	0.7491780632652
1	e0905_905_761_5	3_late_washout	1.0029838962406785
1	e0905_905_761_6	3_late_washout	0.8618316237744219
1	e0905_905_761_7	3_late_washout	0.855866512555451
1	e0905_905_761_8	3_late_washout	0.6456584624859121
1	e0905_905_761_9	3_late_washout	0.7106684959583396
1	e0905_905_784_1	3_late_washout	0.970648905534933
1	e0905_905_784_2	3_late_washout	0.786307077692648
1	e0905_905_784_3	3_late_washout	1.346544228361495
1	e0905_905_784_4	3_late_washout	0.649495714310626
1	e0905_905_784_5	3_late_washout	0.846393708051389
1	e0905_905_784_6	3_late_washout	1.40197686900236
1	e0905_905_784_7	3_late_washout	0.754088348107903
1	e0905_905_784_8	3_late_washout	0.842474251103065
1	e0908_908_702_1	3_late_washout	0.873415012283661
1	e0908_908_702_2	3_late_washout	1.00801079866949
1	e0908_908_702_3	3_late_washout	0.829132654400442
1	e0908_908_702_4	3_late_washout	1.0969585566054525
1	e0908_908_702_5	3_late_washout	1.0057540439287025
1	e0908_908_702_6	3_late_washout	1.1654326910561401
1	e0908_908_727_1	3_late_washout	1.66404963531494
1	e0908_908_727_10	3_late_washout	0.9588196982588825
1	e0908_908_727_11	3_late_washout	0.773378271267537
1	e0908_908_727_2	3_late_washout	0.79448895760602
1	e0908_908_727_3	3_late_washout	1.0428652566294496
1	e0908_908_727_4	3_late_washout	0.9518993517132011
1	e0908_908_727_5	3_late_washout	1.0310264106298475
1	e0908_908_727_6	3_late_washout	1.0529009968468959
1	e0908_908_727_7	3_late_washout	0.9482835992256794
1	e0908_908_727_8	3_late_washout	0.794330070558981
1	e0908_908_727_9	3_late_washout	0.9391135492744502
1	e0908_908_752_1	3_late_washout	0.6566610371921584
1	e0908_908_752_10	3_late_washout	0.956427880640508
1	e0908_908_752_11	3_late_washout	0.702076468213885
1	e0908_908_752_12	3_late_washout	0.826941101979023
1	e0908_908_752_13	3_late_washout	0.880441818358289
1	e0908_908_752_14	3_late_washout	1.0593101091788641
1	e0908_908_752_2	3_late_washout	0.8295813750439864
1	e0908_908_752_3	3_late_washout	0.8271383685599893
1	e0908_908_752_4	3_late_washout	0.9011494596318029
1	e0908_908_752_5	3_late_washout	0.8098405940978997
1	e0908_908_752_6	3_late_washout	0.7827908196023466
1	e0908_908_752_7	3_late_washout	0.514825462649212
1	e0908_908_752_8	3_late_washout	0.838238148779616
1	e0908_908_752_9	3_late_washout	0.8839020900438497
1	e0908_908_777_1	3_late_washout	1.061696957953583
1	e0908_908_777_10	3_late_washout	0.72437227354958
1	e0908_908_777_11	3_late_washout	0.8587916272192347
1	e0908_908_777_12	3_late_washout	0.815096071521807
1	e0908_908_777_2	3_late_washout	0.890478215101227
1	e0908_908_777_3	3_late_washout	0.6967558718913225
1	e0908_908_777_4	3_late_washout	1.03574333764041
1	e0908_908_777_5	3_late_washout	0.80226097747926
1	e0908_908_777_6	3_late_washout	1.020822873575563
1	e0908_908_777_7	3_late_washout	0.807862241098457
1	e0908_908_777_8	3_late_washout	0.936260197777727
1	e0908_908_777_9	3_late_washout	0.950285505875815
1	e0908_908_802_1	3_late_washout	0.8718850122492924
1	e0908_908_802_2	3_late_washout	0.886050425942795
1	e0908_908_802_3	3_late_washout	0.799041720876241
1	e0908_908_802_4	3_late_washout	0.77952564732034
1	e0908_908_802_5	3_late_washout	0.9096579258181361
1	e0908_908_802_6	3_late_washout	0.8410899675522835
1	e0908_908_827_1	3_late_washout	0.8506767296377092
1	e0908_908_827_10	3_late_washout	0.803634343847549
1	e0908_908_827_11	3_late_washout	0.841045466234743
1	e0908_908_827_12	3_late_washout	0.798784765068005
1	e0908_908_827_13	3_late_washout	0.808987555233976
1	e0908_908_827_2	3_late_washout	0.8185765084199084
1	e0908_908_827_3	3_late_washout	0.959642590357574
1	e0908_908_827_4	3_late_washout	0.623441381962972
1	e0908_908_827_5	3_late_washout	0.897916316339358
1	e0908_908_827_6	3_late_washout	0.9763027949263205
1	e0908_908_827_7	3_late_washout	0.935098617838867
1	e0908_908_827_8	3_late_washout	0.5840423063504661
1	e0908_908_827_9	3_late_washout	0.71105559870715
1	e0908_908_852_1	3_late_washout	0.640107820369386
1	e0908_908_852_10	3_late_washout	0.731219425977156
1	e0908_908_852_2	3_late_washout	0.9056277570341433
1	e0908_908_852_3	3_late_washout	0.9161156175084835
1	e0908_908_852_4	3_late_washout	0.831975176042805
1	e0908_908_852_5	3_late_washout	1.1008643949633354
1	e0908_908_852_6	3_late_washout	0.851363991572241
1	e0908_908_852_7	3_late_washout	0.6693176795583207
1	e0908_908_852_8	3_late_washout	0.688420928751222
1	e0908_908_852_9	3_late_washout	0.926045749441958
2	e0905_905_118_1	1_no_treatment	1.09771295503874
2	e0905_905_118_10	1_no_treatment	0.531560073217435
2	e0905_905_118_11	1_no_treatment	0.7306593351685745
2	e0905_905_118_12	1_no_treatment	0.6880804433437986
2	e0905_905_118_13	1_no_treatment	0.902906116609756
2	e0905_905_118_14	1_no_treatment	0.529075704370385
2	e0905_905_118_15	1_no_treatment	0.9239071339218495
2	e0905_905_118_16	1_no_treatment	0.9774374434492025
2	e0905_905_118_17	1_no_treatment	0.627018980510996
2	e0905_905_118_18	1_no_treatment	0.552664751830234
2	e0905_905_118_19	1_no_treatment	1.0169839370663334
2	e0905_905_118_2	1_no_treatment	0.953945424742045
2	e0905_905_118_20	1_no_treatment	0.877755290020754
2	e0905_905_118_21	1_no_treatment	0.7415623308230115
2	e0905_905_118_22	1_no_treatment	1.42474758924672
2	e0905_905_118_23	1_no_treatment	0.971379791868771
2	e0905_905_118_24	1_no_treatment	0.8671596787139441
2	e0905_905_118_25	1_no_treatment	1.096010484991523
2	e0905_905_118_26	1_no_treatment	0.940999590246298
2	e0905_905_118_3	1_no_treatment	0.9450648619737195
2	e0905_905_118_4	1_no_treatment	0.961633497818644
2	e0905_905_118_5	1_no_treatment	0.842560649345568
2	e0905_905_118_6	1_no_treatment	0.8824875833096231
2	e0905_905_118_7	1_no_treatment	0.7732880653053085
2	e0905_905_118_8	1_no_treatment	0.885229415624587
2	e0905_905_118_9	1_no_treatment	0.718094133898267
2	e0905_905_141_1	1_no_treatment	0.7022938869198581
2	e0905_905_141_10	1_no_treatment	0.6979591548755175
2	e0905_905_141_11	1_no_treatment	0.9840272241544962
2	e0905_905_141_12	1_no_treatment	0.6663002023280655
2	e0905_905_141_13	1_no_treatment	0.6761283454962976
2	e0905_905_141_14	1_no_treatment	1.14373563858699
2	e0905_905_141_15	1_no_treatment	0.748324417755492
2	e0905_905_141_16	1_no_treatment	0.720843603756118
2	e0905_905_141_17	1_no_treatment	0.5848095805041229
2	e0905_905_141_18	1_no_treatment	0.421537731948811
2	e0905_905_141_19	1_no_treatment	0.9344453795964667
2	e0905_905_141_2	1_no_treatment	0.639552445302189
2	e0905_905_141_20	1_no_treatment	0.945245833764177
2	e0905_905_141_21	1_no_treatment	0.9657637648360163
2	e0905_905_141_3	1_no_treatment	0.60726746347054406
2	e0905_905_141_4	1_no_treatment	0.9103944229193359
2	e0905_905_141_5	1_no_treatment	1.0143039283171964
2	e0905_905_141_6	1_no_treatment	0.769717901550089
2	e0905_905_141_7	1_no_treatment	0.6325020528059235
2	e0905_905_141_8	1_no_treatment	0.61518723368202
2	e0905_905_141_9	1_no_treatment	0.554856688333744
2	e0905_905_26_1	1_no_treatment	0.813892831165269
2	e0905_905_26_10	1_no_treatment	0.664670864361352
2	e0905_905_26_11	1_no_treatment	0.83124335830393
2	e0905_905_26_12	1_no_treatment	0.933261588142587
2	e0905_905_26_13	1_no_treatment	0.829379470780246
2	e0905_905_26_14	1_no_treatment	1.070609504715974
2	e0905_905_26_15	1_no_treatment	0.852867320188247
2	e0905_905_26_16	1_no_treatment	0.9289851117837377
2	e0905_905_26_17	1_no_treatment	1.161787808715158
2	e0905_905_26_18	1_no_treatment	1.08532525909391
2	e0905_905_26_19	1_no_treatment	1.0010290073413386
2	e0905_905_26_2	1_no_treatment	0.668097994038679
2	e0905_905_26_3	1_no_treatment	1.0683028247753406
2	e0905_905_26_4	1_no_treatment	1.0436497376587515
2	e0905_905_26_5	1_no_treatment	0.9064535348950815
2	e0905_905_26_6	1_no_treatment	0.7930122052507556
2	e0905_905_26_7	1_no_treatment	0.8174973334352104
2	e0905_905_26_8	1_no_treatment	1.1285088808561334
2	e0905_905_26_9	1_no_treatment	0.6882201625576474
2	e0905_905_3_1	1_no_treatment	0.8915300602700035
2	e0905_905_3_10	1_no_treatment	0.5875590461262841
2	e0905_905_3_11	1_no_treatment	0.676307735177614
2	e0905_905_3_12	1_no_treatment	0.695345318496848
2	e0905_905_3_13	1_no_treatment	0.6450377947543776
2	e0905_905_3_14	1_no_treatment	0.720425230717393
2	e0905_905_3_15	1_no_treatment	0.722656969583315
2	e0905_905_3_16	1_no_treatment	0.8816820455904695
2	e0905_905_3_17	1_no_treatment	0.7824520392226004
2	e0905_905_3_2	1_no_treatment	0.718604167921038
2	e0905_905_3_3	1_no_treatment	0.534334973062313
2	e0905_905_3_4	1_no_treatment	0.731730089238286
2	e0905_905_3_5	1_no_treatment	0.5990874235205486
2	e0905_905_3_6	1_no_treatment	0.389699525490792
2	e0905_905_3_7	1_no_treatment	0.6581406724287303
2	e0905_905_3_8	1_no_treatment	0.489924689894187
2	e0905_905_3_9	1_no_treatment	0.7407943630967465
2	e0905_905_49_1	1_no_treatment	0.8710101417073706
2	e0905_905_49_10	1_no_treatment	0.9608982921541334
2	e0905_905_49_11	1_no_treatment	1.2035475810203935
2	e0905_905_49_12	1_no_treatment	0.8899016950249984
2	e0905_905_49_13	1_no_treatment	0.8706377626047019
2	e0905_905_49_2	1_no_treatment	0.311070038440372
2	e0905_905_49_3	1_no_treatment	0.717413638093508
2	e0905_905_49_4	1_no_treatment	0.9078251317148767
2	e0905_905_49_5	1_no_treatment	0.5065038259846599
2	e0905_905_49_6	1_no_treatment	0.580623214535003
2	e0905_905_49_7	1_no_treatment	0.5596400125342951
2	e0905_905_49_8	1_no_treatment	1.071974717569466
2	e0905_905_49_9	1_no_treatment	0.747196334207821
2	e0905_905_72_1	1_no_treatment	0.690857601075707
2	e0905_905_72_10	1_no_treatment	0.452936846293542
2	e0905_905_72_11	1_no_treatment	0.981476253048847
2	e0905_905_72_12	1_no_treatment	0.579514509460784
2	e0905_905_72_13	1_no_treatment	1.0798809493717
2	e0905_905_72_14	1_no_treatment	0.85834691212539
2	e0905_905_72_15	1_no_treatment	0.714423383066497
2	e0905_905_72_16	1_no_treatment	0.624937248653591
2	e0905_905_72_18	1_no_treatment	1.3085737996096456
2	e0905_905_72_19	1_no_treatment	0.784470723216966
2	e0905_905_72_2	1_no_treatment	0.470453331430111
2	e0905_905_72_20	1_no_treatment	0.858754555143384
2	e0905_905_72_3	1_no_treatment	0.43499204564016547
2	e0905_905_72_4	1_no_treatment	0.5402834425530001
2	e0905_905_72_5	1_no_treatment	0.48299110489101504
2	e0905_905_72_6	1_no_treatment	0.6958320580532875
2	e0905_905_72_7	1_no_treatment	1.132317892069404
2	e0905_905_72_8	1_no_treatment	0.693113069899122
2	e0905_905_72_9	1_no_treatment	0.737991433156256
2	e0905_905_95_1	1_no_treatment	0.9694335055945524
2	e0905_905_95_10	1_no_treatment	1.23804476568178
2	e0905_905_95_11	1_no_treatment	0.973698638590262
2	e0905_905_95_12	1_no_treatment	0.8488180740962955
2	e0905_905_95_2	1_no_treatment	0.7760175005326191
2	e0905_905_95_3	1_no_treatment	0.7920638050390466
2	e0905_905_95_4	1_no_treatment	0.9530103841742981
2	e0905_905_95_5	1_no_treatment	0.7741300114409689
2	e0905_905_95_6	1_no_treatment	0.7752294377989826
2	e0905_905_95_7	1_no_treatment	1.0573793412175105
2	e0905_905_95_8	1_no_treatment	0.6871485650261665
2	e0905_905_95_9	1_no_treatment	0.823066285098623
2	e0908_908_103_1	1_no_treatment	0.679991471115641
2	e0908_908_103_10	1_no_treatment	0.8621746708592635
2	e0908_908_103_11	1_no_treatment	0.808097615998891
2	e0908_908_103_12	1_no_treatment	0.742529650235123
2	e0908_908_103_13	1_no_treatment	0.896789253369212
2	e0908_908_103_14	1_no_treatment	0.6864217483777425
2	e0908_908_103_15	1_no_treatment	0.870273051349583
2	e0908_908_103_16	1_no_treatment	0.997941846269594
2	e0908_908_103_17	1_no_treatment	0.7362433431859073
2	e0908_908_103_18	1_no_treatment	0.7680136642874503
2	e0908_908_103_19	1_no_treatment	0.532049637144686
2	e0908_908_103_3	1_no_treatment	0.744576070598505
2	e0908_908_103_4	1_no_treatment	0.860872687840825
2	e0908_908_103_5	1_no_treatment	0.7667809350460917
2	e0908_908_103_6	1_no_treatment	0.5889219296038075
2	e0908_908_103_7	1_no_treatment	0.828777898438977
2	e0908_908_103_8	1_no_treatment	0.9845774985740793
2	e0908_908_103_9	1_no_treatment	0.8362243877576423
2	e0908_908_128_1	1_no_treatment	1.03842825570159
2	e0908_908_128_10	1_no_treatment	1.1646284377084504
2	e0908_908_128_11	1_no_treatment	1.089311658813801
2	e0908_908_128_12	1_no_treatment	0.7657998715972525
2	e0908_908_128_13	1_no_treatment	0.800671556519493
2	e0908_908_128_2	1_no_treatment	1.035592375976856
2	e0908_908_128_3	1_no_treatment	1.096431874460156
2	e0908_908_128_4	1_no_treatment	0.9606675009225217
2	e0908_908_128_5	1_no_treatment	0.70225859928853
2	e0908_908_128_6	1_no_treatment	0.9708200176278525
2	e0908_908_128_7	1_no_treatment	0.7123060310820635
2	e0908_908_128_8	1_no_treatment	0.853929139247466
2	e0908_908_128_9	1_no_treatment	0.9131265822755006
2	e0908_908_153_1	1_no_treatment	0.870188157889247
2	e0908_908_153_10	1_no_treatment	0.919623414382214
2	e0908_908_153_11	1_no_treatment	0.963419562287351
2	e0908_908_153_12	1_no_treatment	0.777773542362333
2	e0908_908_153_13	1_no_treatment	0.8934790225576614
2	e0908_908_153_14	1_no_treatment	0.9594569626557486
2	e0908_908_153_15	1_no_treatment	1.036915413282466
2	e0908_908_153_16	1_no_treatment	0.917362181928986
2	e0908_908_153_17	1_no_treatment	1.1186303494818366
2	e0908_908_153_18	1_no_treatment	0.8887700282127505
2	e0908_908_153_19	1_no_treatment	0.509865069447108
2	e0908_908_153_2	1_no_treatment	0.851798296417023
2	e0908_908_153_20	1_no_treatment	0.8303047014790186
2	e0908_908_153_3	1_no_treatment	0.961999067101351
2	e0908_908_153_4	1_no_treatment	1.02147826269608
2	e0908_908_153_5	1_no_treatment	0.9552889891644425
2	e0908_908_153_6	1_no_treatment	0.871780180273092
2	e0908_908_153_7	1_no_treatment	0.832996557838618
2	e0908_908_153_8	1_no_treatment	0.8056581876483779
2	e0908_908_153_9	1_no_treatment	0.849413563162844
2	e0908_908_28_1	1_no_treatment	0.594616070426521
2	e0908_908_28_10	1_no_treatment	0.743307186274319
2	e0908_908_28_2	1_no_treatment	1.07920196800255
2	e0908_908_28_3	1_no_treatment	0.734316692034497
2	e0908_908_28_4	1_no_treatment	0.708715683860753
2	e0908_908_28_5	1_no_treatment	1.00304816326852
2	e0908_908_28_6	1_no_treatment	1.174913271616665
2	e0908_908_28_7	1_no_treatment	0.8917279949676005
2	e0908_908_28_8	1_no_treatment	0.849232512047044
2	e0908_908_28_9	1_no_treatment	0.830154685824067
2	e0908_908_3_1	1_no_treatment	1.0013546984032726
2	e0908_908_3_2	1_no_treatment	0.8828243060284645
2	e0908_908_3_3	1_no_treatment	0.8183642344561317
2	e0908_908_3_4	1_no_treatment	0.8618725780764795
2	e0908_908_3_5	1_no_treatment	1.0902662966431005
2	e0908_908_3_6	1_no_treatment	0.896483727260695
2	e0908_908_53_1	1_no_treatment	1.03594880077246
2	e0908_908_53_10	1_no_treatment	1.06491280321601
2	e0908_908_53_11	1_no_treatment	1.09519436750831
2	e0908_908_53_2	1_no_treatment	0.90556206142256
2	e0908_908_53_3	1_no_treatment	1.1262950922222024
2	e0908_908_53_4	1_no_treatment	1.0653912776195396
2	e0908_908_53_5	1_no_treatment	0.858053424213024
2	e0908_908_53_6	1_no_treatment	0.9532007675574344
2	e0908_908_53_7	1_no_treatment	0.7655271614319881
2	e0908_908_53_8	1_no_treatment	1.01812410174767
2	e0908_908_53_9	1_no_treatment	0.913677337068577
2	e0908_908_78_1	1_no_treatment	1.025868442631629
2	e0908_908_78_2	1_no_treatment	0.964299782816482
2	e0908_908_78_3	1_no_treatment	0.837704205291439
2	e0908_908_78_4	1_no_treatment	0.815099142607141
2	e0908_908_78_5	1_no_treatment	0.960092772601594
2	e0908_908_78_6	1_no_treatment	0.513613148077977
2	e0908_908_78_7	1_no_treatment	0.9757837195415157
2	e0908_908_78_8	1_no_treatment	1.0589640046550248
2	e0908_908_78_9	1_no_treatment	0.8783686401730947
2	e0905_905_486_1	2_no_washout	0.7249057278371563
2	e0905_905_486_10	2_no_washout	0.6899229654678916
2	e0905_905_486_11	2_no_washout	0.9380724250637157
2	e0905_905_486_12	2_no_washout	0.6935907669943255
2	e0905_905_486_2	2_no_washout	0.9793965086693025
2	e0905_905_486_3	2_no_washout	0.710432137225534
2	e0905_905_486_4	2_no_washout	0.7054359910900546
2	e0905_905_486_5	2_no_washout	0.5880526699701301
2	e0905_905_486_6	2_no_washout	0.6380538694238195
2	e0905_905_486_7	2_no_washout	0.5329769552366644
2	e0905_905_486_8	2_no_washout	0.7963185089540793
2	e0905_905_486_9	2_no_washout	0.5030595585919703
2	e0905_905_509_1	2_no_washout	0.6216079373602861
2	e0905_905_509_10	2_no_washout	1.095427703006845
2	e0905_905_509_11	2_no_washout	1.0300019140326897
2	e0905_905_509_12	2_no_washout	1.11972252602512
2	e0905_905_509_2	2_no_washout	0.910691485917012
2	e0905_905_509_3	2_no_washout	0.816950157026952
2	e0905_905_509_4	2_no_washout	0.5765828483428077
2	e0905_905_509_5	2_no_washout	0.784249754154292
2	e0905_905_509_6	2_no_washout	0.662306511629121
2	e0905_905_509_7	2_no_washout	0.39119329860038
2	e0905_905_509_8	2_no_washout	0.6782028884357956
2	e0905_905_509_9	2_no_washout	0.8283700996930915
2	e0905_905_532_1	2_no_washout	0.8053853438933385
2	e0905_905_532_10	2_no_washout	1.11144680762524
2	e0905_905_532_11	2_no_washout	0.712275472618199
2	e0905_905_532_12	2_no_washout	0.9676555847868544
2	e0905_905_532_13	2_no_washout	0.843518101325852
2	e0905_905_532_14	2_no_washout	0.8257317025116575
2	e0905_905_532_15	2_no_washout	0.6767023473469165
2	e0905_905_532_16	2_no_washout	0.7349410367519876
2	e0905_905_532_17	2_no_washout	0.6860633391011737
2	e0905_905_532_18	2_no_washout	0.633087734515721
2	e0905_905_532_19	2_no_washout	0.5670667689590616
2	e0905_905_532_2	2_no_washout	0.780037144773555
2	e0905_905_532_20	2_no_washout	0.906605247440437
2	e0905_905_532_21	2_no_washout	0.6699623039983008
2	e0905_905_532_22	2_no_washout	0.596891212853732
2	e0905_905_532_23	2_no_washout	0.76084166641246
2	e0905_905_532_24	2_no_washout	0.514792466356
2	e0905_905_532_25	2_no_washout	0.690682208204478
2	e0905_905_532_26	2_no_washout	0.8582390552962309
2	e0905_905_532_3	2_no_washout	0.7259239968014236
2	e0905_905_532_4	2_no_washout	0.740763813914908
2	e0905_905_532_5	2_no_washout	0.686219270667261
2	e0905_905_532_6	2_no_washout	0.8018410566435075
2	e0905_905_532_7	2_no_washout	0.679721923166203
2	e0905_905_532_8	2_no_washout	0.608727109689558
2	e0905_905_532_9	2_no_washout	0.8130968004658845
2	e0905_905_555_1	2_no_washout	0.556399838552883
2	e0905_905_555_10	2_no_washout	0.628839914160343
2	e0905_905_555_11	2_no_washout	0.5478275349939674
2	e0905_905_555_12	2_no_washout	0.7082578848409223
2	e0905_905_555_2	2_no_washout	0.640844459553501
2	e0905_905_555_3	2_no_washout	0.778307705448844
2	e0905_905_555_4	2_no_washout	0.880021394812422
2	e0905_905_555_5	2_no_washout	0.891193107217398
2	e0905_905_555_6	2_no_washout	0.8813377860571625
2	e0905_905_555_7	2_no_washout	0.71043223250265
2	e0905_905_555_8	2_no_washout	0.604952946446221
2	e0905_905_555_9	2_no_washout	0.854665835676524
2	e0905_905_578_1	2_no_washout	1.18724761640987
2	e0905_905_578_10	2_no_washout	0.6374908629806685
2	e0905_905_578_2	2_no_washout	0.708644823348881
2	e0905_905_578_3	2_no_washout	0.9471730385520982
2	e0905_905_578_4	2_no_washout	0.7952935872896936
2	e0905_905_578_5	2_no_washout	0.862787702359934
2	e0905_905_578_6	2_no_washout	0.7461688975675
2	e0905_905_578_7	2_no_washout	0.8284800998682156
2	e0905_905_578_8	2_no_washout	0.749859738869994
2	e0905_905_578_9	2_no_washout	0.683938554469667
2	e0905_905_601_1	2_no_washout	0.811665036592284
2	e0905_905_601_10	2_no_washout	0.8572167916164397
2	e0905_905_601_11	2_no_washout	1.3760622534619755
2	e0905_905_601_12	2_no_washout	0.591409527160475
2	e0905_905_601_13	2_no_washout	1.0777120249739216
2	e0905_905_601_14	2_no_washout	0.7073352374490395
2	e0905_905_601_15	2_no_washout	0.7137855679220595
2	e0905_905_601_16	2_no_washout	0.5345557257347104
2	e0905_905_601_17	2_no_washout	0.756993253993901
2	e0905_905_601_2	2_no_washout	0.817264109302185
2	e0905_905_601_3	2_no_washout	0.753112468109075
2	e0905_905_601_4	2_no_washout	0.6757576707795645
2	e0905_905_601_5	2_no_washout	1.0616100320221227
2	e0905_905_601_6	2_no_washout	0.887819739626958
2	e0905_905_601_7	2_no_washout	0.6952541830528489
2	e0905_905_601_8	2_no_washout	0.7344281463278495
2	e0905_905_601_9	2_no_washout	0.8588383339794572
2	e0905_905_624_1	2_no_washout	0.6159872628846463
2	e0905_905_624_10	2_no_washout	1.014000959488922
2	e0905_905_624_11	2_no_washout	0.8557823392841875
2	e0905_905_624_12	2_no_washout	1.178957405437715
2	e0905_905_624_2	2_no_washout	0.894087505244099
2	e0905_905_624_3	2_no_washout	0.51350681061477
2	e0905_905_624_4	2_no_washout	0.7515294169113624
2	e0905_905_624_5	2_no_washout	0.675224723953513
2	e0905_905_624_6	2_no_washout	0.873637192616895
2	e0905_905_624_7	2_no_washout	0.5423180101910821
2	e0905_905_624_8	2_no_washout	0.6710264232030145
2	e0905_905_624_9	2_no_washout	0.72261462494758
2	e0908_908_528_1	2_no_washout	0.859913544315273
2	e0908_908_528_2	2_no_washout	0.9530878637288257
2	e0908_908_528_3	2_no_washout	0.870972323758182
2	e0908_908_528_4	2_no_washout	1.10134961181393
2	e0908_908_528_5	2_no_washout	1.1873947156100366
2	e0908_908_528_6	2_no_washout	0.685493901128611
2	e0908_908_528_7	2_no_washout	1.0510492935458664
2	e0908_908_553_1	2_no_washout	0.70815761423184
2	e0908_908_553_10	2_no_washout	0.5237067551177057
2	e0908_908_553_11	2_no_washout	0.383504654700351
2	e0908_908_553_12	2_no_washout	0.47745933490980397
2	e0908_908_553_2	2_no_washout	0.739677164726501
2	e0908_908_553_3	2_no_washout	1.31907115888361
2	e0908_908_553_4	2_no_washout	0.9260011587621
2	e0908_908_553_5	2_no_washout	0.852713923269768
2	e0908_908_553_6	2_no_washout	0.6678430048609375
2	e0908_908_553_7	2_no_washout	0.573452591713098
2	e0908_908_553_8	2_no_washout	0.611544013544326
2	e0908_908_553_9	2_no_washout	0.697042992747575
2	e0908_908_578_1	2_no_washout	0.9810705015215251
2	e0908_908_578_10	2_no_washout	1.03902745872877
2	e0908_908_578_11	2_no_washout	1.09088428024588
2	e0908_908_578_2	2_no_washout	0.8232231535272639
2	e0908_908_578_3	2_no_washout	0.9306721850335005
2	e0908_908_578_4	2_no_washout	1.046651590443966
2	e0908_908_578_5	2_no_washout	0.8930070967370315
2	e0908_908_578_6	2_no_washout	1.148771095545428
2	e0908_908_578_7	2_no_washout	1.00657297717343
2	e0908_908_578_8	2_no_washout	0.840510432079387
2	e0908_908_578_9	2_no_washout	0.782767650335433
2	e0908_908_603_1	2_no_washout	1.0817168576688536
2	e0908_908_603_2	2_no_washout	1.220507384525725
2	e0908_908_603_3	2_no_washout	1.201391544648615
2	e0908_908_603_4	2_no_washout	1.38382235052251
2	e0908_908_603_5	2_no_washout	0.8264130955011243
2	e0908_908_603_6	2_no_washout	0.8763749605860465
2	e0908_908_628_1	2_no_washout	0.665925788128276
2	e0908_908_628_10	2_no_washout	0.7382789464916795
2	e0908_908_628_11	2_no_washout	0.679312331061657
2	e0908_908_628_12	2_no_washout	0.998047898893823
2	e0908_908_628_13	2_no_washout	0.6317105522844046
2	e0908_908_628_14	2_no_washout	0.690347830431257
2	e0908_908_628_2	2_no_washout	0.8533672690688755
2	e0908_908_628_3	2_no_washout	0.6923594939213055
2	e0908_908_628_4	2_no_washout	1.188865930915795
2	e0908_908_628_5	2_no_washout	0.888446360455626
2	e0908_908_628_6	2_no_washout	1.0710901980038885
2	e0908_908_628_7	2_no_washout	0.94333086500508
2	e0908_908_628_8	2_no_washout	0.874712927766676
2	e0908_908_628_9	2_no_washout	0.6902173206229173
2	e0908_908_653_1	2_no_washout	0.9724001095085824
2	e0908_908_653_10	2_no_washout	1.0506185902661453
2	e0908_908_653_11	2_no_washout	1.02798140100458
2	e0908_908_653_12	2_no_washout	0.743049049563466
2	e0908_908_653_13	2_no_washout	0.850037497565185
2	e0908_908_653_14	2_no_washout	0.550516068508628
2	e0908_908_653_15	2_no_washout	0.7830959189153486
2	e0908_908_653_16	2_no_washout	0.966049509637986
2	e0908_908_653_17	2_no_washout	1.1701381516823763
2	e0908_908_653_2	2_no_washout	0.8583961572564001
2	e0908_908_653_3	2_no_washout	0.9681097044266709
2	e0908_908_653_4	2_no_washout	1.05313334575869
2	e0908_908_653_5	2_no_washout	0.956448163098038
2	e0908_908_653_6	2_no_washout	0.9101880494236775
2	e0908_908_653_7	2_no_washout	0.8332874039122705
2	e0908_908_653_8	2_no_washout	1.0439501291544437
2	e0908_908_653_9	2_no_washout	0.714711202009584
2	e0908_908_678_1	2_no_washout	0.7346293467854497
2	e0908_908_678_10	2_no_washout	0.8312843206975975
2	e0908_908_678_11	2_no_washout	0.9157874161294303
2	e0908_908_678_12	2_no_washout	0.6739502440206764
2	e0908_908_678_13	2_no_washout	0.8036349215714225
2	e0908_908_678_14	2_no_washout	1.03412455041457
2	e0908_908_678_15	2_no_washout	0.9793110629558266
2	e0908_908_678_2	2_no_washout	1.074297813277838
2	e0908_908_678_3	2_no_washout	0.850590909612072
2	e0908_908_678_5	2_no_washout	0.8639190196918665
2	e0908_908_678_6	2_no_washout	0.89519371530259
2	e0908_908_678_7	2_no_washout	0.9551100955212966
2	e0908_908_678_8	2_no_washout	0.6685737039805331
2	e0908_908_678_9	2_no_washout	0.9392885741136271
2	e0905_905_647_1	3_late_washout	0.704352019372756
2	e0905_905_647_10	3_late_washout	0.8265382288183005
2	e0905_905_647_11	3_late_washout	0.65531234331365
2	e0905_905_647_12	3_late_washout	0.864000041376308
2	e0905_905_647_13	3_late_washout	0.7573900622164005
2	e0905_905_647_14	3_late_washout	0.144261714661208
2	e0905_905_647_15	3_late_washout	0.6800374133351385
2	e0905_905_647_16	3_late_washout	1.302429000926245
2	e0905_905_647_17	3_late_washout	0.6687560879760812
2	e0905_905_647_18	3_late_washout	0.9084673636038764
2	e0905_905_647_19	3_late_washout	0.6586090562410415
2	e0905_905_647_2	3_late_washout	0.429071593091655
2	e0905_905_647_20	3_late_washout	0.988888345824981
2	e0905_905_647_3	3_late_washout	1.0666744555213485
2	e0905_905_647_4	3_late_washout	0.7577311054825779
2	e0905_905_647_5	3_late_washout	0.86451762308862
2	e0905_905_647_6	3_late_washout	0.572098219510196
2	e0905_905_647_7	3_late_washout	0.624402700497884
2	e0905_905_647_8	3_late_washout	0.289056918438575
2	e0905_905_647_9	3_late_washout	0.714473281871232
2	e0905_905_670_1	3_late_washout	0.655156897844078
2	e0905_905_670_10	3_late_washout	0.686696297054202
2	e0905_905_670_11	3_late_washout	0.94756146140943
2	e0905_905_670_12	3_late_washout	0.766504509739332
2	e0905_905_670_13	3_late_washout	0.8658491994599403
2	e0905_905_670_2	3_late_washout	0.8445434003791354
2	e0905_905_670_3	3_late_washout	0.9166454991184073
2	e0905_905_670_4	3_late_washout	1.1011658192149956
2	e0905_905_670_5	3_late_washout	1.0168939983114549
2	e0905_905_670_6	3_late_washout	0.6704151292145839
2	e0905_905_670_7	3_late_washout	0.627326878842617
2	e0905_905_670_8	3_late_washout	0.6378276198913465
2	e0905_905_670_9	3_late_washout	0.599958221853106
2	e0905_905_693_1	3_late_washout	0.8705651469796329
2	e0905_905_693_10	3_late_washout	0.6948856563199894
2	e0905_905_693_11	3_late_washout	0.6883465683507325
2	e0905_905_693_12	3_late_washout	0.7740133033166944
2	e0905_905_693_13	3_late_washout	0.806042344831468
2	e0905_905_693_14	3_late_washout	0.595762192865223
2	e0905_905_693_15	3_late_washout	0.7016971877388205
2	e0905_905_693_16	3_late_washout	0.60267768948453
2	e0905_905_693_17	3_late_washout	0.582676744410249
2	e0905_905_693_18	3_late_washout	0.8329470704419453
2	e0905_905_693_19	3_late_washout	0.550711419866111
2	e0905_905_693_2	3_late_washout	0.685113985014137
2	e0905_905_693_20	3_late_washout	0.6779954770886755
2	e0905_905_693_21	3_late_washout	0.6479357321699755
2	e0905_905_693_3	3_late_washout	0.935011625322384
2	e0905_905_693_4	3_late_washout	0.977997976845923
2	e0905_905_693_5	3_late_washout	0.6724271088958096
2	e0905_905_693_6	3_late_washout	0.6516852710460204
2	e0905_905_693_7	3_late_washout	0.9315876370894794
2	e0905_905_693_8	3_late_washout	0.299881229477481
2	e0905_905_693_9	3_late_washout	0.73837105810678
2	e0905_905_716_1	3_late_washout	0.8523462723262505
2	e0905_905_716_10	3_late_washout	0.5066057461851695
2	e0905_905_716_11	3_late_washout	0.526642105161232
2	e0905_905_716_12	3_late_washout	0.518273105931218
2	e0905_905_716_13	3_late_washout	1.122628865699458
2	e0905_905_716_14	3_late_washout	1.1548572690348604
2	e0905_905_716_2	3_late_washout	0.486507468072717
2	e0905_905_716_3	3_late_washout	0.8395803096793567
2	e0905_905_716_4	3_late_washout	0.851630681438474
2	e0905_905_716_5	3_late_washout	0.7975954203535438
2	e0905_905_716_6	3_late_washout	0.6394707848616501
2	e0905_905_716_7	3_late_washout	0.8774147535588119
2	e0905_905_716_8	3_late_washout	0.768720819029328
2	e0905_905_716_9	3_late_washout	0.826365550454904
2	e0905_905_739_1	3_late_washout	0.7696360101845805
2	e0905_905_739_10	3_late_washout	0.676433890674196
2	e0905_905_739_11	3_late_washout	0.6752927550943285
2	e0905_905_739_12	3_late_washout	0.859966284083595
2	e0905_905_739_13	3_late_washout	0.8020603100211781
2	e0905_905_739_14	3_late_washout	0.6646598045780795
2	e0905_905_739_15	3_late_washout	0.86293093655681
2	e0905_905_739_2	3_late_washout	0.68579347050237
2	e0905_905_739_3	3_late_washout	0.618686358502015
2	e0905_905_739_4	3_late_washout	0.583874344897512
2	e0905_905_739_5	3_late_washout	1.00867357033462
2	e0905_905_739_6	3_late_washout	0.750959430811754
2	e0905_905_739_7	3_late_washout	0.794835359178594
2	e0905_905_739_8	3_late_washout	0.58795557009209
2	e0905_905_739_9	3_late_washout	1.0343896941548336
2	e0905_905_762_1	3_late_washout	0.8098374430225885
2	e0905_905_762_10	3_late_washout	1.2046786946441639
2	e0905_905_762_11	3_late_washout	0.8237674437888824
2	e0905_905_762_12	3_late_washout	1.115516477519846
2	e0905_905_762_13	3_late_washout	1.1307206972694845
2	e0905_905_762_14	3_late_washout	1.0134043346088921
2	e0905_905_762_2	3_late_washout	0.8243665999180925
2	e0905_905_762_3	3_late_washout	0.963493487090035
2	e0905_905_762_4	3_late_washout	0.873518416182425
2	e0905_905_762_5	3_late_washout	1.123738094898685
2	e0905_905_762_6	3_late_washout	0.9244907020138795
2	e0905_905_762_7	3_late_washout	0.881668559661335
2	e0905_905_762_8	3_late_washout	0.793359811495493
2	e0905_905_762_9	3_late_washout	1.06002329329478
2	e0905_905_785_1	3_late_washout	0.930397522112861
2	e0905_905_785_2	3_late_washout	0.53727684626391
2	e0905_905_785_3	3_late_washout	1.2528433332322542
2	e0905_905_785_4	3_late_washout	0.665884966817391
2	e0905_905_785_5	3_late_washout	0.7288243137652506
2	e0905_905_785_6	3_late_washout	1.13948722592769
2	e0905_905_785_7	3_late_washout	0.703020595271055
2	e0905_905_785_8	3_late_washout	0.867896838056722
2	e0908_908_703_1	3_late_washout	0.9637826185801719
2	e0908_908_703_2	3_late_washout	0.83239885392375
2	e0908_908_703_3	3_late_washout	0.885694587739647
2	e0908_908_703_4	3_late_washout	1.0649425517713351
2	e0908_908_703_5	3_late_washout	1.1735846627429
2	e0908_908_728_1	3_late_washout	0.988864605809125
2	e0908_908_728_10	3_late_washout	1.052053908287242
2	e0908_908_728_2	3_late_washout	0.7549347245364559
2	e0908_908_728_3	3_late_washout	1.179902160988195
2	e0908_908_728_4	3_late_washout	0.7721590325664549
2	e0908_908_728_5	3_late_washout	0.944995776933148
2	e0908_908_728_6	3_late_washout	0.7752972070998689
2	e0908_908_728_7	3_late_washout	0.54887494321461
2	e0908_908_728_8	3_late_washout	0.8898881467154646
2	e0908_908_728_9	3_late_washout	0.955693539044127
2	e0908_908_753_1	3_late_washout	0.5631758714340109
2	e0908_908_753_10	3_late_washout	1.056129538409278
2	e0908_908_753_11	3_late_washout	0.615399453342181
2	e0908_908_753_12	3_late_washout	0.787925712771467
2	e0908_908_753_13	3_late_washout	1.1080649566797625
2	e0908_908_753_14	3_late_washout	0.948480962744261
2	e0908_908_753_2	3_late_washout	0.7297423270513025
2	e0908_908_753_3	3_late_washout	0.6700079821675557
2	e0908_908_753_4	3_late_washout	0.7188509375279429
2	e0908_908_753_5	3_late_washout	0.8381972559414347
2	e0908_908_753_6	3_late_washout	0.491889020722729
2	e0908_908_753_7	3_late_washout	0.8162755676071765
2	e0908_908_753_8	3_late_washout	0.8567534783436397
2	e0908_908_753_9	3_late_washout	0.8269992597290163
2	e0908_908_778_1	3_late_washout	0.9117617855510285
2	e0908_908_778_10	3_late_washout	0.6733204546979086
2	e0908_908_778_11	3_late_washout	0.9980741105096207
2	e0908_908_778_12	3_late_washout	0.799893448076036
2	e0908_908_778_3	3_late_washout	0.923785562164972
2	e0908_908_778_4	3_late_washout	0.722912007227246
2	e0908_908_778_5	3_late_washout	0.810582576303281
2	e0908_908_778_6	3_late_washout	0.8697381200222043
2	e0908_908_778_7	3_late_washout	0.8738676820253706
2	e0908_908_778_8	3_late_washout	0.7334964632052845
2	e0908_908_778_9	3_late_washout	0.694945168765824
2	e0908_908_803_1	3_late_washout	0.7796110284531863
2	e0908_908_803_2	3_late_washout	0.8686966920531825
2	e0908_908_803_3	3_late_washout	0.6955710408934399
2	e0908_908_803_4	3_late_washout	0.83528763381939
2	e0908_908_803_5	3_late_washout	0.8937295938868065
2	e0908_908_803_6	3_late_washout	0.753416738945874
2	e0908_908_803_7	3_late_washout	0.866378814051049
2	e0908_908_803_8	3_late_washout	0.861223990816462
2	e0908_908_828_1	3_late_washout	0.908358876990292
2	e0908_908_828_10	3_late_washout	0.920793790519636
2	e0908_908_828_11	3_late_washout	0.885033520379525
2	e0908_908_828_12	3_late_washout	0.850278009323411
2	e0908_908_828_2	3_late_washout	1.0751009338291375
2	e0908_908_828_3	3_late_washout	0.704926033503727
2	e0908_908_828_4	3_late_washout	0.826223084230025
2	e0908_908_828_5	3_late_washout	0.654233483718553
2	e0908_908_828_6	3_late_washout	0.905397171450796
2	e0908_908_828_7	3_late_washout	0.667108830855963
2	e0908_908_828_8	3_late_washout	0.754081931992063
2	e0908_908_828_9	3_late_washout	0.730780401216761
2	e0908_908_853_1	3_late_washout	0.784344711664063
2	e0908_908_853_2	3_late_washout	1.0585346661754753
2	e0908_908_853_3	3_late_washout	0.9172941207280685
2	e0908_908_853_4	3_late_washout	0.908403053072938
2	e0908_908_853_5	3_late_washout	0.8263463343985925
2	e0908_908_853_6	3_late_washout	0.9419477858439457
2	e0908_908_853_7	3_late_washout	0.839591584539106
2	e0908_908_853_8	3_late_washout	0.79270216315945
2	e0908_908_853_9	3_late_washout	1.0851061035624734
3	e0905_905_119_1	1_no_treatment	1.0170224151691354
3	e0905_905_119_10	1_no_treatment	0.57126594069165
3	e0905_905_119_11	1_no_treatment	0.7859116673193141
3	e0905_905_119_12	1_no_treatment	0.7910382047823326
3	e0905_905_119_13	1_no_treatment	0.680168812856881
3	e0905_905_119_14	1_no_treatment	1.021116090701912
3	e0905_905_119_15	1_no_treatment	0.5584600449426175
3	e0905_905_119_16	1_no_treatment	0.9733171070161065
3	e0905_905_119_17	1_no_treatment	0.9511125216585035
3	e0905_905_119_18	1_no_treatment	0.9261440866062493
3	e0905_905_119_19	1_no_treatment	0.698861717368232
3	e0905_905_119_2	1_no_treatment	0.8043260817048765
3	e0905_905_119_20	1_no_treatment	0.7735227989415729
3	e0905_905_119_21	1_no_treatment	0.7480389414017561
3	e0905_905_119_22	1_no_treatment	0.9288167706531314
3	e0905_905_119_23	1_no_treatment	0.955811385949325
3	e0905_905_119_24	1_no_treatment	0.7130991173673906
3	e0905_905_119_25	1_no_treatment	1.0476395797598048
3	e0905_905_119_26	1_no_treatment	0.9863357228752421
3	e0905_905_119_3	1_no_treatment	0.916127608669283
3	e0905_905_119_4	1_no_treatment	0.731589445647648
3	e0905_905_119_5	1_no_treatment	1.00631406353941
3	e0905_905_119_6	1_no_treatment	0.8122577248014805
3	e0905_905_119_7	1_no_treatment	0.712058100948247
3	e0905_905_119_8	1_no_treatment	0.875813749387867
3	e0905_905_119_9	1_no_treatment	0.691694550402753
3	e0905_905_142_1	1_no_treatment	0.765308692305951
3	e0905_905_142_10	1_no_treatment	0.961750473520889
3	e0905_905_142_11	1_no_treatment	0.7656464128189595
3	e0905_905_142_12	1_no_treatment	0.6308630052620541
3	e0905_905_142_13	1_no_treatment	0.931579170707017
3	e0905_905_142_14	1_no_treatment	0.44606739185577265
3	e0905_905_142_15	1_no_treatment	0.833993672983069
3	e0905_905_142_16	1_no_treatment	0.7712365799734123
3	e0905_905_142_17	1_no_treatment	0.6962766591408587
3	e0905_905_142_18	1_no_treatment	0.634215493648332
3	e0905_905_142_19	1_no_treatment	0.380241600321378
3	e0905_905_142_2	1_no_treatment	0.6331640418704925
3	e0905_905_142_20	1_no_treatment	0.9112247020355537
3	e0905_905_142_21	1_no_treatment	0.993597026229269
3	e0905_905_142_22	1_no_treatment	0.9012767448114244
3	e0905_905_142_3	1_no_treatment	0.6950536826759095
3	e0905_905_142_4	1_no_treatment	0.950929667409539
3	e0905_905_142_5	1_no_treatment	1.0359214696913477
3	e0905_905_142_6	1_no_treatment	0.7321945809430663
3	e0905_905_142_7	1_no_treatment	0.8284853821702545
3	e0905_905_142_8	1_no_treatment	0.8943335739919059
3	e0905_905_142_9	1_no_treatment	0.6264389092442265
3	e0905_905_27_1	1_no_treatment	0.723336261694148
3	e0905_905_27_10	1_no_treatment	1.0160008702220908
3	e0905_905_27_11	1_no_treatment	0.713806959295476
3	e0905_905_27_12	1_no_treatment	0.557364345488675
3	e0905_905_27_13	1_no_treatment	0.79566126360386
3	e0905_905_27_14	1_no_treatment	1.0880639347022498
3	e0905_905_27_15	1_no_treatment	0.798342303198838
3	e0905_905_27_16	1_no_treatment	1.0702349363987103
3	e0905_905_27_17	1_no_treatment	0.844989963011533
3	e0905_905_27_18	1_no_treatment	0.870531631470584
3	e0905_905_27_19	1_no_treatment	1.0444318328769955
3	e0905_905_27_2	1_no_treatment	0.714390234124785
3	e0905_905_27_20	1_no_treatment	1.159128853300965
3	e0905_905_27_21	1_no_treatment	1.063532707888188
3	e0905_905_27_3	1_no_treatment	1.162549454106561
3	e0905_905_27_4	1_no_treatment	0.8399919111337935
3	e0905_905_27_5	1_no_treatment	1.0670108194218375
3	e0905_905_27_6	1_no_treatment	0.9251119806850743
3	e0905_905_27_7	1_no_treatment	0.863595035253382
3	e0905_905_27_8	1_no_treatment	0.8621374950879119
3	e0905_905_27_9	1_no_treatment	0.905650165797412
3	e0905_905_4_1	1_no_treatment	0.787545802585605
3	e0905_905_4_10	1_no_treatment	0.7601813286074195
3	e0905_905_4_11	1_no_treatment	0.7064182236116763
3	e0905_905_4_13	1_no_treatment	0.8211488012097635
3	e0905_905_4_14	1_no_treatment	0.8863101318019455
3	e0905_905_4_15	1_no_treatment	0.9835689643713865
3	e0905_905_4_16	1_no_treatment	0.921988337085628
3	e0905_905_4_17	1_no_treatment	0.744665287400228
3	e0905_905_4_2	1_no_treatment	1.071570041505973
3	e0905_905_4_3	1_no_treatment	0.624652084788948
3	e0905_905_4_4	1_no_treatment	0.8417596414610005
3	e0905_905_4_5	1_no_treatment	0.868787685776811
3	e0905_905_4_6	1_no_treatment	0.7962939966297433
3	e0905_905_4_7	1_no_treatment	0.7118456522223771
3	e0905_905_4_8	1_no_treatment	0.749130440696037
3	e0905_905_4_9	1_no_treatment	0.7345083466660445
3	e0905_905_50_1	1_no_treatment	0.7493216595685765
3	e0905_905_50_10	1_no_treatment	1.0033115746145358
3	e0905_905_50_11	1_no_treatment	0.9818435835843631
3	e0905_905_50_12	1_no_treatment	0.8170234287005536
3	e0905_905_50_2	1_no_treatment	0.378689828636883
3	e0905_905_50_3	1_no_treatment	0.648054190378405
3	e0905_905_50_4	1_no_treatment	0.5905838519996135
3	e0905_905_50_5	1_no_treatment	0.7526535861421533
3	e0905_905_50_6	1_no_treatment	0.809976339191878
3	e0905_905_50_7	1_no_treatment	0.4278574725047005
3	e0905_905_50_8	1_no_treatment	0.7886061961732
3	e0905_905_50_9	1_no_treatment	0.9632386429294997
3	e0905_905_73_1	1_no_treatment	0.7049633653868017
3	e0905_905_73_10	1_no_treatment	0.612499088500477
3	e0905_905_73_11	1_no_treatment	0.8602164528560576
3	e0905_905_73_12	1_no_treatment	0.624630983886816
3	e0905_905_73_13	1_no_treatment	0.774117074214295
3	e0905_905_73_14	1_no_treatment	1.0813117335708
3	e0905_905_73_15	1_no_treatment	0.7556749280244555
3	e0905_905_73_16	1_no_treatment	0.8520641879150286
3	e0905_905_73_17	1_no_treatment	0.702548238786112
3	e0905_905_73_2	1_no_treatment	0.46940920381310064
3	e0905_905_73_3	1_no_treatment	0.5560022348552945
3	e0905_905_73_4	1_no_treatment	0.473845796860355
3	e0905_905_73_5	1_no_treatment	0.6639379619045535
3	e0905_905_73_6	1_no_treatment	0.6528178775056873
3	e0905_905_73_7	1_no_treatment	1.1534540055876614
3	e0905_905_73_8	1_no_treatment	0.520461882768471
3	e0905_905_73_9	1_no_treatment	0.378918551760192
3	e0905_905_96_1	1_no_treatment	0.8440463306370416
3	e0905_905_96_10	1_no_treatment	0.8995420795323481
3	e0905_905_96_11	1_no_treatment	0.6760586475241219
3	e0905_905_96_2	1_no_treatment	0.840986208742707
3	e0905_905_96_3	1_no_treatment	0.8076522876137606
3	e0905_905_96_4	1_no_treatment	0.804122708383204
3	e0905_905_96_5	1_no_treatment	0.8363334129943056
3	e0905_905_96_6	1_no_treatment	0.8633883162480804
3	e0905_905_96_7	1_no_treatment	0.8713917392165637
3	e0905_905_96_8	1_no_treatment	0.9589892508856225
3	e0905_905_96_9	1_no_treatment	0.958508263829494
3	e0908_908_104_1	1_no_treatment	1.25696051658884
3	e0908_908_104_10	1_no_treatment	1.035168309895472
3	e0908_908_104_11	1_no_treatment	0.9932375734253844
3	e0908_908_104_12	1_no_treatment	0.879424246584521
3	e0908_908_104_13	1_no_treatment	0.7979385153073973
3	e0908_908_104_14	1_no_treatment	0.680297455069535
3	e0908_908_104_15	1_no_treatment	0.924878649890785
3	e0908_908_104_16	1_no_treatment	0.7299537485114315
3	e0908_908_104_17	1_no_treatment	0.891883339915042
3	e0908_908_104_18	1_no_treatment	0.7758398559930433
3	e0908_908_104_19	1_no_treatment	0.855270310967875
3	e0908_908_104_2	1_no_treatment	0.821528535127948
3	e0908_908_104_20	1_no_treatment	0.5422858136607115
3	e0908_908_104_21	1_no_treatment	1.46949282460447
3	e0908_908_104_3	1_no_treatment	0.938679818836836
3	e0908_908_104_4	1_no_treatment	1.05246324910398
3	e0908_908_104_5	1_no_treatment	1.0975114478284556
3	e0908_908_104_6	1_no_treatment	1.08378975475104
3	e0908_908_104_7	1_no_treatment	1.0878667685313232
3	e0908_908_104_8	1_no_treatment	0.6862780394734127
3	e0908_908_104_9	1_no_treatment	0.937113730872156
3	e0908_908_129_1	1_no_treatment	1.06362942570705
3	e0908_908_129_10	1_no_treatment	1.0148342424357726
3	e0908_908_129_11	1_no_treatment	0.5155148899703705
3	e0908_908_129_12	1_no_treatment	1.040173352569331
3	e0908_908_129_13	1_no_treatment	1.0467511305773955
3	e0908_908_129_14	1_no_treatment	0.690112118378211
3	e0908_908_129_15	1_no_treatment	0.630739794126697
3	e0908_908_129_2	1_no_treatment	1.0783515109389625
3	e0908_908_129_3	1_no_treatment	0.7379525036583143
3	e0908_908_129_4	1_no_treatment	0.844423774191801
3	e0908_908_129_5	1_no_treatment	0.8878231158330513
3	e0908_908_129_6	1_no_treatment	0.827251263110718
3	e0908_908_129_7	1_no_treatment	0.6846544849581275
3	e0908_908_129_8	1_no_treatment	0.7813496475646124
3	e0908_908_129_9	1_no_treatment	0.6941383804611829
3	e0908_908_154_1	1_no_treatment	0.885658981416108
3	e0908_908_154_10	1_no_treatment	0.984641943643653
3	e0908_908_154_11	1_no_treatment	0.944122655974419
3	e0908_908_154_12	1_no_treatment	0.8422815460524167
3	e0908_908_154_13	1_no_treatment	0.785980277944947
3	e0908_908_154_14	1_no_treatment	0.9272087337407435
3	e0908_908_154_15	1_no_treatment	1.149749846154858
3	e0908_908_154_16	1_no_treatment	0.971007305736521
3	e0908_908_154_17	1_no_treatment	0.944923202446042
3	e0908_908_154_18	1_no_treatment	0.8444861939879436
3	e0908_908_154_19	1_no_treatment	0.926547134986969
3	e0908_908_154_2	1_no_treatment	0.69673349247267935
3	e0908_908_154_3	1_no_treatment	1.02678089076863
3	e0908_908_154_4	1_no_treatment	0.8022110630355814
3	e0908_908_154_5	1_no_treatment	0.8801913326673235
3	e0908_908_154_6	1_no_treatment	0.453467711380777
3	e0908_908_154_7	1_no_treatment	0.8181809852744465
3	e0908_908_154_8	1_no_treatment	0.873945508410701
3	e0908_908_154_9	1_no_treatment	0.842582032266143
3	e0908_908_29_1	1_no_treatment	0.8014290558964665
3	e0908_908_29_10	1_no_treatment	0.800821661264167
3	e0908_908_29_11	1_no_treatment	1.83774678500624
3	e0908_908_29_12	1_no_treatment	0.91758349603325
3	e0908_908_29_2	1_no_treatment	1.023971904146976
3	e0908_908_29_3	1_no_treatment	0.808329058667637
3	e0908_908_29_4	1_no_treatment	0.742746712112575
3	e0908_908_29_5	1_no_treatment	0.840944310312803
3	e0908_908_29_6	1_no_treatment	1.12394479114191
3	e0908_908_29_7	1_no_treatment	0.863283441126301
3	e0908_908_29_8	1_no_treatment	0.9217634508581685
3	e0908_908_29_9	1_no_treatment	0.910282950378159
3	e0908_908_4_1	1_no_treatment	0.9548518847763635
3	e0908_908_4_2	1_no_treatment	0.9264482099175776
3	e0908_908_4_3	1_no_treatment	0.919951266647215
3	e0908_908_4_4	1_no_treatment	0.8382144282697319
3	e0908_908_4_5	1_no_treatment	1.0327910528540616
3	e0908_908_4_6	1_no_treatment	0.8942630419357035
3	e0908_908_54_1	1_no_treatment	1.267249023125605
3	e0908_908_54_10	1_no_treatment	0.929190838193154
3	e0908_908_54_11	1_no_treatment	0.990222462113569
3	e0908_908_54_12	1_no_treatment	1.09660993852525
3	e0908_908_54_2	1_no_treatment	0.963963198270383
3	e0908_908_54_3	1_no_treatment	1.1646030006939556
3	e0908_908_54_4	1_no_treatment	1.114901952814487
3	e0908_908_54_5	1_no_treatment	0.814842387778319
3	e0908_908_54_6	1_no_treatment	1.04646431845647
3	e0908_908_54_7	1_no_treatment	1.07884648002045
3	e0908_908_54_8	1_no_treatment	0.6233391213866445
3	e0908_908_54_9	1_no_treatment	0.9416234317876611
3	e0908_908_79_1	1_no_treatment	0.970565405745343
3	e0908_908_79_2	1_no_treatment	0.9264001149009624
3	e0908_908_79_3	1_no_treatment	0.8214295464080275
3	e0908_908_79_4	1_no_treatment	0.858026741733967
3	e0908_908_79_5	1_no_treatment	0.857599156591676
3	e0908_908_79_6	1_no_treatment	0.9983079684630113
3	e0908_908_79_7	1_no_treatment	0.7568406037082305
3	e0908_908_79_8	1_no_treatment	0.915231945051067
3	e0908_908_79_9	1_no_treatment	0.8512465670020083
3	e0905_905_487_1	2_no_washout	0.6991109943539173
3	e0905_905_487_10	2_no_washout	0.9956811944947153
3	e0905_905_487_11	2_no_washout	0.968818912068653
3	e0905_905_487_2	2_no_washout	1.0672715295112978
3	e0905_905_487_3	2_no_washout	0.783202708485487
3	e0905_905_487_4	2_no_washout	0.7378482434828096
3	e0905_905_487_5	2_no_washout	0.6778421901211835
3	e0905_905_487_6	2_no_washout	0.582054177381431
3	e0905_905_487_7	2_no_washout	0.8341895292787757
3	e0905_905_487_8	2_no_washout	0.522858398847853
3	e0905_905_487_9	2_no_washout	0.9883725391575574
3	e0905_905_510_1	2_no_washout	0.611045491759155
3	e0905_905_510_10	2_no_washout	0.706582900512783
3	e0905_905_510_11	2_no_washout	1.097753934033505
3	e0905_905_510_12	2_no_washout	1.131346217702627
3	e0905_905_510_13	2_no_washout	1.21661759503018
3	e0905_905_510_2	2_no_washout	0.722771767589894
3	e0905_905_510_3	2_no_washout	0.7564506004080305
3	e0905_905_510_4	2_no_washout	0.812957539530061
3	e0905_905_510_5	2_no_washout	0.594229665641502
3	e0905_905_510_6	2_no_washout	0.77162691566323
3	e0905_905_510_7	2_no_washout	0.521524598161612
3	e0905_905_510_8	2_no_washout	0.358399854969639
3	e0905_905_510_9	2_no_washout	0.615972623203451
3	e0905_905_533_1	2_no_washout	0.8802915760719314
3	e0905_905_533_10	2_no_washout	1.0254244700443937
3	e0905_905_533_11	2_no_washout	0.696421998824197
3	e0905_905_533_12	2_no_washout	0.960464976004981
3	e0905_905_533_13	2_no_washout	1.32829512917528
3	e0905_905_533_14	2_no_washout	0.865699639912368
3	e0905_905_533_15	2_no_washout	0.814897808277105
3	e0905_905_533_16	2_no_washout	0.6454136576715946
3	e0905_905_533_17	2_no_washout	0.6321352600689589
3	e0905_905_533_18	2_no_washout	0.680524251723124
3	e0905_905_533_19	2_no_washout	0.685848338431114
3	e0905_905_533_2	2_no_washout	0.660617995699781
3	e0905_905_533_20	2_no_washout	0.856930756019633
3	e0905_905_533_21	2_no_washout	0.6768643706495695
3	e0905_905_533_22	2_no_washout	0.6484184191861055
3	e0905_905_533_23	2_no_washout	1.2750961218939016
3	e0905_905_533_24	2_no_washout	0.7940564753838285
3	e0905_905_533_25	2_no_washout	0.7908963792400561
3	e0905_905_533_3	2_no_washout	0.8009719675525273
3	e0905_905_533_4	2_no_washout	0.853225951435489
3	e0905_905_533_5	2_no_washout	0.73883503732006806
3	e0905_905_533_6	2_no_washout	0.8377619008892975
3	e0905_905_533_7	2_no_washout	0.810383716629213
3	e0905_905_533_8	2_no_washout	0.626251381725039
3	e0905_905_533_9	2_no_washout	0.8837306416341385
3	e0905_905_556_1	2_no_washout	0.50822201589423
3	e0905_905_556_10	2_no_washout	0.508006018936796
3	e0905_905_556_11	2_no_washout	0.5508191574243531
3	e0905_905_556_2	2_no_washout	0.9014994423860164
3	e0905_905_556_3	2_no_washout	0.754049349299823
3	e0905_905_556_4	2_no_washout	0.749534846889558
3	e0905_905_556_5	2_no_washout	0.919364579015811
3	e0905_905_556_6	2_no_washout	0.7169380600625295
3	e0905_905_556_7	2_no_washout	0.615206535712179
3	e0905_905_556_8	2_no_washout	0.960223059147493
3	e0905_905_556_9	2_no_washout	0.6511520128443204
3	e0905_905_579_1	2_no_washout	0.8442594783527549
3	e0905_905_579_10	2_no_washout	0.5303149201994695
3	e0905_905_579_2	2_no_washout	0.818998923715873
3	e0905_905_579_3	2_no_washout	0.6159382124080225
3	e0905_905_579_4	2_no_washout	0.8837642193026454
3	e0905_905_579_5	2_no_washout	0.8410890587081423
3	e0905_905_579_6	2_no_washout	0.7708791889354155
3	e0905_905_579_7	2_no_washout	0.6844272934406445
3	e0905_905_579_8	2_no_washout	0.7158992006639785
3	e0905_905_579_9	2_no_washout	0.650407689102305
3	e0905_905_602_1	2_no_washout	0.8432295901888704
3	e0905_905_602_10	2_no_washout	0.707811671429593
3	e0905_905_602_11	2_no_washout	0.877597273166556
3	e0905_905_602_12	2_no_washout	0.628486780530683
3	e0905_905_602_13	2_no_washout	0.7611236321094124
3	e0905_905_602_14	2_no_washout	0.6411082001979396
3	e0905_905_602_15	2_no_washout	0.5601586862502981
3	e0905_905_602_16	2_no_washout	0.6743728371202555
3	e0905_905_602_17	2_no_washout	0.7735340135153506
3	e0905_905_602_18	2_no_washout	0.61715816398362
3	e0905_905_602_19	2_no_washout	0.5347448662417426
3	e0905_905_602_2	2_no_washout	0.8781563611092345
3	e0905_905_602_20	2_no_washout	0.817700628802185
3	e0905_905_602_3	2_no_washout	0.7378029611903435
3	e0905_905_602_4	2_no_washout	0.6711992075271624
3	e0905_905_602_5	2_no_washout	0.7362379157636113
3	e0905_905_602_6	2_no_washout	1.0212378572094827
3	e0905_905_602_7	2_no_washout	0.8050425460809777
3	e0905_905_602_8	2_no_washout	0.4578403030947635
3	e0905_905_602_9	2_no_washout	0.715009535335375
3	e0905_905_625_1	2_no_washout	0.7657987822236286
3	e0905_905_625_10	2_no_washout	0.996397503056266
3	e0905_905_625_11	2_no_washout	1.1286905694328435
3	e0905_905_625_12	2_no_washout	0.9979175552527675
3	e0905_905_625_13	2_no_washout	1.33744651770475
3	e0905_905_625_2	2_no_washout	0.966560968828907
3	e0905_905_625_3	2_no_washout	0.592705937235056
3	e0905_905_625_4	2_no_washout	0.76108485059069
3	e0905_905_625_5	2_no_washout	0.72667694047467
3	e0905_905_625_6	2_no_washout	0.900241017143051
3	e0905_905_625_7	2_no_washout	0.5642079344557664
3	e0905_905_625_8	2_no_washout	0.7507087043047105
3	e0905_905_625_9	2_no_washout	0.7695279325247515
3	e0908_908_529_1	2_no_washout	0.7897089314577215
3	e0908_908_529_2	2_no_washout	0.954339441726726
3	e0908_908_529_3	2_no_washout	1.19241410972701
3	e0908_908_529_4	2_no_washout	0.6276536551179597
3	e0908_908_529_5	2_no_washout	0.8865616348936085
3	e0908_908_529_6	2_no_washout	0.9985417463807895
3	e0908_908_529_7	2_no_washout	0.6475392715403203
3	e0908_908_529_8	2_no_washout	0.9940857406457403
3	e0908_908_554_1	2_no_washout	0.7628246883900983
3	e0908_908_554_10	2_no_washout	0.8406451707862074
3	e0908_908_554_11	2_no_washout	0.935339979832176
3	e0908_908_554_12	2_no_washout	0.7001285057557955
3	e0908_908_554_13	2_no_washout	0.6126332709393577
3	e0908_908_554_2	2_no_washout	0.908965492215622
3	e0908_908_554_3	2_no_washout	0.976916074927317
3	e0908_908_554_4	2_no_washout	1.326581978175956
3	e0908_908_554_5	2_no_washout	0.872521387116536
3	e0908_908_554_6	2_no_washout	0.7399809674089305
3	e0908_908_554_7	2_no_washout	0.771238728089941
3	e0908_908_554_8	2_no_washout	0.7869381467103826
3	e0908_908_554_9	2_no_washout	0.9173277193450137
3	e0908_908_579_1	2_no_washout	1.1446674862110935
3	e0908_908_579_10	2_no_washout	0.942024124775185
3	e0908_908_579_11	2_no_washout	0.918967027341888
3	e0908_908_579_2	2_no_washout	0.7958499779440971
3	e0908_908_579_3	2_no_washout	0.952794110244491
3	e0908_908_579_4	2_no_washout	0.9123340794898673
3	e0908_908_579_5	2_no_washout	0.8939765907419346
3	e0908_908_579_6	2_no_washout	1.0656808398376176
3	e0908_908_579_7	2_no_washout	0.840046001313874
3	e0908_908_579_8	2_no_washout	0.760042740120443
3	e0908_908_579_9	2_no_washout	0.785181985210136
3	e0908_908_604_1	2_no_washout	0.9304923004475696
3	e0908_908_604_2	2_no_washout	0.9861368283040608
3	e0908_908_604_3	2_no_washout	1.173023720358365
3	e0908_908_604_4	2_no_washout	0.6597495723866517
3	e0908_908_604_5	2_no_washout	0.6754142592878289
3	e0908_908_629_1	2_no_washout	0.68107414113814
3	e0908_908_629_10	2_no_washout	0.678703682300878
3	e0908_908_629_11	2_no_washout	0.6640163908855385
3	e0908_908_629_12	2_no_washout	0.7615030215120013
[truncated: 16,140 more rows]
