# Supplementary material for: Ki-67 shapes the nucleolus by anchoring chromatin via its amphiphilic properties
Source: EMBO J. 2026 Mar 24;45(9):3156–91. doi: 10.1038/s44318-026-00747-7 (PMC13144362; doi:10.1038/s44318-026-00747-7)
Supplement: Supplementary file 4 — Figure Source Data Appendix [file 44318_2026_747_MOESM4_ESM.zip › Appendix_Figure_S5/B/NPM1 aspect ratio control cells in c-161.csv]

Timepoint	Exp_id_Exp_Image_Nucleus_Id	Treatment	median_nucleolus_aspect_ratio
0	e0905_905_116_1	1_no_treatment	1.47683553660078
0	e0905_905_116_10	1_no_treatment	1.46516558874907
0	e0905_905_116_11	1_no_treatment	1.21875029187242
0	e0905_905_116_12	1_no_treatment	1.95438415448798
0	e0905_905_116_13	1_no_treatment	1.348280842249015
0	e0905_905_116_14	1_no_treatment	2.111326742906895
0	e0905_905_116_15	1_no_treatment	1.09723022939834
0	e0905_905_116_16	1_no_treatment	1.63470739099976
0	e0905_905_116_17	1_no_treatment	1.53577413198612
0	e0905_905_116_18	1_no_treatment	1.422691984432345
0	e0905_905_116_19	1_no_treatment	2.38039623893014
0	e0905_905_116_2	1_no_treatment	1.5794883537507451
0	e0905_905_116_20	1_no_treatment	1.11385992289006
0	e0905_905_116_21	1_no_treatment	1.26483648604146
0	e0905_905_116_22	1_no_treatment	2.4999314556645
0	e0905_905_116_23	1_no_treatment	1.55752161684458
0	e0905_905_116_3	1_no_treatment	2.39971605772974
0	e0905_905_116_4	1_no_treatment	1.38041543918636
0	e0905_905_116_5	1_no_treatment	1.41158131610721
0	e0905_905_116_6	1_no_treatment	1.85840000049491
0	e0905_905_116_7	1_no_treatment	1.47309583130615
0	e0905_905_116_8	1_no_treatment	1.247778872371775
0	e0905_905_116_9	1_no_treatment	1.7320341603684448
0	e0905_905_139_1	1_no_treatment	1.983274989908
0	e0905_905_139_10	1_no_treatment	1.07867573339534
0	e0905_905_139_11	1_no_treatment	1.71770607750206
0	e0905_905_139_12	1_no_treatment	1.69379959603775
0	e0905_905_139_13	1_no_treatment	1.86921834614741
0	e0905_905_139_14	1_no_treatment	1.57576118420915
0	e0905_905_139_15	1_no_treatment	1.32564065185418
0	e0905_905_139_16	1_no_treatment	3.74149697747167
0	e0905_905_139_17	1_no_treatment	1.10948618246677
0	e0905_905_139_18	1_no_treatment	1.32336967521888
0	e0905_905_139_19	1_no_treatment	1.9805717636688
0	e0905_905_139_2	1_no_treatment	1.82056935409708
0	e0905_905_139_3	1_no_treatment	1.13169535349212
0	e0905_905_139_4	1_no_treatment	1.35507622367035
0	e0905_905_139_5	1_no_treatment	1.41874413612256
0	e0905_905_139_6	1_no_treatment	1.55219792495721
0	e0905_905_139_7	1_no_treatment	1.88986012887197
0	e0905_905_139_8	1_no_treatment	1.41401423760174
0	e0905_905_139_9	1_no_treatment	1.337794488196505
0	e0905_905_1_1	1_no_treatment	1.13932735410523
0	e0905_905_1_10	1_no_treatment	2.0527882290296198
0	e0905_905_1_11	1_no_treatment	1.45567237157704
0	e0905_905_1_12	1_no_treatment	1.7405555219224
0	e0905_905_1_13	1_no_treatment	1.5429867312956551
0	e0905_905_1_14	1_no_treatment	2.673161275790615
0	e0905_905_1_15	1_no_treatment	1.22958726105077
0	e0905_905_1_16	1_no_treatment	1.32445265305788
0	e0905_905_1_17	1_no_treatment	2.2913161343253248
0	e0905_905_1_18	1_no_treatment	3.24876786650777
0	e0905_905_1_2	1_no_treatment	1.951007641791285
0	e0905_905_1_3	1_no_treatment	1.57203888785536
0	e0905_905_1_4	1_no_treatment	2.14585495007088
0	e0905_905_1_6	1_no_treatment	1.27128694415054
0	e0905_905_1_7	1_no_treatment	1.370116120774565
0	e0905_905_1_8	1_no_treatment	1.59756989035716
0	e0905_905_1_9	1_no_treatment	1.68684746218922
0	e0905_905_24_1	1_no_treatment	2.16535557143174
0	e0905_905_24_10	1_no_treatment	1.168066948528
0	e0905_905_24_11	1_no_treatment	1.34713928194525
0	e0905_905_24_12	1_no_treatment	1.68700830736506
0	e0905_905_24_13	1_no_treatment	2.073052943082095
0	e0905_905_24_14	1_no_treatment	1.6646673811416601
0	e0905_905_24_16	1_no_treatment	1.3059669711653
0	e0905_905_24_17	1_no_treatment	1.04660198074535
0	e0905_905_24_18	1_no_treatment	1.4485812966096852
0	e0905_905_24_19	1_no_treatment	2.766810286236305
0	e0905_905_24_2	1_no_treatment	1.204912293306475
0	e0905_905_24_20	1_no_treatment	1.18312640689444
0	e0905_905_24_3	1_no_treatment	1.559458501235925
0	e0905_905_24_4	1_no_treatment	3.34033888576327
0	e0905_905_24_5	1_no_treatment	2.472672517189935
0	e0905_905_24_6	1_no_treatment	1.67218797148938
0	e0905_905_24_7	1_no_treatment	2.1872288340050847
0	e0905_905_24_8	1_no_treatment	1.602742006812
0	e0905_905_24_9	1_no_treatment	1.870364448743595
0	e0905_905_47_1	1_no_treatment	1.45707577865972
0	e0905_905_47_10	1_no_treatment	1.74626417927653
0	e0905_905_47_11	1_no_treatment	1.5395907783194098
0	e0905_905_47_12	1_no_treatment	2.73539720175568
0	e0905_905_47_13	1_no_treatment	1.492318985067045
0	e0905_905_47_2	1_no_treatment	1.3267104569152
0	e0905_905_47_3	1_no_treatment	2.00301798265418
0	e0905_905_47_4	1_no_treatment	3.10689386340335
0	e0905_905_47_5	1_no_treatment	1.20344113654932
0	e0905_905_47_7	1_no_treatment	1.697454093715095
0	e0905_905_47_8	1_no_treatment	2.057374576534445
0	e0905_905_47_9	1_no_treatment	2.66209740684129
0	e0905_905_70_1	1_no_treatment	1.15624721563457
0	e0905_905_70_10	1_no_treatment	1.7937034697308
0	e0905_905_70_11	1_no_treatment	1.5735832677143
0	e0905_905_70_12	1_no_treatment	1.69606010805907
0	e0905_905_70_13	1_no_treatment	1.31517115840732
0	e0905_905_70_14	1_no_treatment	1.49012137585912
0	e0905_905_70_15	1_no_treatment	1.24477808369943
0	e0905_905_70_16	1_no_treatment	1.37124237789008
0	e0905_905_70_17	1_no_treatment	1.642147505095765
0	e0905_905_70_2	1_no_treatment	1.155688164674775
0	e0905_905_70_3	1_no_treatment	1.83868672328966
0	e0905_905_70_4	1_no_treatment	1.683785991511745
0	e0905_905_70_5	1_no_treatment	1.5109404613380701
0	e0905_905_70_6	1_no_treatment	1.24284995415219
0	e0905_905_70_7	1_no_treatment	1.18211371009496
0	e0905_905_70_8	1_no_treatment	2.59372716260496
0	e0905_905_70_9	1_no_treatment	1.06054969120033
0	e0905_905_93_1	1_no_treatment	2.06566289723222
0	e0905_905_93_2	1_no_treatment	1.7822156886534999
0	e0905_905_93_3	1_no_treatment	2.08626794226314
0	e0905_905_93_4	1_no_treatment	2.64542478702043
0	e0905_905_93_5	1_no_treatment	1.178286726691625
0	e0905_905_93_6	1_no_treatment	2.47948889602378
0	e0905_905_93_7	1_no_treatment	1.7735304042823499
0	e0905_905_93_8	1_no_treatment	1.520410990006285
0	e0908_908_101_1	1_no_treatment	1.03487883753953
0	e0908_908_101_10	1_no_treatment	1.58054591985639
0	e0908_908_101_11	1_no_treatment	1.256498907412725
0	e0908_908_101_12	1_no_treatment	1.507489173014465
0	e0908_908_101_13	1_no_treatment	1.47083713608979
0	e0908_908_101_14	1_no_treatment	1.2278114360383499
0	e0908_908_101_15	1_no_treatment	1.1752225702754
0	e0908_908_101_2	1_no_treatment	1.254185593642535
0	e0908_908_101_3	1_no_treatment	2.62437182632975
0	e0908_908_101_4	1_no_treatment	2.56590944328513
0	e0908_908_101_5	1_no_treatment	1.10916925541973
0	e0908_908_101_6	1_no_treatment	1.43787400489159
0	e0908_908_101_7	1_no_treatment	1.42054491403023
0	e0908_908_101_8	1_no_treatment	1.27417188541474
0	e0908_908_101_9	1_no_treatment	1.310873913448455
0	e0908_908_126_1	1_no_treatment	1.35516829983418
0	e0908_908_126_10	1_no_treatment	1.3196488530523949
0	e0908_908_126_11	1_no_treatment	1.61874288223768
0	e0908_908_126_2	1_no_treatment	3.0976751428374
0	e0908_908_126_3	1_no_treatment	1.7080085330326948
0	e0908_908_126_4	1_no_treatment	2.01600558416134
0	e0908_908_126_5	1_no_treatment	2.1168204660244347
0	e0908_908_126_6	1_no_treatment	1.81222969425263
0	e0908_908_126_7	1_no_treatment	1.097248319644935
0	e0908_908_126_8	1_no_treatment	1.4585426317029
0	e0908_908_126_9	1_no_treatment	1.40524207273686
0	e0908_908_151_1	1_no_treatment	1.67635099793254
0	e0908_908_151_10	1_no_treatment	1.24214513162121
0	e0908_908_151_11	1_no_treatment	1.711709941595195
0	e0908_908_151_12	1_no_treatment	2.83654140941353
0	e0908_908_151_13	1_no_treatment	1.208770558670345
0	e0908_908_151_14	1_no_treatment	2.42739662002508
0	e0908_908_151_15	1_no_treatment	1.14510593266177
0	e0908_908_151_16	1_no_treatment	1.42553704955957
0	e0908_908_151_17	1_no_treatment	1.694678821002
0	e0908_908_151_18	1_no_treatment	1.6307729495464849
0	e0908_908_151_2	1_no_treatment	1.291577495010595
0	e0908_908_151_3	1_no_treatment	2.36571873828694
0	e0908_908_151_4	1_no_treatment	2.43144447746857
0	e0908_908_151_5	1_no_treatment	1.300007060713365
0	e0908_908_151_6	1_no_treatment	1.50293442881469
0	e0908_908_151_7	1_no_treatment	1.71714245450393
0	e0908_908_151_8	1_no_treatment	1.25564324833188
0	e0908_908_151_9	1_no_treatment	1.19140674917189
0	e0908_908_1_1	1_no_treatment	1.545344892558455
0	e0908_908_1_2	1_no_treatment	1.14596992495789
0	e0908_908_1_3	1_no_treatment	1.49559358364255
0	e0908_908_1_4	1_no_treatment	1.99697677883194
0	e0908_908_1_5	1_no_treatment	2.262066877473945
0	e0908_908_1_6	1_no_treatment	1.7089026531565001
0	e0908_908_26_1	1_no_treatment	1.85516901549992
0	e0908_908_26_2	1_no_treatment	1.49566333880533
0	e0908_908_26_3	1_no_treatment	1.27814022683961
0	e0908_908_26_4	1_no_treatment	1.895736685795465
0	e0908_908_26_5	1_no_treatment	1.491367826713705
0	e0908_908_26_6	1_no_treatment	1.5739074847453098
0	e0908_908_26_7	1_no_treatment	1.6792242134266
0	e0908_908_26_8	1_no_treatment	1.10003604626338
0	e0908_908_26_9	1_no_treatment	1.61628352754767
0	e0908_908_51_1	1_no_treatment	2.336886073923605
0	e0908_908_51_2	1_no_treatment	1.50284370807741
0	e0908_908_51_3	1_no_treatment	1.50661297208669
0	e0908_908_51_4	1_no_treatment	1.90812515594282
0	e0908_908_51_5	1_no_treatment	1.01699873249123
0	e0908_908_51_6	1_no_treatment	1.64224902473899
0	e0908_908_51_7	1_no_treatment	1.5765507388647
0	e0908_908_51_8	1_no_treatment	1.976039317089385
0	e0908_908_51_9	1_no_treatment	2.33957325330148
0	e0908_908_76_1	1_no_treatment	1.7282083410306952
0	e0908_908_76_2	1_no_treatment	1.803960038294215
0	e0908_908_76_3	1_no_treatment	1.45147590775651
0	e0908_908_76_4	1_no_treatment	1.53829223797805
0	e0908_908_76_5	1_no_treatment	2.26610468658795
0	e0908_908_76_6	1_no_treatment	1.98684330016623
0	e0908_908_76_7	1_no_treatment	1.2426086973307502
0	e0908_908_76_8	1_no_treatment	1.30941369293977
0	e0908_908_76_9	1_no_treatment	1.21708222437927
0	e0905_905_484_1	2_no_washout	1.56967494448277
0	e0905_905_484_10	2_no_washout	1.27819806905983
0	e0905_905_484_11	2_no_washout	1.8042441486917649
0	e0905_905_484_2	2_no_washout	1.41097541915833
0	e0905_905_484_3	2_no_washout	2.8243328860297
0	e0905_905_484_4	2_no_washout	1.14260917132061
0	e0905_905_484_5	2_no_washout	1.2872747127156101
0	e0905_905_484_6	2_no_washout	1.37354475195633
0	e0905_905_484_7	2_no_washout	1.8852939616937499
0	e0905_905_484_8	2_no_washout	1.1578565696737502
0	e0905_905_484_9	2_no_washout	1.929847304615725
0	e0905_905_507_1	2_no_washout	1.48104680371733
0	e0905_905_507_10	2_no_washout	1.6837198158449502
0	e0905_905_507_2	2_no_washout	1.28516679983482
0	e0905_905_507_3	2_no_washout	1.77603468739645
0	e0905_905_507_4	2_no_washout	1.71480818662562
0	e0905_905_507_5	2_no_washout	1.52077764294584
0	e0905_905_507_6	2_no_washout	1.303549747713725
0	e0905_905_507_7	2_no_washout	1.55854091546496
0	e0905_905_507_8	2_no_washout	1.28072935182709
0	e0905_905_507_9	2_no_washout	1.9711755264168
0	e0905_905_530_1	2_no_washout	1.0720214117140099
0	e0905_905_530_10	2_no_washout	1.50891926656642
0	e0905_905_530_11	2_no_washout	1.17690263415956
0	e0905_905_530_12	2_no_washout	1.39005080944408
0	e0905_905_530_13	2_no_washout	1.26365252063036
0	e0905_905_530_14	2_no_washout	1.2936822702012
0	e0905_905_530_15	2_no_washout	1.97727789530983
0	e0905_905_530_16	2_no_washout	1.70157210093546
0	e0905_905_530_17	2_no_washout	1.86193249508093
0	e0905_905_530_18	2_no_washout	1.4449047404899749
0	e0905_905_530_19	2_no_washout	1.1511231731441
0	e0905_905_530_2	2_no_washout	2.51534327584076
0	e0905_905_530_20	2_no_washout	1.71962425306551
0	e0905_905_530_3	2_no_washout	2.0871742481601
0	e0905_905_530_4	2_no_washout	1.71601591299189
0	e0905_905_530_5	2_no_washout	1.233989022981665
0	e0905_905_530_6	2_no_washout	1.59983344595577
0	e0905_905_530_7	2_no_washout	1.37910015795494
0	e0905_905_530_8	2_no_washout	1.335350996339215
0	e0905_905_530_9	2_no_washout	1.42231366344605
0	e0905_905_553_1	2_no_washout	1.39533506909279
0	e0905_905_553_10	2_no_washout	1.211717658178735
0	e0905_905_553_11	2_no_washout	1.451576354925955
0	e0905_905_553_12	2_no_washout	1.3456382204522
0	e0905_905_553_13	2_no_washout	1.74095218588596
0	e0905_905_553_2	2_no_washout	1.42922302064972
0	e0905_905_553_3	2_no_washout	1.26199036891667
0	e0905_905_553_4	2_no_washout	2.09792474704228
0	e0905_905_553_5	2_no_washout	1.65037653481973
0	e0905_905_553_6	2_no_washout	1.750303783661285
0	e0905_905_553_7	2_no_washout	1.5505098158123398
0	e0905_905_553_8	2_no_washout	1.49176522002664
0	e0905_905_553_9	2_no_washout	1.51547885863997
0	e0905_905_576_1	2_no_washout	1.7007147586358098
0	e0905_905_576_2	2_no_washout	1.69802106744033
0	e0905_905_576_3	2_no_washout	2.563695870147685
0	e0905_905_576_5	2_no_washout	1.849514760794375
0	e0905_905_576_6	2_no_washout	1.9540622561932102
0	e0905_905_599_1	2_no_washout	1.51210367816241
0	e0905_905_599_10	2_no_washout	1.469944439465615
0	e0905_905_599_11	2_no_washout	1.215129163922085
0	e0905_905_599_12	2_no_washout	1.18793486237847
0	e0905_905_599_13	2_no_washout	1.996067522708385
0	e0905_905_599_14	2_no_washout	1.22963676148816
0	e0905_905_599_15	2_no_washout	1.36842843490588
0	e0905_905_599_16	2_no_washout	1.294550116079915
0	e0905_905_599_17	2_no_washout	3.60172361118479
0	e0905_905_599_2	2_no_washout	1.2446409072702198
0	e0905_905_599_3	2_no_washout	1.8033796144814298
0	e0905_905_599_4	2_no_washout	1.712415423093475
0	e0905_905_599_5	2_no_washout	1.256900729653955
0	e0905_905_599_6	2_no_washout	1.74640354040391
0	e0905_905_599_7	2_no_washout	1.51960877125723
0	e0905_905_599_8	2_no_washout	1.710336033149575
0	e0905_905_599_9	2_no_washout	1.22602407440185
0	e0905_905_622_1	2_no_washout	1.33934497634923
0	e0905_905_622_10	2_no_washout	1.24043050433604
0	e0905_905_622_11	2_no_washout	1.334497494922295
0	e0905_905_622_2	2_no_washout	1.30137715280279
0	e0905_905_622_3	2_no_washout	1.648485786624695
0	e0905_905_622_4	2_no_washout	2.48213198295821
0	e0905_905_622_5	2_no_washout	2.01573813991509
0	e0905_905_622_6	2_no_washout	1.60640862792939
0	e0905_905_622_7	2_no_washout	1.44271316382699
0	e0905_905_622_8	2_no_washout	1.211645800317505
0	e0905_905_622_9	2_no_washout	1.39443937409548
0	e0908_908_526_1	2_no_washout	1.25354776121969
0	e0908_908_526_2	2_no_washout	1.66892522702439
0	e0908_908_526_3	2_no_washout	1.25347243628935
0	e0908_908_526_4	2_no_washout	2.066627523988655
0	e0908_908_526_5	2_no_washout	1.21975329445709
0	e0908_908_526_6	2_no_washout	2.4233848736483248
0	e0908_908_551_1	2_no_washout	1.25008313057599
0	e0908_908_551_10	2_no_washout	1.63865808344406
0	e0908_908_551_2	2_no_washout	1.3648276581055199
0	e0908_908_551_3	2_no_washout	1.777490535230155
0	e0908_908_551_4	2_no_washout	1.3530459620812452
0	e0908_908_551_5	2_no_washout	1.46506470302943
0	e0908_908_551_6	2_no_washout	1.08965857092008
0	e0908_908_551_7	2_no_washout	1.5715359550803
0	e0908_908_551_8	2_no_washout	1.519441905161
0	e0908_908_551_9	2_no_washout	1.3066618818587
0	e0908_908_576_1	2_no_washout	2.72682439344508
0	e0908_908_576_2	2_no_washout	1.229128372345635
0	e0908_908_576_3	2_no_washout	1.17527281921243
0	e0908_908_576_4	2_no_washout	1.25196987251896
0	e0908_908_576_5	2_no_washout	1.7756002960293
0	e0908_908_576_6	2_no_washout	1.23616005959837
0	e0908_908_576_7	2_no_washout	1.7989246521409
0	e0908_908_576_8	2_no_washout	1.78316599085813
0	e0908_908_576_9	2_no_washout	1.38594442623686
0	e0908_908_601_1	2_no_washout	1.147465915024255
0	e0908_908_601_2	2_no_washout	1.489297317003415
0	e0908_908_626_1	2_no_washout	1.62958719032079
0	e0908_908_626_10	2_no_washout	1.64849481298737
0	e0908_908_626_11	2_no_washout	1.26109264622137
0	e0908_908_626_12	2_no_washout	1.96018256920134
0	e0908_908_626_13	2_no_washout	1.52251536991801
0	e0908_908_626_2	2_no_washout	2.14041769604015
0	e0908_908_626_3	2_no_washout	1.22136140944507
0	e0908_908_626_4	2_no_washout	1.533289646334215
0	e0908_908_626_5	2_no_washout	1.49745761751473
0	e0908_908_626_6	2_no_washout	1.57194861181737
0	e0908_908_626_7	2_no_washout	1.9871348080165
0	e0908_908_626_8	2_no_washout	1.27687448472678
0	e0908_908_626_9	2_no_washout	1.6957310611698
0	e0908_908_651_1	2_no_washout	1.59116130276477
0	e0908_908_651_10	2_no_washout	1.22891258458894
0	e0908_908_651_2	2_no_washout	3.96884570242925
0	e0908_908_651_4	2_no_washout	1.453466609630695
0	e0908_908_651_5	2_no_washout	2.80519951610694
0	e0908_908_651_6	2_no_washout	1.78398593636492
0	e0908_908_651_7	2_no_washout	1.1370520295818052
0	e0908_908_651_8	2_no_washout	1.3281297041874
0	e0908_908_651_9	2_no_washout	1.88655642157277
0	e0908_908_676_1	2_no_washout	1.28966291562646
0	e0908_908_676_10	2_no_washout	1.375801622815405
0	e0908_908_676_11	2_no_washout	1.28426770797904
0	e0908_908_676_12	2_no_washout	1.21816017558334
0	e0908_908_676_13	2_no_washout	1.36123662772325
0	e0908_908_676_2	2_no_washout	1.37351418203926
0	e0908_908_676_4	2_no_washout	2.29033838690038
0	e0908_908_676_5	2_no_washout	1.64690103079454
0	e0908_908_676_6	2_no_washout	1.769773901665535
0	e0908_908_676_7	2_no_washout	1.518045398980925
0	e0908_908_676_8	2_no_washout	1.0591777143698
0	e0908_908_676_9	2_no_washout	1.47576214575653
0	e0905_905_645_1	3_late_washout	5.92653533989371
0	e0905_905_645_10	3_late_washout	1.41712291260994
0	e0905_905_645_11	3_late_washout	1.60934319045355
0	e0905_905_645_12	3_late_washout	1.926257739028555
0	e0905_905_645_13	3_late_washout	1.606094817350255
0	e0905_905_645_14	3_late_washout	1.430281482060495
0	e0905_905_645_15	3_late_washout	1.02576910321392
0	e0905_905_645_16	3_late_washout	1.176514913114675
0	e0905_905_645_17	3_late_washout	1.5201488548574
0	e0905_905_645_18	3_late_washout	1.36841696885071
0	e0905_905_645_19	3_late_washout	1.76893795791282
0	e0905_905_645_2	3_late_washout	2.16881077322918
0	e0905_905_645_20	3_late_washout	1.56229168296329
0	e0905_905_645_21	3_late_washout	1.701400545515285
0	e0905_905_645_22	3_late_washout	1.3419189912805298
0	e0905_905_645_3	3_late_washout	1.33465111941583
0	e0905_905_645_4	3_late_washout	1.487208092772595
0	e0905_905_645_5	3_late_washout	2.74438602262342
0	e0905_905_645_6	3_late_washout	1.8339138007626001
0	e0905_905_645_7	3_late_washout	1.12097608285612
0	e0905_905_645_8	3_late_washout	1.40739236058618
0	e0905_905_645_9	3_late_washout	1.084357173574615
0	e0905_905_668_1	3_late_washout	1.32629758899233
0	e0905_905_668_10	3_late_washout	1.21638978619743
0	e0905_905_668_2	3_late_washout	1.27717469120122
0	e0905_905_668_3	3_late_washout	1.23460874602903
0	e0905_905_668_4	3_late_washout	1.425032726600655
0	e0905_905_668_5	3_late_washout	1.97903331726014
0	e0905_905_668_6	3_late_washout	2.43960153435575
0	e0905_905_668_7	3_late_washout	1.516897004183415
0	e0905_905_668_8	3_late_washout	1.45199138027772
0	e0905_905_668_9	3_late_washout	1.81579110381521
0	e0905_905_691_1	3_late_washout	1.21250930634966
0	e0905_905_691_10	3_late_washout	1.50376373858452
0	e0905_905_691_11	3_late_washout	1.185606248505825
0	e0905_905_691_12	3_late_washout	2.485121038744825
0	e0905_905_691_13	3_late_washout	1.69892524722727
0	e0905_905_691_15	3_late_washout	2.26871864117117
0	e0905_905_691_16	3_late_washout	1.92474796764577
0	e0905_905_691_17	3_late_washout	1.81689848221086
0	e0905_905_691_18	3_late_washout	3.07812299183609
0	e0905_905_691_19	3_late_washout	1.34182594456826
0	e0905_905_691_2	3_late_washout	1.3110566626675
0	e0905_905_691_3	3_late_washout	1.466389036703375
0	e0905_905_691_4	3_late_washout	1.87043306292439
0	e0905_905_691_5	3_late_washout	1.50429710642304
0	e0905_905_691_6	3_late_washout	1.379623978566035
0	e0905_905_691_7	3_late_washout	1.42122481597566
0	e0905_905_691_8	3_late_washout	1.29967186561716
0	e0905_905_691_9	3_late_washout	1.5514544057997
0	e0905_905_714_1	3_late_washout	1.42588542463325
0	e0905_905_714_10	3_late_washout	1.6493103909454299
0	e0905_905_714_11	3_late_washout	1.766878127735765
0	e0905_905_714_2	3_late_washout	2.03149153598633
0	e0905_905_714_3	3_late_washout	1.48961043414109
0	e0905_905_714_4	3_late_washout	1.52034165773165
0	e0905_905_714_5	3_late_washout	1.70579324905504
0	e0905_905_714_6	3_late_washout	4.2606881129832
0	e0905_905_714_7	3_late_washout	1.19869704152069
0	e0905_905_714_8	3_late_washout	1.26300359476067
0	e0905_905_714_9	3_late_washout	1.30729026317704
0	e0905_905_737_1	3_late_washout	2.32369529426582
0	e0905_905_737_10	3_late_washout	1.679763396033065
0	e0905_905_737_11	3_late_washout	1.59265184441691
0	e0905_905_737_12	3_late_washout	1.74729306988413
0	e0905_905_737_2	3_late_washout	2.69944806440685
0	e0905_905_737_3	3_late_washout	2.03677442028135
0	e0905_905_737_4	3_late_washout	1.390536294274035
0	e0905_905_737_5	3_late_washout	2.67344721730457
0	e0905_905_737_6	3_late_washout	1.517536333773265
0	e0905_905_737_7	3_late_washout	1.368500988555285
0	e0905_905_737_8	3_late_washout	1.741339569588265
0	e0905_905_737_9	3_late_washout	1.05767387549643
0	e0905_905_760_1	3_late_washout	1.52834719895016
0	e0905_905_760_10	3_late_washout	1.79241588220428
0	e0905_905_760_11	3_late_washout	1.50617738037603
0	e0905_905_760_12	3_late_washout	1.33623963393144
0	e0905_905_760_13	3_late_washout	1.44385100171084
0	e0905_905_760_14	3_late_washout	1.21125447769365
0	e0905_905_760_15	3_late_washout	2.15347541799205
0	e0905_905_760_2	3_late_washout	1.447309541566315
0	e0905_905_760_3	3_late_washout	1.21924775072566
0	e0905_905_760_4	3_late_washout	1.2512327724454049
0	e0905_905_760_5	3_late_washout	1.39632354239188
0	e0905_905_760_6	3_late_washout	1.93089431365377
0	e0905_905_760_7	3_late_washout	1.4731980662323352
0	e0905_905_760_8	3_late_washout	1.48820600992158
0	e0905_905_760_9	3_late_washout	1.18355656738676
0	e0905_905_783_1	3_late_washout	1.64595595216079
0	e0905_905_783_2	3_late_washout	1.60200713882991
0	e0905_905_783_3	3_late_washout	1.74214212029359
0	e0905_905_783_4	3_late_washout	1.35930054512993
0	e0905_905_783_5	3_late_washout	1.23093504713848
0	e0905_905_783_6	3_late_washout	2.52381665507927
0	e0905_905_783_7	3_late_washout	2.0598665439846346
0	e0908_908_701_1	3_late_washout	1.395003856227585
0	e0908_908_701_2	3_late_washout	1.26909840203483
0	e0908_908_701_3	3_late_washout	1.93985469420034
0	e0908_908_701_4	3_late_washout	1.91860318838593
0	e0908_908_701_5	3_late_washout	2.144051271995105
0	e0908_908_701_6	3_late_washout	2.014668307502635
0	e0908_908_726_1	3_late_washout	1.63292340497741
0	e0908_908_726_10	3_late_washout	2.50616880527359
0	e0908_908_726_2	3_late_washout	1.64620372666065
0	e0908_908_726_3	3_late_washout	1.75190732997743
0	e0908_908_726_4	3_late_washout	1.816652944813565
0	e0908_908_726_5	3_late_washout	1.38842448922785
0	e0908_908_726_6	3_late_washout	1.26373419126941
0	e0908_908_726_7	3_late_washout	1.35674807924893
0	e0908_908_726_8	3_late_washout	1.24907535733946
0	e0908_908_726_9	3_late_washout	1.55672451625283
0	e0908_908_751_1	3_late_washout	1.05626017336342
0	e0908_908_751_10	3_late_washout	2.56444371115174
0	e0908_908_751_11	3_late_washout	1.54663026138601
0	e0908_908_751_12	3_late_washout	2.76922853190967
0	e0908_908_751_13	3_late_washout	1.234204121827415
0	e0908_908_751_14	3_late_washout	1.22925479732668
0	e0908_908_751_2	3_late_washout	1.70926793249467
0	e0908_908_751_3	3_late_washout	1.30877894435315
0	e0908_908_751_4	3_late_washout	1.5310748622954
0	e0908_908_751_5	3_late_washout	1.25819303050405
0	e0908_908_751_6	3_late_washout	1.20145375970454
0	e0908_908_751_7	3_late_washout	1.16216046403866
0	e0908_908_751_8	3_late_washout	1.5850912994804949
0	e0908_908_751_9	3_late_washout	1.12389440637108
0	e0908_908_776_1	3_late_washout	1.39950929954453
0	e0908_908_776_10	3_late_washout	1.32456702897242
0	e0908_908_776_11	3_late_washout	1.1240120729170449
0	e0908_908_776_2	3_late_washout	2.91620903594477
0	e0908_908_776_4	3_late_washout	1.72693474068985
0	e0908_908_776_5	3_late_washout	1.33590108636494
0	e0908_908_776_6	3_late_washout	1.14794025867899
0	e0908_908_776_7	3_late_washout	1.298330464888775
0	e0908_908_776_8	3_late_washout	1.67508587655552
0	e0908_908_776_9	3_late_washout	1.32339551624081
0	e0908_908_801_1	3_late_washout	1.25354952847869
0	e0908_908_801_2	3_late_washout	1.42219995987442
0	e0908_908_801_3	3_late_washout	1.68219456442409
0	e0908_908_801_4	3_late_washout	2.01826094172617
0	e0908_908_801_5	3_late_washout	1.64781632034074
0	e0908_908_801_6	3_late_washout	2.57399016269843
0	e0908_908_826_1	3_late_washout	1.592997298527725
0	e0908_908_826_10	3_late_washout	2.64253169557997
0	e0908_908_826_11	3_late_washout	1.83258778344279
0	e0908_908_826_12	3_late_washout	1.64707429151488
0	e0908_908_826_13	3_late_washout	1.29408264187772
0	e0908_908_826_2	3_late_washout	2.09100624226385
0	e0908_908_826_3	3_late_washout	1.82832942198954
0	e0908_908_826_4	3_late_washout	2.26086983494198
0	e0908_908_826_5	3_late_washout	1.48026175293097
0	e0908_908_826_6	3_late_washout	1.2354397744858652
0	e0908_908_826_7	3_late_washout	1.1246730515743
0	e0908_908_826_8	3_late_washout	2.0071697701688
0	e0908_908_826_9	3_late_washout	1.36033725061932
0	e0908_908_851_1	3_late_washout	2.11655452077172
0	e0908_908_851_2	3_late_washout	1.22719926410226
0	e0908_908_851_3	3_late_washout	1.8980109005699801
0	e0908_908_851_4	3_late_washout	1.55768332164451
0	e0908_908_851_5	3_late_washout	2.81437311252626
0	e0908_908_851_6	3_late_washout	1.82588908549652
0	e0908_908_851_7	3_late_washout	1.57228086097027
1	e0905_905_117_1	1_no_treatment	1.38291455887762
1	e0905_905_117_10	1_no_treatment	1.539273773043305
1	e0905_905_117_11	1_no_treatment	1.207979439499585
1	e0905_905_117_12	1_no_treatment	1.9814727774991499
1	e0905_905_117_13	1_no_treatment	1.6134111537611049
1	e0905_905_117_14	1_no_treatment	1.234697998130165
1	e0905_905_117_15	1_no_treatment	1.90678355455942
1	e0905_905_117_16	1_no_treatment	1.9440774427939749
1	e0905_905_117_17	1_no_treatment	1.17567801234917
1	e0905_905_117_18	1_no_treatment	1.227892537332665
1	e0905_905_117_19	1_no_treatment	1.321741010947075
1	e0905_905_117_2	1_no_treatment	1.48832756602626
1	e0905_905_117_20	1_no_treatment	1.3855658816646148
1	e0905_905_117_21	1_no_treatment	1.86934991352962
1	e0905_905_117_22	1_no_treatment	1.189625327213435
1	e0905_905_117_23	1_no_treatment	1.20783767405035
1	e0905_905_117_24	1_no_treatment	1.99893500133359
1	e0905_905_117_25	1_no_treatment	2.076692094374595
1	e0905_905_117_3	1_no_treatment	1.839272502250905
1	e0905_905_117_4	1_no_treatment	1.16193843806879
1	e0905_905_117_5	1_no_treatment	1.19371677440219
1	e0905_905_117_6	1_no_treatment	1.2602508154272
1	e0905_905_117_7	1_no_treatment	1.55030655848751
1	e0905_905_117_8	1_no_treatment	1.15788864454495
1	e0905_905_117_9	1_no_treatment	1.38979923478118
1	e0905_905_140_1	1_no_treatment	1.516541214921385
1	e0905_905_140_10	1_no_treatment	1.50633360811862
1	e0905_905_140_11	1_no_treatment	1.37795939813711
1	e0905_905_140_12	1_no_treatment	1.7553779941641299
1	e0905_905_140_13	1_no_treatment	1.30866382067787
1	e0905_905_140_14	1_no_treatment	2.30579134730056
1	e0905_905_140_15	1_no_treatment	1.1793030026079
1	e0905_905_140_16	1_no_treatment	1.2352049471119
1	e0905_905_140_17	1_no_treatment	1.43504582934564
1	e0905_905_140_18	1_no_treatment	1.17582897079812
1	e0905_905_140_19	1_no_treatment	1.32010657826768
1	e0905_905_140_2	1_no_treatment	1.49539704163642
1	e0905_905_140_20	1_no_treatment	1.48609038849607
1	e0905_905_140_3	1_no_treatment	1.2393388333388
1	e0905_905_140_4	1_no_treatment	1.5921622826072799
1	e0905_905_140_5	1_no_treatment	1.13985606298268
1	e0905_905_140_6	1_no_treatment	1.4588572385062002
1	e0905_905_140_7	1_no_treatment	1.60134445456551
1	e0905_905_140_8	1_no_treatment	1.34082652937153
1	e0905_905_140_9	1_no_treatment	2.1250381530513
1	e0905_905_25_1	1_no_treatment	1.97270109286003
1	e0905_905_25_10	1_no_treatment	1.2541851532494102
1	e0905_905_25_11	1_no_treatment	1.9478357662292751
1	e0905_905_25_12	1_no_treatment	2.01233068116021
1	e0905_905_25_13	1_no_treatment	2.05544223611069
1	e0905_905_25_14	1_no_treatment	1.06682608510817
1	e0905_905_25_15	1_no_treatment	1.80743604834687
1	e0905_905_25_16	1_no_treatment	1.56400742553508
1	e0905_905_25_17	1_no_treatment	1.80007061400807
1	e0905_905_25_18	1_no_treatment	1.9089792999326
1	e0905_905_25_2	1_no_treatment	1.155483420630765
1	e0905_905_25_3	1_no_treatment	1.5896968464687902
1	e0905_905_25_4	1_no_treatment	1.57225510869187
1	e0905_905_25_5	1_no_treatment	1.893314854852525
1	e0905_905_25_6	1_no_treatment	1.5414185341260551
1	e0905_905_25_7	1_no_treatment	1.95161447379843
1	e0905_905_25_8	1_no_treatment	1.29971353330004
1	e0905_905_25_9	1_no_treatment	1.53711596511235
1	e0905_905_2_1	1_no_treatment	1.8195567180462748
1	e0905_905_2_10	1_no_treatment	1.52433267708741
1	e0905_905_2_11	1_no_treatment	1.9861247219246199
1	e0905_905_2_13	1_no_treatment	1.769578491825995
1	e0905_905_2_14	1_no_treatment	2.223129845507
1	e0905_905_2_15	1_no_treatment	1.3779175990052148
1	e0905_905_2_16	1_no_treatment	1.38336539068609
1	e0905_905_2_17	1_no_treatment	1.9292235047438848
1	e0905_905_2_18	1_no_treatment	2.83957999015786
1	e0905_905_2_2	1_no_treatment	1.884219591075385
1	e0905_905_2_3	1_no_treatment	2.08824794743836
1	e0905_905_2_4	1_no_treatment	1.30315693838429
1	e0905_905_2_5	1_no_treatment	1.47367290278672
1	e0905_905_2_6	1_no_treatment	3.33337034449583
1	e0905_905_2_7	1_no_treatment	1.44770821503507
1	e0905_905_2_8	1_no_treatment	1.6804396145387601
1	e0905_905_2_9	1_no_treatment	1.34184278684073
1	e0905_905_48_1	1_no_treatment	1.44598885017965
1	e0905_905_48_10	1_no_treatment	2.50639884138085
1	e0905_905_48_11	1_no_treatment	1.38339790770588
1	e0905_905_48_12	1_no_treatment	1.21100412351518
1	e0905_905_48_13	1_no_treatment	1.35525129205069
1	e0905_905_48_2	1_no_treatment	1.15091212604447
1	e0905_905_48_3	1_no_treatment	1.6824879049871
1	e0905_905_48_4	1_no_treatment	2.50157952844982
1	e0905_905_48_5	1_no_treatment	1.13384821516771
1	e0905_905_48_6	1_no_treatment	1.38042969294264
1	e0905_905_48_7	1_no_treatment	3.20542105713412
1	e0905_905_48_8	1_no_treatment	2.111276950413475
1	e0905_905_48_9	1_no_treatment	2.21728863835951
1	e0905_905_71_1	1_no_treatment	2.15144788533404
1	e0905_905_71_10	1_no_treatment	1.70045666841999
1	e0905_905_71_11	1_no_treatment	1.29208013919783
1	e0905_905_71_12	1_no_treatment	1.29375282392338
1	e0905_905_71_13	1_no_treatment	1.40463894869604
1	e0905_905_71_14	1_no_treatment	1.28351822499818
1	e0905_905_71_15	1_no_treatment	1.17894132528103
1	e0905_905_71_16	1_no_treatment	1.32602667411636
1	e0905_905_71_17	1_no_treatment	1.43506606950875
1	e0905_905_71_2	1_no_treatment	1.2361193727944
1	e0905_905_71_3	1_no_treatment	1.20873333580961
1	e0905_905_71_4	1_no_treatment	2.36409986103837
1	e0905_905_71_5	1_no_treatment	1.4553358192633
1	e0905_905_71_6	1_no_treatment	1.89627432500262
1	e0905_905_71_7	1_no_treatment	1.217974171943185
1	e0905_905_71_8	1_no_treatment	1.559674028406355
1	e0905_905_71_9	1_no_treatment	1.05396619663903
1	e0905_905_94_1	1_no_treatment	2.14548910315679
1	e0905_905_94_10	1_no_treatment	1.4858837671502099
1	e0905_905_94_2	1_no_treatment	1.899204938605285
1	e0905_905_94_3	1_no_treatment	1.85382410256671
1	e0905_905_94_4	1_no_treatment	1.24815201080515
1	e0905_905_94_5	1_no_treatment	1.2926326916861
1	e0905_905_94_6	1_no_treatment	2.53496307863682
1	e0905_905_94_7	1_no_treatment	2.02088316673805
1	e0905_905_94_8	1_no_treatment	3.21005869932116
1	e0905_905_94_9	1_no_treatment	1.6064189176215
1	e0908_908_102_1	1_no_treatment	1.3288504292044752
1	e0908_908_102_10	1_no_treatment	1.429158958135635
1	e0908_908_102_11	1_no_treatment	1.52513659423373
1	e0908_908_102_12	1_no_treatment	1.44366281352917
1	e0908_908_102_13	1_no_treatment	1.94872455820946
1	e0908_908_102_14	1_no_treatment	1.173102024021975
1	e0908_908_102_15	1_no_treatment	1.45720047317852
1	e0908_908_102_16	1_no_treatment	1.25765263321078
1	e0908_908_102_17	1_no_treatment	1.35890888214945
1	e0908_908_102_18	1_no_treatment	1.21065315721701
1	e0908_908_102_2	1_no_treatment	1.55285375930163
1	e0908_908_102_3	1_no_treatment	2.32799043472993
1	e0908_908_102_4	1_no_treatment	2.29982411471153
1	e0908_908_102_5	1_no_treatment	1.24124144330117
1	e0908_908_102_6	1_no_treatment	1.94772515619717
1	e0908_908_102_7	1_no_treatment	1.28486904459317
1	e0908_908_102_8	1_no_treatment	1.18162692775556
1	e0908_908_102_9	1_no_treatment	1.31748936284504
1	e0908_908_127_1	1_no_treatment	1.66403624441707
1	e0908_908_127_10	1_no_treatment	2.9940217497859
1	e0908_908_127_11	1_no_treatment	2.16731563944934
1	e0908_908_127_12	1_no_treatment	1.2162566577787102
1	e0908_908_127_13	1_no_treatment	1.23924081377961
1	e0908_908_127_14	1_no_treatment	1.13622198648573
1	e0908_908_127_15	1_no_treatment	1.4924716039044799
1	e0908_908_127_16	1_no_treatment	2.16358237404361
1	e0908_908_127_2	1_no_treatment	1.503174800495175
1	e0908_908_127_3	1_no_treatment	2.11179651899375
1	e0908_908_127_4	1_no_treatment	2.53858256850274
1	e0908_908_127_5	1_no_treatment	1.50661257198073
1	e0908_908_127_6	1_no_treatment	1.88043227595138
1	e0908_908_127_7	1_no_treatment	1.4762881896176951
1	e0908_908_127_8	1_no_treatment	2.26832398937399
1	e0908_908_127_9	1_no_treatment	1.51660950478693
1	e0908_908_152_1	1_no_treatment	1.81597633223585
1	e0908_908_152_10	1_no_treatment	3.30183778966163
1	e0908_908_152_11	1_no_treatment	1.57719790522314
1	e0908_908_152_12	1_no_treatment	2.69751734975951
1	e0908_908_152_13	1_no_treatment	1.1557205087590599
1	e0908_908_152_14	1_no_treatment	2.3681907878005903
1	e0908_908_152_15	1_no_treatment	1.15325731383731
1	e0908_908_152_16	1_no_treatment	1.24529304669707
1	e0908_908_152_17	1_no_treatment	2.04374883277004
1	e0908_908_152_18	1_no_treatment	1.48466555686214
1	e0908_908_152_2	1_no_treatment	1.24068430641307
1	e0908_908_152_3	1_no_treatment	2.23004225616723
1	e0908_908_152_4	1_no_treatment	2.58885443665979
1	e0908_908_152_5	1_no_treatment	1.31891484173563
1	e0908_908_152_6	1_no_treatment	1.5009855387144202
1	e0908_908_152_7	1_no_treatment	1.49713229641688
1	e0908_908_152_8	1_no_treatment	1.33394811216969
1	e0908_908_152_9	1_no_treatment	1.0857034757946
1	e0908_908_27_1	1_no_treatment	1.67716183534382
1	e0908_908_27_2	1_no_treatment	1.09935603019859
1	e0908_908_27_3	1_no_treatment	2.159203251998865
1	e0908_908_27_4	1_no_treatment	1.4428217638494
1	e0908_908_27_5	1_no_treatment	1.4337382705687
1	e0908_908_27_6	1_no_treatment	1.64402538664137
1	e0908_908_27_7	1_no_treatment	1.16561253476276
1	e0908_908_27_8	1_no_treatment	1.76377314657964
1	e0908_908_2_1	1_no_treatment	1.687393050429755
1	e0908_908_2_2	1_no_treatment	1.32769122162846
1	e0908_908_2_3	1_no_treatment	1.17351201732792
1	e0908_908_2_4	1_no_treatment	2.216646025442775
1	e0908_908_2_5	1_no_treatment	1.34565692305014
1	e0908_908_2_6	1_no_treatment	2.28154982725267
1	e0908_908_2_7	1_no_treatment	1.3239464362839048
1	e0908_908_52_1	1_no_treatment	2.22184627651283
1	e0908_908_52_10	1_no_treatment	1.38723308395554
1	e0908_908_52_11	1_no_treatment	1.334140706578925
1	e0908_908_52_12	1_no_treatment	1.68822288518949
1	e0908_908_52_2	1_no_treatment	2.491122054816385
1	e0908_908_52_3	1_no_treatment	1.352461391434395
1	e0908_908_52_4	1_no_treatment	2.27800524908592
1	e0908_908_52_5	1_no_treatment	2.25262299165169
1	e0908_908_52_6	1_no_treatment	1.82103372690852
1	e0908_908_52_7	1_no_treatment	2.79793437523764
1	e0908_908_52_8	1_no_treatment	2.038445304212415
1	e0908_908_52_9	1_no_treatment	1.8219540258311548
1	e0908_908_77_1	1_no_treatment	1.397500564008155
1	e0908_908_77_2	1_no_treatment	1.59354360083264
1	e0908_908_77_3	1_no_treatment	1.823736070504295
1	e0908_908_77_4	1_no_treatment	1.84856203022363
1	e0908_908_77_5	1_no_treatment	1.56902582967683
1	e0908_908_77_6	1_no_treatment	2.09755730110932
1	e0908_908_77_7	1_no_treatment	1.30698494341135
1	e0908_908_77_8	1_no_treatment	1.53334990880072
1	e0908_908_77_9	1_no_treatment	1.56197321122994
1	e0905_905_485_1	2_no_washout	1.32822812464425
1	e0905_905_485_10	2_no_washout	1.458202193358715
1	e0905_905_485_11	2_no_washout	1.98791400523544
1	e0905_905_485_12	2_no_washout	1.23102768869278
1	e0905_905_485_13	2_no_washout	1.632931570023615
1	e0905_905_485_2	2_no_washout	1.4059005651985248
1	e0905_905_485_3	2_no_washout	1.89563505286484
1	e0905_905_485_4	2_no_washout	1.19780500178216
1	e0905_905_485_5	2_no_washout	1.16884997856718
1	e0905_905_485_6	2_no_washout	1.348017869906385
1	e0905_905_485_7	2_no_washout	1.90143614369069
1	e0905_905_485_8	2_no_washout	1.96965118672361
1	e0905_905_485_9	2_no_washout	1.23590434670839
1	e0905_905_508_1	2_no_washout	1.6447193525852852
1	e0905_905_508_10	2_no_washout	1.466110597022755
1	e0905_905_508_11	2_no_washout	1.33299464348639
1	e0905_905_508_12	2_no_washout	1.5641379762274599
1	e0905_905_508_2	2_no_washout	1.1878772509989899
1	e0905_905_508_3	2_no_washout	1.24075043235593
1	e0905_905_508_4	2_no_washout	1.6019488704678349
1	e0905_905_508_5	2_no_washout	1.40878427897378
1	e0905_905_508_6	2_no_washout	1.82190703399443
1	e0905_905_508_7	2_no_washout	1.45951448661756
1	e0905_905_508_8	2_no_washout	1.366814575071925
1	e0905_905_508_9	2_no_washout	1.32176560370313
1	e0905_905_531_1	2_no_washout	1.27047985133913
1	e0905_905_531_10	2_no_washout	1.45862676602123
1	e0905_905_531_11	2_no_washout	1.66685570011143
1	e0905_905_531_12	2_no_washout	1.8459281528870801
1	e0905_905_531_13	2_no_washout	1.74598761435422
1	e0905_905_531_14	2_no_washout	1.56219215536036
1	e0905_905_531_15	2_no_washout	1.1809724519551401
1	e0905_905_531_16	2_no_washout	1.259140140310125
1	e0905_905_531_17	2_no_washout	1.66976253452928
1	e0905_905_531_18	2_no_washout	1.69955426273372
1	e0905_905_531_19	2_no_washout	1.14985579212602
1	e0905_905_531_2	2_no_washout	2.153819561643505
1	e0905_905_531_20	2_no_washout	1.671058625225605
1	e0905_905_531_21	2_no_washout	1.689563672542235
1	e0905_905_531_22	2_no_washout	1.881094242705655
1	e0905_905_531_23	2_no_washout	2.13139050876976
1	e0905_905_531_24	2_no_washout	1.414346080806535
1	e0905_905_531_3	2_no_washout	1.6290006551962
1	e0905_905_531_4	2_no_washout	2.46737498758611
1	e0905_905_531_5	2_no_washout	1.9628674999948
1	e0905_905_531_6	2_no_washout	1.337241624274465
1	e0905_905_531_7	2_no_washout	1.99017417595737
1	e0905_905_531_8	2_no_washout	1.4256156032994
1	e0905_905_531_9	2_no_washout	1.4247687795919401
1	e0905_905_554_1	2_no_washout	1.29345693361071
1	e0905_905_554_10	2_no_washout	1.122318595775115
1	e0905_905_554_11	2_no_washout	1.42548280233193
1	e0905_905_554_12	2_no_washout	1.36139834759753
1	e0905_905_554_13	2_no_washout	2.15972933461066
1	e0905_905_554_2	2_no_washout	1.36675560548975
1	e0905_905_554_3	2_no_washout	1.158997321805185
1	e0905_905_554_4	2_no_washout	2.32390039375712
1	e0905_905_554_5	2_no_washout	1.63779580834152
1	e0905_905_554_6	2_no_washout	1.9689990908595
1	e0905_905_554_7	2_no_washout	1.5927143192583402
1	e0905_905_554_8	2_no_washout	1.62323025274141
1	e0905_905_554_9	2_no_washout	1.48434059733723
1	e0905_905_577_1	2_no_washout	1.23162890081434
1	e0905_905_577_10	2_no_washout	1.75233861000099
1	e0905_905_577_11	2_no_washout	1.62132200920806
1	e0905_905_577_2	2_no_washout	2.50109231862078
1	e0905_905_577_3	2_no_washout	1.660898460420325
1	e0905_905_577_4	2_no_washout	1.87023016619178
1	e0905_905_577_5	2_no_washout	2.39448550003113
1	e0905_905_577_6	2_no_washout	1.5682391642032099
1	e0905_905_577_7	2_no_washout	1.278173205595765
1	e0905_905_577_8	2_no_washout	2.11826702052849
1	e0905_905_577_9	2_no_washout	1.43922146317955
1	e0905_905_600_1	2_no_washout	1.3827968585770751
1	e0905_905_600_10	2_no_washout	1.21319879243809
1	e0905_905_600_11	2_no_washout	1.34195414973049
1	e0905_905_600_12	2_no_washout	1.49598324805351
1	e0905_905_600_13	2_no_washout	1.20334725745037
1	e0905_905_600_14	2_no_washout	1.42255725992933
1	e0905_905_600_15	2_no_washout	1.49600032404275
1	e0905_905_600_16	2_no_washout	1.166675675531815
1	e0905_905_600_17	2_no_washout	3.72406550587952
1	e0905_905_600_2	2_no_washout	1.21729961660126
1	e0905_905_600_3	2_no_washout	1.57022759169796
1	e0905_905_600_4	2_no_washout	1.718719311622885
1	e0905_905_600_5	2_no_washout	1.41970742369839
1	e0905_905_600_6	2_no_washout	1.25620607726536
1	e0905_905_600_7	2_no_washout	1.161161867425275
1	e0905_905_600_8	2_no_washout	1.6981544841906002
1	e0905_905_600_9	2_no_washout	1.6257648843477002
1	e0905_905_623_1	2_no_washout	1.37212313879735
1	e0905_905_623_10	2_no_washout	1.21083751887505
1	e0905_905_623_11	2_no_washout	1.8376862101751348
1	e0905_905_623_12	2_no_washout	1.956545861444085
1	e0905_905_623_13	2_no_washout	1.3029741218884898
1	e0905_905_623_2	2_no_washout	1.19743435815407
1	e0905_905_623_3	2_no_washout	1.3613124149417
1	e0905_905_623_4	2_no_washout	1.1923574891335
1	e0905_905_623_5	2_no_washout	1.56111554508105
1	e0905_905_623_6	2_no_washout	2.375673408316
1	e0905_905_623_7	2_no_washout	2.08328477384607
1	e0905_905_623_8	2_no_washout	1.4575228991033349
1	e0905_905_623_9	2_no_washout	1.2537254684254902
1	e0908_908_527_1	2_no_washout	1.23069329222746
1	e0908_908_527_2	2_no_washout	1.75809876683356
1	e0908_908_527_3	2_no_washout	1.55893228055793
1	e0908_908_527_4	2_no_washout	2.11741780830843
1	e0908_908_527_5	2_no_washout	1.1365926054481
1	e0908_908_527_6	2_no_washout	1.742161121004585
1	e0908_908_552_1	2_no_washout	1.26958431199218
1	e0908_908_552_2	2_no_washout	1.43921213108613
1	e0908_908_552_3	2_no_washout	2.43316673641044
1	e0908_908_552_4	2_no_washout	1.4738146093668698
1	e0908_908_552_5	2_no_washout	2.284088129041095
1	e0908_908_552_6	2_no_washout	1.2820354827166
1	e0908_908_552_7	2_no_washout	1.316302057772535
1	e0908_908_552_8	2_no_washout	1.767169411445775
1	e0908_908_552_9	2_no_washout	1.621633795436095
1	e0908_908_577_1	2_no_washout	1.18520533571194
1	e0908_908_577_10	2_no_washout	2.41146188797776
1	e0908_908_577_2	2_no_washout	1.18559281130004
1	e0908_908_577_3	2_no_washout	1.13391969448928
1	e0908_908_577_4	2_no_washout	1.553977607544095
1	e0908_908_577_5	2_no_washout	1.35672967102643
1	e0908_908_577_6	2_no_washout	2.50211780782663
1	e0908_908_577_7	2_no_washout	1.7559247124593051
1	e0908_908_577_8	2_no_washout	1.28775044844374
1	e0908_908_577_9	2_no_washout	1.50892333978409
1	e0908_908_602_1	2_no_washout	1.48109544667277
1	e0908_908_602_2	2_no_washout	1.33691227283226
1	e0908_908_602_3	2_no_washout	1.42385097555101
1	e0908_908_602_4	2_no_washout	1.41914408470487
1	e0908_908_602_5	2_no_washout	1.317887754758035
1	e0908_908_602_6	2_no_washout	1.684393275590975
1	e0908_908_627_1	2_no_washout	1.51075546691794
1	e0908_908_627_10	2_no_washout	2.53501670286032
1	e0908_908_627_11	2_no_washout	1.53823014173179
1	e0908_908_627_12	2_no_washout	1.84139700009166
1	e0908_908_627_13	2_no_washout	1.8668295597629
1	e0908_908_627_14	2_no_washout	1.54633973818725
1	e0908_908_627_2	2_no_washout	1.4504865122765902
1	e0908_908_627_3	2_no_washout	1.09208224865559
1	e0908_908_627_4	2_no_washout	1.00941324697574
1	e0908_908_627_5	2_no_washout	2.71579258524684
1	e0908_908_627_6	2_no_washout	1.53139765041285
1	e0908_908_627_7	2_no_washout	1.45933101544593
1	e0908_908_627_8	2_no_washout	2.2238356035998947
1	e0908_908_627_9	2_no_washout	1.42469918175098
1	e0908_908_652_1	2_no_washout	1.5204958879616801
1	e0908_908_652_10	2_no_washout	1.409195128055155
1	e0908_908_652_11	2_no_washout	1.25491980746384
1	e0908_908_652_12	2_no_washout	1.595673514320795
1	e0908_908_652_13	2_no_washout	1.0763011835079
1	e0908_908_652_14	2_no_washout	1.33333638168956
1	e0908_908_652_2	2_no_washout	1.6242044468587
1	e0908_908_652_3	2_no_washout	4.01556355103318
1	e0908_908_652_4	2_no_washout	1.7052701402485
1	e0908_908_652_5	2_no_washout	1.491844448592125
1	e0908_908_652_6	2_no_washout	1.125095429378115
1	e0908_908_652_7	2_no_washout	2.83723472118336
1	e0908_908_652_8	2_no_washout	1.25321696875586
1	e0908_908_652_9	2_no_washout	2.40136012683082
1	e0908_908_677_1	2_no_washout	1.19758480972048
1	e0908_908_677_10	2_no_washout	1.979386801086835
1	e0908_908_677_11	2_no_washout	1.26211394409694
1	e0908_908_677_12	2_no_washout	1.484060812629145
1	e0908_908_677_13	2_no_washout	1.275279806701385
1	e0908_908_677_14	2_no_washout	1.75091029529467
1	e0908_908_677_15	2_no_washout	1.29103967716106
1	e0908_908_677_16	2_no_washout	1.615655900936245
1	e0908_908_677_2	2_no_washout	1.49401986446548
1	e0908_908_677_4	2_no_washout	1.9853108523375802
1	e0908_908_677_5	2_no_washout	1.39126076287522
1	e0908_908_677_6	2_no_washout	1.214808415548845
1	e0908_908_677_7	2_no_washout	1.79695465397205
1	e0908_908_677_8	2_no_washout	1.611177393564875
1	e0908_908_677_9	2_no_washout	1.59796037127434
1	e0905_905_646_1	3_late_washout	1.44807924393113
1	e0905_905_646_10	3_late_washout	1.41667975566396
1	e0905_905_646_11	3_late_washout	1.58603607142956
1	e0905_905_646_12	3_late_washout	1.861472089219025
1	e0905_905_646_13	3_late_washout	1.74410858371315
1	e0905_905_646_14	3_late_washout	1.356261279147525
1	e0905_905_646_15	3_late_washout	1.14843077658431
1	e0905_905_646_16	3_late_washout	1.14891025599227
1	e0905_905_646_17	3_late_washout	1.480027728381915
1	e0905_905_646_18	3_late_washout	1.232238380604735
1	e0905_905_646_19	3_late_washout	1.3956722270577648
1	e0905_905_646_2	3_late_washout	5.40680211664928
1	e0905_905_646_20	3_late_washout	1.08235080608574
1	e0905_905_646_21	3_late_washout	1.647312601568845
1	e0905_905_646_22	3_late_washout	1.69169893729903
1	e0905_905_646_3	3_late_washout	1.36391728779774
1	e0905_905_646_4	3_late_washout	2.47854290929574
1	e0905_905_646_5	3_late_washout	2.03190430311044
1	e0905_905_646_6	3_late_washout	1.43231813114887
1	e0905_905_646_7	3_late_washout	1.450314161473
1	e0905_905_646_8	3_late_washout	1.65551398420398
1	e0905_905_646_9	3_late_washout	1.09007764991052
1	e0905_905_669_1	3_late_washout	1.51194892206577
1	e0905_905_669_10	3_late_washout	1.15221534642167
1	e0905_905_669_11	3_late_washout	2.02773501071686
1	e0905_905_669_12	3_late_washout	1.597601813638615
1	e0905_905_669_13	3_late_washout	1.13860919332497
1	e0905_905_669_2	3_late_washout	1.21487345656381
1	e0905_905_669_3	3_late_washout	1.31260503019993
1	e0905_905_669_4	3_late_washout	1.204746409102425
1	e0905_905_669_5	3_late_washout	1.97330994744435
1	e0905_905_669_6	3_late_washout	1.33183711042392
1	e0905_905_669_7	3_late_washout	2.14977382063305
1	e0905_905_669_8	3_late_washout	1.546775246519425
1	e0905_905_669_9	3_late_washout	2.68666226135453
1	e0905_905_692_1	3_late_washout	1.505170680852665
1	e0905_905_692_10	3_late_washout	1.288823323543925
1	e0905_905_692_11	3_late_washout	1.63502063898545
1	e0905_905_692_12	3_late_washout	1.74885176354281
1	e0905_905_692_13	3_late_washout	1.7944774518372
1	e0905_905_692_14	3_late_washout	1.12696979184929
1	e0905_905_692_15	3_late_washout	1.702691315613945
1	e0905_905_692_16	3_late_washout	1.502079112571675
1	e0905_905_692_17	3_late_washout	1.8972369853046298
1	e0905_905_692_18	3_late_washout	1.97509776331406
1	e0905_905_692_19	3_late_washout	1.98338058958022
1	e0905_905_692_2	3_late_washout	1.51547657560268
1	e0905_905_692_20	3_late_washout	3.4010162972954
1	e0905_905_692_21	3_late_washout	1.2416982018387102
1	e0905_905_692_3	3_late_washout	2.018822916542
1	e0905_905_692_4	3_late_washout	1.98847061337253
1	e0905_905_692_5	3_late_washout	1.8263242615938298
1	e0905_905_692_6	3_late_washout	1.3772393883979799
1	e0905_905_692_7	3_late_washout	1.28242718679249
1	e0905_905_692_8	3_late_washout	1.28104105734434
1	e0905_905_692_9	3_late_washout	1.239331891419315
1	e0905_905_715_1	3_late_washout	1.173769301306005
1	e0905_905_715_10	3_late_washout	1.38761051193188
1	e0905_905_715_11	3_late_washout	1.301150651940275
1	e0905_905_715_12	3_late_washout	1.40807704198228
1	e0905_905_715_13	3_late_washout	2.0057156302792
1	e0905_905_715_2	3_late_washout	1.41736940056368
1	e0905_905_715_3	3_late_washout	1.1340163462534498
1	e0905_905_715_4	3_late_washout	1.64812143936062
1	e0905_905_715_5	3_late_washout	1.25214200603102
1	e0905_905_715_6	3_late_washout	2.11621506687525
1	e0905_905_715_7	3_late_washout	3.46917573824854
1	e0905_905_715_8	3_late_washout	1.65089327211314
1	e0905_905_715_9	3_late_washout	1.228614445353975
1	e0905_905_738_1	3_late_washout	2.404653146848535
1	e0905_905_738_10	3_late_washout	1.3829180142019548
1	e0905_905_738_11	3_late_washout	1.10853069185001
1	e0905_905_738_12	3_late_washout	1.5321429920061251
1	e0905_905_738_13	3_late_washout	1.797997085185945
1	e0905_905_738_14	3_late_washout	1.500153752966255
1	e0905_905_738_15	3_late_washout	1.5651310059575851
1	e0905_905_738_16	3_late_washout	2.33663517144078
1	e0905_905_738_2	3_late_washout	2.99950065643398
1	e0905_905_738_3	3_late_washout	1.83525917710987
1	e0905_905_738_4	3_late_washout	1.15572828653339
1	e0905_905_738_5	3_late_washout	3.83713242293948
1	e0905_905_738_6	3_late_washout	2.600561312070845
1	e0905_905_738_7	3_late_washout	2.18450581917127
1	e0905_905_738_8	3_late_washout	1.639387428164
1	e0905_905_738_9	3_late_washout	1.20959681498612
1	e0905_905_761_1	3_late_washout	1.3667943678576049
1	e0905_905_761_10	3_late_washout	1.6051715712257
1	e0905_905_761_11	3_late_washout	1.248059623954725
1	e0905_905_761_12	3_late_washout	1.091221824676995
1	e0905_905_761_13	3_late_washout	1.28934505078718
1	e0905_905_761_14	3_late_washout	2.31259570005941
1	e0905_905_761_15	3_late_washout	1.23626243570364
1	e0905_905_761_2	3_late_washout	1.5721777770661851
1	e0905_905_761_3	3_late_washout	1.46115900012589
1	e0905_905_761_4	3_late_washout	1.85419997375231
1	e0905_905_761_5	3_late_washout	1.8212879156255601
1	e0905_905_761_6	3_late_washout	1.540653970283925
1	e0905_905_761_7	3_late_washout	1.225068075924275
1	e0905_905_761_8	3_late_washout	1.65530143228659
1	e0905_905_761_9	3_late_washout	1.577055648557645
1	e0905_905_784_1	3_late_washout	2.23760024513443
1	e0905_905_784_2	3_late_washout	2.12696352979682
1	e0905_905_784_3	3_late_washout	1.3832123662413451
1	e0905_905_784_4	3_late_washout	2.13884399083943
1	e0905_905_784_5	3_late_washout	1.27985415243555
1	e0905_905_784_6	3_late_washout	1.59428518550914
1	e0905_905_784_7	3_late_washout	2.38986791704728
1	e0905_905_784_8	3_late_washout	2.03682352226922
1	e0908_908_702_1	3_late_washout	1.54714707861251
1	e0908_908_702_2	3_late_washout	1.44605392717544
1	e0908_908_702_3	3_late_washout	2.30014706176451
1	e0908_908_702_4	3_late_washout	2.0237334584632247
1	e0908_908_702_5	3_late_washout	2.07398792432783
1	e0908_908_702_6	3_late_washout	1.902694898037065
1	e0908_908_727_1	3_late_washout	1.33609722712549
1	e0908_908_727_10	3_late_washout	1.255793389365055
1	e0908_908_727_11	3_late_washout	1.83980771179647
1	e0908_908_727_2	3_late_washout	1.6566996201954
1	e0908_908_727_3	3_late_washout	1.72559655918198
1	e0908_908_727_4	3_late_washout	1.9925904643336398
1	e0908_908_727_5	3_late_washout	1.35466056352767
1	e0908_908_727_6	3_late_washout	1.38125041056654
1	e0908_908_727_7	3_late_washout	1.23452054655545
1	e0908_908_727_8	3_late_washout	1.93160001041475
1	e0908_908_727_9	3_late_washout	1.2080962390753052
1	e0908_908_752_1	3_late_washout	1.1018885032429502
1	e0908_908_752_10	3_late_washout	1.15593987486962
1	e0908_908_752_11	3_late_washout	2.69209594158147
1	e0908_908_752_12	3_late_washout	1.59375117287567
1	e0908_908_752_13	3_late_washout	2.50082898852972
1	e0908_908_752_14	3_late_washout	1.27413738275251
1	e0908_908_752_2	3_late_washout	1.6953140834712852
1	e0908_908_752_3	3_late_washout	1.31647517898868
1	e0908_908_752_4	3_late_washout	1.22247770669912
1	e0908_908_752_5	3_late_washout	1.57549793088975
1	e0908_908_752_6	3_late_washout	1.23252572519956
1	e0908_908_752_7	3_late_washout	1.33863551009131
1	e0908_908_752_8	3_late_washout	1.27754509810374
1	e0908_908_752_9	3_late_washout	1.27783012354194
1	e0908_908_777_1	3_late_washout	1.9344906374235349
1	e0908_908_777_10	3_late_washout	1.32305817214749
1	e0908_908_777_11	3_late_washout	1.17663448439117
1	e0908_908_777_12	3_late_washout	1.0964600211904552
1	e0908_908_777_2	3_late_washout	2.66892132368277
1	e0908_908_777_3	3_late_washout	1.4950795492780302
1	e0908_908_777_4	3_late_washout	1.13172019901298
1	e0908_908_777_5	3_late_washout	2.05581024534972
1	e0908_908_777_6	3_late_washout	1.44158585697256
1	e0908_908_777_7	3_late_washout	1.68017282567507
1	e0908_908_777_8	3_late_washout	1.408929344439115
1	e0908_908_777_9	3_late_washout	1.67033447318977
1	e0908_908_802_1	3_late_washout	1.23584472612492
1	e0908_908_802_2	3_late_washout	1.44281878847847
1	e0908_908_802_3	3_late_washout	1.976575090790855
1	e0908_908_802_4	3_late_washout	2.6081633317595
1	e0908_908_802_5	3_late_washout	2.0649513166391
1	e0908_908_802_6	3_late_washout	1.6840304577597052
1	e0908_908_827_1	3_late_washout	1.87835103792597
1	e0908_908_827_10	3_late_washout	2.60967786938673
1	e0908_908_827_11	3_late_washout	1.64630324196261
1	e0908_908_827_12	3_late_washout	1.71011610642031
1	e0908_908_827_13	3_late_washout	1.53724220579332
1	e0908_908_827_2	3_late_washout	1.31206450397231
1	e0908_908_827_3	3_late_washout	2.07917209836068
1	e0908_908_827_4	3_late_washout	1.90281839986521
1	e0908_908_827_5	3_late_washout	1.71611484621377
1	e0908_908_827_6	3_late_washout	1.2835708222653799
1	e0908_908_827_7	3_late_washout	1.8966574551762
1	e0908_908_827_8	3_late_washout	1.165996724179815
1	e0908_908_827_9	3_late_washout	1.39010421337479
1	e0908_908_852_1	3_late_washout	2.11483696081008
1	e0908_908_852_10	3_late_washout	1.31448878340166
1	e0908_908_852_2	3_late_washout	1.48850767352216
1	e0908_908_852_3	3_late_washout	1.666844825973845
1	e0908_908_852_4	3_late_washout	2.47851319432098
1	e0908_908_852_5	3_late_washout	2.1194216408473903
1	e0908_908_852_6	3_late_washout	1.48981371921402
1	e0908_908_852_7	3_late_washout	1.46764634997146
1	e0908_908_852_8	3_late_washout	1.81359435487909
1	e0908_908_852_9	3_late_washout	1.24252850045695
2	e0905_905_118_1	1_no_treatment	1.70634932925026
2	e0905_905_118_10	1_no_treatment	1.3543897588735
2	e0905_905_118_11	1_no_treatment	1.521619655726345
2	e0905_905_118_12	1_no_treatment	1.13897123909269
2	e0905_905_118_13	1_no_treatment	1.19301394519305
2	e0905_905_118_14	1_no_treatment	1.26915522320342
2	e0905_905_118_15	1_no_treatment	1.6562451728109102
2	e0905_905_118_16	1_no_treatment	1.3473332486256049
2	e0905_905_118_17	1_no_treatment	1.74159087653798
2	e0905_905_118_18	1_no_treatment	1.74753370771366
2	e0905_905_118_19	1_no_treatment	1.41582910347169
2	e0905_905_118_2	1_no_treatment	1.16767559823509
2	e0905_905_118_20	1_no_treatment	1.31886274433541
2	e0905_905_118_21	1_no_treatment	1.35527014292389
2	e0905_905_118_22	1_no_treatment	3.34118872363875
2	e0905_905_118_23	1_no_treatment	1.10570134789785
2	e0905_905_118_24	1_no_treatment	1.21101231132316
2	e0905_905_118_25	1_no_treatment	1.74668506742579
2	e0905_905_118_26	1_no_treatment	1.86176324811192
2	e0905_905_118_3	1_no_treatment	1.64212249531847
2	e0905_905_118_4	1_no_treatment	1.83223229502267
2	e0905_905_118_5	1_no_treatment	1.37047538894124
2	e0905_905_118_6	1_no_treatment	1.24983247733172
2	e0905_905_118_7	1_no_treatment	1.8941311417079199
2	e0905_905_118_8	1_no_treatment	1.253584006877925
2	e0905_905_118_9	1_no_treatment	1.77180150096941
2	e0905_905_141_1	1_no_treatment	1.360355844965625
2	e0905_905_141_10	1_no_treatment	1.538623226702285
2	e0905_905_141_11	1_no_treatment	1.363442278038535
2	e0905_905_141_12	1_no_treatment	1.5632214847302
2	e0905_905_141_13	1_no_treatment	1.32707252045912
2	e0905_905_141_14	1_no_treatment	1.44379433905319
2	e0905_905_141_15	1_no_treatment	1.12246114997379
2	e0905_905_141_16	1_no_treatment	1.27697892814056
2	e0905_905_141_17	1_no_treatment	2.32320121596406
2	e0905_905_141_18	1_no_treatment	1.61474294601919
2	e0905_905_141_19	1_no_treatment	1.16472376560711
2	e0905_905_141_2	1_no_treatment	1.384558473753915
2	e0905_905_141_20	1_no_treatment	2.42878954140171
2	e0905_905_141_21	1_no_treatment	1.45210825874973
2	e0905_905_141_3	1_no_treatment	1.47942562779322
2	e0905_905_141_4	1_no_treatment	1.53174968670961
2	e0905_905_141_5	1_no_treatment	1.21790844876506
2	e0905_905_141_6	1_no_treatment	1.56970484550735
2	e0905_905_141_7	1_no_treatment	1.4732035276737698
2	e0905_905_141_8	1_no_treatment	1.39104107089256
2	e0905_905_141_9	1_no_treatment	2.03734193681966
2	e0905_905_26_1	1_no_treatment	1.89459973767349
2	e0905_905_26_10	1_no_treatment	1.729083425840315
2	e0905_905_26_11	1_no_treatment	1.7270811925052998
2	e0905_905_26_12	1_no_treatment	2.34693643355808
2	e0905_905_26_13	1_no_treatment	1.74819286985232
2	e0905_905_26_14	1_no_treatment	1.63455995803064
2	e0905_905_26_15	1_no_treatment	1.79130132967135
2	e0905_905_26_16	1_no_treatment	1.52974795409355
2	e0905_905_26_17	1_no_treatment	1.617434272201375
2	e0905_905_26_18	1_no_treatment	1.510960614491165
2	e0905_905_26_19	1_no_treatment	1.8767260240785801
2	e0905_905_26_2	1_no_treatment	1.2414858459683
2	e0905_905_26_3	1_no_treatment	1.37125027521332
2	e0905_905_26_4	1_no_treatment	1.43490684816603
2	e0905_905_26_5	1_no_treatment	1.5233206611028849
2	e0905_905_26_6	1_no_treatment	1.97258244121158
2	e0905_905_26_7	1_no_treatment	1.46467436900725
2	e0905_905_26_8	1_no_treatment	2.03331327119409
2	e0905_905_26_9	1_no_treatment	1.36366407362536
2	e0905_905_3_1	1_no_treatment	1.4044691934604399
2	e0905_905_3_10	1_no_treatment	1.32245739044474
2	e0905_905_3_11	1_no_treatment	2.17813262128462
2	e0905_905_3_12	1_no_treatment	2.38501784000205
2	e0905_905_3_13	1_no_treatment	1.268015424684
2	e0905_905_3_14	1_no_treatment	2.65389061325796
2	e0905_905_3_15	1_no_treatment	1.36658717620175
2	e0905_905_3_16	1_no_treatment	1.657191065258805
2	e0905_905_3_17	1_no_treatment	2.278894314620945
2	e0905_905_3_2	1_no_treatment	2.5080197770720503
2	e0905_905_3_3	1_no_treatment	2.31090752377161
2	e0905_905_3_4	1_no_treatment	1.34184807390849
2	e0905_905_3_5	1_no_treatment	1.4603835390355449
2	e0905_905_3_6	1_no_treatment	1.376074130649265
2	e0905_905_3_7	1_no_treatment	1.36847396923827
2	e0905_905_3_8	1_no_treatment	1.99652799417736
2	e0905_905_3_9	1_no_treatment	1.4936021477201051
2	e0905_905_49_1	1_no_treatment	1.591863523300155
2	e0905_905_49_10	1_no_treatment	2.30022900914434
2	e0905_905_49_11	1_no_treatment	1.25788026573853
2	e0905_905_49_12	1_no_treatment	1.30028439918977
2	e0905_905_49_13	1_no_treatment	1.3049701533429001
2	e0905_905_49_2	1_no_treatment	1.26193758375722
2	e0905_905_49_3	1_no_treatment	1.90961580799664
2	e0905_905_49_4	1_no_treatment	1.83220822117288
2	e0905_905_49_5	1_no_treatment	1.235538078703435
2	e0905_905_49_6	1_no_treatment	1.66463928128908
2	e0905_905_49_7	1_no_treatment	1.649402792188315
2	e0905_905_49_8	1_no_treatment	1.93629825935045
2	e0905_905_49_9	1_no_treatment	2.96736311258189
2	e0905_905_72_1	1_no_treatment	1.09582013992972
2	e0905_905_72_10	1_no_treatment	1.29357996431341
2	e0905_905_72_11	1_no_treatment	1.09539099651306
2	e0905_905_72_12	1_no_treatment	1.90353687759291
2	e0905_905_72_13	1_no_treatment	1.34742309443072
2	e0905_905_72_14	1_no_treatment	1.4076492024603
2	e0905_905_72_15	1_no_treatment	1.58824993313283
2	e0905_905_72_16	1_no_treatment	1.42365773184794
2	e0905_905_72_18	1_no_treatment	2.5342497341607553
2	e0905_905_72_19	1_no_treatment	2.30060075164136
2	e0905_905_72_2	1_no_treatment	1.33873646483209
2	e0905_905_72_20	1_no_treatment	1.34890243442599
2	e0905_905_72_3	1_no_treatment	1.764807706020555
2	e0905_905_72_4	1_no_treatment	1.73362337713044
2	e0905_905_72_5	1_no_treatment	1.19896314491969
2	e0905_905_72_6	1_no_treatment	1.44742223646523
2	e0905_905_72_7	1_no_treatment	1.54233790800015
2	e0905_905_72_8	1_no_treatment	2.27931934062802
2	e0905_905_72_9	1_no_treatment	1.15397075926435
2	e0905_905_95_1	1_no_treatment	1.6258935623148352
2	e0905_905_95_10	1_no_treatment	3.36793066023311
2	e0905_905_95_11	1_no_treatment	1.8492883303683798
2	e0905_905_95_12	1_no_treatment	1.3241245659656902
2	e0905_905_95_2	1_no_treatment	2.04569447926926
2	e0905_905_95_3	1_no_treatment	1.12592443314657
2	e0905_905_95_4	1_no_treatment	1.84545471086047
2	e0905_905_95_5	1_no_treatment	1.24479324191714
2	e0905_905_95_6	1_no_treatment	1.360339444653265
2	e0905_905_95_7	1_no_treatment	1.605233869602855
2	e0905_905_95_8	1_no_treatment	1.40769434621662
2	e0905_905_95_9	1_no_treatment	1.35159729899713
2	e0908_908_103_1	1_no_treatment	1.5438371463883849
2	e0908_908_103_10	1_no_treatment	1.383698771892135
2	e0908_908_103_11	1_no_treatment	1.10028452953735
2	e0908_908_103_12	1_no_treatment	1.33077243146618
2	e0908_908_103_13	1_no_treatment	2.30708510504597
2	e0908_908_103_14	1_no_treatment	1.103684250647415
2	e0908_908_103_15	1_no_treatment	1.665310407438425
2	e0908_908_103_16	1_no_treatment	1.97930218508586
2	e0908_908_103_17	1_no_treatment	1.7802168161764
2	e0908_908_103_18	1_no_treatment	1.79347137576586
2	e0908_908_103_19	1_no_treatment	1.1954863961375
2	e0908_908_103_3	1_no_treatment	1.40303137623136
2	e0908_908_103_4	1_no_treatment	1.27556873176584
2	e0908_908_103_5	1_no_treatment	1.32351675473957
2	e0908_908_103_6	1_no_treatment	2.308814860520375
2	e0908_908_103_7	1_no_treatment	4.26303581808314
2	e0908_908_103_8	1_no_treatment	1.38959833542417
2	e0908_908_103_9	1_no_treatment	1.24303908174764
2	e0908_908_128_1	1_no_treatment	2.61691475425662
2	e0908_908_128_10	1_no_treatment	1.49594379800619
2	e0908_908_128_11	1_no_treatment	1.5232697002552849
2	e0908_908_128_12	1_no_treatment	1.4691688499286801
2	e0908_908_128_13	1_no_treatment	2.4623792108511
2	e0908_908_128_2	1_no_treatment	1.36465936312107
2	e0908_908_128_3	1_no_treatment	1.758281571635835
2	e0908_908_128_4	1_no_treatment	1.20730363742133
2	e0908_908_128_5	1_no_treatment	1.4992376983310098
2	e0908_908_128_6	1_no_treatment	2.21984146178546
2	e0908_908_128_7	1_no_treatment	1.678615003577415
2	e0908_908_128_8	1_no_treatment	2.55434150821143
2	e0908_908_128_9	1_no_treatment	1.1081663975159
2	e0908_908_153_1	1_no_treatment	2.27317046714261
2	e0908_908_153_10	1_no_treatment	2.82263869244458
2	e0908_908_153_11	1_no_treatment	1.77522606112926
2	e0908_908_153_12	1_no_treatment	2.37785564385219
2	e0908_908_153_13	1_no_treatment	1.227542373030095
2	e0908_908_153_14	1_no_treatment	1.14268793890278
2	e0908_908_153_15	1_no_treatment	2.5327045064771347
2	e0908_908_153_16	1_no_treatment	1.30199938275062
2	e0908_908_153_17	1_no_treatment	1.703149110897305
2	e0908_908_153_18	1_no_treatment	1.4605314072804298
2	e0908_908_153_19	1_no_treatment	1.27512087764148
2	e0908_908_153_2	1_no_treatment	1.44335787154105
2	e0908_908_153_20	1_no_treatment	1.29504035455625
2	e0908_908_153_3	1_no_treatment	2.0379323220068
2	e0908_908_153_4	1_no_treatment	2.95710857133496
2	e0908_908_153_5	1_no_treatment	1.40092898211307
2	e0908_908_153_6	1_no_treatment	1.462665066314345
2	e0908_908_153_7	1_no_treatment	1.31383768682367
2	e0908_908_153_8	1_no_treatment	1.455137746493345
2	e0908_908_153_9	1_no_treatment	1.10940730169868
2	e0908_908_28_1	1_no_treatment	2.38815864334799
2	e0908_908_28_10	1_no_treatment	2.30407542559023
2	e0908_908_28_2	1_no_treatment	1.14441279290765
2	e0908_908_28_3	1_no_treatment	2.35321973031961
2	e0908_908_28_4	1_no_treatment	1.1676710553949752
2	e0908_908_28_5	1_no_treatment	1.26646756430337
2	e0908_908_28_6	1_no_treatment	2.441766833950305
2	e0908_908_28_7	1_no_treatment	1.6115846526836901
2	e0908_908_28_8	1_no_treatment	1.34831243324403
2	e0908_908_28_9	1_no_treatment	1.20811912805539
2	e0908_908_3_1	1_no_treatment	1.599091593937445
2	e0908_908_3_2	1_no_treatment	1.32270484278671
2	e0908_908_3_3	1_no_treatment	1.45178901002942
2	e0908_908_3_4	1_no_treatment	1.89748493627642
2	e0908_908_3_5	1_no_treatment	1.676536834870285
2	e0908_908_3_6	1_no_treatment	1.932791782603245
2	e0908_908_53_1	1_no_treatment	2.85450050863345
2	e0908_908_53_10	1_no_treatment	1.36527700556072
2	e0908_908_53_11	1_no_treatment	1.31347536539241
2	e0908_908_53_2	1_no_treatment	2.20706934290209
2	e0908_908_53_3	1_no_treatment	1.41028968173471
2	e0908_908_53_4	1_no_treatment	1.41785683575381
2	e0908_908_53_5	1_no_treatment	2.63237345670972
2	e0908_908_53_6	1_no_treatment	1.99928455178522
2	e0908_908_53_7	1_no_treatment	1.60637705472796
2	e0908_908_53_8	1_no_treatment	3.69508735194204
2	e0908_908_53_9	1_no_treatment	1.74587970574688
2	e0908_908_78_1	1_no_treatment	1.47183894487726
2	e0908_908_78_2	1_no_treatment	1.7971855918818949
2	e0908_908_78_3	1_no_treatment	1.62169042262109
2	e0908_908_78_4	1_no_treatment	1.67304705687419
2	e0908_908_78_5	1_no_treatment	1.75467178700281
2	e0908_908_78_6	1_no_treatment	1.84964797453814
2	e0908_908_78_7	1_no_treatment	2.02322730976624
2	e0908_908_78_8	1_no_treatment	1.58975630856939
2	e0908_908_78_9	1_no_treatment	1.29825696587055
2	e0905_905_486_1	2_no_washout	1.24126504284482
2	e0905_905_486_10	2_no_washout	1.87747598507785
2	e0905_905_486_11	2_no_washout	1.55348841857504
2	e0905_905_486_12	2_no_washout	1.71219179013186
2	e0905_905_486_2	2_no_washout	1.40940317600594
2	e0905_905_486_3	2_no_washout	1.63035993530427
2	e0905_905_486_4	2_no_washout	1.21180958341193
2	e0905_905_486_5	2_no_washout	1.161192413386245
2	e0905_905_486_6	2_no_washout	1.48660981677118
2	e0905_905_486_7	2_no_washout	1.8327849648501549
2	e0905_905_486_8	2_no_washout	1.34248856747795
2	e0905_905_486_9	2_no_washout	1.16680501585326
2	e0905_905_509_1	2_no_washout	1.564140714234425
2	e0905_905_509_10	2_no_washout	1.95784857219112
2	e0905_905_509_11	2_no_washout	1.59413436269114
2	e0905_905_509_12	2_no_washout	1.9760269048087449
2	e0905_905_509_2	2_no_washout	1.246547447006845
2	e0905_905_509_3	2_no_washout	1.23177865565338
2	e0905_905_509_4	2_no_washout	1.21137962095197
2	e0905_905_509_5	2_no_washout	1.41334059832384
2	e0905_905_509_6	2_no_washout	1.83649616581186
2	e0905_905_509_7	2_no_washout	1.3470880117656
2	e0905_905_509_8	2_no_washout	1.34613292967051
2	e0905_905_509_9	2_no_washout	1.6850682784167
2	e0905_905_532_1	2_no_washout	1.32655091151617
2	e0905_905_532_10	2_no_washout	1.85272426695862
2	e0905_905_532_11	2_no_washout	2.45395872809053
2	e0905_905_532_12	2_no_washout	1.3415022480830698
2	e0905_905_532_13	2_no_washout	1.48712380051213
2	e0905_905_532_14	2_no_washout	1.932775414829515
2	e0905_905_532_15	2_no_washout	1.59710442731831
2	e0905_905_532_16	2_no_washout	1.38241201094235
2	e0905_905_532_17	2_no_washout	1.27177020479746
2	e0905_905_532_18	2_no_washout	1.292892885829235
2	e0905_905_532_19	2_no_washout	1.57117880161092
2	e0905_905_532_2	2_no_washout	2.41057309630134
2	e0905_905_532_20	2_no_washout	1.40992043501682
2	e0905_905_532_21	2_no_washout	1.50294089943609
2	e0905_905_532_22	2_no_washout	1.52459936403265
2	e0905_905_532_23	2_no_washout	1.59534038709146
2	e0905_905_532_24	2_no_washout	1.71026756937094
2	e0905_905_532_25	2_no_washout	2.02375276628098
2	e0905_905_532_26	2_no_washout	1.395917632823805
2	e0905_905_532_3	2_no_washout	1.76977835891198
2	e0905_905_532_4	2_no_washout	2.30949188761427
2	e0905_905_532_5	2_no_washout	1.288183146682715
2	e0905_905_532_6	2_no_washout	1.425717699802565
2	e0905_905_532_7	2_no_washout	1.93383005701988
2	e0905_905_532_8	2_no_washout	1.44230942091742
2	e0905_905_532_9	2_no_washout	2.0417778307217103
2	e0905_905_555_1	2_no_washout	1.2560045981871548
2	e0905_905_555_10	2_no_washout	1.460091957899785
2	e0905_905_555_11	2_no_washout	1.234081873079395
2	e0905_905_555_12	2_no_washout	2.18268065591269
2	e0905_905_555_2	2_no_washout	1.281448095108905
2	e0905_905_555_3	2_no_washout	1.35083969935462
2	e0905_905_555_4	2_no_washout	2.37391326458806
2	e0905_905_555_5	2_no_washout	1.61204453823592
2	e0905_905_555_6	2_no_washout	2.13326318146843
2	e0905_905_555_7	2_no_washout	1.671191658702865
2	e0905_905_555_8	2_no_washout	1.60342467895196
2	e0905_905_555_9	2_no_washout	1.16789294406546
2	e0905_905_578_1	2_no_washout	1.5458445977344648
2	e0905_905_578_10	2_no_washout	1.7442539121739702
2	e0905_905_578_2	2_no_washout	3.03505384247045
2	e0905_905_578_3	2_no_washout	1.40880694427027
2	e0905_905_578_4	2_no_washout	2.1172399996311997
2	e0905_905_578_5	2_no_washout	2.4826838367049353
2	e0905_905_578_6	2_no_washout	1.26387141174058
2	e0905_905_578_7	2_no_washout	1.3806153076640548
2	e0905_905_578_8	2_no_washout	2.240932964707895
2	e0905_905_578_9	2_no_washout	1.28364361139131
2	e0905_905_601_1	2_no_washout	1.43038588102658
2	e0905_905_601_10	2_no_washout	1.45292894873728
2	e0905_905_601_11	2_no_washout	2.49076698908721
2	e0905_905_601_12	2_no_washout	1.666471839403795
2	e0905_905_601_13	2_no_washout	1.50876180526884
2	e0905_905_601_14	2_no_washout	2.0854937667870352
2	e0905_905_601_15	2_no_washout	1.314129982966425
2	e0905_905_601_16	2_no_washout	1.481954330725225
2	e0905_905_601_17	2_no_washout	1.57824194162248
2	e0905_905_601_2	2_no_washout	1.27151153366689
2	e0905_905_601_3	2_no_washout	1.2364514259114752
2	e0905_905_601_4	2_no_washout	1.64020681257323
2	e0905_905_601_5	2_no_washout	1.24368320482545
2	e0905_905_601_6	2_no_washout	1.22215244097933
2	e0905_905_601_7	2_no_washout	1.436874468840905
2	e0905_905_601_8	2_no_washout	1.569997839843745
2	e0905_905_601_9	2_no_washout	1.15323239496097
2	e0905_905_624_1	2_no_washout	1.31670959798027
2	e0905_905_624_10	2_no_washout	1.7099250413382001
2	e0905_905_624_11	2_no_washout	1.202322642162775
2	e0905_905_624_12	2_no_washout	1.5933734406982651
2	e0905_905_624_2	2_no_washout	2.140412844175915
2	e0905_905_624_3	2_no_washout	1.23790222608663
2	e0905_905_624_4	2_no_washout	1.60975514952697
2	e0905_905_624_5	2_no_washout	2.78252766853053
2	e0905_905_624_6	2_no_washout	2.47510115077935
2	e0905_905_624_7	2_no_washout	1.40470952000709
2	e0905_905_624_8	2_no_washout	1.21681552227599
2	e0905_905_624_9	2_no_washout	1.174507781740695
2	e0908_908_528_1	2_no_washout	1.25158122888797
2	e0908_908_528_2	2_no_washout	1.72771174872951
2	e0908_908_528_3	2_no_washout	2.267698250460275
2	e0908_908_528_4	2_no_washout	1.30694051872884
2	e0908_908_528_5	2_no_washout	1.18569568999291
2	e0908_908_528_6	2_no_washout	1.19341178017424
2	e0908_908_528_7	2_no_washout	3.170589267453515
2	e0908_908_553_1	2_no_washout	1.2735894095703
2	e0908_908_553_10	2_no_washout	1.30023388201426
2	e0908_908_553_11	2_no_washout	1.54995258951844
2	e0908_908_553_12	2_no_washout	1.82118284884437
2	e0908_908_553_2	2_no_washout	1.47919617218614
2	e0908_908_553_3	2_no_washout	1.93214781521835
2	e0908_908_553_4	2_no_washout	2.7477026822261
2	e0908_908_553_5	2_no_washout	1.16276115296452
2	e0908_908_553_6	2_no_washout	1.3755590909247002
2	e0908_908_553_7	2_no_washout	2.22333573562371
2	e0908_908_553_8	2_no_washout	1.47804509031553
2	e0908_908_553_9	2_no_washout	1.36443769098666
2	e0908_908_578_1	2_no_washout	1.680223615539745
2	e0908_908_578_10	2_no_washout	2.05558906883074
2	e0908_908_578_11	2_no_washout	1.54590720224119
2	e0908_908_578_2	2_no_washout	1.34927733099371
2	e0908_908_578_3	2_no_washout	2.3012685087482
2	e0908_908_578_4	2_no_washout	1.28810549944122
2	e0908_908_578_5	2_no_washout	1.7071304093374249
2	e0908_908_578_6	2_no_washout	1.34485498919721
2	e0908_908_578_7	2_no_washout	1.54513788918093
2	e0908_908_578_8	2_no_washout	1.52534910692806
2	e0908_908_578_9	2_no_washout	1.2698295448997
2	e0908_908_603_1	2_no_washout	1.47901393010306
2	e0908_908_603_2	2_no_washout	1.4922142416326851
2	e0908_908_603_3	2_no_washout	1.73976378479927
2	e0908_908_603_4	2_no_washout	1.6406620740007098
2	e0908_908_603_5	2_no_washout	1.26588439022022
2	e0908_908_603_6	2_no_washout	1.74478691401962
2	e0908_908_628_1	2_no_washout	1.8872124675261
2	e0908_908_628_10	2_no_washout	2.247517747422915
2	e0908_908_628_11	2_no_washout	1.45413584798528
2	e0908_908_628_12	2_no_washout	1.79981696195243
2	e0908_908_628_13	2_no_washout	1.90368376743696
2	e0908_908_628_14	2_no_washout	1.33074569640056
2	e0908_908_628_2	2_no_washout	1.595324193329735
2	e0908_908_628_3	2_no_washout	1.17998258487656
2	e0908_908_628_4	2_no_washout	1.147270471063285
2	e0908_908_628_5	2_no_washout	1.73689018081889
2	e0908_908_628_6	2_no_washout	1.3758580010147
2	e0908_908_628_7	2_no_washout	2.03456521131732
2	e0908_908_628_8	2_no_washout	1.54966597116143
2	e0908_908_628_9	2_no_washout	1.44807127066314
2	e0908_908_653_1	2_no_washout	2.32104849716466
2	e0908_908_653_10	2_no_washout	1.592772890678765
2	e0908_908_653_11	2_no_washout	1.30661854017933
2	e0908_908_653_12	2_no_washout	1.47159992606594
2	e0908_908_653_13	2_no_washout	2.02035495045149
2	e0908_908_653_14	2_no_washout	1.9370234518932
2	e0908_908_653_15	2_no_washout	1.4361697035271401
2	e0908_908_653_16	2_no_washout	1.20254414023838
2	e0908_908_653_17	2_no_washout	1.16096195942669
2	e0908_908_653_2	2_no_washout	1.649553982302225
2	e0908_908_653_3	2_no_washout	1.18886949131948
2	e0908_908_653_4	2_no_washout	2.2708750580016
2	e0908_908_653_5	2_no_washout	3.59282133788353
2	e0908_908_653_6	2_no_washout	1.50059979350263
2	e0908_908_653_7	2_no_washout	1.44947590009901
2	e0908_908_653_8	2_no_washout	2.12335300397689
2	e0908_908_653_9	2_no_washout	2.92454011851731
2	e0908_908_678_1	2_no_washout	1.36525501130916
2	e0908_908_678_10	2_no_washout	2.630316552401895
2	e0908_908_678_11	2_no_washout	1.34072952983167
2	e0908_908_678_12	2_no_washout	1.6060305585907249
2	e0908_908_678_13	2_no_washout	1.44670374105568
2	e0908_908_678_14	2_no_washout	1.30092453590911
2	e0908_908_678_15	2_no_washout	1.7072167033873151
2	e0908_908_678_2	2_no_washout	1.51292897360149
2	e0908_908_678_3	2_no_washout	1.63620427092078
2	e0908_908_678_5	2_no_washout	1.6370519522551
2	e0908_908_678_6	2_no_washout	1.8954046848161399
2	e0908_908_678_7	2_no_washout	1.7193203806887452
2	e0908_908_678_8	2_no_washout	1.55777885206191
2	e0908_908_678_9	2_no_washout	1.20132876039016
2	e0905_905_647_1	3_late_washout	5.87802693926046
2	e0905_905_647_10	3_late_washout	2.145720783936535
2	e0905_905_647_11	3_late_washout	1.47261740261948
2	e0905_905_647_12	3_late_washout	1.8292580854100149
2	e0905_905_647_13	3_late_washout	1.18448143517993
2	e0905_905_647_14	3_late_washout	1.25191569167754
2	e0905_905_647_15	3_late_washout	1.1766381628290001
2	e0905_905_647_16	3_late_washout	1.44181892971821
2	e0905_905_647_17	3_late_washout	1.4544408966969
2	e0905_905_647_18	3_late_washout	1.44355368142447
2	e0905_905_647_19	3_late_washout	1.843911566892725
2	e0905_905_647_2	3_late_washout	1.09893413940433
2	e0905_905_647_20	3_late_washout	1.154010218251805
2	e0905_905_647_3	3_late_washout	1.749219885372205
2	e0905_905_647_4	3_late_washout	1.542220168561815
2	e0905_905_647_5	3_late_washout	3.16965144684835
2	e0905_905_647_6	3_late_washout	1.28216118165657
2	e0905_905_647_7	3_late_washout	1.13447592202677
2	e0905_905_647_8	3_late_washout	2.19802215277005
2	e0905_905_647_9	3_late_washout	1.5686639257042
2	e0905_905_670_1	3_late_washout	1.37598933766492
2	e0905_905_670_10	3_late_washout	1.17395963693854
2	e0905_905_670_11	3_late_washout	1.74948718418388
2	e0905_905_670_12	3_late_washout	1.43038048799796
2	e0905_905_670_13	3_late_washout	1.28740416471006
2	e0905_905_670_2	3_late_washout	1.407554405523575
2	e0905_905_670_3	3_late_washout	1.50839479456247
2	e0905_905_670_4	3_late_washout	1.73588616915038
2	e0905_905_670_5	3_late_washout	1.567048244128975
2	e0905_905_670_6	3_late_washout	1.354773511884975
2	e0905_905_670_7	3_late_washout	1.96218907675751
2	e0905_905_670_8	3_late_washout	1.300330191864455
2	e0905_905_670_9	3_late_washout	2.46171541378596
2	e0905_905_693_1	3_late_washout	1.25812469021377
2	e0905_905_693_10	3_late_washout	1.359902990495025
2	e0905_905_693_11	3_late_washout	2.202443984369495
2	e0905_905_693_12	3_late_washout	1.43972073687219
2	e0905_905_693_13	3_late_washout	1.60056786014872
2	e0905_905_693_14	3_late_washout	1.34714316016422
2	e0905_905_693_15	3_late_washout	1.5135870883014548
2	e0905_905_693_16	3_late_washout	1.55394623853095
2	e0905_905_693_17	3_late_washout	1.695493931958
2	e0905_905_693_18	3_late_washout	1.25673737598632
2	e0905_905_693_19	3_late_washout	2.31925046591503
2	e0905_905_693_2	3_late_washout	1.62577421700613
2	e0905_905_693_20	3_late_washout	1.399553006421465
2	e0905_905_693_21	3_late_washout	1.24521302183223
2	e0905_905_693_3	3_late_washout	2.303453480548
2	e0905_905_693_4	3_late_washout	1.6255632156975701
2	e0905_905_693_5	3_late_washout	1.88813347115785
2	e0905_905_693_6	3_late_washout	1.25564461113883
2	e0905_905_693_7	3_late_washout	1.572589914007005
2	e0905_905_693_8	3_late_washout	1.23132769343347
2	e0905_905_693_9	3_late_washout	1.21017061116961
2	e0905_905_716_1	3_late_washout	1.5030498836640098
2	e0905_905_716_10	3_late_washout	1.23044341434593
2	e0905_905_716_11	3_late_washout	1.36538401397061
2	e0905_905_716_12	3_late_washout	1.31039974981084
2	e0905_905_716_13	3_late_washout	1.29642574694685
2	e0905_905_716_14	3_late_washout	1.5054846737164298
2	e0905_905_716_2	3_late_washout	1.41930592043976
2	e0905_905_716_3	3_late_washout	1.81637266070131
2	e0905_905_716_4	3_late_washout	1.27113655378331
2	e0905_905_716_5	3_late_washout	1.6123485979215402
2	e0905_905_716_6	3_late_washout	1.358858504429695
2	e0905_905_716_7	3_late_washout	1.3559027837032551
2	e0905_905_716_8	3_late_washout	3.1312089322789
2	e0905_905_716_9	3_late_washout	1.1836178990073098
2	e0905_905_739_1	3_late_washout	2.77523128386709
2	e0905_905_739_10	3_late_washout	1.790287787500775
2	e0905_905_739_11	3_late_washout	1.77847583270756
2	e0905_905_739_12	3_late_washout	2.39461752662329
2	e0905_905_739_13	3_late_washout	1.27455349669008
2	e0905_905_739_14	3_late_washout	1.4461281791271552
2	e0905_905_739_15	3_late_washout	1.991415388092165
2	e0905_905_739_2	3_late_washout	2.49623305200675
2	e0905_905_739_3	3_late_washout	2.2572842378386
2	e0905_905_739_4	3_late_washout	2.84405386248359
2	e0905_905_739_5	3_late_washout	1.6283119881374448
2	e0905_905_739_6	3_late_washout	2.64333324707029
2	e0905_905_739_7	3_late_washout	1.691044860428165
2	e0905_905_739_8	3_late_washout	1.18065416518595
2	e0905_905_739_9	3_late_washout	1.1879550695747851
2	e0905_905_762_1	3_late_washout	1.24247838875961
2	e0905_905_762_10	3_late_washout	1.18830993929806
2	e0905_905_762_11	3_late_washout	1.223066614039825
2	e0905_905_762_12	3_late_washout	1.6243936605457
2	e0905_905_762_13	3_late_washout	1.1492578530985549
2	e0905_905_762_14	3_late_washout	1.65890475950736
2	e0905_905_762_2	3_late_washout	1.57701521745947
2	e0905_905_762_3	3_late_washout	1.90991316599027
2	e0905_905_762_4	3_late_washout	1.54202498731349
2	e0905_905_762_5	3_late_washout	2.252893993953715
2	e0905_905_762_6	3_late_washout	1.49007242172447
2	e0905_905_762_7	3_late_washout	2.00543079689604
2	e0905_905_762_8	3_late_washout	1.44780133577023
2	e0905_905_762_9	3_late_washout	1.627616802657235
2	e0905_905_785_1	3_late_washout	2.47390278934367
2	e0905_905_785_2	3_late_washout	1.53449583901647
2	e0905_905_785_3	3_late_washout	1.394326546420345
2	e0905_905_785_4	3_late_washout	2.43563827903873
2	e0905_905_785_5	3_late_washout	1.363354056635625
2	e0905_905_785_6	3_late_washout	1.22560579843683
2	e0905_905_785_7	3_late_washout	2.4268801360874
2	e0905_905_785_8	3_late_washout	1.73521214271198
2	e0908_908_703_1	3_late_washout	1.76474728364557
2	e0908_908_703_2	3_late_washout	2.10775292304886
2	e0908_908_703_3	3_late_washout	1.9862395259223948
2	e0908_908_703_4	3_late_washout	2.02812937754494
2	e0908_908_703_5	3_late_washout	1.70717765686541
2	e0908_908_728_1	3_late_washout	1.50186807527323
2	e0908_908_728_10	3_late_washout	1.37047586074121
2	e0908_908_728_2	3_late_washout	1.56570939385542
2	e0908_908_728_3	3_late_washout	1.82284046065429
2	e0908_908_728_4	3_late_washout	2.0395804428046
2	e0908_908_728_5	3_late_washout	1.49217699543279
2	e0908_908_728_6	3_late_washout	1.802294404588205
2	e0908_908_728_7	3_late_washout	1.60572619180639
2	e0908_908_728_8	3_late_washout	1.2628628045388899
2	e0908_908_728_9	3_late_washout	1.7966794949623148
2	e0908_908_753_1	3_late_washout	1.1602151509308651
2	e0908_908_753_10	3_late_washout	1.12673318398123
2	e0908_908_753_11	3_late_washout	2.56138328963566
2	e0908_908_753_12	3_late_washout	1.63531306020012
2	e0908_908_753_13	3_late_washout	1.29853341711367
2	e0908_908_753_14	3_late_washout	2.38702338621165
2	e0908_908_753_2	3_late_washout	1.6675120134221602
2	e0908_908_753_3	3_late_washout	1.14254987897348
2	e0908_908_753_4	3_late_washout	1.18478040137564
2	e0908_908_753_5	3_late_washout	1.6281756010849
2	e0908_908_753_6	3_late_washout	1.35569058491416
2	e0908_908_753_7	3_late_washout	1.3616833028430801
2	e0908_908_753_8	3_late_washout	2.28573655539232
2	e0908_908_753_9	3_late_washout	1.8119092321771
2	e0908_908_778_1	3_late_washout	2.01423299266603
2	e0908_908_778_10	3_late_washout	1.4044133692179002
2	e0908_908_778_11	3_late_washout	1.375440914186415
2	e0908_908_778_12	3_late_washout	1.163300304218775
2	e0908_908_778_3	3_late_washout	1.60993122065304
2	e0908_908_778_4	3_late_washout	1.27424480611059
2	e0908_908_778_5	3_late_washout	1.61806464306886
2	e0908_908_778_6	3_late_washout	1.26713708944445
2	e0908_908_778_7	3_late_washout	1.28338794195064
2	e0908_908_778_8	3_late_washout	1.317594785213095
2	e0908_908_778_9	3_late_washout	1.74468425758347
2	e0908_908_803_1	3_late_washout	1.39357434005849
2	e0908_908_803_2	3_late_washout	1.357678802068835
2	e0908_908_803_3	3_late_washout	2.573506666386525
2	e0908_908_803_4	3_late_washout	2.32701249341372
2	e0908_908_803_5	3_late_washout	1.98434809735113
2	e0908_908_803_6	3_late_washout	1.73077833265523
2	e0908_908_803_7	3_late_washout	1.16085420704282
2	e0908_908_803_8	3_late_washout	1.49798551100915
2	e0908_908_828_1	3_late_washout	1.535374022284635
2	e0908_908_828_10	3_late_washout	1.63481628938307
2	e0908_908_828_11	3_late_washout	1.52410998889493
2	e0908_908_828_12	3_late_washout	1.49018277666282
2	e0908_908_828_2	3_late_washout	3.73073447136638
2	e0908_908_828_3	3_late_washout	2.15610990751074
2	e0908_908_828_4	3_late_washout	1.54502416874806
2	e0908_908_828_5	3_late_washout	1.2384660542117598
2	e0908_908_828_6	3_late_washout	1.99045024342067
2	e0908_908_828_7	3_late_washout	1.3529827826848
2	e0908_908_828_8	3_late_washout	1.47332820635646
2	e0908_908_828_9	3_late_washout	2.82282221467664
2	e0908_908_853_1	3_late_washout	1.92868798198303
2	e0908_908_853_2	3_late_washout	1.36425244745789
2	e0908_908_853_3	3_late_washout	1.65703623247289
2	e0908_908_853_4	3_late_washout	1.89102230785341
2	e0908_908_853_5	3_late_washout	2.098284157703255
2	e0908_908_853_6	3_late_washout	2.51583424100732
2	e0908_908_853_7	3_late_washout	1.52112218331438
2	e0908_908_853_8	3_late_washout	1.43004771278488
2	e0908_908_853_9	3_late_washout	1.40942377340865
3	e0905_905_119_1	1_no_treatment	1.40491364867559
3	e0905_905_119_10	1_no_treatment	1.15292578178919
3	e0905_905_119_11	1_no_treatment	1.7957015417475999
3	e0905_905_119_12	1_no_treatment	1.240908343978945
3	e0905_905_119_13	1_no_treatment	1.1608680969022949
3	e0905_905_119_14	1_no_treatment	1.15843628880897
3	e0905_905_119_15	1_no_treatment	1.732016976200135
3	e0905_905_119_16	1_no_treatment	1.4992584442962151
3	e0905_905_119_17	1_no_treatment	1.8818662839971951
3	e0905_905_119_18	1_no_treatment	1.698000860742
3	e0905_905_119_19	1_no_treatment	1.68373274684778
3	e0905_905_119_2	1_no_treatment	2.78231498940443
3	e0905_905_119_20	1_no_treatment	1.47659583618167
3	e0905_905_119_21	1_no_treatment	1.647172935442995
3	e0905_905_119_22	1_no_treatment	1.5231065226077551
3	e0905_905_119_23	1_no_treatment	2.31982807304664
3	e0905_905_119_24	1_no_treatment	1.15306534553664
3	e0905_905_119_25	1_no_treatment	1.10380438593841
3	e0905_905_119_26	1_no_treatment	1.890126742034245
3	e0905_905_119_3	1_no_treatment	1.913585682692795
3	e0905_905_119_4	1_no_treatment	1.17090306310649
3	e0905_905_119_5	1_no_treatment	1.78380796368338
3	e0905_905_119_6	1_no_treatment	1.123071302513345
3	e0905_905_119_7	1_no_treatment	1.69200019643287
3	e0905_905_119_8	1_no_treatment	1.340564099996255
3	e0905_905_119_9	1_no_treatment	1.56046612734816
3	e0905_905_142_1	1_no_treatment	1.56286599986767
3	e0905_905_142_10	1_no_treatment	1.42148375363101
3	e0905_905_142_11	1_no_treatment	1.25509190893168
3	e0905_905_142_12	1_no_treatment	1.71276206276841
3	e0905_905_142_13	1_no_treatment	1.07557645455946
3	e0905_905_142_14	1_no_treatment	1.42072623604056
3	e0905_905_142_15	1_no_treatment	1.39027514806765
3	e0905_905_142_16	1_no_treatment	1.22017543997342
3	e0905_905_142_17	1_no_treatment	1.33068375888908
3	e0905_905_142_18	1_no_treatment	1.64990185822784
3	e0905_905_142_19	1_no_treatment	1.5368249426172
3	e0905_905_142_2	1_no_treatment	1.46673592248163
3	e0905_905_142_20	1_no_treatment	1.36759261297995
3	e0905_905_142_21	1_no_treatment	1.97186643206865
3	e0905_905_142_22	1_no_treatment	1.3025997607583
3	e0905_905_142_3	1_no_treatment	1.516337675471555
3	e0905_905_142_4	1_no_treatment	1.56041747307496
3	e0905_905_142_5	1_no_treatment	1.62440896574674
3	e0905_905_142_6	1_no_treatment	1.50688328445828
3	e0905_905_142_7	1_no_treatment	1.5318343643735
3	e0905_905_142_8	1_no_treatment	2.10766519250778
3	e0905_905_142_9	1_no_treatment	1.62557895562744
3	e0905_905_27_1	1_no_treatment	1.7470069288523
3	e0905_905_27_10	1_no_treatment	1.345729813657305
3	e0905_905_27_11	1_no_treatment	1.226547754105445
3	e0905_905_27_12	1_no_treatment	1.963951350599565
3	e0905_905_27_13	1_no_treatment	1.7233189097856951
3	e0905_905_27_14	1_no_treatment	1.9374154502134902
3	e0905_905_27_15	1_no_treatment	1.66083509667213
3	e0905_905_27_16	1_no_treatment	1.86100192848067
3	e0905_905_27_17	1_no_treatment	1.63428828691164
3	e0905_905_27_18	1_no_treatment	1.48155082632689
3	e0905_905_27_19	1_no_treatment	1.426396506087745
3	e0905_905_27_2	1_no_treatment	1.24371493544623
3	e0905_905_27_20	1_no_treatment	1.577549583838345
3	e0905_905_27_21	1_no_treatment	1.52024430479049
3	e0905_905_27_3	1_no_treatment	1.34274609549022
3	e0905_905_27_4	1_no_treatment	1.7210380045425
3	e0905_905_27_5	1_no_treatment	1.704197636009245
3	e0905_905_27_6	1_no_treatment	1.26477809024354
3	e0905_905_27_7	1_no_treatment	1.539948125136085
3	e0905_905_27_8	1_no_treatment	1.9416479855222102
3	e0905_905_27_9	1_no_treatment	1.39540216417757
3	e0905_905_4_1	1_no_treatment	1.88309573975202
3	e0905_905_4_10	1_no_treatment	1.444633415219565
3	e0905_905_4_11	1_no_treatment	1.49932367433659
3	e0905_905_4_13	1_no_treatment	2.505366756457
3	e0905_905_4_14	1_no_treatment	2.7185990827664703
3	e0905_905_4_15	1_no_treatment	1.35757363402183
3	e0905_905_4_16	1_no_treatment	2.97393279100584
3	e0905_905_4_17	1_no_treatment	2.028784634060615
3	e0905_905_4_2	1_no_treatment	1.483949022546885
3	e0905_905_4_3	1_no_treatment	2.34364251417656
3	e0905_905_4_4	1_no_treatment	1.302281980946495
3	e0905_905_4_5	1_no_treatment	1.53312267662095
3	e0905_905_4_6	1_no_treatment	1.34176155681515
3	e0905_905_4_7	1_no_treatment	1.52149637476387
3	e0905_905_4_8	1_no_treatment	1.53954447040024
3	e0905_905_4_9	1_no_treatment	2.151969530293055
3	e0905_905_50_1	1_no_treatment	1.5921634235497502
3	e0905_905_50_10	1_no_treatment	1.36420768539706
3	e0905_905_50_11	1_no_treatment	1.2654937641853
3	e0905_905_50_12	1_no_treatment	1.50119312249654
3	e0905_905_50_2	1_no_treatment	1.44946279824553
3	e0905_905_50_3	1_no_treatment	1.941412405686
3	e0905_905_50_4	1_no_treatment	1.1703628496252851
3	e0905_905_50_5	1_no_treatment	1.30837545113479
3	e0905_905_50_6	1_no_treatment	1.3959214558795
3	e0905_905_50_7	1_no_treatment	1.63301210115161
3	e0905_905_50_8	1_no_treatment	1.66785860551716
3	e0905_905_50_9	1_no_treatment	2.54423237818967
3	e0905_905_73_1	1_no_treatment	1.24040309148133
3	e0905_905_73_10	1_no_treatment	1.0936602523836
3	e0905_905_73_11	1_no_treatment	1.58651531247667
3	e0905_905_73_12	1_no_treatment	1.36512401487801
3	e0905_905_73_13	1_no_treatment	1.16278312868911
3	e0905_905_73_14	1_no_treatment	1.1633153271930499
3	e0905_905_73_15	1_no_treatment	1.35206237748802
3	e0905_905_73_16	1_no_treatment	1.2316448189234799
3	e0905_905_73_17	1_no_treatment	1.55916765138624
3	e0905_905_73_2	1_no_treatment	1.17001104183322
3	e0905_905_73_3	1_no_treatment	1.9287639070133
3	e0905_905_73_4	1_no_treatment	2.18345600525557
3	e0905_905_73_5	1_no_treatment	1.4007779402794749
3	e0905_905_73_6	1_no_treatment	1.9582275273988
3	e0905_905_73_7	1_no_treatment	1.5266412639615798
3	e0905_905_73_8	1_no_treatment	1.20058120741008
3	e0905_905_73_9	1_no_treatment	1.21150002256741
3	e0905_905_96_1	1_no_treatment	1.8876618065493
3	e0905_905_96_10	1_no_treatment	2.137615425810195
3	e0905_905_96_11	1_no_treatment	1.44089031611106
3	e0905_905_96_2	1_no_treatment	2.300963207585465
3	e0905_905_96_3	1_no_treatment	1.8986341866241
3	e0905_905_96_4	1_no_treatment	1.8230819657722153
3	e0905_905_96_5	1_no_treatment	1.27558826437354
3	e0905_905_96_6	1_no_treatment	1.190353781410685
3	e0905_905_96_7	1_no_treatment	1.38087386371892
3	e0905_905_96_8	1_no_treatment	1.46509053471046
3	e0905_905_96_9	1_no_treatment	1.529704808201575
3	e0908_908_104_1	1_no_treatment	1.3755963925973052
3	e0908_908_104_10	1_no_treatment	1.3143800190967
3	e0908_908_104_11	1_no_treatment	1.101844194855735
3	e0908_908_104_12	1_no_treatment	1.51347105222667
3	e0908_908_104_13	1_no_treatment	1.33014576414877
3	e0908_908_104_14	1_no_treatment	1.250759361262555
3	e0908_908_104_15	1_no_treatment	1.8182127751072699
3	e0908_908_104_16	1_no_treatment	1.120017821133265
3	e0908_908_104_17	1_no_treatment	2.49473408048203
3	e0908_908_104_18	1_no_treatment	1.67495220982266
3	e0908_908_104_19	1_no_treatment	1.15156470125306
3	e0908_908_104_2	1_no_treatment	1.50755092186757
3	e0908_908_104_20	1_no_treatment	1.336587235246655
3	e0908_908_104_21	1_no_treatment	1.23386624227041
3	e0908_908_104_3	1_no_treatment	1.21354743577401
3	e0908_908_104_4	1_no_treatment	1.45758058594136
3	e0908_908_104_5	1_no_treatment	1.253834384690275
3	e0908_908_104_6	1_no_treatment	1.19614954899778
3	e0908_908_104_7	1_no_treatment	1.98730053056205
3	e0908_908_104_8	1_no_treatment	1.53875861222967
3	e0908_908_104_9	1_no_treatment	2.53758279977186
3	e0908_908_129_1	1_no_treatment	2.88979923771204
3	e0908_908_129_10	1_no_treatment	1.56419586539685
3	e0908_908_129_11	1_no_treatment	1.3443159745272202
3	e0908_908_129_12	1_no_treatment	1.70637540819512
3	e0908_908_129_13	1_no_treatment	1.558099735583625
3	e0908_908_129_14	1_no_treatment	1.3475917257354348
3	e0908_908_129_15	1_no_treatment	2.39641385043785
3	e0908_908_129_2	1_no_treatment	1.606156395123725
3	e0908_908_129_3	1_no_treatment	1.39087766695735
3	e0908_908_129_4	1_no_treatment	2.38979119333582
3	e0908_908_129_5	1_no_treatment	1.22760596402869
3	e0908_908_129_6	1_no_treatment	1.16950657536487
3	e0908_908_129_7	1_no_treatment	1.5761371097802601
3	e0908_908_129_8	1_no_treatment	1.991034026649265
3	e0908_908_129_9	1_no_treatment	1.361157136755065
3	e0908_908_154_1	1_no_treatment	1.78685419697686
3	e0908_908_154_10	1_no_treatment	1.8181253292936
3	e0908_908_154_11	1_no_treatment	1.323453132610405
3	e0908_908_154_12	1_no_treatment	1.1482884780165
3	e0908_908_154_13	1_no_treatment	2.32919616430732
3	e0908_908_154_14	1_no_treatment	2.57690333835933
3	e0908_908_154_15	1_no_treatment	1.34714832187781
3	e0908_908_154_16	1_no_treatment	2.16446166202516
3	e0908_908_154_17	1_no_treatment	1.956349930616935
3	e0908_908_154_18	1_no_treatment	1.5534838228778551
3	e0908_908_154_19	1_no_treatment	1.2914784076637
3	e0908_908_154_2	1_no_treatment	1.3706096583072
3	e0908_908_154_3	1_no_treatment	2.91097363863704
3	e0908_908_154_4	1_no_treatment	2.139609757567425
3	e0908_908_154_5	1_no_treatment	1.4249239765863049
3	e0908_908_154_6	1_no_treatment	3.07271683392543
3	e0908_908_154_7	1_no_treatment	1.517906572111245
3	e0908_908_154_8	1_no_treatment	1.22954074674627
3	e0908_908_154_9	1_no_treatment	3.46205059329414
3	e0908_908_29_1	1_no_treatment	1.291443607268405
3	e0908_908_29_10	1_no_treatment	1.21990646943308
3	e0908_908_29_11	1_no_treatment	1.62749832785426
3	e0908_908_29_12	1_no_treatment	1.49401991688312
3	e0908_908_29_2	1_no_treatment	1.50742110943471
3	e0908_908_29_3	1_no_treatment	1.9927844518667999
3	e0908_908_29_4	1_no_treatment	1.59488626684062
3	e0908_908_29_5	1_no_treatment	1.70859899568499
3	e0908_908_29_6	1_no_treatment	2.028471354305935
3	e0908_908_29_7	1_no_treatment	1.37168967898098
3	e0908_908_29_8	1_no_treatment	1.37915864363113
3	e0908_908_29_9	1_no_treatment	1.29052536130751
3	e0908_908_4_1	1_no_treatment	1.668703063445725
3	e0908_908_4_2	1_no_treatment	1.18926558520711
3	e0908_908_4_3	1_no_treatment	1.56063048749335
3	e0908_908_4_4	1_no_treatment	1.73688939565656
3	e0908_908_4_5	1_no_treatment	1.5879437643879801
3	e0908_908_4_6	1_no_treatment	2.04349103856601
3	e0908_908_54_1	1_no_treatment	2.08416529068573
3	e0908_908_54_10	1_no_treatment	2.35952070945805
3	e0908_908_54_11	1_no_treatment	1.78646708934608
3	e0908_908_54_12	1_no_treatment	1.46165487410752
3	e0908_908_54_2	1_no_treatment	2.21983475119884
3	e0908_908_54_3	1_no_treatment	1.45219653969048
3	e0908_908_54_4	1_no_treatment	1.713165513279405
3	e0908_908_54_5	1_no_treatment	2.32216586319866
3	e0908_908_54_6	1_no_treatment	1.86087108582242
3	e0908_908_54_7	1_no_treatment	2.12325956050255
3	e0908_908_54_8	1_no_treatment	1.48340711232505
3	e0908_908_54_9	1_no_treatment	1.81268137419759
3	e0908_908_79_1	1_no_treatment	1.359155338952485
3	e0908_908_79_2	1_no_treatment	1.538336659972265
3	e0908_908_79_3	1_no_treatment	1.57661513529871
3	e0908_908_79_4	1_no_treatment	3.53778804000113
3	e0908_908_79_5	1_no_treatment	1.70091421589451
3	e0908_908_79_6	1_no_treatment	1.11014503039822
3	e0908_908_79_7	1_no_treatment	1.2167628922826599
3	e0908_908_79_8	1_no_treatment	1.14361123822181
3	e0908_908_79_9	1_no_treatment	1.3556629851284001
3	e0905_905_487_1	2_no_washout	1.21691404849419
3	e0905_905_487_10	2_no_washout	1.38436662407449
3	e0905_905_487_11	2_no_washout	1.53385593602058
3	e0905_905_487_2	2_no_washout	1.34509790739348
3	e0905_905_487_3	2_no_washout	1.91626437600081
3	e0905_905_487_4	2_no_washout	1.23449657411525
3	e0905_905_487_5	2_no_washout	1.286969023765955
3	e0905_905_487_6	2_no_washout	1.811995689074485
3	e0905_905_487_7	2_no_washout	1.24784024386235
3	e0905_905_487_8	2_no_washout	1.12380237507997
3	e0905_905_487_9	2_no_washout	1.44430600513892
3	e0905_905_510_1	2_no_washout	1.783343634940355
3	e0905_905_510_10	2_no_washout	1.469548100528935
3	e0905_905_510_11	2_no_washout	1.757540248817155
3	e0905_905_510_12	2_no_washout	1.6603761737376699
3	e0905_905_510_13	2_no_washout	1.8906991226413048
3	e0905_905_510_2	2_no_washout	1.12834677296431
3	e0905_905_510_3	2_no_washout	1.14725006168211
3	e0905_905_510_4	2_no_washout	1.30453893559009
3	e0905_905_510_5	2_no_washout	1.8385419756989898
3	e0905_905_510_6	2_no_washout	1.52581775842939
3	e0905_905_510_7	2_no_washout	1.63126398418827
3	e0905_905_510_8	2_no_washout	1.30921338570244
3	e0905_905_510_9	2_no_washout	1.1278433885603198
3	e0905_905_533_1	2_no_washout	1.299755998869855
3	e0905_905_533_10	2_no_washout	1.74874523567082
3	e0905_905_533_11	2_no_washout	2.49413390142245
3	e0905_905_533_12	2_no_washout	1.166362826833705
3	e0905_905_533_13	2_no_washout	1.33696380181339
3	e0905_905_533_14	2_no_washout	1.849123947639685
3	e0905_905_533_15	2_no_washout	1.8598987401593
3	e0905_905_533_16	2_no_washout	1.35683017654011
3	e0905_905_533_17	2_no_washout	1.1457928802703452
3	e0905_905_533_18	2_no_washout	1.3317537967689002
3	e0905_905_533_19	2_no_washout	1.22238889653713
3	e0905_905_533_2	2_no_washout	2.27285404035943
3	e0905_905_533_20	2_no_washout	1.78739737557554
3	e0905_905_533_21	2_no_washout	1.735881246796965
3	e0905_905_533_22	2_no_washout	1.572153375808515
3	e0905_905_533_23	2_no_washout	1.40591684488244
3	e0905_905_533_24	2_no_washout	1.989045264237455
3	e0905_905_533_25	2_no_washout	1.35554256009583
3	e0905_905_533_3	2_no_washout	1.95993255572094
3	e0905_905_533_4	2_no_washout	2.19659007788875
3	e0905_905_533_5	2_no_washout	1.58925839334449
3	e0905_905_533_6	2_no_washout	1.42332549897752
3	e0905_905_533_7	2_no_washout	1.45695551654978
3	e0905_905_533_8	2_no_washout	1.52557952687171
3	e0905_905_533_9	2_no_washout	1.903960406338105
3	e0905_905_556_1	2_no_washout	1.19628731130631
3	e0905_905_556_10	2_no_washout	1.301261018276685
3	e0905_905_556_11	2_no_washout	1.88887812693228
3	e0905_905_556_2	2_no_washout	1.365108224207835
3	e0905_905_556_3	2_no_washout	1.31141073348811
3	e0905_905_556_4	2_no_washout	2.35402832508778
3	e0905_905_556_5	2_no_washout	1.66802800170403
3	e0905_905_556_6	2_no_washout	1.37388319807808
3	e0905_905_556_7	2_no_washout	1.68704984098023
3	e0905_905_556_8	2_no_washout	1.1718111756950251
3	e0905_905_556_9	2_no_washout	1.532549175114855
3	e0905_905_579_1	2_no_washout	1.986305399247815
3	e0905_905_579_10	2_no_washout	1.81976013688528
3	e0905_905_579_2	2_no_washout	1.306638884645185
3	e0905_905_579_3	2_no_washout	1.5985882249467651
3	e0905_905_579_4	2_no_washout	2.600596273220415
3	e0905_905_579_5	2_no_washout	1.24759307296779
3	e0905_905_579_6	2_no_washout	1.372414585578555
3	e0905_905_579_7	2_no_washout	2.747532766042915
3	e0905_905_579_8	2_no_washout	2.41183624619668
3	e0905_905_579_9	2_no_washout	1.38036387365593
3	e0905_905_602_1	2_no_washout	1.652097783587595
3	e0905_905_602_10	2_no_washout	1.44820524352126
3	e0905_905_602_11	2_no_washout	1.540276122081
3	e0905_905_602_12	2_no_washout	1.40281193945686
3	e0905_905_602_13	2_no_washout	1.36455973210973
3	e0905_905_602_14	2_no_washout	1.604878007723035
3	e0905_905_602_15	2_no_washout	1.7136948458054349
3	e0905_905_602_16	2_no_washout	1.5194479575966051
3	e0905_905_602_17	2_no_washout	2.245752019005325
3	e0905_905_602_18	2_no_washout	1.562626711381095
3	e0905_905_602_19	2_no_washout	1.3890676553746801
3	e0905_905_602_2	2_no_washout	1.6100926265713151
3	e0905_905_602_20	2_no_washout	1.9876770833289
3	e0905_905_602_3	2_no_washout	1.259457210630675
3	e0905_905_602_4	2_no_washout	1.623287402682375
3	e0905_905_602_5	2_no_washout	1.15681400659086
3	e0905_905_602_6	2_no_washout	1.31420278243901
3	e0905_905_602_7	2_no_washout	1.14046613675485
3	e0905_905_602_8	2_no_washout	1.16293387656736
3	e0905_905_602_9	2_no_washout	1.863116927844555
3	e0905_905_625_1	2_no_washout	1.2110952526787
3	e0905_905_625_10	2_no_washout	1.937243742977185
3	e0905_905_625_11	2_no_washout	1.68582029117946
3	e0905_905_625_12	2_no_washout	1.1765693078031898
3	e0905_905_625_13	2_no_washout	1.60546915384144
3	e0905_905_625_2	2_no_washout	2.12031910773491
3	e0905_905_625_3	2_no_washout	1.2335470520783
3	e0905_905_625_4	2_no_washout	2.72888315259522
3	e0905_905_625_5	2_no_washout	1.457458572353225
3	e0905_905_625_6	2_no_washout	2.58404120704255
3	e0905_905_625_7	2_no_washout	1.506650038251725
3	e0905_905_625_8	2_no_washout	1.522136569906405
3	e0905_905_625_9	2_no_washout	1.30052460473045
3	e0908_908_529_1	2_no_washout	2.14551400239575
3	e0908_908_529_2	2_no_washout	1.54375464573002
3	e0908_908_529_3	2_no_washout	2.10426526783184
3	e0908_908_529_4	2_no_washout	1.61489845630271
3	e0908_908_529_5	2_no_washout	1.361316943516845
3	e0908_908_529_6	2_no_washout	1.621333325176325
3	e0908_908_529_7	2_no_washout	1.11377202531168
3	e0908_908_529_8	2_no_washout	1.2541035048840499
3	e0908_908_554_1	2_no_washout	1.3338288972707
3	e0908_908_554_10	2_no_washout	1.34531485170982
3	e0908_908_554_11	2_no_washout	1.813634462990955
3	e0908_908_554_12	2_no_washout	1.9242053878329402
3	e0908_908_554_13	2_no_washout	1.2461263589340499
3	e0908_908_554_2	2_no_washout	1.2580171442118848
3	e0908_908_554_3	2_no_washout	1.5742668950848
3	e0908_908_554_4	2_no_washout	1.9328977553755249
3	e0908_908_554_5	2_no_washout	2.13715957582429
3	e0908_908_554_6	2_no_washout	1.318865549620885
3	e0908_908_554_7	2_no_washout	1.53057755979453
3	e0908_908_554_8	2_no_washout	1.309571394894
3	e0908_908_554_9	2_no_washout	1.08015670721838
3	e0908_908_579_1	2_no_washout	1.578564228061295
3	e0908_908_579_10	2_no_washout	2.144508241642925
3	e0908_908_579_11	2_no_washout	1.08643798722288
3	e0908_908_579_2	2_no_washout	1.28911987005857
3	e0908_908_579_3	2_no_washout	1.56795888109539
3	e0908_908_579_4	2_no_washout	1.22816757182705
3	e0908_908_579_5	2_no_washout	1.51531479729915
3	e0908_908_579_6	2_no_washout	1.69747026748224
3	e0908_908_579_7	2_no_washout	1.21112730070101
3	e0908_908_579_8	2_no_washout	1.47258275803922
3	e0908_908_579_9	2_no_washout	1.42572713337653
3	e0908_908_604_1	2_no_washout	1.30657228081446
3	e0908_908_604_2	2_no_washout	1.402579314803905
3	e0908_908_604_3	2_no_washout	1.592266577365915
3	e0908_908_604_4	2_no_washout	1.37962850303096
3	e0908_908_604_5	2_no_washout	1.4504308148925351
3	e0908_908_629_1	2_no_washout	1.93142430931997
3	e0908_908_629_10	2_no_washout	1.50691791942826
3	e0908_908_629_11	2_no_washout	1.9531965797367747
3	e0908_908_629_12	2_no_washout	2.04736638575436
[truncated: 16,145 more rows]
