# Supplementary material for: Ki-67 shapes the nucleolus by anchoring chromatin via its amphiphilic properties
Source: EMBO J. 2026 Mar 24;45(9):3156–91. doi: 10.1038/s44318-026-00747-7 (PMC13144362; doi:10.1038/s44318-026-00747-7)
Supplement: Supplementary file 4 — Figure Source Data Appendix [file 44318_2026_747_MOESM4_ESM.zip › Appendix_Figure_S6/README.txt]

c567 p343
Brightness settingto compare signals of SPY555-DNA
ch1 (Ki-67): 1-78
ch2 (NPM1): 1-72 (high exposure: 1-7)
ch3 (TL)
ch4 (SPY555-DNA): 1-255 (high exposure: 1-25)

Brightness settingto compare signals of SNAP-SiR
ch1 (Ki-67): 1-78
ch2 (SNAP-SiR): 0-20 (high exposure: 0-5)
ch3 (TL)
ch4 (SPY555-DNA): 1-255
