# Supplementary material for: Ki-67 shapes the nucleolus by anchoring chromatin via its amphiphilic properties
Source: EMBO J. 2026 Mar 24;45(9):3156–91. doi: 10.1038/s44318-026-00747-7 (PMC13144362; doi:10.1038/s44318-026-00747-7)
Supplement: Supplementary file 5 — Source data Fig. 1 [file 44318_2026_747_MOESM5_ESM.zip]

Archive with 134 entries (127 files):
- Figure 1/
- __MACOSX/._Figure 1
- Figure 1/.DS_Store
- __MACOSX/Figure 1/._.DS_Store
- Figure 1/F/
- __MACOSX/Figure 1/._F
- Figure 1/C/
- __MACOSX/Figure 1/._C
- Figure 1/E/
- __MACOSX/Figure 1/._E
- Figure 1/B/
- __MACOSX/Figure 1/._B
- Figure 1/F/.DS_Store
- __MACOSX/Figure 1/F/._.DS_Store
- Figure 1/F/nucleolar_aspect_ratio_wt_resistance_siRNA.csv
- __MACOSX/Figure 1/F/._nucleolar_aspect_ratio_wt_resistance_siRNA.csv
- Figure 1/C/REDEME.txt
- __MACOSX/Figure 1/C/._REDEME.txt
- Figure 1/C/.DS_Store
- __MACOSX/Figure 1/C/._.DS_Store
- Figure 1/C/raw_images/
- __MACOSX/Figure 1/C/._raw_images
- Figure 1/C/RGB_images/
- __MACOSX/Figure 1/C/._RGB_images
- Figure 1/E/e-0479_c-1_siRNA-2_pos-7_RI_Z42.tif
- __MACOSX/Figure 1/E/._e-0479_c-1_siRNA-2_pos-7_RI_Z42.tif
- Figure 1/E/e-0479_c-61_siRNA-11_pos-9_RI_Z42.tif
- __MACOSX/Figure 1/E/._e-0479_c-61_siRNA-11_pos-9_RI_Z42.tif
- Figure 1/E/e-0479_c-61_siRNA-1_pos-2_RI_Z43.tif
- __MACOSX/Figure 1/E/._e-0479_c-61_siRNA-1_pos-2_RI_Z43.tif
- Figure 1/E/REDEME.txt
- __MACOSX/Figure 1/E/._REDEME.txt
- Figure 1/E/.DS_Store
- __MACOSX/Figure 1/E/._.DS_Store
- Figure 1/E/e-0479_c-1_siRNA-4_pos-3_RI_Z42.tif
- __MACOSX/Figure 1/E/._e-0479_c-1_siRNA-4_pos-3_RI_Z42.tif
- Figure 1/E/e-0479_c-1_siRNA-11_pos-2_RI_Z49.tif
- __MACOSX/Figure 1/E/._e-0479_c-1_siRNA-11_pos-2_RI_Z49.tif
- Figure 1/E/e-0479_c-61_siRNA-2_pos-14_RI_Z50.tif
- __MACOSX/Figure 1/E/._e-0479_c-61_siRNA-2_pos-14_RI_Z50.tif
- Figure 1/E/e-0479_c-1_siRNA-1_pos-5_RI_Z45.tif
- __MACOSX/Figure 1/E/._e-0479_c-1_siRNA-1_pos-5_RI_Z45.tif
- Figure 1/E/e-0479_c-61_siRNA-4_pos-3_RI_Z43.tif
- __MACOSX/Figure 1/E/._e-0479_c-61_siRNA-4_pos-3_RI_Z43.tif
- Figure 1/B/siRNA_screen_aspect_ratio.xlsx
- __MACOSX/Figure 1/B/._siRNA_screen_aspect_ratio.xlsx
- Figure 1/C/raw_images/e-0337_W0197--s28830--BRWD1_P004--s28830--BRWD1_cropped.tif
- __MACOSX/Figure 1/C/raw_images/._e-0337_W0197--s28830--BRWD1_P004--s28830--BRWD1_cropped.tif
- Figure 1/C/raw_images/e-0470_W0001--s43866--WDR36_P004--s43866--WDR36_cropped.tif
- __MACOSX/Figure 1/C/raw_images/._e-0470_W0001--s43866--WDR36_P004--s43866--WDR36_cropped.tif
- Figure 1/C/raw_images/e-0470_W0332--s21380--WDR3_P002--s21380--WDR3_cropped.tif
- __MACOSX/Figure 1/C/raw_images/._e-0470_W0332--s21380--WDR3_P002--s21380--WDR3_cropped.tif
- Figure 1/C/raw_images/e-0470_W0004--s20641--NOP56_P002--s20641--NOP56_cropped.tif
- __MACOSX/Figure 1/C/raw_images/._e-0470_W0004--s20641--NOP56_P002--s20641--NOP56_cropped.tif
- Figure 1/C/raw_images/e-0470_W0201--s19196--RBM19_P004--s19196--RBM19_cropped.tif
- __MACOSX/Figure 1/C/raw_images/._e-0470_W0201--s19196--RBM19_P004--s19196--RBM19_cropped.tif
- Figure 1/C/raw_images/e-0470_W0019--s444246--XWNeg9_P002--s444246--XWNeg9_cropped.tif
- __MACOSX/Figure 1/C/raw_images/._e-0470_W0019--s444246--XWNeg9_P002--s444246--XWNeg9_cropped.tif
- Figure 1/C/raw_images/e-0470_W0329--s16357--NOP14_P001--s16357--NOP14_cropped.tif
- __MACOSX/Figure 1/C/raw_images/._e-0470_W0329--s16357--NOP14_P001--s16357--NOP14_cropped.tif
- Figure 1/C/raw_images/e-0335_W0240--s20823--TBL3_P003--s20823--TBL3_cropped.tif
- __MACOSX/Figure 1/C/raw_images/._e-0335_W0240--s20823--TBL3_P003--s20823--TBL3_cropped.tif
- Figure 1/C/raw_images/e-0337_W0014--s14952--XRCC5_P004--s14952--XRCC5_cropped.tif
- __MACOSX/Figure 1/C/raw_images/._e-0337_W0014--s14952--XRCC5_P004--s14952--XRCC5_cropped.tif
- Figure 1/C/raw_images/e-0470_W0216--s31575--UTP6_P003--s31575--UTP6_cropped.tif
- __MACOSX/Figure 1/C/raw_images/._e-0470_W0216--s31575--UTP6_P003--s31575--UTP6_cropped.tif
- Figure 1/C/raw_images/e-0274_W0353--s8796--MKI67_P004--s8796--MKI67_cropped.tif
- __MACOSX/Figure 1/C/raw_images/._e-0274_W0353--s8796--MKI67_P004--s8796--MKI67_cropped.tif
- Figure 1/C/raw_images/e-0337_W0101--s5456--XRCC6_P003--s5456--XRCC6_cropped.tif
- __MACOSX/Figure 1/C/raw_images/._e-0337_W0101--s5456--XRCC6_P003--s5456--XRCC6_cropped.tif
- Figure 1/C/raw_images/e-0482_W0159--s224296--POLR2E_P001--s224296--POLR2E_cropped.tif
- __MACOSX/Figure 1/C/raw_images/._e-0482_W0159--s224296--POLR2E_P001--s224296--POLR2E_cropped.tif
- Figure 1/C/raw_images/e-0470_W0159--s19879--MPHOSPH10_P002--s19879--MPHOSPH10_cropped.tif
- __MACOSX/Figure 1/C/raw_images/._e-0470_W0159--s19879--MPHOSPH10_P002--s19879--MPHOSPH10_cropped.tif
- Figure 1/C/raw_images/e-0470_W0203--s22772--PDCD11_P004--s22772--PDCD11_cropped.tif
- __MACOSX/Figure 1/C/raw_images/._e-0470_W0203--s22772--PDCD11_P004--s22772--PDCD11_cropped.tif
- Figure 1/C/raw_images/e-0470_W0168--s4821--FBL_P001--s4821--FBL_cropped.tif
- __MACOSX/Figure 1/C/raw_images/._e-0470_W0168--s4821--FBL_P001--s4821--FBL_cropped.tif
- Figure 1/C/raw_images/e-0470_W0041--s26948--DNTTIP2_P001--s26948--DNTTIP2_cropped.tif
- __MACOSX/Figure 1/C/raw_images/._e-0470_W0041--s26948--DNTTIP2_P001--s26948--DNTTIP2_cropped.tif
- Figure 1/C/raw_images/e-0470_W0204--s11610--PWP2_P004--s11610--PWP2_cropped.tif
- __MACOSX/Figure 1/C/raw_images/._e-0470_W0204--s11610--PWP2_P004--s11610--PWP2_cropped.tif
- Figure 1/C/raw_images/e-0274_W0062--s38530--WDR75_P004--s38530--WDR75_cropped.tif
- __MACOSX/Figure 1/C/raw_images/._e-0274_W0062--s38530--WDR75_P004--s38530--WDR75_cropped.tif
- Figure 1/C/raw_images/e-0470_W0370--s24764--NOL11_P002--s24764--NOL11_cropped.tif
- __MACOSX/Figure 1/C/raw_images/._e-0470_W0370--s24764--NOL11_P002--s24764--NOL11_cropped.tif
- Figure 1/C/raw_images/e-0470_W0356--s38549--UTP15_P002--s38549--UTP15_cropped.tif
- __MACOSX/Figure 1/C/raw_images/._e-0470_W0356--s38549--UTP15_P002--s38549--UTP15_cropped.tif
- Figure 1/C/RGB_images/e-0337_W0197--s28830--BRWD1_P004--s28830--BRWD1_cropped.tif
- __MACOSX/Figure 1/C/RGB_images/._e-0337_W0197--s28830--BRWD1_P004--s28830--BRWD1_cropped.tif
- Figure 1/C/RGB_images/e-0470_W0001--s43866--WDR36_P004--s43866--WDR36_cropped.tif
- __MACOSX/Figure 1/C/RGB_images/._e-0470_W0001--s43866--WDR36_P004--s43866--WDR36_cropped.tif
- Figure 1/C/RGB_images/e-0470_W0332--s21380--WDR3_P002--s21380--WDR3_cropped.tif
- __MACOSX/Figure 1/C/RGB_images/._e-0470_W0332--s21380--WDR3_P002--s21380--WDR3_cropped.tif
- Figure 1/C/RGB_images/e-0470_W0004--s20641--NOP56_P002--s20641--NOP56_cropped.tif
- __MACOSX/Figure 1/C/RGB_images/._e-0470_W0004--s20641--NOP56_P002--s20641--NOP56_cropped.tif
- Figure 1/C/RGB_images/e-0470_W0201--s19196--RBM19_P004--s19196--RBM19_cropped.tif
- __MACOSX/Figure 1/C/RGB_images/._e-0470_W0201--s19196--RBM19_P004--s19196--RBM19_cropped.tif
- Figure 1/C/RGB_images/e-0470_W0329--s16357--NOP14_P001--s16357--NOP14_cropped.tif
- __MACOSX/Figure 1/C/RGB_images/._e-0470_W0329--s16357--NOP14_P001--s16357--NOP14_cropped.tif
- Figure 1/C/RGB_images/e-0335_W0240--s20823--TBL3_P003--s20823--TBL3_cropped.tif
- __MACOSX/Figure 1/C/RGB_images/._e-0335_W0240--s20823--TBL3_P003--s20823--TBL3_cropped.tif
- Figure 1/C/RGB_images/e-0337_W0014--s14952--XRCC5_P004--s14952--XRCC5_cropped.tif
- __MACOSX/Figure 1/C/RGB_images/._e-0337_W0014--s14952--XRCC5_P004--s14952--XRCC5_cropped.tif
- Figure 1/C/RGB_images/e-0470_W0216--s31575--UTP6_P003--s31575--UTP6_cropped.tif
- __MACOSX/Figure 1/C/RGB_images/._e-0470_W0216--s31575--UTP6_P003--s31575--UTP6_cropped.tif
- Figure 1/C/RGB_images/e-0274_W0353--s8796--MKI67_P004--s8796--MKI67_cropped.tif
- __MACOSX/Figure 1/C/RGB_images/._e-0274_W0353--s8796--MKI67_P004--s8796--MKI67_cropped.tif
- Figure 1/C/RGB_images/e-0337_W0101--s5456--XRCC6_P003--s5456--XRCC6_cropped.tif
- __MACOSX/Figure 1/C/RGB_images/._e-0337_W0101--s5456--XRCC6_P003--s5456--XRCC6_cropped.tif
- Figure 1/C/RGB_images/e-0482_W0159--s224296--POLR2E_P001--s224296--POLR2E_cropped.tif
- __MACOSX/Figure 1/C/RGB_images/._e-0482_W0159--s224296--POLR2E_P001--s224296--POLR2E_cropped.tif
- Figure 1/C/RGB_images/e-0470_W0159--s19879--MPHOSPH10_P002--s19879--MPHOSPH10_cropped.tif
- __MACOSX/Figure 1/C/RGB_images/._e-0470_W0159--s19879--MPHOSPH10_P002--s19879--MPHOSPH10_cropped.tif
- Figure 1/C/RGB_images/e-0470_W0203--s22772--PDCD11_P004--s22772--PDCD11_cropped.tif
- __MACOSX/Figure 1/C/RGB_images/._e-0470_W0203--s22772--PDCD11_P004--s22772--PDCD11_cropped.tif
- Figure 1/C/RGB_images/e-0470_W0168--s4821--FBL_P001--s4821--FBL_cropped.tif
- __MACOSX/Figure 1/C/RGB_images/._e-0470_W0168--s4821--FBL_P001--s4821--FBL_cropped.tif
- Figure 1/C/RGB_images/e-0470_W0019--s444246--XWNeg9_P002--s444246--XWNeg9_cropped.tif (RGB).tif
- __MACOSX/Figure 1/C/RGB_images/._e-0470_W0019--s444246--XWNeg9_P002--s444246--XWNeg9_cropped.tif (RGB).tif
- Figure 1/C/RGB_images/e-0470_W0019--s444246--XWNeg9_P003--s444246--XWNeg9_cropped_add_scale.tif
- __MACOSX/Figure 1/C/RGB_images/._e-0470_W0019--s444246--XWNeg9_P003--s444246--XWNeg9_cropped_add_scale.tif
- Figure 1/C/RGB_images/e-0470_W0041--s26948--DNTTIP2_P001--s26948--DNTTIP2_cropped.tif
- __MACOSX/Figure 1/C/RGB_images/._e-0470_W0041--s26948--DNTTIP2_P001--s26948--DNTTIP2_cropped.tif
- Figure 1/C/RGB_images/e-0470_W0204--s11610--PWP2_P004--s11610--PWP2_cropped.tif
- __MACOSX/Figure 1/C/RGB_images/._e-0470_W0204--s11610--PWP2_P004--s11610--PWP2_cropped.tif
- Figure 1/C/RGB_images/e-0470_W0019--s444246--XWNeg9_P003--s444246--XWNeg9_cropped.tif
- __MACOSX/Figure 1/C/RGB_images/._e-0470_W0019--s444246--XWNeg9_P003--s444246--XWNeg9_cropped.tif
- Figure 1/C/RGB_images/e-0274_W0062--s38530--WDR75_P004--s38530--WDR75_cropped.tif
- __MACOSX/Figure 1/C/RGB_images/._e-0274_W0062--s38530--WDR75_P004--s38530--WDR75_cropped.tif
- Figure 1/C/RGB_images/e-0470_W0370--s24764--NOL11_P002--s24764--NOL11_cropped.tif
- __MACOSX/Figure 1/C/RGB_images/._e-0470_W0370--s24764--NOL11_P002--s24764--NOL11_cropped.tif
- Figure 1/C/RGB_images/e-0470_W0356--s38549--UTP15_P002--s38549--UTP15_cropped.tif
- __MACOSX/Figure 1/C/RGB_images/._e-0470_W0356--s38549--UTP15_P002--s38549--UTP15_cropped.tif
