# Supplementary material for: Ki-67 shapes the nucleolus by anchoring chromatin via its amphiphilic properties
Source: EMBO J. 2026 Mar 24;45(9):3156–91. doi: 10.1038/s44318-026-00747-7 (PMC13144362; doi:10.1038/s44318-026-00747-7)
Supplement: Supplementary file 5 — Source data Fig. 1 [file 44318_2026_747_MOESM5_ESM.zip › Figure 1/F/nucleolar_aspect_ratio_wt_resistance_siRNA.csv]

Experiment	cell_line	siRNA	nucleolar_aspect_ratio
e-0517	01 Wild-type	siKi-67#1	1.051
e-0517	01 Wild-type	siKi-67#1	1.134
e-0517	01 Wild-type	siKi-67#1	1.654
e-0517	01 Wild-type	siKi-67#1	2.033
e-0517	01 Wild-type	siKi-67#1	1.189
e-0517	01 Wild-type	siKi-67#1	1.162
e-0517	01 Wild-type	siKi-67#1	1.111
e-0517	01 Wild-type	siKi-67#1	1.114
e-0517	01 Wild-type	siKi-67#1	1.1
e-0517	01 Wild-type	siKi-67#1	1.29
e-0517	01 Wild-type	siKi-67#1	1.035
e-0517	01 Wild-type	siKi-67#1	1.704
e-0517	01 Wild-type	siKi-67#1	1.871
e-0517	01 Wild-type	siKi-67#1	1.142
e-0517	01 Wild-type	siKi-67#1	1.209
e-0517	01 Wild-type	siKi-67#1	1.092
e-0517	01 Wild-type	siKi-67#1	3.046
e-0517	01 Wild-type	siKi-67#1	1.02
e-0517	01 Wild-type	siKi-67#1	1.137
e-0517	01 Wild-type	siKi-67#1	1.205
e-0517	01 Wild-type	siKi-67#1	1.083
e-0517	01 Wild-type	siKi-67#1	2.535
e-0517	01 Wild-type	siKi-67#1	1.171
e-0517	01 Wild-type	siKi-67#1	1.114
e-0517	01 Wild-type	siKi-67#1	1.18
e-0517	01 Wild-type	siKi-67#1	1.553
e-0517	01 Wild-type	siKi-67#1	1.757
e-0517	01 Wild-type	siKi-67#1	1.174
e-0517	01 Wild-type	siKi-67#1	1.013
e-0517	01 Wild-type	siKi-67#1	1.12
e-0517	01 Wild-type	siKi-67#1	1.136
e-0517	01 Wild-type	siKi-67#1	1.024
e-0517	01 Wild-type	siKi-67#1	1.086
e-0517	01 Wild-type	siKi-67#1	1.049
e-0517	01 Wild-type	siKi-67#1	1.191
e-0517	01 Wild-type	siKi-67#1	1.675
e-0517	01 Wild-type	siKi-67#1	1.117
e-0517	01 Wild-type	siKi-67#1	1.596
e-0517	01 Wild-type	siKi-67#1	1.186
e-0517	01 Wild-type	siKi-67#1	2.326
e-0517	01 Wild-type	siKi-67#1	1.116
e-0517	01 Wild-type	siKi-67#1	1.213
e-0517	01 Wild-type	siKi-67#1	1.071
e-0517	01 Wild-type	siKi-67#1	1.926
e-0517	01 Wild-type	siKi-67#1	1.387
e-0517	01 Wild-type	siKi-67#1	1.346
e-0517	01 Wild-type	siKi-67#1	1.16
e-0517	01 Wild-type	siKi-67#1	1.792
e-0517	01 Wild-type	siKi-67#1	1.028
e-0517	01 Wild-type	siKi-67#1	1.118
e-0517	01 Wild-type	siKi-67#1	1.129
e-0517	01 Wild-type	siKi-67#1	2.057
e-0517	01 Wild-type	siKi-67#1	1.164
e-0517	01 Wild-type	siKi-67#1	4.121
e-0517	01 Wild-type	siKi-67#1	1.109
e-0517	01 Wild-type	siKi-67#1	1.418
e-0517	01 Wild-type	siKi-67#1	1.159
e-0517	01 Wild-type	siKi-67#1	1.189
e-0517	01 Wild-type	siKi-67#1	1.14
e-0517	01 Wild-type	siKi-67#1	1.037
e-0517	01 Wild-type	siKi-67#1	2.466
e-0517	01 Wild-type	siKi-67#1	1.049
e-0517	01 Wild-type	siKi-67#1	1.214
e-0517	01 Wild-type	siKi-67#1	1.195
e-0517	01 Wild-type	siKi-67#1	1.316
e-0517	01 Wild-type	siKi-67#1	1.089
e-0517	01 Wild-type	siKi-67#1	1.548
e-0517	01 Wild-type	siKi-67#1	1.673
e-0517	01 Wild-type	siKi-67#1	1.443
e-0517	01 Wild-type	siKi-67#1	1.211
e-0517	01 Wild-type	siKi-67#1	1.224
e-0517	01 Wild-type	siKi-67#1	1.064
e-0517	01 Wild-type	siKi-67#1	1.413
e-0517	01 Wild-type	siKi-67#1	1.961
e-0517	01 Wild-type	siKi-67#1	1.251
e-0517	01 Wild-type	siKi-67#1	1.133
e-0517	01 Wild-type	siKi-67#1	1.148
e-0517	01 Wild-type	siKi-67#1	1.214
e-0517	01 Wild-type	siKi-67#1	1.34
e-0517	01 Wild-type	siKi-67#1	1.187
e-0517	01 Wild-type	siKi-67#1	1.102
e-0517	01 Wild-type	siKi-67#1	1.084
e-0517	01 Wild-type	siKi-67#1	1.289
e-0517	01 Wild-type	siKi-67#1	1.304
e-0517	01 Wild-type	siKi-67#1	1.567
e-0517	01 Wild-type	siKi-67#1	1.118
e-0517	01 Wild-type	siKi-67#1	1.262
e-0517	01 Wild-type	siKi-67#1	1.693
e-0517	01 Wild-type	siKi-67#1	1.028
e-0517	01 Wild-type	siKi-67#1	1.182
e-0517	01 Wild-type	siKi-67#1	1.189
e-0517	01 Wild-type	siKi-67#1	1.022
e-0517	01 Wild-type	siKi-67#1	1.074
e-0517	01 Wild-type	siKi-67#1	1.589
e-0517	01 Wild-type	siKi-67#1	1.026
e-0517	01 Wild-type	siKi-67#1	1.179
e-0517	01 Wild-type	siKi-67#1	1.142
e-0517	01 Wild-type	siKi-67#1	1.195
e-0517	01 Wild-type	siKi-67#1	1.57
e-0517	01 Wild-type	siKi-67#1	1.836
e-0517	01 Wild-type	siKi-67#1	1.072
e-0517	01 Wild-type	siKi-67#1	1.109
e-0517	01 Wild-type	siKi-67#1	1.51
e-0517	01 Wild-type	siKi-67#1	1.127
e-0517	01 Wild-type	siKi-67#1	2.242
e-0517	01 Wild-type	siKi-67#1	1.023
e-0517	01 Wild-type	siKi-67#1	1.23
e-0517	01 Wild-type	siKi-67#1	1.053
e-0517	01 Wild-type	siKi-67#1	1.107
e-0517	01 Wild-type	siKi-67#1	1.716
e-0517	01 Wild-type	siKi-67#1	2.747
e-0517	01 Wild-type	siKi-67#1	1.229
e-0517	01 Wild-type	siKi-67#1	1.104
e-0517	01 Wild-type	siKi-67#1	1.197
e-0517	01 Wild-type	siKi-67#1	1.652
e-0517	01 Wild-type	siKi-67#1	1.305
e-0517	01 Wild-type	siKi-67#1	1.703
e-0517	01 Wild-type	siKi-67#1	1.175
e-0517	01 Wild-type	siKi-67#1	1.126
e-0517	01 Wild-type	siKi-67#1	1.286
e-0517	01 Wild-type	siKi-67#1	1.004
e-0517	01 Wild-type	siKi-67#1	1.169
e-0517	01 Wild-type	siKi-67#1	1.159
e-0517	01 Wild-type	siKi-67#1	1.206
e-0517	01 Wild-type	siKi-67#1	1.653
e-0517	01 Wild-type	siKi-67#1	1.127
e-0517	01 Wild-type	siKi-67#1	1.229
e-0517	01 Wild-type	siKi-67#1	1.27
e-0517	01 Wild-type	siKi-67#1	1.152
e-0517	01 Wild-type	siKi-67#1	1.82
e-0517	01 Wild-type	siKi-67#1	1.31
e-0517	01 Wild-type	siKi-67#1	1.97
e-0517	01 Wild-type	siKi-67#1	1.17
e-0517	01 Wild-type	siKi-67#1	1.272
e-0517	01 Wild-type	siKi-67#1	1.178
e-0517	01 Wild-type	siKi-67#1	1.706
e-0517	01 Wild-type	siKi-67#1	1.241
e-0517	01 Wild-type	siKi-67#1	1.289
e-0517	01 Wild-type	siKi-67#1	1.034
e-0517	01 Wild-type	siKi-67#1	1.065
e-0517	01 Wild-type	siKi-67#1	1.144
e-0517	01 Wild-type	siKi-67#1	1.142
e-0517	01 Wild-type	siKi-67#1	1.315
e-0517	01 Wild-type	siKi-67#1	1.059
e-0517	01 Wild-type	siKi-67#1	1.052
e-0517	01 Wild-type	siKi-67#1	1.101
e-0517	01 Wild-type	siKi-67#1	1.331
e-0517	01 Wild-type	siKi-67#1	1.14
e-0517	01 Wild-type	siKi-67#1	1.062
e-0517	01 Wild-type	siKi-67#1	1.031
e-0517	01 Wild-type	siKi-67#1	1.193
e-0517	01 Wild-type	siKi-67#1	1.227
e-0517	01 Wild-type	siKi-67#1	1.137
e-0517	01 Wild-type	siKi-67#1	1.178
e-0517	01 Wild-type	siKi-67#1	1.138
e-0517	01 Wild-type	siKi-67#1	1.095
e-0517	01 Wild-type	siKi-67#1	1.605
e-0517	01 Wild-type	siKi-67#1	1.354
e-0517	01 Wild-type	siKi-67#1	1.192
e-0517	01 Wild-type	siKi-67#1	1.086
e-0517	01 Wild-type	siKi-67#1	1.796
e-0517	01 Wild-type	siKi-67#1	1.887
e-0517	01 Wild-type	siKi-67#1	1.238
e-0517	01 Wild-type	siKi-67#1	1.374
e-0517	01 Wild-type	siKi-67#1	1.053
e-0517	01 Wild-type	siKi-67#1	1.894
e-0517	01 Wild-type	siKi-67#1	1.762
e-0517	01 Wild-type	siKi-67#1	1.082
e-0517	01 Wild-type	siKi-67#1	1.866
e-0517	01 Wild-type	siKi-67#1	1.34
e-0517	01 Wild-type	siKi-67#1	1.205
e-0517	01 Wild-type	siKi-67#1	1.093
e-0517	01 Wild-type	siKi-67#1	1.891
e-0517	01 Wild-type	siKi-67#1	1.067
e-0517	01 Wild-type	siKi-67#1	1.825
e-0517	01 Wild-type	siKi-67#1	1.072
e-0517	01 Wild-type	siKi-67#1	1.131
e-0517	01 Wild-type	siKi-67#1	1.064
e-0517	01 Wild-type	siKi-67#1	1.157
e-0517	01 Wild-type	siKi-67#1	1.664
e-0517	01 Wild-type	siKi-67#1	1.128
e-0517	01 Wild-type	siKi-67#1	1.579
e-0517	01 Wild-type	siKi-67#1	1.103
e-0517	01 Wild-type	siKi-67#1	1.081
e-0517	01 Wild-type	siKi-67#1	1.105
e-0517	01 Wild-type	siKi-67#1	1.052
e-0517	01 Wild-type	siKi-67#1	1.119
e-0517	01 Wild-type	siKi-67#1	1.842
e-0517	01 Wild-type	siKi-67#1	1.763
e-0517	01 Wild-type	siKi-67#1	1.158
e-0517	01 Wild-type	siKi-67#1	1.061
e-0517	01 Wild-type	siKi-67#1	1.159
e-0517	01 Wild-type	siKi-67#1	1.157
e-0517	01 Wild-type	siKi-67#1	1.41
e-0517	01 Wild-type	siControl	2.144
e-0517	01 Wild-type	siControl	1.125
e-0517	01 Wild-type	siControl	1.08
e-0517	01 Wild-type	siControl	1
e-0517	01 Wild-type	siControl	1.258
e-0517	01 Wild-type	siControl	1.747
e-0517	01 Wild-type	siControl	1.56
e-0517	01 Wild-type	siControl	1.231
e-0517	01 Wild-type	siControl	1.087
e-0517	01 Wild-type	siControl	1.743
e-0517	01 Wild-type	siControl	1.265
e-0517	01 Wild-type	siControl	1.099
e-0517	01 Wild-type	siControl	2.06
e-0517	01 Wild-type	siControl	1.1
e-0517	01 Wild-type	siControl	1.181
e-0517	01 Wild-type	siControl	2.093
e-0517	01 Wild-type	siControl	2.089
e-0517	01 Wild-type	siControl	1.903
e-0517	01 Wild-type	siControl	2.016
e-0517	01 Wild-type	siControl	1.24
e-0517	01 Wild-type	siControl	1.427
e-0517	01 Wild-type	siControl	1.577
e-0517	01 Wild-type	siControl	2.121
e-0517	01 Wild-type	siControl	1.235
e-0517	01 Wild-type	siControl	2.025
e-0517	01 Wild-type	siControl	1.992
e-0517	01 Wild-type	siControl	1.152
e-0517	01 Wild-type	siControl	1.39
e-0517	01 Wild-type	siControl	1.654
e-0517	01 Wild-type	siControl	1.118
e-0517	01 Wild-type	siControl	1.267
e-0517	01 Wild-type	siControl	1.936
e-0517	01 Wild-type	siControl	1.639
e-0517	01 Wild-type	siControl	1.353
e-0517	01 Wild-type	siControl	1.376
e-0517	01 Wild-type	siControl	1.181
e-0517	01 Wild-type	siControl	1.381
e-0517	01 Wild-type	siControl	1
e-0517	01 Wild-type	siControl	2.098
e-0517	01 Wild-type	siControl	2.726
e-0517	01 Wild-type	siControl	1.349
e-0517	01 Wild-type	siControl	1.086
e-0517	01 Wild-type	siControl	1.187
e-0517	01 Wild-type	siControl	1.044
e-0517	01 Wild-type	siControl	1.191
e-0517	01 Wild-type	siControl	1.449
e-0517	01 Wild-type	siControl	1.129
e-0517	01 Wild-type	siControl	1.17
e-0517	01 Wild-type	siControl	1.213
e-0517	01 Wild-type	siControl	1.152
e-0517	01 Wild-type	siControl	1.394
e-0517	01 Wild-type	siControl	2.168
e-0517	01 Wild-type	siControl	1.238
e-0517	01 Wild-type	siControl	1.818
e-0517	01 Wild-type	siControl	1.212
e-0517	01 Wild-type	siControl	1.682
e-0517	01 Wild-type	siControl	1.261
e-0517	01 Wild-type	siControl	1.811
e-0517	01 Wild-type	siControl	1.534
e-0517	01 Wild-type	siControl	1.192
e-0517	01 Wild-type	siControl	1.764
e-0517	01 Wild-type	siControl	1.318
e-0517	01 Wild-type	siControl	2.339
e-0517	01 Wild-type	siControl	1.482
e-0517	01 Wild-type	siControl	1.519
e-0517	01 Wild-type	siControl	1.536
e-0517	01 Wild-type	siControl	1.318
e-0517	01 Wild-type	siControl	1.152
e-0517	01 Wild-type	siControl	1.158
e-0517	01 Wild-type	siControl	1.062
e-0517	01 Wild-type	siControl	1.056
e-0517	01 Wild-type	siControl	2.494
e-0517	01 Wild-type	siControl	1.394
e-0517	01 Wild-type	siControl	1.301
e-0517	01 Wild-type	siControl	1.202
e-0517	01 Wild-type	siControl	1.606
e-0517	01 Wild-type	siControl	1.02
e-0517	01 Wild-type	siControl	1.257
e-0517	01 Wild-type	siControl	1.869
e-0517	01 Wild-type	siControl	1.538
e-0517	01 Wild-type	siControl	1.366
e-0517	01 Wild-type	siControl	1.496
e-0517	01 Wild-type	siControl	1.338
e-0517	01 Wild-type	siControl	1.312
e-0517	01 Wild-type	siControl	1.78
e-0517	01 Wild-type	siControl	1.134
e-0517	01 Wild-type	siControl	1.099
e-0517	01 Wild-type	siControl	1.226
e-0517	01 Wild-type	siControl	2.336
e-0517	01 Wild-type	siControl	1.254
e-0517	01 Wild-type	siControl	1.591
e-0517	01 Wild-type	siControl	1.191
e-0517	01 Wild-type	siControl	1.452
e-0517	01 Wild-type	siControl	2.172
e-0517	01 Wild-type	siControl	1.371
e-0517	01 Wild-type	siControl	1.7
e-0517	01 Wild-type	siControl	1.742
e-0517	01 Wild-type	siControl	1.163
e-0517	01 Wild-type	siControl	1.58
e-0517	01 Wild-type	siControl	1.661
e-0517	01 Wild-type	siControl	1.51
e-0517	01 Wild-type	siControl	2.115
e-0517	01 Wild-type	siControl	1.283
e-0517	01 Wild-type	siControl	2.623
e-0517	01 Wild-type	siControl	1.22
e-0517	01 Wild-type	siControl	1.314
e-0517	01 Wild-type	siControl	1.04
e-0517	01 Wild-type	siControl	1.208
e-0517	01 Wild-type	siControl	1.185
e-0517	01 Wild-type	siControl	1.195
e-0517	01 Wild-type	siControl	1.152
e-0517	01 Wild-type	siControl	1.041
e-0517	01 Wild-type	siControl	1.429
e-0517	01 Wild-type	siControl	1.056
e-0517	01 Wild-type	siControl	1.198
e-0517	01 Wild-type	siControl	1.42
e-0517	01 Wild-type	siControl	1
e-0517	01 Wild-type	siControl	1.07
e-0517	01 Wild-type	siControl	1.634
e-0517	01 Wild-type	siControl	1.271
e-0517	01 Wild-type	siControl	2.29
e-0517	01 Wild-type	siControl	1.166
e-0517	01 Wild-type	siControl	1.194
e-0517	01 Wild-type	siControl	1.124
e-0517	01 Wild-type	siControl	1.123
e-0517	01 Wild-type	siControl	1.067
e-0517	01 Wild-type	siControl	1.354
e-0517	01 Wild-type	siControl	1.098
e-0517	01 Wild-type	siControl	1.081
e-0517	01 Wild-type	siControl	1.168
e-0517	01 Wild-type	siControl	1.272
e-0517	01 Wild-type	siControl	1.199
e-0517	01 Wild-type	siControl	1.162
e-0517	01 Wild-type	siControl	1.333
e-0517	01 Wild-type	siControl	1.033
e-0517	01 Wild-type	siControl	1.338
e-0517	01 Wild-type	siControl	2.075
e-0517	01 Wild-type	siControl	1.148
e-0517	01 Wild-type	siControl	1.353
e-0517	01 Wild-type	siControl	1.139
e-0517	01 Wild-type	siControl	1.656
e-0517	01 Wild-type	siControl	1.507
e-0517	01 Wild-type	siControl	1.254
e-0517	01 Wild-type	siControl	1.005
e-0517	01 Wild-type	siControl	2.047
e-0517	01 Wild-type	siControl	1.09
e-0517	01 Wild-type	siControl	1.159
e-0517	01 Wild-type	siControl	1.306
e-0517	01 Wild-type	siControl	1.158
e-0517	01 Wild-type	siControl	1.06
e-0517	01 Wild-type	siControl	1.774
e-0517	01 Wild-type	siControl	2.18
e-0517	01 Wild-type	siControl	3.073
e-0517	01 Wild-type	siControl	2.227
e-0517	01 Wild-type	siControl	1.378
e-0517	01 Wild-type	siControl	1.24
e-0517	01 Wild-type	siControl	1.263
e-0517	01 Wild-type	siControl	1.176
e-0517	01 Wild-type	siControl	1.512
e-0517	01 Wild-type	siControl	1.408
e-0517	01 Wild-type	siControl	1.154
e-0517	01 Wild-type	siControl	1.78
e-0517	01 Wild-type	siControl	1.23
e-0517	01 Wild-type	siControl	1.294
e-0517	01 Wild-type	siControl	1.587
e-0517	01 Wild-type	siControl	1.268
e-0517	01 Wild-type	siControl	1.503
e-0517	01 Wild-type	siControl	1.658
e-0517	01 Wild-type	siControl	1.195
e-0517	01 Wild-type	siControl	1.827
e-0517	01 Wild-type	siControl	3.422
e-0517	01 Wild-type	siControl	1.246
e-0517	01 Wild-type	siControl	1.826
e-0517	01 Wild-type	siControl	1.233
e-0517	01 Wild-type	siControl	1.518
e-0517	01 Wild-type	siControl	1.251
e-0517	01 Wild-type	siControl	1.43
e-0517	01 Wild-type	siControl	1.161
e-0517	01 Wild-type	siControl	1.395
e-0517	01 Wild-type	siControl	1.255
e-0517	01 Wild-type	siControl	1.125
e-0517	01 Wild-type	siControl	1.211
e-0517	01 Wild-type	siControl	1.171
e-0517	01 Wild-type	siControl	1.847
e-0517	01 Wild-type	siControl	1.161
e-0517	01 Wild-type	siControl	1.034
e-0517	01 Wild-type	siControl	1.791
e-0517	01 Wild-type	siControl	1.89
e-0517	01 Wild-type	siControl	1.232
e-0517	01 Wild-type	siControl	1.144
e-0517	01 Wild-type	siControl	1.868
e-0517	01 Wild-type	siControl	1.275
e-0517	01 Wild-type	siControl	1.158
e-0517	01 Wild-type	siControl	1.114
e-0517	01 Wild-type	siControl	1.446
e-0517	01 Wild-type	siControl	1.152
e-0517	01 Wild-type	siControl	1.321
e-0517	01 Wild-type	siControl	1.738
e-0517	01 Wild-type	siControl	1.281
e-0517	01 Wild-type	siControl	1.484
e-0517	01 Wild-type	siControl	1.692
e-0517	01 Wild-type	siControl	2.758
e-0517	01 Wild-type	siControl	1.369
e-0517	01 Wild-type	siControl	1.219
e-0517	01 Wild-type	siControl	1.643
e-0517	01 Wild-type	siControl	1.168
e-0517	01 Wild-type	siControl	1.033
e-0517	01 Wild-type	siControl	1.118
e-0517	01 Wild-type	siControl	1.834
e-0517	01 Wild-type	siControl	1.384
e-0517	01 Wild-type	siControl	1.447
e-0517	01 Wild-type	siControl	1.233
e-0517	01 Wild-type	siControl	1.131
e-0517	01 Wild-type	siControl	1.08
e-0517	01 Wild-type	siControl	1.091
e-0517	01 Wild-type	siControl	1.087
e-0517	01 Wild-type	siControl	1.803
e-0517	01 Wild-type	siControl	2.069
e-0517	01 Wild-type	siControl	2.752
e-0517	01 Wild-type	siControl	1.042
e-0517	01 Wild-type	siControl	1.378
e-0517	01 Wild-type	siControl	1.116
e-0517	01 Wild-type	siControl	1.324
e-0517	01 Wild-type	siControl	1.676
e-0517	01 Wild-type	siControl	1.56
e-0517	01 Wild-type	siControl	1.53
e-0517	01 Wild-type	siControl	1.113
e-0517	01 Wild-type	siControl	1.939
e-0517	01 Wild-type	siControl	1.404
e-0517	01 Wild-type	siControl	1.351
e-0517	01 Wild-type	siControl	1.045
e-0517	01 Wild-type	siControl	1.652
e-0517	01 Wild-type	siControl	1.441
e-0517	01 Wild-type	siControl	1.479
e-0517	01 Wild-type	siControl	1.235
e-0517	01 Wild-type	siControl	2.415
e-0517	01 Wild-type	siControl	1.28
e-0517	01 Wild-type	siControl	1.231
e-0517	01 Wild-type	siControl	1.283
e-0517	01 Wild-type	siControl	2.295
e-0517	01 Wild-type	siControl	1.073
e-0517	01 Wild-type	siControl	1.257
e-0517	01 Wild-type	siControl	1.359
e-0517	01 Wild-type	siControl	1.282
e-0517	01 Wild-type	siControl	1.171
e-0517	01 Wild-type	siControl	1.385
e-0517	01 Wild-type	siControl	1.689
e-0517	01 Wild-type	siControl	1.599
e-0517	01 Wild-type	siControl	2.054
e-0517	01 Wild-type	siControl	1.996
e-0517	01 Wild-type	siControl	1.092
e-0517	01 Wild-type	siControl	2.153
e-0517	01 Wild-type	siControl	1.883
e-0517	01 Wild-type	siControl	1.496
e-0517	01 Wild-type	siControl	1.863
e-0517	01 Wild-type	siControl	1.366
e-0517	01 Wild-type	siControl	1.468
e-0517	01 Wild-type	siControl	1.337
e-0517	01 Wild-type	siControl	1.176
e-0517	01 Wild-type	siControl	1.878
e-0517	01 Wild-type	siControl	1.468
e-0517	01 Wild-type	siControl	1.422
e-0517	01 Wild-type	siControl	1.36
e-0517	01 Wild-type	siControl	1.208
e-0517	01 Wild-type	siControl	2.484
e-0517	01 Wild-type	siControl	1.499
e-0517	01 Wild-type	siControl	1.059
e-0517	01 Wild-type	siControl	1.492
e-0517	01 Wild-type	siControl	1.143
e-0517	01 Wild-type	siControl	1.499
e-0517	01 Wild-type	siControl	1.161
e-0517	01 Wild-type	siControl	1.735
e-0517	01 Wild-type	siControl	1.103
e-0517	01 Wild-type	siControl	2.064
e-0517	01 Wild-type	siControl	1.482
e-0517	01 Wild-type	siControl	1.701
e-0517	01 Wild-type	siControl	1.172
e-0517	01 Wild-type	siControl	1.056
e-0517	01 Wild-type	siControl	1.54
e-0517	01 Wild-type	siControl	1.483
e-0517	01 Wild-type	siControl	1.275
e-0517	01 Wild-type	siControl	1.03
e-0517	01 Wild-type	siControl	2.581
e-0517	01 Wild-type	siControl	1.477
e-0517	01 Wild-type	siControl	1.389
e-0517	01 Wild-type	siControl	1.656
e-0517	01 Wild-type	siControl	1.549
e-0517	01 Wild-type	siControl	1.883
e-0517	01 Wild-type	siControl	1.583
e-0517	01 Wild-type	siControl	1.26
e-0517	01 Wild-type	siControl	1.641
e-0517	01 Wild-type	siControl	1.186
e-0517	01 Wild-type	siControl	1.598
e-0517	01 Wild-type	siControl	1.172
e-0517	01 Wild-type	siControl	2.075
e-0517	01 Wild-type	siControl	1.181
e-0517	01 Wild-type	siControl	1.512
e-0517	01 Wild-type	siControl	1.283
e-0517	01 Wild-type	siControl	1.142
e-0517	01 Wild-type	siKi-67#2	1.047
e-0517	01 Wild-type	siKi-67#2	1.15
e-0517	01 Wild-type	siKi-67#2	1.011
e-0517	01 Wild-type	siKi-67#2	1.041
e-0517	01 Wild-type	siKi-67#2	1.081
e-0517	01 Wild-type	siKi-67#2	1.248
e-0517	01 Wild-type	siKi-67#2	1.432
e-0517	01 Wild-type	siKi-67#2	1.51
e-0517	01 Wild-type	siKi-67#2	1.069
e-0517	01 Wild-type	siKi-67#2	1.599
e-0517	01 Wild-type	siKi-67#2	1.029
e-0517	01 Wild-type	siKi-67#2	1.467
e-0517	01 Wild-type	siKi-67#2	1.175
e-0517	01 Wild-type	siKi-67#2	1.366
e-0517	01 Wild-type	siKi-67#2	1.136
e-0517	01 Wild-type	siKi-67#2	1.168
e-0517	01 Wild-type	siKi-67#2	1.272
e-0517	01 Wild-type	siKi-67#2	1.33
e-0517	01 Wild-type	siKi-67#2	1.511
e-0517	01 Wild-type	siKi-67#2	2.373
e-0517	01 Wild-type	siKi-67#2	1.211
e-0517	01 Wild-type	siKi-67#2	1.036
e-0517	01 Wild-type	siKi-67#2	1.584
e-0517	01 Wild-type	siKi-67#2	2.004
e-0517	01 Wild-type	siKi-67#2	1.063
e-0517	01 Wild-type	siKi-67#2	2.634
e-0517	01 Wild-type	siKi-67#2	1.15
e-0517	01 Wild-type	siKi-67#2	1.287
e-0517	01 Wild-type	siKi-67#2	1.841
e-0517	01 Wild-type	siKi-67#2	1.044
e-0517	01 Wild-type	siKi-67#2	1.103
e-0517	01 Wild-type	siKi-67#2	1.067
e-0517	01 Wild-type	siKi-67#2	1.318
e-0517	01 Wild-type	siKi-67#2	1.093
e-0517	01 Wild-type	siKi-67#2	1.474
e-0517	01 Wild-type	siKi-67#2	1.342
e-0517	01 Wild-type	siKi-67#2	1.665
e-0517	01 Wild-type	siKi-67#2	1.204
e-0517	01 Wild-type	siKi-67#2	1.016
e-0517	01 Wild-type	siKi-67#2	1.056
e-0517	01 Wild-type	siKi-67#2	1.119
e-0517	01 Wild-type	siKi-67#2	1.195
e-0517	01 Wild-type	siKi-67#2	1.286
e-0517	01 Wild-type	siKi-67#2	1.143
e-0517	01 Wild-type	siKi-67#2	2.019
e-0517	01 Wild-type	siKi-67#2	3.216
e-0517	01 Wild-type	siKi-67#2	1.146
e-0517	01 Wild-type	siKi-67#2	1.282
e-0517	01 Wild-type	siKi-67#2	2.385
e-0517	01 Wild-type	siKi-67#2	1.904
e-0517	01 Wild-type	siKi-67#2	1.501
e-0517	01 Wild-type	siKi-67#2	1.237
e-0517	01 Wild-type	siKi-67#2	1.281
e-0517	01 Wild-type	siKi-67#2	1.045
e-0517	01 Wild-type	siKi-67#2	1.192
e-0517	01 Wild-type	siKi-67#2	1.091
e-0517	01 Wild-type	siKi-67#2	1.15
e-0517	01 Wild-type	siKi-67#2	1.285
e-0517	01 Wild-type	siKi-67#2	1.485
e-0517	01 Wild-type	siKi-67#2	1.408
e-0517	01 Wild-type	siKi-67#2	1.401
e-0517	01 Wild-type	siKi-67#2	1.336
e-0517	01 Wild-type	siKi-67#2	1.303
e-0517	01 Wild-type	siKi-67#2	1.088
e-0517	01 Wild-type	siKi-67#2	1.305
e-0517	01 Wild-type	siKi-67#2	1.052
e-0517	01 Wild-type	siKi-67#2	1.222
e-0517	01 Wild-type	siKi-67#2	1.237
e-0517	01 Wild-type	siKi-67#2	1.427
e-0517	01 Wild-type	siKi-67#2	1.175
e-0517	01 Wild-type	siKi-67#2	1.089
e-0517	01 Wild-type	siKi-67#2	1.465
e-0517	01 Wild-type	siKi-67#2	1.448
e-0517	01 Wild-type	siKi-67#2	1.109
e-0517	01 Wild-type	siKi-67#2	1.275
e-0517	01 Wild-type	siKi-67#2	1.112
e-0517	01 Wild-type	siKi-67#2	1.371
e-0517	01 Wild-type	siKi-67#2	1.285
e-0517	01 Wild-type	siKi-67#2	1.38
e-0517	01 Wild-type	siKi-67#2	1.298
e-0517	01 Wild-type	siKi-67#2	1.475
e-0517	01 Wild-type	siKi-67#2	1.176
e-0517	01 Wild-type	siKi-67#2	1.215
e-0517	01 Wild-type	siKi-67#2	2.772
e-0517	01 Wild-type	siKi-67#2	2.05
e-0517	01 Wild-type	siKi-67#2	1.349
e-0517	01 Wild-type	siKi-67#2	1.185
e-0517	01 Wild-type	siKi-67#2	1.783
e-0517	01 Wild-type	siKi-67#2	1.799
e-0517	01 Wild-type	siKi-67#2	1.828
e-0517	01 Wild-type	siKi-67#2	1.097
e-0517	01 Wild-type	siKi-67#2	1.218
e-0517	01 Wild-type	siKi-67#2	1.294
e-0517	01 Wild-type	siKi-67#2	1.748
e-0517	01 Wild-type	siKi-67#2	1.254
e-0517	01 Wild-type	siKi-67#2	1.135
e-0517	01 Wild-type	siKi-67#2	1.403
e-0517	01 Wild-type	siKi-67#2	1.286
e-0517	01 Wild-type	siKi-67#2	1.21
e-0517	01 Wild-type	siKi-67#2	1.046
e-0517	01 Wild-type	siKi-67#2	1.087
e-0517	01 Wild-type	siKi-67#2	1.178
e-0517	01 Wild-type	siKi-67#2	1.932
e-0517	01 Wild-type	siKi-67#2	1.106
e-0517	01 Wild-type	siKi-67#2	1.15
e-0517	01 Wild-type	siKi-67#2	1.765
e-0517	01 Wild-type	siKi-67#2	1.312
e-0517	01 Wild-type	siKi-67#2	1.042
e-0517	01 Wild-type	siKi-67#2	1.032
e-0517	01 Wild-type	siKi-67#2	1.123
e-0517	01 Wild-type	siKi-67#2	2.453
e-0517	01 Wild-type	siKi-67#2	1.248
e-0517	01 Wild-type	siKi-67#2	1.119
e-0517	01 Wild-type	siKi-67#2	1.173
e-0517	01 Wild-type	siKi-67#2	1.148
e-0517	01 Wild-type	siKi-67#2	2.326
e-0517	01 Wild-type	siKi-67#2	1.262
e-0517	01 Wild-type	siKi-67#2	1.079
e-0517	01 Wild-type	siKi-67#2	1.466
e-0517	01 Wild-type	siKi-67#2	1.101
e-0517	01 Wild-type	siKi-67#2	1.108
e-0517	01 Wild-type	siKi-67#2	1.149
e-0517	01 Wild-type	siKi-67#2	1.154
e-0517	01 Wild-type	siKi-67#2	1.35
e-0517	01 Wild-type	siKi-67#2	1.114
e-0517	01 Wild-type	siKi-67#2	1.168
e-0517	01 Wild-type	siKi-67#2	1.542
e-0517	01 Wild-type	siKi-67#2	1.453
e-0517	01 Wild-type	siKi-67#2	1.098
e-0517	01 Wild-type	siKi-67#2	1.151
e-0517	01 Wild-type	siKi-67#2	1.934
e-0517	01 Wild-type	siKi-67#2	1.074
e-0517	01 Wild-type	siKi-67#2	1.383
e-0517	01 Wild-type	siKi-67#2	1.214
e-0517	01 Wild-type	siKi-67#2	1.188
e-0517	01 Wild-type	siKi-67#2	1.267
e-0517	01 Wild-type	siKi-67#2	1.234
e-0517	01 Wild-type	siKi-67#2	1.462
e-0517	01 Wild-type	siKi-67#2	1.197
e-0517	01 Wild-type	siKi-67#2	1.088
e-0517	01 Wild-type	siKi-67#2	1.24
e-0517	01 Wild-type	siKi-67#2	1.077
e-0517	01 Wild-type	siKi-67#2	1.07
e-0517	01 Wild-type	siKi-67#2	1.442
e-0517	01 Wild-type	siKi-67#2	1.11
e-0517	01 Wild-type	siKi-67#2	1.019
e-0517	01 Wild-type	siKi-67#2	1.249
e-0517	01 Wild-type	siKi-67#2	1.099
e-0517	01 Wild-type	siKi-67#2	1.252
e-0517	01 Wild-type	siKi-67#2	1.118
e-0517	01 Wild-type	siKi-67#2	1.261
e-0517	01 Wild-type	siKi-67#2	1.242
e-0517	01 Wild-type	siKi-67#2	1.715
e-0517	01 Wild-type	siKi-67#2	1.847
e-0517	01 Wild-type	siKi-67#2	1.073
e-0517	01 Wild-type	siKi-67#2	1.025
e-0517	01 Wild-type	siKi-67#2	1.065
e-0517	01 Wild-type	siKi-67#2	1.554
e-0517	01 Wild-type	siKi-67#2	1.094
e-0517	01 Wild-type	siKi-67#2	1.158
e-0517	01 Wild-type	siKi-67#2	1.16
e-0517	01 Wild-type	siKi-67#2	1.227
e-0517	01 Wild-type	siKi-67#2	1.121
e-0517	01 Wild-type	siKi-67#2	1.243
e-0517	01 Wild-type	siKi-67#2	1.376
e-0517	01 Wild-type	siKi-67#2	1.061
e-0517	01 Wild-type	siKi-67#2	1.243
e-0517	01 Wild-type	siKi-67#2	1.128
e-0517	01 Wild-type	siKi-67#2	1.11
e-0517	01 Wild-type	siKi-67#2	1.315
e-0517	01 Wild-type	siKi-67#2	1.293
e-0517	01 Wild-type	siKi-67#2	1.261
e-0517	01 Wild-type	siKi-67#2	1.209
e-0517	01 Wild-type	siKi-67#2	1.153
e-0517	01 Wild-type	siKi-67#2	1.239
e-0517	01 Wild-type	siKi-67#2	1.101
e-0517	01 Wild-type	siKi-67#2	1.134
e-0517	01 Wild-type	siKi-67#2	1.652
e-0517	01 Wild-type	siKi-67#2	1.12
e-0517	01 Wild-type	siKi-67#2	1.182
e-0517	01 Wild-type	siKi-67#2	1.161
e-0517	01 Wild-type	siKi-67#2	1.219
e-0517	01 Wild-type	siKi-67#2	1.165
e-0517	01 Wild-type	siKi-67#2	1.064
e-0517	01 Wild-type	siKi-67#2	1.484
e-0517	01 Wild-type	siKi-67#2	1.694
e-0517	01 Wild-type	siKi-67#2	1.502
e-0517	01 Wild-type	siKi-67#2	1.11
e-0517	01 Wild-type	siKi-67#2	1.69
e-0517	01 Wild-type	siKi-67#2	1.296
e-0517	01 Wild-type	siKi-67#2	1.239
e-0517	01 Wild-type	siKi-67#2	1.159
e-0517	01 Wild-type	siKi-67#2	1.323
e-0517	01 Wild-type	siKi-67#2	1.315
e-0517	01 Wild-type	siKi-67#2	1.129
e-0517	01 Wild-type	siKi-67#2	1.103
e-0517	01 Wild-type	siKi-67#2	1.652
e-0517	01 Wild-type	siKi-67#2	1.455
e-0517	01 Wild-type	siKi-67#2	1.228
e-0517	01 Wild-type	siKi-67#2	1.718
e-0517	01 Wild-type	siKi-67#2	1.18
e-0517	01 Wild-type	siKi-67#2	1.378
e-0517	01 Wild-type	siKi-67#2	1.468
e-0517	01 Wild-type	siKi-67#2	1.178
e-0517	01 Wild-type	siKi-67#2	1.321
e-0517	01 Wild-type	siKi-67#2	1.261
e-0517	01 Wild-type	siKi-67#2	1.471
e-0517	01 Wild-type	siKi-67#2	1.552
e-0517	01 Wild-type	siKi-67#2	2.081
e-0517	01 Wild-type	siKi-67#2	1.055
e-0517	01 Wild-type	siKi-67#2	1.039
e-0517	01 Wild-type	siKi-67#2	1.429
e-0517	01 Wild-type	siKi-67#2	1.021
e-0517	01 Wild-type	siKi-67#2	1.078
e-0517	01 Wild-type	siKi-67#2	1.847
e-0517	01 Wild-type	siKi-67#2	1.33
e-0517	01 Wild-type	siKi-67#2	1.194
e-0517	01 Wild-type	siKi-67#2	1.835
e-0517	01 Wild-type	siKi-67#2	1.099
e-0517	01 Wild-type	siKi-67#2	1.513
e-0517	01 Wild-type	siKi-67#2	1.187
e-0517	01 Wild-type	siKi-67#2	1.485
e-0517	01 Wild-type	siKi-67#2	1.216
e-0517	01 Wild-type	siKi-67#2	1
e-0517	01 Wild-type	siKi-67#2	2.389
e-0517	01 Wild-type	siKi-67#2	2.042
e-0517	01 Wild-type	siKi-67#2	1.532
e-0517	01 Wild-type	siKi-67#2	1.186
e-0517	01 Wild-type	siKi-67#2	1.497
e-0517	01 Wild-type	siKi-67#2	1.268
e-0517	01 Wild-type	siKi-67#2	2.123
e-0517	01 Wild-type	siKi-67#2	1.426
e-0517	01 Wild-type	siKi-67#2	1.403
e-0517	01 Wild-type	siKi-67#2	1.209
e-0517	01 Wild-type	siKi-67#2	1.116
e-0517	01 Wild-type	siKi-67#2	1.148
e-0517	01 Wild-type	siKi-67#2	1.061
e-0517	01 Wild-type	siKi-67#2	1.376
e-0517	02 Resistance	siKi-67#1	1.273
e-0517	02 Resistance	siKi-67#1	1.062
e-0517	02 Resistance	siKi-67#1	1.072
e-0517	02 Resistance	siKi-67#1	1.073
e-0517	02 Resistance	siKi-67#1	1.359
e-0517	02 Resistance	siKi-67#1	1.487
e-0517	02 Resistance	siKi-67#1	1.217
e-0517	02 Resistance	siKi-67#1	1.238
e-0517	02 Resistance	siKi-67#1	1.08
e-0517	02 Resistance	siKi-67#1	1.115
e-0517	02 Resistance	siKi-67#1	1.072
e-0517	02 Resistance	siKi-67#1	1.16
e-0517	02 Resistance	siKi-67#1	1.093
e-0517	02 Resistance	siKi-67#1	1.502
e-0517	02 Resistance	siKi-67#1	1.212
e-0517	02 Resistance	siKi-67#1	1.245
e-0517	02 Resistance	siKi-67#1	1.428
e-0517	02 Resistance	siKi-67#1	1.129
e-0517	02 Resistance	siKi-67#1	1.022
e-0517	02 Resistance	siKi-67#1	1.061
e-0517	02 Resistance	siKi-67#1	1.057
e-0517	02 Resistance	siKi-67#1	1.082
e-0517	02 Resistance	siKi-67#1	1.024
e-0517	02 Resistance	siKi-67#1	1.172
e-0517	02 Resistance	siKi-67#1	1.109
e-0517	02 Resistance	siKi-67#1	1.356
e-0517	02 Resistance	siKi-67#1	1.269
e-0517	02 Resistance	siKi-67#1	1.216
e-0517	02 Resistance	siKi-67#1	1.112
e-0517	02 Resistance	siKi-67#1	2.19
e-0517	02 Resistance	siKi-67#1	1.083
e-0517	02 Resistance	siKi-67#1	1.206
e-0517	02 Resistance	siKi-67#1	1.122
e-0517	02 Resistance	siKi-67#1	1.71
e-0517	02 Resistance	siKi-67#1	1.217
e-0517	02 Resistance	siKi-67#1	2.146
e-0517	02 Resistance	siKi-67#1	1.076
e-0517	02 Resistance	siKi-67#1	1.124
e-0517	02 Resistance	siKi-67#1	1.538
e-0517	02 Resistance	siKi-67#1	1.351
e-0517	02 Resistance	siKi-67#1	1.287
e-0517	02 Resistance	siKi-67#1	1.093
e-0517	02 Resistance	siKi-67#1	1.302
e-0517	02 Resistance	siKi-67#1	1.053
e-0517	02 Resistance	siKi-67#1	1.274
e-0517	02 Resistance	siKi-67#1	3.552
e-0517	02 Resistance	siKi-67#1	1.149
e-0517	02 Resistance	siKi-67#1	1.721
e-0517	02 Resistance	siKi-67#1	1.347
e-0517	02 Resistance	siKi-67#1	1.332
e-0517	02 Resistance	siKi-67#1	1.999
e-0517	02 Resistance	siKi-67#1	1.066
e-0517	02 Resistance	siKi-67#1	1.124
e-0517	02 Resistance	siKi-67#1	1.156
e-0517	02 Resistance	siKi-67#1	1.55
e-0517	02 Resistance	siKi-67#1	1.245
e-0517	02 Resistance	siKi-67#1	1.052
e-0517	02 Resistance	siKi-67#1	1.13
e-0517	02 Resistance	siKi-67#1	1.413
e-0517	02 Resistance	siKi-67#1	1.206
e-0517	02 Resistance	siKi-67#1	1.331
e-0517	02 Resistance	siKi-67#1	1.181
e-0517	02 Resistance	siKi-67#1	1.298
e-0517	02 Resistance	siKi-67#1	1.086
e-0517	02 Resistance	siKi-67#1	1.258
e-0517	02 Resistance	siKi-67#1	1.117
e-0517	02 Resistance	siKi-67#1	1.569
e-0517	02 Resistance	siKi-67#1	1.134
e-0517	02 Resistance	siKi-67#1	1.305
e-0517	02 Resistance	siKi-67#1	1.238
e-0517	02 Resistance	siKi-67#1	1.328
e-0517	02 Resistance	siKi-67#1	1.369
e-0517	02 Resistance	siKi-67#1	1.204
e-0517	02 Resistance	siKi-67#1	1.272
e-0517	02 Resistance	siKi-67#1	1.415
e-0517	02 Resistance	siKi-67#1	1.218
e-0517	02 Resistance	siKi-67#1	1.324
e-0517	02 Resistance	siKi-67#1	1.488
e-0517	02 Resistance	siKi-67#1	2.199
e-0517	02 Resistance	siKi-67#1	1.153
e-0517	02 Resistance	siKi-67#1	1.031
e-0517	02 Resistance	siKi-67#1	1.132
e-0517	02 Resistance	siKi-67#1	1.366
e-0517	02 Resistance	siKi-67#1	1.476
e-0517	02 Resistance	siKi-67#1	1.226
e-0517	02 Resistance	siKi-67#1	1.971
e-0517	02 Resistance	siKi-67#1	1.071
e-0517	02 Resistance	siKi-67#1	1.373
e-0517	02 Resistance	siKi-67#1	1.179
e-0517	02 Resistance	siKi-67#1	1.236
e-0517	02 Resistance	siKi-67#1	1.091
e-0517	02 Resistance	siKi-67#1	1.11
e-0517	02 Resistance	siKi-67#1	1.321
e-0517	02 Resistance	siKi-67#1	1.096
e-0517	02 Resistance	siKi-67#1	1.211
e-0517	02 Resistance	siKi-67#1	1.146
e-0517	02 Resistance	siKi-67#1	1.1
e-0517	02 Resistance	siKi-67#1	1.028
e-0517	02 Resistance	siKi-67#1	1.114
e-0517	02 Resistance	siKi-67#1	1.518
e-0517	02 Resistance	siKi-67#1	1.542
e-0517	02 Resistance	siKi-67#1	1.452
e-0517	02 Resistance	siKi-67#1	1.507
e-0517	02 Resistance	siKi-67#1	1.073
e-0517	02 Resistance	siKi-67#1	1.091
e-0517	02 Resistance	siKi-67#1	1.162
e-0517	02 Resistance	siKi-67#1	1.171
e-0517	02 Resistance	siKi-67#1	1.16
e-0517	02 Resistance	siKi-67#1	1.102
e-0517	02 Resistance	siKi-67#1	1.162
e-0517	02 Resistance	siKi-67#1	1.166
e-0517	02 Resistance	siKi-67#1	2.192
e-0517	02 Resistance	siKi-67#1	1.149
e-0517	02 Resistance	siKi-67#1	1.153
e-0517	02 Resistance	siKi-67#1	1.078
e-0517	02 Resistance	siKi-67#1	1.155
e-0517	02 Resistance	siKi-67#1	1.454
e-0517	02 Resistance	siKi-67#1	1.524
e-0517	02 Resistance	siKi-67#1	1.124
e-0517	02 Resistance	siKi-67#1	1.096
e-0517	02 Resistance	siKi-67#1	1.182
e-0517	02 Resistance	siKi-67#1	2.106
e-0517	02 Resistance	siKi-67#1	1.095
e-0517	02 Resistance	siKi-67#1	1.176
e-0517	02 Resistance	siKi-67#1	1.077
e-0517	02 Resistance	siKi-67#1	1.134
e-0517	02 Resistance	siKi-67#1	1.12
e-0517	02 Resistance	siKi-67#1	1.227
e-0517	02 Resistance	siKi-67#1	1.425
e-0517	02 Resistance	siKi-67#1	2.277
e-0517	02 Resistance	siKi-67#1	1.945
e-0517	02 Resistance	siKi-67#1	1.878
e-0517	02 Resistance	siKi-67#1	1.185
e-0517	02 Resistance	siKi-67#1	1.08
e-0517	02 Resistance	siKi-67#1	1.178
e-0517	02 Resistance	siKi-67#1	1.21
e-0517	02 Resistance	siKi-67#1	1.058
e-0517	02 Resistance	siKi-67#1	1.066
e-0517	02 Resistance	siKi-67#1	1.085
e-0517	02 Resistance	siKi-67#1	1.137
e-0517	02 Resistance	siKi-67#1	1.424
e-0517	02 Resistance	siKi-67#1	1.951
e-0517	02 Resistance	siKi-67#1	1.164
e-0517	02 Resistance	siKi-67#1	1.174
e-0517	02 Resistance	siKi-67#1	1.164
e-0517	02 Resistance	siKi-67#1	1.682
e-0517	02 Resistance	siKi-67#1	1.14
e-0517	02 Resistance	siKi-67#1	1.852
e-0517	02 Resistance	siKi-67#1	1.259
e-0517	02 Resistance	siKi-67#1	1.31
e-0517	02 Resistance	siKi-67#1	1.12
e-0517	02 Resistance	siKi-67#1	1.319
e-0517	02 Resistance	siKi-67#1	1.353
e-0517	02 Resistance	siKi-67#1	1.646
e-0517	02 Resistance	siKi-67#1	1.081
e-0517	02 Resistance	siKi-67#1	1.366
e-0517	02 Resistance	siKi-67#1	1.384
e-0517	02 Resistance	siKi-67#1	1.168
e-0517	02 Resistance	siKi-67#1	1.2
e-0517	02 Resistance	siKi-67#1	1.069
e-0517	02 Resistance	siKi-67#1	1.072
e-0517	02 Resistance	siKi-67#1	1.274
e-0517	02 Resistance	siKi-67#1	1.157
e-0517	02 Resistance	siKi-67#1	1.404
e-0517	02 Resistance	siKi-67#1	1.289
e-0517	02 Resistance	siKi-67#1	1.1
e-0517	02 Resistance	siKi-67#1	1.209
e-0517	02 Resistance	siKi-67#1	1.162
e-0517	02 Resistance	siKi-67#1	1.286
e-0517	02 Resistance	siKi-67#1	1.99
e-0517	02 Resistance	siKi-67#1	1.436
e-0517	02 Resistance	siKi-67#1	2.146
e-0517	02 Resistance	siKi-67#1	1.064
e-0517	02 Resistance	siKi-67#1	1.298
e-0517	02 Resistance	siKi-67#1	1.108
e-0517	02 Resistance	siKi-67#1	1.12
e-0517	02 Resistance	siKi-67#1	1.024
e-0517	02 Resistance	siKi-67#1	1.087
e-0517	02 Resistance	siKi-67#1	1.189
e-0517	02 Resistance	siKi-67#1	1.058
e-0517	02 Resistance	siKi-67#1	2.004
e-0517	02 Resistance	siKi-67#1	1.08
e-0517	02 Resistance	siKi-67#1	1.238
e-0517	02 Resistance	siKi-67#1	1.428
e-0517	02 Resistance	siKi-67#1	1.041
e-0517	02 Resistance	siKi-67#1	1.426
e-0517	02 Resistance	siKi-67#1	1.595
e-0517	02 Resistance	siKi-67#1	1.408
e-0517	02 Resistance	siKi-67#1	2.626
e-0517	02 Resistance	siKi-67#1	1.012
e-0517	02 Resistance	siKi-67#1	1.665
e-0517	02 Resistance	siKi-67#1	1.87
e-0517	02 Resistance	siKi-67#1	1.312
e-0517	02 Resistance	siKi-67#1	1.088
e-0517	02 Resistance	siKi-67#1	2.304
e-0517	02 Resistance	siKi-67#1	1.083
e-0517	02 Resistance	siKi-67#1	1.338
e-0517	02 Resistance	siKi-67#1	1.315
e-0517	02 Resistance	siKi-67#1	1.131
e-0517	02 Resistance	siKi-67#1	1.15
e-0517	02 Resistance	siKi-67#1	1.209
e-0517	02 Resistance	siKi-67#1	1.15
e-0517	02 Resistance	siKi-67#1	1.323
e-0517	02 Resistance	siKi-67#1	1.17
e-0517	02 Resistance	siKi-67#1	1.081
e-0517	02 Resistance	siKi-67#1	1.198
e-0517	02 Resistance	siKi-67#1	1.161
e-0517	02 Resistance	siKi-67#1	1.118
e-0517	02 Resistance	siKi-67#1	1.232
e-0517	02 Resistance	siKi-67#1	1.262
e-0517	02 Resistance	siKi-67#1	1.054
e-0517	02 Resistance	siKi-67#1	1.958
e-0517	02 Resistance	siKi-67#1	1.422
e-0517	02 Resistance	siKi-67#1	1.147
e-0517	02 Resistance	siKi-67#1	1.178
e-0517	02 Resistance	siKi-67#1	1.849
e-0517	02 Resistance	siKi-67#1	1.189
e-0517	02 Resistance	siKi-67#1	1.641
e-0517	02 Resistance	siKi-67#1	1.151
e-0517	02 Resistance	siKi-67#1	1.777
e-0517	02 Resistance	siKi-67#1	1.186
e-0517	02 Resistance	siKi-67#1	1.12
e-0517	02 Resistance	siKi-67#1	1.237
e-0517	02 Resistance	siKi-67#1	1.134
e-0517	02 Resistance	siKi-67#1	1.398
e-0517	02 Resistance	siKi-67#1	1.198
e-0517	02 Resistance	siKi-67#1	1.409
e-0517	02 Resistance	siKi-67#1	1.155
e-0517	02 Resistance	siKi-67#1	1.083
e-0517	02 Resistance	siKi-67#1	1.412
e-0517	02 Resistance	siKi-67#1	1.15
e-0517	02 Resistance	siKi-67#1	1.025
e-0517	02 Resistance	siKi-67#1	1.106
e-0517	02 Resistance	siKi-67#1	1.055
e-0517	02 Resistance	siKi-67#1	1.05
e-0517	02 Resistance	siKi-67#1	1.121
e-0517	02 Resistance	siKi-67#1	1.253
e-0517	02 Resistance	siKi-67#1	1.095
e-0517	02 Resistance	siKi-67#1	1.128
e-0517	02 Resistance	siKi-67#1	1.313
e-0517	02 Resistance	siKi-67#1	1.377
e-0517	02 Resistance	siKi-67#1	1.203
e-0517	02 Resistance	siKi-67#1	1.179
e-0517	02 Resistance	siKi-67#1	1.113
e-0517	02 Resistance	siKi-67#1	1.044
e-0517	02 Resistance	siKi-67#1	1.14
e-0517	02 Resistance	siKi-67#1	1.234
e-0517	02 Resistance	siKi-67#1	1.455
e-0517	02 Resistance	siKi-67#1	1.264
e-0517	02 Resistance	siKi-67#1	1.016
e-0517	02 Resistance	siKi-67#1	1.208
e-0517	02 Resistance	siKi-67#1	2.171
e-0517	02 Resistance	siKi-67#1	1.12
e-0517	02 Resistance	siKi-67#1	1.142
e-0517	02 Resistance	siKi-67#1	1.222
e-0517	02 Resistance	siKi-67#1	1.315
e-0517	02 Resistance	siKi-67#1	1.041
e-0517	02 Resistance	siKi-67#1	1.804
e-0517	02 Resistance	siKi-67#1	1.176
e-0517	02 Resistance	siKi-67#1	1.042
e-0517	02 Resistance	siKi-67#1	1.279
e-0517	02 Resistance	siKi-67#1	1.389
e-0517	02 Resistance	siKi-67#1	1.071
e-0517	02 Resistance	siKi-67#1	1.077
e-0517	02 Resistance	siKi-67#1	1.69
e-0517	02 Resistance	siKi-67#1	1.771
e-0517	02 Resistance	siKi-67#1	1.091
e-0517	02 Resistance	siKi-67#1	1.771
e-0517	02 Resistance	siKi-67#1	1.403
e-0517	02 Resistance	siKi-67#1	1.083
e-0517	02 Resistance	siKi-67#1	1.127
e-0517	02 Resistance	siKi-67#1	1.142
e-0517	02 Resistance	siKi-67#1	2.312
e-0517	02 Resistance	siKi-67#1	1.202
e-0517	02 Resistance	siKi-67#1	1.166
e-0517	02 Resistance	siKi-67#1	1.082
e-0517	02 Resistance	siKi-67#1	1.322
e-0517	02 Resistance	siKi-67#1	1.115
e-0517	02 Resistance	siKi-67#1	1.361
e-0517	02 Resistance	siKi-67#1	1.306
e-0517	02 Resistance	siKi-67#1	1.153
e-0517	02 Resistance	siKi-67#1	1.134
e-0517	02 Resistance	siKi-67#1	1.823
e-0517	02 Resistance	siKi-67#1	1.46
e-0517	02 Resistance	siKi-67#1	1.824
e-0517	02 Resistance	siKi-67#1	1.126
e-0517	02 Resistance	siKi-67#1	1.047
e-0517	02 Resistance	siKi-67#1	1.904
e-0517	02 Resistance	siKi-67#1	1.369
e-0517	02 Resistance	siKi-67#1	1.054
e-0517	02 Resistance	siKi-67#1	1.167
e-0517	02 Resistance	siKi-67#1	1.135
e-0517	02 Resistance	siKi-67#1	1.115
e-0517	02 Resistance	siKi-67#1	1.488
e-0517	02 Resistance	siKi-67#1	1.114
e-0517	02 Resistance	siKi-67#1	1.677
e-0517	02 Resistance	siKi-67#1	1.377
e-0517	02 Resistance	siKi-67#1	1.069
e-0517	02 Resistance	siKi-67#1	1.024
e-0517	02 Resistance	siKi-67#1	1.247
e-0517	02 Resistance	siKi-67#1	1.389
e-0517	02 Resistance	siKi-67#1	1.738
e-0517	02 Resistance	siKi-67#1	1.105
e-0517	02 Resistance	siKi-67#1	1.977
e-0517	02 Resistance	siKi-67#1	1.695
e-0517	02 Resistance	siKi-67#1	1.408
e-0517	02 Resistance	siKi-67#1	1
e-0517	02 Resistance	siKi-67#1	1.723
e-0517	02 Resistance	siKi-67#1	1.085
e-0517	02 Resistance	siControl	1.802
e-0517	02 Resistance	siControl	1.292
e-0517	02 Resistance	siControl	1.237
e-0517	02 Resistance	siControl	1.387
e-0517	02 Resistance	siControl	1.046
e-0517	02 Resistance	siControl	1.103
e-0517	02 Resistance	siControl	1.514
e-0517	02 Resistance	siControl	1.155
e-0517	02 Resistance	siControl	1.29
e-0517	02 Resistance	siControl	1.517
e-0517	02 Resistance	siControl	1.306
e-0517	02 Resistance	siControl	3.022
e-0517	02 Resistance	siControl	1.529
e-0517	02 Resistance	siControl	1.37
e-0517	02 Resistance	siControl	1.532
e-0517	02 Resistance	siControl	1.123
e-0517	02 Resistance	siControl	1.075
e-0517	02 Resistance	siControl	1.744
e-0517	02 Resistance	siControl	2.54
e-0517	02 Resistance	siControl	1.167
e-0517	02 Resistance	siControl	1.427
e-0517	02 Resistance	siControl	1.476
e-0517	02 Resistance	siControl	3.054
e-0517	02 Resistance	siControl	1.19
e-0517	02 Resistance	siControl	2.018
e-0517	02 Resistance	siControl	1.494
e-0517	02 Resistance	siControl	2.359
e-0517	02 Resistance	siControl	1.037
e-0517	02 Resistance	siControl	1.603
e-0517	02 Resistance	siControl	1.482
e-0517	02 Resistance	siControl	1.17
e-0517	02 Resistance	siControl	1.281
e-0517	02 Resistance	siControl	1.266
e-0517	02 Resistance	siControl	1.339
e-0517	02 Resistance	siControl	1.65
e-0517	02 Resistance	siControl	1.967
e-0517	02 Resistance	siControl	1
e-0517	02 Resistance	siControl	1.053
e-0517	02 Resistance	siControl	1.248
e-0517	02 Resistance	siControl	1.147
e-0517	02 Resistance	siControl	1.578
e-0517	02 Resistance	siControl	1.444
e-0517	02 Resistance	siControl	1.123
e-0517	02 Resistance	siControl	1.062
e-0517	02 Resistance	siControl	1.955
e-0517	02 Resistance	siControl	2.063
e-0517	02 Resistance	siControl	1.131
e-0517	02 Resistance	siControl	1.237
e-0517	02 Resistance	siControl	2.346
e-0517	02 Resistance	siControl	1.818
e-0517	02 Resistance	siControl	1.093
e-0517	02 Resistance	siControl	1.076
e-0517	02 Resistance	siControl	1.315
e-0517	02 Resistance	siControl	1.188
e-0517	02 Resistance	siControl	1.113
e-0517	02 Resistance	siControl	1.02
e-0517	02 Resistance	siControl	2.366
e-0517	02 Resistance	siControl	1.044
e-0517	02 Resistance	siControl	1.191
e-0517	02 Resistance	siControl	1.51
e-0517	02 Resistance	siControl	1.303
e-0517	02 Resistance	siControl	1.365
e-0517	02 Resistance	siControl	1.255
e-0517	02 Resistance	siControl	1.029
e-0517	02 Resistance	siControl	1.934
e-0517	02 Resistance	siControl	1.217
e-0517	02 Resistance	siControl	1.09
e-0517	02 Resistance	siControl	1.133
e-0517	02 Resistance	siControl	1.125
e-0517	02 Resistance	siControl	1.437
e-0517	02 Resistance	siControl	1.36
e-0517	02 Resistance	siControl	1.141
e-0517	02 Resistance	siControl	1.223
e-0517	02 Resistance	siControl	1.549
e-0517	02 Resistance	siControl	1.436
e-0517	02 Resistance	siControl	1.854
e-0517	02 Resistance	siControl	1.304
e-0517	02 Resistance	siControl	2.274
e-0517	02 Resistance	siControl	1.042
e-0517	02 Resistance	siControl	1.11
e-0517	02 Resistance	siControl	1.081
e-0517	02 Resistance	siControl	1.215
e-0517	02 Resistance	siControl	1.259
e-0517	02 Resistance	siControl	1.442
e-0517	02 Resistance	siControl	1.439
e-0517	02 Resistance	siControl	1.185
e-0517	02 Resistance	siControl	1.267
e-0517	02 Resistance	siControl	1.362
e-0517	02 Resistance	siControl	1.529
e-0517	02 Resistance	siControl	2.047
e-0517	02 Resistance	siControl	1.422
e-0517	02 Resistance	siControl	1.17
e-0517	02 Resistance	siControl	1.3
e-0517	02 Resistance	siControl	1.393
e-0517	02 Resistance	siControl	1.413
e-0517	02 Resistance	siControl	1.238
e-0517	02 Resistance	siControl	1.388
e-0517	02 Resistance	siControl	1.562
e-0517	02 Resistance	siControl	1.122
e-0517	02 Resistance	siControl	2.213
e-0517	02 Resistance	siControl	2.171
e-0517	02 Resistance	siControl	2.481
e-0517	02 Resistance	siControl	1.324
e-0517	02 Resistance	siControl	1.116
e-0517	02 Resistance	siControl	1.514
e-0517	02 Resistance	siControl	1.068
e-0517	02 Resistance	siControl	1.189
e-0517	02 Resistance	siControl	1.109
e-0517	02 Resistance	siControl	1.222
e-0517	02 Resistance	siControl	1.324
e-0517	02 Resistance	siControl	1.421
e-0517	02 Resistance	siControl	1.518
e-0517	02 Resistance	siControl	1.202
e-0517	02 Resistance	siControl	1.122
e-0517	02 Resistance	siControl	1.2
e-0517	02 Resistance	siControl	2.141
e-0517	02 Resistance	siControl	1.011
e-0517	02 Resistance	siControl	1.172
e-0517	02 Resistance	siControl	1.156
e-0517	02 Resistance	siControl	1.429
e-0517	02 Resistance	siControl	1.284
e-0517	02 Resistance	siControl	1.188
e-0517	02 Resistance	siControl	1.535
e-0517	02 Resistance	siControl	1.408
e-0517	02 Resistance	siControl	1.056
e-0517	02 Resistance	siControl	1.114
e-0517	02 Resistance	siControl	1.396
e-0517	02 Resistance	siControl	1.094
e-0517	02 Resistance	siControl	1.453
e-0517	02 Resistance	siControl	1.879
e-0517	02 Resistance	siControl	1.931
e-0517	02 Resistance	siControl	1.153
e-0517	02 Resistance	siControl	1.736
e-0517	02 Resistance	siControl	1.274
e-0517	02 Resistance	siControl	1.156
e-0517	02 Resistance	siControl	2.133
e-0517	02 Resistance	siControl	1.63
e-0517	02 Resistance	siControl	2.588
e-0517	02 Resistance	siControl	1.708
e-0517	02 Resistance	siControl	1.237
e-0517	02 Resistance	siControl	1.381
e-0517	02 Resistance	siControl	1.493
e-0517	02 Resistance	siControl	2.28
e-0517	02 Resistance	siControl	1.312
e-0517	02 Resistance	siControl	1.106
e-0517	02 Resistance	siControl	1.334
e-0517	02 Resistance	siControl	1.32
e-0517	02 Resistance	siControl	1.643
e-0517	02 Resistance	siControl	2.156
e-0517	02 Resistance	siControl	1.336
e-0517	02 Resistance	siControl	1.283
e-0517	02 Resistance	siControl	1.28
e-0517	02 Resistance	siControl	1.242
e-0517	02 Resistance	siControl	1.49
e-0517	02 Resistance	siControl	1.578
e-0517	02 Resistance	siControl	1.848
e-0517	02 Resistance	siControl	1.163
e-0517	02 Resistance	siControl	1.707
e-0517	02 Resistance	siControl	1.261
e-0517	02 Resistance	siControl	1.102
e-0517	02 Resistance	siControl	1.268
e-0517	02 Resistance	siControl	1.676
e-0517	02 Resistance	siControl	1.727
e-0517	02 Resistance	siControl	2.617
e-0517	02 Resistance	siControl	1.655
e-0517	02 Resistance	siControl	1.104
e-0517	02 Resistance	siControl	1.419
e-0517	02 Resistance	siControl	1.489
e-0517	02 Resistance	siControl	1.878
e-0517	02 Resistance	siControl	1.375
e-0517	02 Resistance	siControl	1.095
e-0517	02 Resistance	siControl	1.287
e-0517	02 Resistance	siControl	1.359
e-0517	02 Resistance	siControl	1.755
e-0517	02 Resistance	siControl	1.751
e-0517	02 Resistance	siControl	1.28
e-0517	02 Resistance	siControl	1.152
e-0517	02 Resistance	siControl	1.082
e-0517	02 Resistance	siControl	1.92
e-0517	02 Resistance	siControl	1.515
e-0517	02 Resistance	siControl	1.118
e-0517	02 Resistance	siControl	1.531
e-0517	02 Resistance	siControl	1.435
e-0517	02 Resistance	siControl	1.05
e-0517	02 Resistance	siControl	1.54
e-0517	02 Resistance	siControl	1.305
e-0517	02 Resistance	siControl	1.532
e-0517	02 Resistance	siControl	1.287
e-0517	02 Resistance	siControl	2.367
e-0517	02 Resistance	siControl	1.737
e-0517	02 Resistance	siControl	1.086
e-0517	02 Resistance	siControl	1.68
e-0517	02 Resistance	siControl	1.096
e-0517	02 Resistance	siControl	1.61
e-0517	02 Resistance	siControl	1.29
e-0517	02 Resistance	siControl	2.583
e-0517	02 Resistance	siControl	1.296
e-0517	02 Resistance	siControl	1.172
e-0517	02 Resistance	siControl	1.46
e-0517	02 Resistance	siControl	1.487
e-0517	02 Resistance	siControl	1.006
e-0517	02 Resistance	siControl	1.563
e-0517	02 Resistance	siControl	2.39
e-0517	02 Resistance	siControl	1.452
e-0517	02 Resistance	siControl	1.216
e-0517	02 Resistance	siControl	1.504
e-0517	02 Resistance	siControl	1.3
e-0517	02 Resistance	siControl	1.37
e-0517	02 Resistance	siControl	1.353
e-0517	02 Resistance	siControl	1.224
e-0517	02 Resistance	siControl	1.223
e-0517	02 Resistance	siControl	1.119
e-0517	02 Resistance	siControl	1.142
e-0517	02 Resistance	siControl	1.178
e-0517	02 Resistance	siControl	1.468
e-0517	02 Resistance	siControl	1.177
e-0517	02 Resistance	siControl	1.41
e-0517	02 Resistance	siControl	1.145
e-0517	02 Resistance	siControl	1.381
e-0517	02 Resistance	siControl	1.481
e-0517	02 Resistance	siControl	3.156
e-0517	02 Resistance	siControl	1.16
e-0517	02 Resistance	siControl	1.183
e-0517	02 Resistance	siControl	1.374
e-0517	02 Resistance	siControl	1.762
e-0517	02 Resistance	siControl	1.624
e-0517	02 Resistance	siControl	1.173
e-0517	02 Resistance	siControl	1.167
e-0517	02 Resistance	siControl	1.215
e-0517	02 Resistance	siControl	1.189
e-0517	02 Resistance	siControl	1.372
e-0517	02 Resistance	siControl	2.361
e-0517	02 Resistance	siControl	1.804
e-0517	02 Resistance	siControl	1.084
e-0517	02 Resistance	siControl	1.016
e-0517	02 Resistance	siControl	1
e-0517	02 Resistance	siControl	1.762
e-0517	02 Resistance	siControl	1.628
e-0517	02 Resistance	siControl	1.245
e-0517	02 Resistance	siControl	1.147
e-0517	02 Resistance	siControl	1.327
e-0517	02 Resistance	siControl	1.085
e-0517	02 Resistance	siControl	1.067
e-0517	02 Resistance	siControl	1.007
e-0517	02 Resistance	siControl	1.653
e-0517	02 Resistance	siControl	1.042
e-0517	02 Resistance	siControl	1.383
e-0517	02 Resistance	siControl	2.071
e-0517	02 Resistance	siControl	2.045
e-0517	02 Resistance	siControl	1.34
e-0517	02 Resistance	siControl	1.246
e-0517	02 Resistance	siControl	1.214
e-0517	02 Resistance	siControl	1.073
e-0517	02 Resistance	siControl	1.077
e-0517	02 Resistance	siControl	1.202
e-0517	02 Resistance	siControl	2.039
e-0517	02 Resistance	siControl	1.669
e-0517	02 Resistance	siControl	1.323
e-0517	02 Resistance	siControl	1.864
e-0517	02 Resistance	siControl	2.984
e-0517	02 Resistance	siControl	1.171
e-0517	02 Resistance	siControl	1.574
e-0517	02 Resistance	siControl	1.326
e-0517	02 Resistance	siControl	1.195
e-0517	02 Resistance	siControl	2.214
e-0517	02 Resistance	siControl	1.209
e-0517	02 Resistance	siControl	1.31
e-0517	02 Resistance	siControl	1.401
e-0517	02 Resistance	siControl	1.183
e-0517	02 Resistance	siControl	1.507
e-0517	02 Resistance	siControl	2.152
e-0517	02 Resistance	siControl	2.602
e-0517	02 Resistance	siControl	2.119
e-0517	02 Resistance	siControl	1.903
e-0517	02 Resistance	siControl	1.598
e-0517	02 Resistance	siControl	1.624
e-0517	02 Resistance	siControl	1.345
e-0517	02 Resistance	siControl	1.141
e-0517	02 Resistance	siControl	1.691
e-0517	02 Resistance	siControl	1.649
e-0517	02 Resistance	siControl	1.762
e-0517	02 Resistance	siControl	1.29
e-0517	02 Resistance	siControl	2.409
e-0517	02 Resistance	siControl	1.156
e-0517	02 Resistance	siControl	1.329
e-0517	02 Resistance	siControl	1.408
e-0517	02 Resistance	siControl	1.771
e-0517	02 Resistance	siControl	1.469
e-0517	02 Resistance	siControl	1.247
e-0517	02 Resistance	siControl	1.329
e-0517	02 Resistance	siControl	1.255
e-0517	02 Resistance	siControl	2.747
e-0517	02 Resistance	siControl	1.165
e-0517	02 Resistance	siControl	1.097
e-0517	02 Resistance	siControl	1.25
e-0517	02 Resistance	siControl	1.104
e-0517	02 Resistance	siControl	1.541
e-0517	02 Resistance	siControl	1.593
e-0517	02 Resistance	siControl	1.138
e-0517	02 Resistance	siControl	1.108
e-0517	02 Resistance	siControl	1.535
e-0517	02 Resistance	siControl	1.19
e-0517	02 Resistance	siControl	1.393
e-0517	02 Resistance	siControl	1.084
e-0517	02 Resistance	siControl	1.549
e-0517	02 Resistance	siControl	1.279
e-0517	02 Resistance	siControl	1.048
e-0517	02 Resistance	siControl	2.648
e-0517	02 Resistance	siControl	1.813
e-0517	02 Resistance	siControl	1
e-0517	02 Resistance	siControl	1.064
e-0517	02 Resistance	siControl	1.339
e-0517	02 Resistance	siControl	1.37
e-0517	02 Resistance	siControl	2.328
e-0517	02 Resistance	siControl	1.061
e-0517	02 Resistance	siControl	2.099
e-0517	02 Resistance	siControl	1.166
e-0517	02 Resistance	siControl	1.2
e-0517	02 Resistance	siControl	2.011
e-0517	02 Resistance	siControl	1.64
e-0517	02 Resistance	siControl	1.023
e-0517	02 Resistance	siControl	1.235
e-0517	02 Resistance	siControl	1.78
e-0517	02 Resistance	siControl	1.35
e-0517	02 Resistance	siControl	1.399
e-0517	02 Resistance	siControl	1.588
e-0517	02 Resistance	siControl	1.118
e-0517	02 Resistance	siControl	1.188
e-0517	02 Resistance	siControl	1.077
e-0517	02 Resistance	siControl	1.262
e-0517	02 Resistance	siControl	1.459
e-0517	02 Resistance	siControl	1.259
e-0517	02 Resistance	siControl	2.079
e-0517	02 Resistance	siControl	1.78
e-0517	02 Resistance	siControl	1.588
e-0517	02 Resistance	siControl	1.152
e-0517	02 Resistance	siControl	1.678
e-0517	02 Resistance	siControl	1.513
e-0517	02 Resistance	siControl	1.324
e-0517	02 Resistance	siControl	1.168
e-0517	02 Resistance	siControl	1.236
e-0517	02 Resistance	siControl	1.218
e-0517	02 Resistance	siControl	1.031
e-0517	02 Resistance	siControl	1.131
e-0517	02 Resistance	siControl	1.141
e-0517	02 Resistance	siControl	1.547
e-0517	02 Resistance	siControl	2.187
e-0517	02 Resistance	siControl	1.227
e-0517	02 Resistance	siControl	1.082
e-0517	02 Resistance	siControl	1.375
e-0517	02 Resistance	siControl	2.729
e-0517	02 Resistance	siControl	1.108
e-0517	02 Resistance	siControl	1.267
e-0517	02 Resistance	siControl	1.072
e-0517	02 Resistance	siControl	1.171
e-0517	02 Resistance	siControl	1.259
e-0517	02 Resistance	siControl	1.75
e-0517	02 Resistance	siControl	1.067
e-0517	02 Resistance	siControl	1.223
e-0517	02 Resistance	siControl	1.548
e-0517	02 Resistance	siControl	1.162
e-0517	02 Resistance	siControl	1.257
e-0517	02 Resistance	siControl	1.175
e-0517	02 Resistance	siControl	1.575
e-0517	02 Resistance	siControl	1.214
e-0517	02 Resistance	siControl	1.564
e-0517	02 Resistance	siControl	1.475
e-0517	02 Resistance	siControl	2.208
e-0517	02 Resistance	siControl	1.343
e-0517	02 Resistance	siControl	1.207
e-0517	02 Resistance	siControl	1.058
e-0517	02 Resistance	siControl	1.514
e-0517	02 Resistance	siControl	2.333
e-0517	02 Resistance	siControl	1.154
e-0517	02 Resistance	siControl	1.179
e-0517	02 Resistance	siControl	1.037
e-0517	02 Resistance	siControl	1.36
e-0517	02 Resistance	siControl	1.488
e-0517	02 Resistance	siControl	1.511
e-0517	02 Resistance	siControl	1.196
e-0517	02 Resistance	siControl	1.162
e-0517	02 Resistance	siControl	1.179
e-0517	02 Resistance	siControl	1.145
e-0517	02 Resistance	siControl	1.297
e-0517	02 Resistance	siControl	2.248
e-0517	02 Resistance	siControl	1.941
e-0517	02 Resistance	siControl	1.534
e-0517	02 Resistance	siControl	1.276
e-0517	02 Resistance	siControl	1.211
e-0517	02 Resistance	siControl	1.131
e-0517	02 Resistance	siKi-67#2	1.128
e-0517	02 Resistance	siKi-67#2	1.04
e-0517	02 Resistance	siKi-67#2	1.336
e-0517	02 Resistance	siKi-67#2	1
e-0517	02 Resistance	siKi-67#2	1.482
e-0517	02 Resistance	siKi-67#2	1.149
e-0517	02 Resistance	siKi-67#2	1.161
e-0517	02 Resistance	siKi-67#2	2.173
e-0517	02 Resistance	siKi-67#2	1.702
e-0517	02 Resistance	siKi-67#2	1.499
e-0517	02 Resistance	siKi-67#2	1.464
e-0517	02 Resistance	siKi-67#2	1.255
e-0517	02 Resistance	siKi-67#2	1.361
e-0517	02 Resistance	siKi-67#2	1.644
e-0517	02 Resistance	siKi-67#2	1.279
e-0517	02 Resistance	siKi-67#2	1.205
e-0517	02 Resistance	siKi-67#2	1.296
e-0517	02 Resistance	siKi-67#2	1.2
e-0517	02 Resistance	siKi-67#2	1.491
e-0517	02 Resistance	siKi-67#2	2.589
e-0517	02 Resistance	siKi-67#2	1.418
e-0517	02 Resistance	siKi-67#2	2.32
e-0517	02 Resistance	siKi-67#2	1.111
e-0517	02 Resistance	siKi-67#2	1.469
e-0517	02 Resistance	siKi-67#2	1.91
e-0517	02 Resistance	siKi-67#2	1.65
e-0517	02 Resistance	siKi-67#2	1.412
e-0517	02 Resistance	siKi-67#2	1.077
e-0517	02 Resistance	siKi-67#2	1.223
e-0517	02 Resistance	siKi-67#2	2.658
e-0517	02 Resistance	siKi-67#2	1.321
e-0517	02 Resistance	siKi-67#2	2.364
e-0517	02 Resistance	siKi-67#2	2.896
e-0517	02 Resistance	siKi-67#2	1.305
e-0517	02 Resistance	siKi-67#2	1.25
e-0517	02 Resistance	siKi-67#2	1.071
e-0517	02 Resistance	siKi-67#2	1.365
e-0517	02 Resistance	siKi-67#2	1.289
e-0517	02 Resistance	siKi-67#2	1.9
e-0517	02 Resistance	siKi-67#2	1.107
e-0517	02 Resistance	siKi-67#2	2.217
e-0517	02 Resistance	siKi-67#2	1.231
e-0517	02 Resistance	siKi-67#2	1.081
e-0517	02 Resistance	siKi-67#2	1.376
e-0517	02 Resistance	siKi-67#2	1.845
e-0517	02 Resistance	siKi-67#2	1.361
e-0517	02 Resistance	siKi-67#2	1.065
e-0517	02 Resistance	siKi-67#2	1.019
e-0517	02 Resistance	siKi-67#2	1.283
e-0517	02 Resistance	siKi-67#2	2.07
e-0517	02 Resistance	siKi-67#2	1.079
e-0517	02 Resistance	siKi-67#2	1.04
e-0517	02 Resistance	siKi-67#2	1.199
e-0517	02 Resistance	siKi-67#2	1.157
e-0517	02 Resistance	siKi-67#2	1.203
e-0517	02 Resistance	siKi-67#2	1.366
e-0517	02 Resistance	siKi-67#2	1.111
e-0517	02 Resistance	siKi-67#2	1.118
e-0517	02 Resistance	siKi-67#2	1.349
e-0517	02 Resistance	siKi-67#2	1.359
e-0517	02 Resistance	siKi-67#2	3.454
e-0517	02 Resistance	siKi-67#2	1.148
e-0517	02 Resistance	siKi-67#2	2.006
e-0517	02 Resistance	siKi-67#2	1.492
e-0517	02 Resistance	siKi-67#2	1.707
e-0517	02 Resistance	siKi-67#2	1.115
e-0517	02 Resistance	siKi-67#2	1.181
e-0517	02 Resistance	siKi-67#2	1.077
e-0517	02 Resistance	siKi-67#2	1.889
e-0517	02 Resistance	siKi-67#2	1.428
e-0517	02 Resistance	siKi-67#2	1.846
e-0517	02 Resistance	siKi-67#2	2.159
e-0517	02 Resistance	siKi-67#2	1.664
e-0517	02 Resistance	siKi-67#2	1.626
e-0517	02 Resistance	siKi-67#2	1.395
e-0517	02 Resistance	siKi-67#2	1.442
e-0517	02 Resistance	siKi-67#2	1.776
e-0517	02 Resistance	siKi-67#2	1.28
e-0517	02 Resistance	siKi-67#2	1.216
e-0517	02 Resistance	siKi-67#2	1.098
e-0517	02 Resistance	siKi-67#2	1.104
e-0517	02 Resistance	siKi-67#2	1.142
e-0517	02 Resistance	siKi-67#2	2.717
e-0517	02 Resistance	siKi-67#2	1.111
e-0517	02 Resistance	siKi-67#2	1.27
e-0517	02 Resistance	siKi-67#2	1.206
e-0517	02 Resistance	siKi-67#2	1.989
e-0517	02 Resistance	siKi-67#2	1.538
e-0517	02 Resistance	siKi-67#2	1.208
e-0517	02 Resistance	siKi-67#2	1.231
e-0517	02 Resistance	siKi-67#2	1.462
e-0517	02 Resistance	siKi-67#2	1.191
e-0517	02 Resistance	siKi-67#2	3.088
e-0517	02 Resistance	siKi-67#2	1.32
e-0517	02 Resistance	siKi-67#2	1.095
e-0517	02 Resistance	siKi-67#2	1.226
e-0517	02 Resistance	siKi-67#2	1.415
e-0517	02 Resistance	siKi-67#2	1.456
e-0517	02 Resistance	siKi-67#2	2.859
e-0517	02 Resistance	siKi-67#2	1.098
e-0517	02 Resistance	siKi-67#2	1.345
e-0517	02 Resistance	siKi-67#2	1.466
e-0517	02 Resistance	siKi-67#2	1.554
e-0517	02 Resistance	siKi-67#2	1.144
e-0517	02 Resistance	siKi-67#2	1.506
e-0517	02 Resistance	siKi-67#2	1.313
e-0517	02 Resistance	siKi-67#2	2.288
e-0517	02 Resistance	siKi-67#2	1.328
e-0517	02 Resistance	siKi-67#2	2.006
e-0517	02 Resistance	siKi-67#2	1.258
e-0517	02 Resistance	siKi-67#2	1.092
e-0517	02 Resistance	siKi-67#2	1.292
e-0517	02 Resistance	siKi-67#2	1.071
e-0517	02 Resistance	siKi-67#2	1.442
e-0517	02 Resistance	siKi-67#2	1.435
e-0517	02 Resistance	siKi-67#2	1.12
e-0517	02 Resistance	siKi-67#2	1.632
e-0517	02 Resistance	siKi-67#2	1.106
e-0517	02 Resistance	siKi-67#2	1.273
e-0517	02 Resistance	siKi-67#2	2.001
e-0517	02 Resistance	siKi-67#2	1.508
e-0517	02 Resistance	siKi-67#2	1.157
e-0517	02 Resistance	siKi-67#2	1.081
e-0517	02 Resistance	siKi-67#2	1.372
e-0517	02 Resistance	siKi-67#2	1.08
e-0517	02 Resistance	siKi-67#2	1.12
e-0517	02 Resistance	siKi-67#2	1.25
e-0517	02 Resistance	siKi-67#2	1.131
e-0517	02 Resistance	siKi-67#2	1.212
e-0517	02 Resistance	siKi-67#2	1.31
e-0517	02 Resistance	siKi-67#2	1.476
e-0517	02 Resistance	siKi-67#2	1.618
e-0517	02 Resistance	siKi-67#2	1.385
e-0517	02 Resistance	siKi-67#2	1.672
e-0517	02 Resistance	siKi-67#2	1.402
e-0517	02 Resistance	siKi-67#2	1.241
e-0517	02 Resistance	siKi-67#2	1.288
e-0517	02 Resistance	siKi-67#2	1.412
e-0517	02 Resistance	siKi-67#2	1.28
e-0517	02 Resistance	siKi-67#2	1.631
e-0517	02 Resistance	siKi-67#2	1.977
e-0517	02 Resistance	siKi-67#2	2.534
e-0517	02 Resistance	siKi-67#2	1.964
e-0517	02 Resistance	siKi-67#2	1.284
e-0517	02 Resistance	siKi-67#2	1.176
e-0517	02 Resistance	siKi-67#2	1.098
e-0517	02 Resistance	siKi-67#2	1.143
e-0517	02 Resistance	siKi-67#2	1.904
e-0517	02 Resistance	siKi-67#2	1.127
e-0517	02 Resistance	siKi-67#2	1.112
e-0517	02 Resistance	siKi-67#2	1.349
e-0517	02 Resistance	siKi-67#2	2.217
e-0517	02 Resistance	siKi-67#2	1.181
e-0517	02 Resistance	siKi-67#2	2.338
e-0517	02 Resistance	siKi-67#2	1.235
e-0517	02 Resistance	siKi-67#2	1.085
e-0517	02 Resistance	siKi-67#2	1.479
e-0517	02 Resistance	siKi-67#2	1.117
e-0517	02 Resistance	siKi-67#2	1.032
e-0517	02 Resistance	siKi-67#2	1.039
e-0517	02 Resistance	siKi-67#2	1.048
e-0517	02 Resistance	siKi-67#2	1.193
e-0517	02 Resistance	siKi-67#2	1.338
e-0517	02 Resistance	siKi-67#2	1.456
e-0517	02 Resistance	siKi-67#2	2.857
e-0517	02 Resistance	siKi-67#2	1.883
e-0517	02 Resistance	siKi-67#2	1.21
e-0517	02 Resistance	siKi-67#2	1.816
e-0517	02 Resistance	siKi-67#2	1.181
e-0517	02 Resistance	siKi-67#2	1.2
e-0517	02 Resistance	siKi-67#2	1.059
e-0517	02 Resistance	siKi-67#2	1.287
e-0517	02 Resistance	siKi-67#2	1.31
e-0517	02 Resistance	siKi-67#2	1.704
e-0517	02 Resistance	siKi-67#2	1.088
e-0517	02 Resistance	siKi-67#2	1.446
e-0517	02 Resistance	siKi-67#2	1.064
e-0517	02 Resistance	siKi-67#2	1.112
e-0517	02 Resistance	siKi-67#2	1.077
e-0517	02 Resistance	siKi-67#2	1.147
e-0517	02 Resistance	siKi-67#2	1.048
e-0517	02 Resistance	siKi-67#2	1.392
e-0517	02 Resistance	siKi-67#2	1.253
e-0517	02 Resistance	siKi-67#2	1.679
e-0517	02 Resistance	siKi-67#2	1.378
e-0517	02 Resistance	siKi-67#2	1.833
e-0517	02 Resistance	siKi-67#2	1.154
e-0517	02 Resistance	siKi-67#2	1.515
e-0517	02 Resistance	siKi-67#2	1.322
e-0517	02 Resistance	siKi-67#2	2.379
e-0517	02 Resistance	siKi-67#2	2.161
e-0517	02 Resistance	siKi-67#2	1.318
e-0517	02 Resistance	siKi-67#2	1.191
e-0517	02 Resistance	siKi-67#2	1.752
e-0517	02 Resistance	siKi-67#2	1.261
e-0517	02 Resistance	siKi-67#2	1.021
e-0517	02 Resistance	siKi-67#2	1.573
e-0517	02 Resistance	siKi-67#2	1.264
e-0517	02 Resistance	siKi-67#2	1.408
e-0517	02 Resistance	siKi-67#2	1.438
e-0517	02 Resistance	siKi-67#2	2.058
e-0517	02 Resistance	siKi-67#2	1.369
e-0517	02 Resistance	siKi-67#2	1.563
e-0517	02 Resistance	siKi-67#2	1.806
e-0517	02 Resistance	siKi-67#2	1.349
e-0517	02 Resistance	siKi-67#2	1.39
e-0517	02 Resistance	siKi-67#2	1.201
e-0517	02 Resistance	siKi-67#2	1.66
e-0517	02 Resistance	siKi-67#2	1.176
e-0517	02 Resistance	siKi-67#2	1.801
e-0517	02 Resistance	siKi-67#2	2.108
e-0517	02 Resistance	siKi-67#2	1.336
e-0517	02 Resistance	siKi-67#2	1.16
e-0517	02 Resistance	siKi-67#2	2.469
e-0517	02 Resistance	siKi-67#2	1.842
e-0517	02 Resistance	siKi-67#2	1.923
e-0517	02 Resistance	siKi-67#2	1.535
e-0517	02 Resistance	siKi-67#2	1.592
e-0517	02 Resistance	siKi-67#2	1.4
e-0517	02 Resistance	siKi-67#2	1.929
e-0517	02 Resistance	siKi-67#2	2.183
e-0517	02 Resistance	siKi-67#2	1.11
e-0517	02 Resistance	siKi-67#2	1.374
e-0517	02 Resistance	siKi-67#2	1.685
e-0517	02 Resistance	siKi-67#2	1.437
e-0517	02 Resistance	siKi-67#2	1.847
e-0517	02 Resistance	siKi-67#2	1.598
e-0517	02 Resistance	siKi-67#2	1.229
e-0517	02 Resistance	siKi-67#2	1.113
e-0517	02 Resistance	siKi-67#2	1.562
e-0517	02 Resistance	siKi-67#2	1.428
e-0517	02 Resistance	siKi-67#2	1.341
e-0517	02 Resistance	siKi-67#2	1.284
e-0517	02 Resistance	siKi-67#2	1.79
e-0517	02 Resistance	siKi-67#2	1.441
e-0517	02 Resistance	siKi-67#2	1.806
e-0517	02 Resistance	siKi-67#2	1.222
e-0517	02 Resistance	siKi-67#2	1.32
e-0517	02 Resistance	siKi-67#2	1.265
e-0517	02 Resistance	siKi-67#2	1.837
e-0517	02 Resistance	siKi-67#2	1.087
e-0517	02 Resistance	siKi-67#2	1.269
e-0517	02 Resistance	siKi-67#2	1
e-0517	02 Resistance	siKi-67#2	1.277
e-0517	02 Resistance	siKi-67#2	1.195
e-0517	02 Resistance	siKi-67#2	1.205
e-0517	02 Resistance	siKi-67#2	1.312
e-0517	02 Resistance	siKi-67#2	1.347
e-0517	02 Resistance	siKi-67#2	1.316
e-0517	02 Resistance	siKi-67#2	1.086
e-0517	02 Resistance	siKi-67#2	1.513
e-0517	02 Resistance	siKi-67#2	1.106
e-0517	02 Resistance	siKi-67#2	1.226
e-0517	02 Resistance	siKi-67#2	2.265
e-0517	02 Resistance	siKi-67#2	1.226
e-0517	02 Resistance	siKi-67#2	1.353
e-0517	02 Resistance	siKi-67#2	1.862
e-0517	02 Resistance	siKi-67#2	1.923
e-0517	02 Resistance	siKi-67#2	1.028
e-0517	02 Resistance	siKi-67#2	2.056
e-0517	02 Resistance	siKi-67#2	2.277
e-0517	02 Resistance	siKi-67#2	1.098
e-0517	02 Resistance	siKi-67#2	1.26
e-0517	02 Resistance	siKi-67#2	1.372
e-0517	02 Resistance	siKi-67#2	1.701
e-0517	02 Resistance	siKi-67#2	1.222
e-0517	02 Resistance	siKi-67#2	1.12
e-0517	02 Resistance	siKi-67#2	1.509
e-0517	02 Resistance	siKi-67#2	1.252
e-0517	02 Resistance	siKi-67#2	1.664
e-0517	02 Resistance	siKi-67#2	1.253
e-0517	02 Resistance	siKi-67#2	1.767
e-0517	02 Resistance	siKi-67#2	1.219
e-0517	02 Resistance	siKi-67#2	1.733
e-0517	02 Resistance	siKi-67#2	1.293
e-0517	02 Resistance	siKi-67#2	1.349
e-0517	02 Resistance	siKi-67#2	1.411
e-0517	02 Resistance	siKi-67#2	1.215
e-0517	02 Resistance	siKi-67#2	1.096
e-0517	02 Resistance	siKi-67#2	1.074
e-0517	02 Resistance	siKi-67#2	1.229
e-0517	02 Resistance	siKi-67#2	1.73
e-0517	02 Resistance	siKi-67#2	1.121
e-0517	02 Resistance	siKi-67#2	1.599
e-0517	02 Resistance	siKi-67#2	1.097
e-0517	02 Resistance	siKi-67#2	2.152
e-0517	02 Resistance	siKi-67#2	1.497
e-0517	02 Resistance	siKi-67#2	1.384
e-0517	02 Resistance	siKi-67#2	1.672
e-0517	02 Resistance	siKi-67#2	1.273
e-0517	02 Resistance	siKi-67#2	1.133
e-0517	02 Resistance	siKi-67#2	3.188
e-0517	02 Resistance	siKi-67#2	1.171
e-0517	02 Resistance	siKi-67#2	1.12
e-0517	02 Resistance	siKi-67#2	1.096
e-0517	02 Resistance	siKi-67#2	1.392
e-0517	02 Resistance	siKi-67#2	1.096
e-0517	02 Resistance	siKi-67#2	1.182
e-0517	02 Resistance	siKi-67#2	1.18
e-0517	02 Resistance	siKi-67#2	1.339
e-0517	02 Resistance	siKi-67#2	1.053
e-0517	02 Resistance	siKi-67#2	1.684
e-0517	02 Resistance	siKi-67#2	1.262
e-0517	02 Resistance	siKi-67#2	1.523
e-0517	02 Resistance	siKi-67#2	1.044
e-0517	02 Resistance	siKi-67#2	1.153
e-0517	02 Resistance	siKi-67#2	1.11
e-0517	02 Resistance	siKi-67#2	1.386
e-0517	02 Resistance	siKi-67#2	1.206
e-0517	02 Resistance	siKi-67#2	1.228
e-0517	02 Resistance	siKi-67#2	1.337
e-0517	02 Resistance	siKi-67#2	1.181
e-0517	02 Resistance	siKi-67#2	1.215
e-0517	02 Resistance	siKi-67#2	1.097
e-0517	02 Resistance	siKi-67#2	1.109
e-0517	02 Resistance	siKi-67#2	1.596
e-0517	02 Resistance	siKi-67#2	1.21
e-0517	02 Resistance	siKi-67#2	1.418
e-0517	02 Resistance	siKi-67#2	1.126
e-0517	02 Resistance	siKi-67#2	1.072
e-0517	02 Resistance	siKi-67#2	1.396
e-0517	02 Resistance	siKi-67#2	2.537
e-0517	02 Resistance	siKi-67#2	1.301
e-0517	02 Resistance	siKi-67#2	1.741
e-0517	02 Resistance	siKi-67#2	1.471
e-0517	02 Resistance	siKi-67#2	1.325
e-0517	02 Resistance	siKi-67#2	1.314
e-0517	02 Resistance	siKi-67#2	1.36
e-0517	02 Resistance	siKi-67#2	1.067
e-0517	02 Resistance	siKi-67#2	1.528
e-0517	02 Resistance	siKi-67#2	1.108
e-0517	02 Resistance	siKi-67#2	1.68
e-0517	02 Resistance	siKi-67#2	1.548
e-0517	02 Resistance	siKi-67#2	1.161
e-0517	02 Resistance	siKi-67#2	1.704
e-0517	02 Resistance	siKi-67#2	2.393
e-0517	02 Resistance	siKi-67#2	1.428
e-0517	02 Resistance	siKi-67#2	1.34
e-0517	02 Resistance	siKi-67#2	1.376
e-0517	02 Resistance	siKi-67#2	1.624
e-0517	02 Resistance	siKi-67#2	1.16
e-0517	02 Resistance	siKi-67#2	1.236
e-0517	02 Resistance	siKi-67#2	1.489
e-0479	01 Wild-type	siKi-67#1	1.211
e-0479	01 Wild-type	siKi-67#1	1.044
e-0479	01 Wild-type	siKi-67#1	1.165
e-0479	01 Wild-type	siKi-67#1	1.091
e-0479	01 Wild-type	siKi-67#1	1.336
e-0479	01 Wild-type	siKi-67#1	1.316
e-0479	01 Wild-type	siKi-67#1	2.082
e-0479	01 Wild-type	siKi-67#1	1.16
e-0479	01 Wild-type	siKi-67#1	1.135
e-0479	01 Wild-type	siKi-67#1	1.016
e-0479	01 Wild-type	siKi-67#1	1.044
e-0479	01 Wild-type	siKi-67#1	1.053
e-0479	01 Wild-type	siKi-67#1	2.328
e-0479	01 Wild-type	siKi-67#1	1.631
e-0479	01 Wild-type	siKi-67#1	1.079
e-0479	01 Wild-type	siKi-67#1	1.188
e-0479	01 Wild-type	siKi-67#1	1.321
e-0479	01 Wild-type	siKi-67#1	2.482
e-0479	01 Wild-type	siKi-67#1	1.167
e-0479	01 Wild-type	siKi-67#1	1.368
e-0479	01 Wild-type	siKi-67#1	1.187
e-0479	01 Wild-type	siKi-67#1	2.066
e-0479	01 Wild-type	siKi-67#1	1.401
e-0479	01 Wild-type	siKi-67#1	1.107
e-0479	01 Wild-type	siKi-67#1	2.017
e-0479	01 Wild-type	siKi-67#1	1.098
e-0479	01 Wild-type	siKi-67#1	1.562
e-0479	01 Wild-type	siKi-67#1	1.139
e-0479	01 Wild-type	siKi-67#1	2.243
e-0479	01 Wild-type	siKi-67#1	1.762
e-0479	01 Wild-type	siKi-67#1	1.097
e-0479	01 Wild-type	siKi-67#1	1.385
e-0479	01 Wild-type	siKi-67#1	1.142
e-0479	01 Wild-type	siKi-67#1	1.095
e-0479	01 Wild-type	siKi-67#1	1.109
e-0479	01 Wild-type	siKi-67#1	1.145
e-0479	01 Wild-type	siKi-67#1	1.197
e-0479	01 Wild-type	siKi-67#1	1.14
e-0479	01 Wild-type	siKi-67#1	1.111
e-0479	01 Wild-type	siKi-67#1	1.177
e-0479	01 Wild-type	siKi-67#1	1.055
e-0479	01 Wild-type	siKi-67#1	1.329
e-0479	01 Wild-type	siKi-67#1	1.11
e-0479	01 Wild-type	siKi-67#1	1.143
e-0479	01 Wild-type	siKi-67#1	1.471
e-0479	01 Wild-type	siKi-67#1	2.013
e-0479	01 Wild-type	siKi-67#1	1.339
e-0479	01 Wild-type	siKi-67#1	1.224
e-0479	01 Wild-type	siKi-67#1	1.047
e-0479	01 Wild-type	siKi-67#1	1.345
e-0479	01 Wild-type	siKi-67#1	1.326
e-0479	01 Wild-type	siKi-67#1	1.108
e-0479	01 Wild-type	siKi-67#1	1.141
e-0479	01 Wild-type	siKi-67#1	1.105
e-0479	01 Wild-type	siKi-67#1	1.063
e-0479	01 Wild-type	siKi-67#1	1.112
e-0479	01 Wild-type	siKi-67#1	1.023
e-0479	01 Wild-type	siKi-67#1	1.119
e-0479	01 Wild-type	siKi-67#1	1.116
e-0479	01 Wild-type	siKi-67#1	1.076
e-0479	01 Wild-type	siKi-67#1	1.451
e-0479	01 Wild-type	siKi-67#1	1.741
e-0479	01 Wild-type	siKi-67#1	1.058
e-0479	01 Wild-type	siKi-67#1	1.036
e-0479	01 Wild-type	siKi-67#1	1.044
e-0479	01 Wild-type	siKi-67#1	1.833
e-0479	01 Wild-type	siKi-67#1	1.025
e-0479	01 Wild-type	siKi-67#1	1.08
e-0479	01 Wild-type	siKi-67#1	1.28
e-0479	01 Wild-type	siKi-67#1	1.046
e-0479	01 Wild-type	siKi-67#1	1.521
e-0479	01 Wild-type	siKi-67#1	1.052
e-0479	01 Wild-type	siKi-67#1	1.118
e-0479	01 Wild-type	siKi-67#1	1.05
e-0479	01 Wild-type	siKi-67#1	1.203
e-0479	01 Wild-type	siKi-67#1	1.128
e-0479	01 Wild-type	siKi-67#1	1.063
e-0479	01 Wild-type	siKi-67#1	1.034
e-0479	01 Wild-type	siKi-67#1	1.59
e-0479	01 Wild-type	siKi-67#1	1.258
e-0479	01 Wild-type	siKi-67#1	1.283
e-0479	01 Wild-type	siKi-67#1	1.143
e-0479	01 Wild-type	siKi-67#1	1.225
e-0479	01 Wild-type	siKi-67#1	1.029
e-0479	01 Wild-type	siKi-67#1	1.194
e-0479	01 Wild-type	siKi-67#1	1.074
e-0479	01 Wild-type	siKi-67#1	1.867
e-0479	01 Wild-type	siKi-67#1	1.087
e-0479	01 Wild-type	siKi-67#1	1.467
e-0479	01 Wild-type	siKi-67#1	1.308
e-0479	01 Wild-type	siKi-67#1	1.278
e-0479	01 Wild-type	siKi-67#1	1.096
e-0479	01 Wild-type	siKi-67#1	1.309
e-0479	01 Wild-type	siKi-67#1	1.476
e-0479	01 Wild-type	siKi-67#1	1.093
e-0479	01 Wild-type	siKi-67#1	1.121
e-0479	01 Wild-type	siKi-67#1	1.185
e-0479	01 Wild-type	siKi-67#1	1.048
e-0479	01 Wild-type	siKi-67#1	1.112
e-0479	01 Wild-type	siKi-67#1	1.198
e-0479	01 Wild-type	siKi-67#1	1.688
e-0479	01 Wild-type	siKi-67#1	1.246
e-0479	01 Wild-type	siKi-67#1	1.194
e-0479	01 Wild-type	siKi-67#1	1.271
e-0479	01 Wild-type	siKi-67#1	1.209
e-0479	01 Wild-type	siKi-67#1	1.195
e-0479	01 Wild-type	siKi-67#1	1.308
e-0479	01 Wild-type	siKi-67#1	1.272
e-0479	01 Wild-type	siKi-67#1	1.046
e-0479	01 Wild-type	siKi-67#1	1.022
e-0479	01 Wild-type	siKi-67#1	1.079
e-0479	01 Wild-type	siKi-67#1	1.111
e-0479	01 Wild-type	siKi-67#1	1.183
e-0479	01 Wild-type	siKi-67#1	1.154
e-0479	01 Wild-type	siKi-67#1	1.246
e-0479	01 Wild-type	siKi-67#1	1.138
e-0479	01 Wild-type	siKi-67#1	1.029
e-0479	01 Wild-type	siKi-67#1	1.221
e-0479	01 Wild-type	siKi-67#1	1.194
e-0479	01 Wild-type	siKi-67#1	1.786
e-0479	01 Wild-type	siKi-67#1	1.215
e-0479	01 Wild-type	siKi-67#1	1.061
e-0479	01 Wild-type	siKi-67#1	1.11
e-0479	01 Wild-type	siKi-67#1	1.139
e-0479	01 Wild-type	siKi-67#1	1.028
e-0479	01 Wild-type	siKi-67#1	1.064
e-0479	01 Wild-type	siKi-67#1	1.657
e-0479	01 Wild-type	siKi-67#1	1.188
e-0479	01 Wild-type	siKi-67#1	1.052
e-0479	01 Wild-type	siKi-67#1	1.099
e-0479	01 Wild-type	siKi-67#1	1.061
e-0479	01 Wild-type	siKi-67#1	1.142
e-0479	01 Wild-type	siKi-67#1	1.038
e-0479	01 Wild-type	siKi-67#1	1.081
e-0479	01 Wild-type	siKi-67#1	1.054
e-0479	01 Wild-type	siKi-67#1	1.235
e-0479	01 Wild-type	siKi-67#1	1.152
e-0479	01 Wild-type	siKi-67#1	1.237
e-0479	01 Wild-type	siKi-67#1	1.037
e-0479	01 Wild-type	siKi-67#1	1.532
e-0479	01 Wild-type	siKi-67#1	1.047
e-0479	01 Wild-type	siKi-67#1	1.152
e-0479	01 Wild-type	siKi-67#1	1.215
e-0479	01 Wild-type	siKi-67#1	1.054
e-0479	01 Wild-type	siKi-67#1	1.229
e-0479	01 Wild-type	siKi-67#1	1.227
e-0479	01 Wild-type	siKi-67#1	1.133
e-0479	01 Wild-type	siKi-67#1	1.653
e-0479	01 Wild-type	siKi-67#1	1.125
e-0479	01 Wild-type	siKi-67#1	1.043
e-0479	01 Wild-type	siKi-67#1	1.123
e-0479	01 Wild-type	siKi-67#1	1.386
e-0479	01 Wild-type	siKi-67#1	1.082
e-0479	01 Wild-type	siKi-67#1	1.055
e-0479	01 Wild-type	siKi-67#1	1.115
e-0479	01 Wild-type	siKi-67#1	1.101
e-0479	01 Wild-type	siKi-67#1	1.235
e-0479	01 Wild-type	siKi-67#1	1.148
e-0479	01 Wild-type	siKi-67#1	1.15
e-0479	01 Wild-type	siKi-67#1	1.117
e-0479	01 Wild-type	siKi-67#1	1.263
e-0479	01 Wild-type	siKi-67#1	1.085
e-0479	01 Wild-type	siKi-67#1	1.593
e-0479	01 Wild-type	siKi-67#1	1.361
e-0479	01 Wild-type	siKi-67#1	1.101
e-0479	01 Wild-type	siKi-67#1	1.202
e-0479	01 Wild-type	siKi-67#1	1.559
e-0479	01 Wild-type	siKi-67#1	1.077
e-0479	01 Wild-type	siKi-67#1	1.184
e-0479	01 Wild-type	siKi-67#1	1.294
e-0479	01 Wild-type	siKi-67#1	1.493
e-0479	01 Wild-type	siKi-67#1	1.077
e-0479	01 Wild-type	siKi-67#1	1.428
e-0479	01 Wild-type	siKi-67#1	1.492
e-0479	01 Wild-type	siKi-67#1	1.297
e-0479	01 Wild-type	siKi-67#1	1.762
e-0479	01 Wild-type	siKi-67#1	1.409
e-0479	01 Wild-type	siKi-67#1	1.27
e-0479	01 Wild-type	siKi-67#1	1.098
e-0479	01 Wild-type	siKi-67#1	1.026
e-0479	01 Wild-type	siKi-67#1	1.327
e-0479	01 Wild-type	siKi-67#1	1.214
e-0479	01 Wild-type	siKi-67#1	1.117
e-0479	01 Wild-type	siKi-67#1	1.819
e-0479	01 Wild-type	siKi-67#1	1.361
e-0479	01 Wild-type	siKi-67#1	1.485
e-0479	01 Wild-type	siKi-67#1	1.061
e-0479	01 Wild-type	siKi-67#1	1.073
e-0479	01 Wild-type	siKi-67#1	1.009
e-0479	01 Wild-type	siKi-67#1	1.072
e-0479	01 Wild-type	siKi-67#1	1.077
e-0479	01 Wild-type	siKi-67#1	1.073
e-0479	01 Wild-type	siKi-67#1	1.197
e-0479	01 Wild-type	siKi-67#1	1.126
e-0479	01 Wild-type	siKi-67#1	1.214
e-0479	01 Wild-type	siKi-67#1	1.095
e-0479	01 Wild-type	siKi-67#1	1.042
e-0479	01 Wild-type	siKi-67#1	1.065
e-0479	01 Wild-type	siKi-67#1	1.343
e-0479	01 Wild-type	siKi-67#1	2.336
e-0479	01 Wild-type	siKi-67#1	1.018
e-0479	01 Wild-type	siKi-67#1	1.213
e-0479	01 Wild-type	siKi-67#1	1.219
e-0479	01 Wild-type	siKi-67#1	1.059
e-0479	01 Wild-type	siKi-67#1	1.336
e-0479	01 Wild-type	siKi-67#1	1.245
e-0479	01 Wild-type	siKi-67#1	1.36
e-0479	01 Wild-type	siKi-67#1	1.124
e-0479	01 Wild-type	siKi-67#1	1.148
e-0479	01 Wild-type	siKi-67#1	1.395
e-0479	01 Wild-type	siKi-67#1	1.9
e-0479	01 Wild-type	siKi-67#1	1.095
e-0479	01 Wild-type	siKi-67#1	1.059
e-0479	01 Wild-type	siKi-67#1	1.195
e-0479	01 Wild-type	siKi-67#1	1.091
e-0479	01 Wild-type	siKi-67#1	1.532
e-0479	01 Wild-type	siKi-67#1	2.191
e-0479	01 Wild-type	siKi-67#1	1.082
e-0479	01 Wild-type	siKi-67#1	1.15
e-0479	01 Wild-type	siKi-67#1	1.074
e-0479	01 Wild-type	siKi-67#1	1.174
e-0479	01 Wild-type	siKi-67#1	1.156
e-0479	01 Wild-type	siKi-67#1	1.115
e-0479	01 Wild-type	siKi-67#1	1.1
e-0479	01 Wild-type	siKi-67#1	1.129
e-0479	01 Wild-type	siKi-67#1	1.326
[truncated: 1,497 more rows]
