# Supplementary material for: Ki-67 shapes the nucleolus by anchoring chromatin via its amphiphilic properties
Source: EMBO J. 2026 Mar 24;45(9):3156–91. doi: 10.1038/s44318-026-00747-7 (PMC13144362; doi:10.1038/s44318-026-00747-7)
Supplement: Supplementary file 5 — Source data Fig. 1 [file 44318_2026_747_MOESM5_ESM.zip › Figure 1/C/REDEME.txt]

- RGB images were generated in Fiji from raw images. 
- Contrast settings for each image were individually adjusted to enhance visualization of the features of interest. 
