# Supplementary material for: Ki-67 shapes the nucleolus by anchoring chromatin via its amphiphilic properties
Source: EMBO J. 2026 Mar 24;45(9):3156–91. doi: 10.1038/s44318-026-00747-7 (PMC13144362; doi:10.1038/s44318-026-00747-7)
Supplement: Supplementary file 5 — Source data Fig. 1 [file 44318_2026_747_MOESM5_ESM.zip › Figure 1/E/REDEME.txt]

# Cell line information
- c-1: HeLa-Kyoto Wild-type cells
- c-61: HeLa-Kyoto siRNA#2 resistant cells

# siRNA information
- siRNA-1: siKi-67#1
- siRNA-2: siKi-67#2
- siRNA-4: siKi-67#3
- siRNA-11: siControl
