# Supplementary material for: Ki-67 shapes the nucleolus by anchoring chromatin via its amphiphilic properties
Source: EMBO J. 2026 Mar 24;45(9):3156–91. doi: 10.1038/s44318-026-00747-7 (PMC13144362; doi:10.1038/s44318-026-00747-7)
Supplement: Supplementary file 6 — Source data Fig. 2 [file 44318_2026_747_MOESM6_ESM.zip]

Archive with 102 entries (89 files):
- Figure 2/
- __MACOSX/._Figure 2
- Figure 2/.DS_Store
- __MACOSX/Figure 2/._.DS_Store
- Figure 2/G/
- __MACOSX/Figure 2/._G
- Figure 2/A/
- __MACOSX/Figure 2/._A
- Figure 2/F/
- __MACOSX/Figure 2/._F
- Figure 2/H/
- __MACOSX/Figure 2/._H
- Figure 2/C/
- __MACOSX/Figure 2/._C
- Figure 2/D/
- __MACOSX/Figure 2/._D
- Figure 2/E/
- __MACOSX/Figure 2/._E
- Figure 2/B/
- __MACOSX/Figure 2/._B
- Figure 2/G/e1170_exp09_c391_Airyscan_processed_e1170_exp09_c391_Airyscan_processed_S0_0_batch-1_DNA_menFrac_RGB_Fire.tif
- __MACOSX/Figure 2/G/._e1170_exp09_c391_Airyscan_processed_e1170_exp09_c391_Airyscan_processed_S0_0_batch-1_DNA_menFrac_RGB_Fire.tif
- Figure 2/G/e1170_exp09_c391_Airyscan_processed_e1170_exp09_c391_Airyscan_processed_S0_0_batch-1_NPM1_menFrac_RGB.tif
- __MACOSX/Figure 2/G/._e1170_exp09_c391_Airyscan_processed_e1170_exp09_c391_Airyscan_processed_S0_0_batch-1_NPM1_menFrac_RGB.tif
- Figure 2/G/RREADME.txt
- __MACOSX/Figure 2/G/._RREADME.txt
- Figure 2/G/scale.tif
- __MACOSX/Figure 2/G/._scale.tif
- Figure 2/G/e1170_exp09_c391_Airyscan_processed_e1170_exp09_c391_Airyscan_processed_S0_0_batch-1_Ki67_menFrac_RGB_Fire.tif
- __MACOSX/Figure 2/G/._e1170_exp09_c391_Airyscan_processed_e1170_exp09_c391_Airyscan_processed_S0_0_batch-1_Ki67_menFrac_RGB_Fire.tif
- Figure 2/G/e1170_exp09_c391_Airyscan_processed_e1170_exp09_c391_Airyscan_processed_S0_0_batch_chromatin_foci.tif
- __MACOSX/Figure 2/G/._e1170_exp09_c391_Airyscan_processed_e1170_exp09_c391_Airyscan_processed_S0_0_batch_chromatin_foci.tif
- Figure 2/G/e1170_exp09_c391_Airyscan_processed_e1170_exp09_c391_Airyscan_processed_S0_0_batch-1_Ki67_menFrac_RGB.tif
- __MACOSX/Figure 2/G/._e1170_exp09_c391_Airyscan_processed_e1170_exp09_c391_Airyscan_processed_S0_0_batch-1_Ki67_menFrac_RGB.tif
- Figure 2/G/e1170_exp09_c391_Airyscan_processed_e1170_exp09_c391_Airyscan_processed_S0_0_batch-1_DNA_menFrac_RGB.tif
- __MACOSX/Figure 2/G/._e1170_exp09_c391_Airyscan_processed_e1170_exp09_c391_Airyscan_processed_S0_0_batch-1_DNA_menFrac_RGB.tif
- Figure 2/G/e1170_exp09_c391_Airyscan_processed_e1170_exp09_c391_Airyscan_processed_S0_0_batch-1_NPM1_menFrac_RGB_Fire.tif
- __MACOSX/Figure 2/G/._e1170_exp09_c391_Airyscan_processed_e1170_exp09_c391_Airyscan_processed_S0_0_batch-1_NPM1_menFrac_RGB_Fire.tif
- Figure 2/A/.DS_Store
- __MACOSX/Figure 2/A/._.DS_Store
- Figure 2/A/RGB_images/
- __MACOSX/Figure 2/A/._RGB_images
- Figure 2/A/ROI_for_segmentation.roi
- __MACOSX/Figure 2/A/._ROI_for_segmentation.roi
- Figure 2/A/raw_image/
- __MACOSX/Figure 2/A/._raw_image
- Figure 2/A/README.txt
- __MACOSX/Figure 2/A/._README.txt
- Figure 2/F/RoiSet_for_paper.zip
- __MACOSX/Figure 2/F/._RoiSet_for_paper.zip
- Figure 2/F/.DS_Store
- __MACOSX/Figure 2/F/._.DS_Store
- Figure 2/F/images/
- __MACOSX/Figure 2/F/._images
- Figure 2/F/csv_files_for_line_profile/
- __MACOSX/Figure 2/F/._csv_files_for_line_profile
- Figure 2/F/README.txt
- __MACOSX/Figure 2/F/._README.txt
- Figure 2/H/NPM1_data_selected_longer_scaled_differently.csv
- __MACOSX/Figure 2/H/._NPM1_data_selected_longer_scaled_differently.csv
- Figure 2/C/.DS_Store
- __MACOSX/Figure 2/C/._.DS_Store
- Figure 2/C/NPM1 normalized mean intensity in each region.csv
- __MACOSX/Figure 2/C/._NPM1 normalized mean intensity in each region.csv
- Figure 2/D/Ki67 normalized mean intensity in each region.csv
- __MACOSX/Figure 2/D/._Ki67 normalized mean intensity in each region.csv
- Figure 2/E/.DS_Store
- __MACOSX/Figure 2/E/._.DS_Store
- Figure 2/E/DNA normalized mean intensity in each region.csv
- __MACOSX/Figure 2/E/._DNA normalized mean intensity in each region.csv
- Figure 2/B/.DS_Store
- __MACOSX/Figure 2/B/._.DS_Store
- Figure 2/B/e1170_exp09_c391_Airyscan_processed_e1170_exp09_c391_Airyscan_processed_S0_0_batch-2-1_expand_shrunk_segs.tif
- __MACOSX/Figure 2/B/._e1170_exp09_c391_Airyscan_processed_e1170_exp09_c391_Airyscan_processed_S0_0_batch-2-1_expand_shrunk_segs.tif
- Figure 2/B/e1170_exp09_c391_Airyscan_processed_e1170_exp09_c391_Airyscan_processed_S0_0_batch-3_expand_shrunk_segs.tif
- __MACOSX/Figure 2/B/._e1170_exp09_c391_Airyscan_processed_e1170_exp09_c391_Airyscan_processed_S0_0_batch-3_expand_shrunk_segs.tif
- Figure 2/B/e1170_exp09_c391_Airyscan_processed_e1170_exp09_c391_Airyscan_processed_S0_0_batch-1-1_expand_shrunk_segs.tif
- __MACOSX/Figure 2/B/._e1170_exp09_c391_Airyscan_processed_e1170_exp09_c391_Airyscan_processed_S0_0_batch-1-1_expand_shrunk_segs.tif
- Figure 2/A/RGB_images/e1170_exp09_c391_Airyscan_processed_e1170_exp09_c391_Airyscan_processed_S0_0_batch_Ki67_DNA.tif
- __MACOSX/Figure 2/A/RGB_images/._e1170_exp09_c391_Airyscan_processed_e1170_exp09_c391_Airyscan_processed_S0_0_batch_Ki67_DNA.tif
- Figure 2/A/RGB_images/e1170_exp09_c391_Airyscan_processed_e1170_exp09_c391_Airyscan_processed_S0_0_batch_ch02.tif
- __MACOSX/Figure 2/A/RGB_images/._e1170_exp09_c391_Airyscan_processed_e1170_exp09_c391_Airyscan_processed_S0_0_batch_ch02.tif
- Figure 2/A/RGB_images/e1170_exp09_c391_Airyscan_processed_e1170_exp09_c391_Airyscan_processed_S0_0_batch_ch03.tif
- __MACOSX/Figure 2/A/RGB_images/._e1170_exp09_c391_Airyscan_processed_e1170_exp09_c391_Airyscan_processed_S0_0_batch_ch03.tif
- Figure 2/A/RGB_images/e1170_exp09_c391_Airyscan_processed_e1170_exp09_c391_Airyscan_processed_S0_0_batch_ch01.tif
- __MACOSX/Figure 2/A/RGB_images/._e1170_exp09_c391_Airyscan_processed_e1170_exp09_c391_Airyscan_processed_S0_0_batch_ch01.tif
- Figure 2/A/RGB_images/e1170_exp09_c391_Airyscan_processed_e1170_exp09_c391_Airyscan_processed_S0_0_batch_Ki67_NPM1.tif
- __MACOSX/Figure 2/A/RGB_images/._e1170_exp09_c391_Airyscan_processed_e1170_exp09_c391_Airyscan_processed_S0_0_batch_Ki67_NPM1.tif
- Figure 2/A/RGB_images/e1170_exp09_c391_Airyscan_processed_e1170_exp09_c391_Airyscan_processed_S0_0_batch_ch01_scale.tif
- __MACOSX/Figure 2/A/RGB_images/._e1170_exp09_c391_Airyscan_processed_e1170_exp09_c391_Airyscan_processed_S0_0_batch_ch01_scale.tif
- Figure 2/A/raw_image/e1170_exp09_c391_Airyscan_processed_e1170_exp09_c391_Airyscan_processed_S0_0_batch.tif
- __MACOSX/Figure 2/A/raw_image/._e1170_exp09_c391_Airyscan_processed_e1170_exp09_c391_Airyscan_processed_S0_0_batch.tif
- Figure 2/F/images/e1170_exp09_c391_Airyscan_processed_e1170_exp09_c391_Airyscan_processed_S0_0_batch_zoom_Ki67_DNA_scale.tif
- __MACOSX/Figure 2/F/images/._e1170_exp09_c391_Airyscan_processed_e1170_exp09_c391_Airyscan_processed_S0_0_batch_zoom_Ki67_DNA_scale.tif
- Figure 2/F/images/e1170_exp09_c391_Airyscan_processed_e1170_exp09_c391_Airyscan_processed_S0_0_batch_zoom_Ki67_NPM1.tif
- __MACOSX/Figure 2/F/images/._e1170_exp09_c391_Airyscan_processed_e1170_exp09_c391_Airyscan_processed_S0_0_batch_zoom_Ki67_NPM1.tif
- Figure 2/F/images/e1170_exp09_c391_Airyscan_processed_e1170_exp09_c391_Airyscan_processed_S0_0_batch_zoom_Ki67_DNA.tif
- __MACOSX/Figure 2/F/images/._e1170_exp09_c391_Airyscan_processed_e1170_exp09_c391_Airyscan_processed_S0_0_batch_zoom_Ki67_DNA.tif
- Figure 2/F/csv_files_for_line_profile/e1170_exp09_c391_Airyscan_processed_e1170_exp09_c391_Airyscan_processed_S0_0_batch_internal2.csv
- __MACOSX/Figure 2/F/csv_files_for_line_profile/._e1170_exp09_c391_Airyscan_processed_e1170_exp09_c391_Airyscan_processed_S0_0_batch_internal2.csv
- Figure 2/F/csv_files_for_line_profile/e1170_exp09_c391_Airyscan_processed_e1170_exp09_c391_Airyscan_processed_S0_0_batch_periphery2.csv
- __MACOSX/Figure 2/F/csv_files_for_line_profile/._e1170_exp09_c391_Airyscan_processed_e1170_exp09_c391_Airyscan_processed_S0_0_batch_periphery2.csv
