# Supplementary material for: Ki-67 shapes the nucleolus by anchoring chromatin via its amphiphilic properties
Source: EMBO J. 2026 Mar 24;45(9):3156–91. doi: 10.1038/s44318-026-00747-7 (PMC13144362; doi:10.1038/s44318-026-00747-7)
Supplement: Supplementary file 6 — Source data Fig. 2 [file 44318_2026_747_MOESM6_ESM.zip › Figure 2/G/RREADME.txt]

# Images of intensity distributions
Images of Intensity distribution were generated using MeasureObjectIntensityDistribution module in CellProfiler. The original RGB images were converted into 8-bits images and applied with proper LUTs.
