# Supplementary material for: Ki-67 shapes the nucleolus by anchoring chromatin via its amphiphilic properties
Source: EMBO J. 2026 Mar 24;45(9):3156–91. doi: 10.1038/s44318-026-00747-7 (PMC13144362; doi:10.1038/s44318-026-00747-7)
Supplement: Supplementary file 6 — Source data Fig. 2 [file 44318_2026_747_MOESM6_ESM.zip › Figure 2/F/README.txt]

‘RoiSet_for_paper.zip’ was used for ROI manager in Fiji. Images used in panel A were cropped by ‘Square’ ROI for panel F images. The line profile was performed using ROIs named ‘internal_line2’ and “Periphery_line2’.
