# Supplementary material for: Ki-67 shapes the nucleolus by anchoring chromatin via its amphiphilic properties
Source: EMBO J. 2026 Mar 24;45(9):3156–91. doi: 10.1038/s44318-026-00747-7 (PMC13144362; doi:10.1038/s44318-026-00747-7)
Supplement: Supplementary file 6 — Source data Fig. 2 [file 44318_2026_747_MOESM6_ESM.zip › Figure 2/H/NPM1_data_selected_longer_scaled_differently.csv]

FileName_DNA	Protein_Fraction	MeanInt_in_fraction	Fraction	Protein	meanInt_in_fraction_scaled	region
e1170_exp06_c391_raw_data_Airyscan_processed_e1170_exp06_c391_raw_data_Airyscan_processed_S0_0_batch.tif	RadialDistribution_MeanFrac_DNA_10of50	0.8596764854780808	10	H2B	0.2970480873259278	Close to center
e1170_exp06_c391_raw_data_Airyscan_processed_e1170_exp06_c391_raw_data_Airyscan_processed_S0_0_batch.tif	RadialDistribution_MeanFrac_DNA_11of50	0.7926119103007401	11	H2B	0.20609193943062146	Close to center
e1170_exp06_c391_raw_data_Airyscan_processed_e1170_exp06_c391_raw_data_Airyscan_processed_S0_0_batch.tif	RadialDistribution_MeanFrac_DNA_12of50	0.7318382881173423	12	H2B	0.12366787944322195	Close to center
e1170_exp06_c391_raw_data_Airyscan_processed_e1170_exp06_c391_raw_data_Airyscan_processed_S0_0_batch.tif	RadialDistribution_MeanFrac_DNA_13of50	0.6924130577177025	13	H2B	0.07019751781707737	Close to center
e1170_exp06_c391_raw_data_Airyscan_processed_e1170_exp06_c391_raw_data_Airyscan_processed_S0_0_batch.tif	RadialDistribution_MeanFrac_DNA_14of50	0.6679915692265266	14	H2B	0.03707594039482265	Close to center
e1170_exp06_c391_raw_data_Airyscan_processed_e1170_exp06_c391_raw_data_Airyscan_processed_S0_0_batch.tif	RadialDistribution_MeanFrac_DNA_15of50	0.640654415560551	15	H2B	0	Close to center
e1170_exp06_c391_raw_data_Airyscan_processed_e1170_exp06_c391_raw_data_Airyscan_processed_S0_0_batch.tif	RadialDistribution_MeanFrac_DNA_1of50	1.3779830813977894	1	H2B	1	Close to center
e1170_exp06_c391_raw_data_Airyscan_processed_e1170_exp06_c391_raw_data_Airyscan_processed_S0_0_batch.tif	RadialDistribution_MeanFrac_DNA_2of50	1.355867269542894	2	H2B	0.9700054902520535	Close to center
e1170_exp06_c391_raw_data_Airyscan_processed_e1170_exp06_c391_raw_data_Airyscan_processed_S0_0_batch.tif	RadialDistribution_MeanFrac_DNA_3of50	1.3251941385045942	3	H2B	0.9284051396085988	Close to center
e1170_exp06_c391_raw_data_Airyscan_processed_e1170_exp06_c391_raw_data_Airyscan_processed_S0_0_batch.tif	RadialDistribution_MeanFrac_DNA_4of50	1.2652228615737218	4	H2B	0.8470692581902697	Close to center
e1170_exp06_c391_raw_data_Airyscan_processed_e1170_exp06_c391_raw_data_Airyscan_processed_S0_0_batch.tif	RadialDistribution_MeanFrac_DNA_5of50	1.243578218888128	5	H2B	0.8177137703482009	Close to center
e1170_exp06_c391_raw_data_Airyscan_processed_e1170_exp06_c391_raw_data_Airyscan_processed_S0_0_batch.tif	RadialDistribution_MeanFrac_DNA_6of50	1.1513562741312102	6	H2B	0.6926380083036051	Close to center
e1170_exp06_c391_raw_data_Airyscan_processed_e1170_exp06_c391_raw_data_Airyscan_processed_S0_0_batch.tif	RadialDistribution_MeanFrac_DNA_7of50	1.087537187681903	7	H2B	0.6060835456789351	Close to center
e1170_exp06_c391_raw_data_Airyscan_processed_e1170_exp06_c391_raw_data_Airyscan_processed_S0_0_batch.tif	RadialDistribution_MeanFrac_DNA_8of50	1.0114268672580562	8	H2B	0.5028591303669067	Close to center
e1170_exp06_c391_raw_data_Airyscan_processed_e1170_exp06_c391_raw_data_Airyscan_processed_S0_0_batch.tif	RadialDistribution_MeanFrac_DNA_9of50	0.9365939432197188	9	H2B	0.401367180432525	Close to center
e1170_exp06_c391_raw_data_Airyscan_processed_e1170_exp06_c391_raw_data_Airyscan_processed_S0_0_batch.tif	RadialDistribution_MeanFrac_Ki67_10of50	1.0542719828900629	10	Ki67	0.4414410600026248	Close to center
e1170_exp06_c391_raw_data_Airyscan_processed_e1170_exp06_c391_raw_data_Airyscan_processed_S0_0_batch.tif	RadialDistribution_MeanFrac_Ki67_11of50	1.002329889758321	11	Ki67	0.3372157058085595	Close to center
e1170_exp06_c391_raw_data_Airyscan_processed_e1170_exp06_c391_raw_data_Airyscan_processed_S0_0_batch.tif	RadialDistribution_MeanFrac_Ki67_12of50	0.9425606413278588	12	Ki67	0.2172846304131557	Close to center
e1170_exp06_c391_raw_data_Airyscan_processed_e1170_exp06_c391_raw_data_Airyscan_processed_S0_0_batch.tif	RadialDistribution_MeanFrac_Ki67_13of50	0.9153505945794688	13	Ki67	0.16268581490537332	Close to center
e1170_exp06_c391_raw_data_Airyscan_processed_e1170_exp06_c391_raw_data_Airyscan_processed_S0_0_batch.tif	RadialDistribution_MeanFrac_Ki67_14of50	0.8761643987370209	14	Ki67	0.08405603903480319	Close to center
e1170_exp06_c391_raw_data_Airyscan_processed_e1170_exp06_c391_raw_data_Airyscan_processed_S0_0_batch.tif	RadialDistribution_MeanFrac_Ki67_15of50	0.8342739523903326	15	Ki67	0	Close to center
e1170_exp06_c391_raw_data_Airyscan_processed_e1170_exp06_c391_raw_data_Airyscan_processed_S0_0_batch.tif	RadialDistribution_MeanFrac_Ki67_1of50	1.3326372684317134	1	Ki67	1	Close to center
e1170_exp06_c391_raw_data_Airyscan_processed_e1170_exp06_c391_raw_data_Airyscan_processed_S0_0_batch.tif	RadialDistribution_MeanFrac_Ki67_2of50	1.305282473303327	2	Ki67	0.9451107369906918	Close to center
e1170_exp06_c391_raw_data_Airyscan_processed_e1170_exp06_c391_raw_data_Airyscan_processed_S0_0_batch.tif	RadialDistribution_MeanFrac_Ki67_3of50	1.2930497506068364	3	Ki67	0.9205649441870438	Close to center
e1170_exp06_c391_raw_data_Airyscan_processed_e1170_exp06_c391_raw_data_Airyscan_processed_S0_0_batch.tif	RadialDistribution_MeanFrac_Ki67_4of50	1.2872951920962434	4	Ki67	0.9090180298669795	Close to center
e1170_exp06_c391_raw_data_Airyscan_processed_e1170_exp06_c391_raw_data_Airyscan_processed_S0_0_batch.tif	RadialDistribution_MeanFrac_Ki67_5of50	1.2476660618599125	5	Ki67	0.8294994759109728	Close to center
e1170_exp06_c391_raw_data_Airyscan_processed_e1170_exp06_c391_raw_data_Airyscan_processed_S0_0_batch.tif	RadialDistribution_MeanFrac_Ki67_6of50	1.2352270487161645	6	Ki67	0.80453974724845	Close to center
e1170_exp06_c391_raw_data_Airyscan_processed_e1170_exp06_c391_raw_data_Airyscan_processed_S0_0_batch.tif	RadialDistribution_MeanFrac_Ki67_7of50	1.194910728264793	7	Ki67	0.7236422992347927	Close to center
e1170_exp06_c391_raw_data_Airyscan_processed_e1170_exp06_c391_raw_data_Airyscan_processed_S0_0_batch.tif	RadialDistribution_MeanFrac_Ki67_8of50	1.1730771714498682	8	Ki67	0.6798317776491472	Close to center
e1170_exp06_c391_raw_data_Airyscan_processed_e1170_exp06_c391_raw_data_Airyscan_processed_S0_0_batch.tif	RadialDistribution_MeanFrac_Ki67_9of50	1.0923432288969952	9	Ki67	0.5178336129484182	Close to center
e1170_exp06_c391_raw_data_Airyscan_processed_e1170_exp06_c391_raw_data_Airyscan_processed_S0_0_batch.tif	RadialDistribution_MeanFrac_NPM1_10of50	1.187632560725321	10	NPM1	0.8239919357658081	Close to center
e1170_exp06_c391_raw_data_Airyscan_processed_e1170_exp06_c391_raw_data_Airyscan_processed_S0_0_batch.tif	RadialDistribution_MeanFrac_NPM1_11of50	1.2081379163043966	11	NPM1	0.9302220693292353	Close to center
e1170_exp06_c391_raw_data_Airyscan_processed_e1170_exp06_c391_raw_data_Airyscan_processed_S0_0_batch.tif	RadialDistribution_MeanFrac_NPM1_12of50	1.2200224193208349	12	NPM1	0.991790976920357	Close to center
e1170_exp06_c391_raw_data_Airyscan_processed_e1170_exp06_c391_raw_data_Airyscan_processed_S0_0_batch.tif	RadialDistribution_MeanFrac_NPM1_13of50	1.2216069879508311	13	NPM1	1	Close to center
e1170_exp06_c391_raw_data_Airyscan_processed_e1170_exp06_c391_raw_data_Airyscan_processed_S0_0_batch.tif	RadialDistribution_MeanFrac_NPM1_14of50	1.220673104171803	14	NPM1	0.9951619176660316	Close to center
e1170_exp06_c391_raw_data_Airyscan_processed_e1170_exp06_c391_raw_data_Airyscan_processed_S0_0_batch.tif	RadialDistribution_MeanFrac_NPM1_15of50	1.2212347816807256	15	NPM1	0.9980717465915686	Close to center
e1170_exp06_c391_raw_data_Airyscan_processed_e1170_exp06_c391_raw_data_Airyscan_processed_S0_0_batch.tif	RadialDistribution_MeanFrac_NPM1_1of50	1.0285793140579775	1	NPM1	0	Close to center
e1170_exp06_c391_raw_data_Airyscan_processed_e1170_exp06_c391_raw_data_Airyscan_processed_S0_0_batch.tif	RadialDistribution_MeanFrac_NPM1_2of50	1.028862266169114	2	NPM1	0.00146586292747616	Close to center
e1170_exp06_c391_raw_data_Airyscan_processed_e1170_exp06_c391_raw_data_Airyscan_processed_S0_0_batch.tif	RadialDistribution_MeanFrac_NPM1_3of50	1.0396937846912422	3	NPM1	0.05757967450529455	Close to center
e1170_exp06_c391_raw_data_Airyscan_processed_e1170_exp06_c391_raw_data_Airyscan_processed_S0_0_batch.tif	RadialDistribution_MeanFrac_NPM1_4of50	1.0540816705129803	4	NPM1	0.13211761785596968	Close to center
e1170_exp06_c391_raw_data_Airyscan_processed_e1170_exp06_c391_raw_data_Airyscan_processed_S0_0_batch.tif	RadialDistribution_MeanFrac_NPM1_5of50	1.0605452037207683	5	NPM1	0.1656026258728814	Close to center
e1170_exp06_c391_raw_data_Airyscan_processed_e1170_exp06_c391_raw_data_Airyscan_processed_S0_0_batch.tif	RadialDistribution_MeanFrac_NPM1_6of50	1.086226255303258	6	NPM1	0.2986459924771166	Close to center
e1170_exp06_c391_raw_data_Airyscan_processed_e1170_exp06_c391_raw_data_Airyscan_processed_S0_0_batch.tif	RadialDistribution_MeanFrac_NPM1_7of50	1.1188984048310904	7	NPM1	0.4679074712533056	Close to center
e1170_exp06_c391_raw_data_Airyscan_processed_e1170_exp06_c391_raw_data_Airyscan_processed_S0_0_batch.tif	RadialDistribution_MeanFrac_NPM1_8of50	1.1415678418205235	8	NPM1	0.5853488543060619	Close to center
e1170_exp06_c391_raw_data_Airyscan_processed_e1170_exp06_c391_raw_data_Airyscan_processed_S0_0_batch.tif	RadialDistribution_MeanFrac_NPM1_9of50	1.1615280940526131	9	NPM1	0.6887550231187743	Close to center
e1170_exp06_c391_raw_data_Airyscan_processed_e1170_exp06_c391_raw_data_Airyscan_processed_S10_10_batch.tif	RadialDistribution_MeanFrac_DNA_10of50	0.8988833178485054	10	H2B	0.16590108226084427	Close to center
e1170_exp06_c391_raw_data_Airyscan_processed_e1170_exp06_c391_raw_data_Airyscan_processed_S10_10_batch.tif	RadialDistribution_MeanFrac_DNA_11of50	0.8707437946401211	11	H2B	0.13545071268813283	Close to center
e1170_exp06_c391_raw_data_Airyscan_processed_e1170_exp06_c391_raw_data_Airyscan_processed_S10_10_batch.tif	RadialDistribution_MeanFrac_DNA_12of50	0.8257432456341394	12	H2B	0.08675467267140739	Close to center
e1170_exp06_c391_raw_data_Airyscan_processed_e1170_exp06_c391_raw_data_Airyscan_processed_S10_10_batch.tif	RadialDistribution_MeanFrac_DNA_13of50	0.7823016989377752	13	H2B	0.039745661825041946	Close to center
e1170_exp06_c391_raw_data_Airyscan_processed_e1170_exp06_c391_raw_data_Airyscan_processed_S10_10_batch.tif	RadialDistribution_MeanFrac_DNA_14of50	0.757603365354805	14	H2B	0.013019075881770861	Close to center
e1170_exp06_c391_raw_data_Airyscan_processed_e1170_exp06_c391_raw_data_Airyscan_processed_S10_10_batch.tif	RadialDistribution_MeanFrac_DNA_15of50	0.7455722933820327	15	H2B	0	Close to center
e1170_exp06_c391_raw_data_Airyscan_processed_e1170_exp06_c391_raw_data_Airyscan_processed_S10_10_batch.tif	RadialDistribution_MeanFrac_DNA_1of50	1.6696833502672652	1	H2B	1	Close to center
e1170_exp06_c391_raw_data_Airyscan_processed_e1170_exp06_c391_raw_data_Airyscan_processed_S10_10_batch.tif	RadialDistribution_MeanFrac_DNA_2of50	1.5583106778166251	2	H2B	0.8794812900237036	Close to center
e1170_exp06_c391_raw_data_Airyscan_processed_e1170_exp06_c391_raw_data_Airyscan_processed_S10_10_batch.tif	RadialDistribution_MeanFrac_DNA_3of50	1.469587394623363	3	H2B	0.78347196026597	Close to center
e1170_exp06_c391_raw_data_Airyscan_processed_e1170_exp06_c391_raw_data_Airyscan_processed_S10_10_batch.tif	RadialDistribution_MeanFrac_DNA_4of50	1.3642488704137443	4	H2B	0.6694829289425399	Close to center
e1170_exp06_c391_raw_data_Airyscan_processed_e1170_exp06_c391_raw_data_Airyscan_processed_S10_10_batch.tif	RadialDistribution_MeanFrac_DNA_5of50	1.265762226178729	5	H2B	0.5629084609700756	Close to center
e1170_exp06_c391_raw_data_Airyscan_processed_e1170_exp06_c391_raw_data_Airyscan_processed_S10_10_batch.tif	RadialDistribution_MeanFrac_DNA_6of50	1.1606316669635788	6	H2B	0.4491444729387036	Close to center
e1170_exp06_c391_raw_data_Airyscan_processed_e1170_exp06_c391_raw_data_Airyscan_processed_S10_10_batch.tif	RadialDistribution_MeanFrac_DNA_7of50	1.0775790899258186	7	H2B	0.3592715335133347	Close to center
e1170_exp06_c391_raw_data_Airyscan_processed_e1170_exp06_c391_raw_data_Airyscan_processed_S10_10_batch.tif	RadialDistribution_MeanFrac_DNA_8of50	1.0083968853289726	8	H2B	0.2844080156694638	Close to center
e1170_exp06_c391_raw_data_Airyscan_processed_e1170_exp06_c391_raw_data_Airyscan_processed_S10_10_batch.tif	RadialDistribution_MeanFrac_DNA_9of50	0.9392466940889354	9	H2B	0.2095791401519347	Close to center
e1170_exp06_c391_raw_data_Airyscan_processed_e1170_exp06_c391_raw_data_Airyscan_processed_S10_10_batch.tif	RadialDistribution_MeanFrac_Ki67_10of50	1.0308337067623297	10	Ki67	0.07376721125129151	Close to center
e1170_exp06_c391_raw_data_Airyscan_processed_e1170_exp06_c391_raw_data_Airyscan_processed_S10_10_batch.tif	RadialDistribution_MeanFrac_Ki67_11of50	1.0201583411629862	11	Ki67	0.06349451053790785	Close to center
e1170_exp06_c391_raw_data_Airyscan_processed_e1170_exp06_c391_raw_data_Airyscan_processed_S10_10_batch.tif	RadialDistribution_MeanFrac_Ki67_12of50	0.958726714533484	12	Ki67	0.004380027869509409	Close to center
e1170_exp06_c391_raw_data_Airyscan_processed_e1170_exp06_c391_raw_data_Airyscan_processed_S10_10_batch.tif	RadialDistribution_MeanFrac_Ki67_13of50	0.9541750002232046	13	Ki67	0	Close to center
e1170_exp06_c391_raw_data_Airyscan_processed_e1170_exp06_c391_raw_data_Airyscan_processed_S10_10_batch.tif	RadialDistribution_MeanFrac_Ki67_14of50	0.985651971682336	14	Ki67	0.03028968929956487	Close to center
e1170_exp06_c391_raw_data_Airyscan_processed_e1170_exp06_c391_raw_data_Airyscan_processed_S10_10_batch.tif	RadialDistribution_MeanFrac_Ki67_15of50	0.9918791465266108	15	Ki67	0.03628198088619502	Close to center
e1170_exp06_c391_raw_data_Airyscan_processed_e1170_exp06_c391_raw_data_Airyscan_processed_S10_10_batch.tif	RadialDistribution_MeanFrac_Ki67_1of50	1.9933725683403396	1	Ki67	1	Close to center
e1170_exp06_c391_raw_data_Airyscan_processed_e1170_exp06_c391_raw_data_Airyscan_processed_S10_10_batch.tif	RadialDistribution_MeanFrac_Ki67_2of50	1.5840262422748232	2	Ki67	0.6060938375681648	Close to center
e1170_exp06_c391_raw_data_Airyscan_processed_e1170_exp06_c391_raw_data_Airyscan_processed_S10_10_batch.tif	RadialDistribution_MeanFrac_Ki67_3of50	1.802330840095397	3	Ki67	0.8161641884987466	Close to center
e1170_exp06_c391_raw_data_Airyscan_processed_e1170_exp06_c391_raw_data_Airyscan_processed_S10_10_batch.tif	RadialDistribution_MeanFrac_Ki67_4of50	1.6367923202247678	4	Ki67	0.6568696280134297	Close to center
e1170_exp06_c391_raw_data_Airyscan_processed_e1170_exp06_c391_raw_data_Airyscan_processed_S10_10_batch.tif	RadialDistribution_MeanFrac_Ki67_5of50	1.4568474194034386	5	Ki67	0.4837120819008445	Close to center
e1170_exp06_c391_raw_data_Airyscan_processed_e1170_exp06_c391_raw_data_Airyscan_processed_S10_10_batch.tif	RadialDistribution_MeanFrac_Ki67_6of50	1.3845497262528108	6	Ki67	0.41414139065912037	Close to center
e1170_exp06_c391_raw_data_Airyscan_processed_e1170_exp06_c391_raw_data_Airyscan_processed_S10_10_batch.tif	RadialDistribution_MeanFrac_Ki67_7of50	1.264815241357275	7	Ki67	0.29892317944594743	Close to center
e1170_exp06_c391_raw_data_Airyscan_processed_e1170_exp06_c391_raw_data_Airyscan_processed_S10_10_batch.tif	RadialDistribution_MeanFrac_Ki67_8of50	1.1552891470491649	8	Ki67	0.1935283077984372	Close to center
e1170_exp06_c391_raw_data_Airyscan_processed_e1170_exp06_c391_raw_data_Airyscan_processed_S10_10_batch.tif	RadialDistribution_MeanFrac_Ki67_9of50	1.0880818666460228	9	Ki67	0.1288560236581738	Close to center
e1170_exp06_c391_raw_data_Airyscan_processed_e1170_exp06_c391_raw_data_Airyscan_processed_S10_10_batch.tif	RadialDistribution_MeanFrac_NPM1_10of50	1.1548293089523491	10	NPM1	0.5606880799020854	Close to center
e1170_exp06_c391_raw_data_Airyscan_processed_e1170_exp06_c391_raw_data_Airyscan_processed_S10_10_batch.tif	RadialDistribution_MeanFrac_NPM1_11of50	1.1674328636668392	11	NPM1	0.6922383822893389	Close to center
e1170_exp06_c391_raw_data_Airyscan_processed_e1170_exp06_c391_raw_data_Airyscan_processed_S10_10_batch.tif	RadialDistribution_MeanFrac_NPM1_12of50	1.1672937065497435	12	NPM1	0.6907859221502777	Close to center
e1170_exp06_c391_raw_data_Airyscan_processed_e1170_exp06_c391_raw_data_Airyscan_processed_S10_10_batch.tif	RadialDistribution_MeanFrac_NPM1_13of50	1.1764718385530684	13	NPM1	0.7865831847272717	Close to center
e1170_exp06_c391_raw_data_Airyscan_processed_e1170_exp06_c391_raw_data_Airyscan_processed_S10_10_batch.tif	RadialDistribution_MeanFrac_NPM1_14of50	1.196918849768321	14	NPM1	1	Close to center
e1170_exp06_c391_raw_data_Airyscan_processed_e1170_exp06_c391_raw_data_Airyscan_processed_S10_10_batch.tif	RadialDistribution_MeanFrac_NPM1_15of50	1.188832299422987	15	NPM1	0.91559618160935	Close to center
e1170_exp06_c391_raw_data_Airyscan_processed_e1170_exp06_c391_raw_data_Airyscan_processed_S10_10_batch.tif	RadialDistribution_MeanFrac_NPM1_1of50	1.156607432173963	1	NPM1	0.5792473397921684	Close to center
e1170_exp06_c391_raw_data_Airyscan_processed_e1170_exp06_c391_raw_data_Airyscan_processed_S10_10_batch.tif	RadialDistribution_MeanFrac_NPM1_2of50	1.1011109763862583	2	NPM1	0	Close to center
e1170_exp06_c391_raw_data_Airyscan_processed_e1170_exp06_c391_raw_data_Airyscan_processed_S10_10_batch.tif	RadialDistribution_MeanFrac_NPM1_3of50	1.1945316016106111	3	NPM1	0.9750829647560385	Close to center
e1170_exp06_c391_raw_data_Airyscan_processed_e1170_exp06_c391_raw_data_Airyscan_processed_S10_10_batch.tif	RadialDistribution_MeanFrac_NPM1_4of50	1.1369407104117426	4	NPM1	0.3739748390260419	Close to center
e1170_exp06_c391_raw_data_Airyscan_processed_e1170_exp06_c391_raw_data_Airyscan_processed_S10_10_batch.tif	RadialDistribution_MeanFrac_NPM1_5of50	1.139911327493567	5	NPM1	0.40498081981822814	Close to center
e1170_exp06_c391_raw_data_Airyscan_processed_e1170_exp06_c391_raw_data_Airyscan_processed_S10_10_batch.tif	RadialDistribution_MeanFrac_NPM1_6of50	1.1624531053838172	6	NPM1	0.6402618786134487	Close to center
e1170_exp06_c391_raw_data_Airyscan_processed_e1170_exp06_c391_raw_data_Airyscan_processed_S10_10_batch.tif	RadialDistribution_MeanFrac_NPM1_7of50	1.1753910523713167	7	NPM1	0.7753024189238005	Close to center
e1170_exp06_c391_raw_data_Airyscan_processed_e1170_exp06_c391_raw_data_Airyscan_processed_S10_10_batch.tif	RadialDistribution_MeanFrac_NPM1_8of50	1.16360361591824	8	NPM1	0.6522703962207097	Close to center
e1170_exp06_c391_raw_data_Airyscan_processed_e1170_exp06_c391_raw_data_Airyscan_processed_S10_10_batch.tif	RadialDistribution_MeanFrac_NPM1_9of50	1.1553154772356742	9	NPM1	0.5657624883631343	Close to center
e1170_exp06_c391_raw_data_Airyscan_processed_e1170_exp06_c391_raw_data_Airyscan_processed_S11_11_batch.tif	RadialDistribution_MeanFrac_DNA_10of50	0.7665694854470129	10	H2B	0.08936574726420414	Close to center
e1170_exp06_c391_raw_data_Airyscan_processed_e1170_exp06_c391_raw_data_Airyscan_processed_S11_11_batch.tif	RadialDistribution_MeanFrac_DNA_11of50	0.7271557801361815	11	H2B	0.04005467675232663	Close to center
e1170_exp06_c391_raw_data_Airyscan_processed_e1170_exp06_c391_raw_data_Airyscan_processed_S11_11_batch.tif	RadialDistribution_MeanFrac_DNA_12of50	0.7147932781087444	12	H2B	0.024587767351888824	Close to center
e1170_exp06_c391_raw_data_Airyscan_processed_e1170_exp06_c391_raw_data_Airyscan_processed_S11_11_batch.tif	RadialDistribution_MeanFrac_DNA_13of50	0.7039814401173871	13	H2B	0.01106091669549283	Close to center
e1170_exp06_c391_raw_data_Airyscan_processed_e1170_exp06_c391_raw_data_Airyscan_processed_S11_11_batch.tif	RadialDistribution_MeanFrac_DNA_14of50	0.6962403205105097	14	H2B	0.0013758872935323075	Close to center
e1170_exp06_c391_raw_data_Airyscan_processed_e1170_exp06_c391_raw_data_Airyscan_processed_S11_11_batch.tif	RadialDistribution_MeanFrac_DNA_15of50	0.6951405914686277	15	H2B	0	Close to center
e1170_exp06_c391_raw_data_Airyscan_processed_e1170_exp06_c391_raw_data_Airyscan_processed_S11_11_batch.tif	RadialDistribution_MeanFrac_DNA_1of50	1.494427747510754	1	H2B	1	Close to center
e1170_exp06_c391_raw_data_Airyscan_processed_e1170_exp06_c391_raw_data_Airyscan_processed_S11_11_batch.tif	RadialDistribution_MeanFrac_DNA_2of50	1.482518866422064	2	H2B	0.9851006224750818	Close to center
e1170_exp06_c391_raw_data_Airyscan_processed_e1170_exp06_c391_raw_data_Airyscan_processed_S11_11_batch.tif	RadialDistribution_MeanFrac_DNA_3of50	1.318140306459516	3	H2B	0.7794441713236455	Close to center
e1170_exp06_c391_raw_data_Airyscan_processed_e1170_exp06_c391_raw_data_Airyscan_processed_S11_11_batch.tif	RadialDistribution_MeanFrac_DNA_4of50	1.2084711186628556	4	H2B	0.6422354260465221	Close to center
e1170_exp06_c391_raw_data_Airyscan_processed_e1170_exp06_c391_raw_data_Airyscan_processed_S11_11_batch.tif	RadialDistribution_MeanFrac_DNA_5of50	1.095471250092279	5	H2B	0.5008596167189654	Close to center
e1170_exp06_c391_raw_data_Airyscan_processed_e1170_exp06_c391_raw_data_Airyscan_processed_S11_11_batch.tif	RadialDistribution_MeanFrac_DNA_6of50	1.015395709669252	6	H2B	0.4006759220133714	Close to center
e1170_exp06_c391_raw_data_Airyscan_processed_e1170_exp06_c391_raw_data_Airyscan_processed_S11_11_batch.tif	RadialDistribution_MeanFrac_DNA_7of50	0.9353104713513064	7	H2B	0.3004800941277988	Close to center
e1170_exp06_c391_raw_data_Airyscan_processed_e1170_exp06_c391_raw_data_Airyscan_processed_S11_11_batch.tif	RadialDistribution_MeanFrac_DNA_8of50	0.862845211627414	8	H2B	0.2098177343286966	Close to center
e1170_exp06_c391_raw_data_Airyscan_processed_e1170_exp06_c391_raw_data_Airyscan_processed_S11_11_batch.tif	RadialDistribution_MeanFrac_DNA_9of50	0.8055567057295165	9	H2B	0.13814323604002637	Close to center
e1170_exp06_c391_raw_data_Airyscan_processed_e1170_exp06_c391_raw_data_Airyscan_processed_S11_11_batch.tif	RadialDistribution_MeanFrac_Ki67_10of50	1.171666120618009	10	Ki67	0.20874734231507522	Close to center
e1170_exp06_c391_raw_data_Airyscan_processed_e1170_exp06_c391_raw_data_Airyscan_processed_S11_11_batch.tif	RadialDistribution_MeanFrac_Ki67_11of50	1.1382250281297928	11	Ki67	0.1585613244082441	Close to center
e1170_exp06_c391_raw_data_Airyscan_processed_e1170_exp06_c391_raw_data_Airyscan_processed_S11_11_batch.tif	RadialDistribution_MeanFrac_Ki67_12of50	1.121139084758035	12	Ki67	0.1329199533820944	Close to center
e1170_exp06_c391_raw_data_Airyscan_processed_e1170_exp06_c391_raw_data_Airyscan_processed_S11_11_batch.tif	RadialDistribution_MeanFrac_Ki67_13of50	1.086495541947362	13	Ki67	0.08092938338306878	Close to center
e1170_exp06_c391_raw_data_Airyscan_processed_e1170_exp06_c391_raw_data_Airyscan_processed_S11_11_batch.tif	RadialDistribution_MeanFrac_Ki67_14of50	1.0325688287390775	14	Ki67	0	Close to center
e1170_exp06_c391_raw_data_Airyscan_processed_e1170_exp06_c391_raw_data_Airyscan_processed_S11_11_batch.tif	RadialDistribution_MeanFrac_Ki67_15of50	1.0357166116754533	15	Ki67	0.004723969196503866	Close to center
e1170_exp06_c391_raw_data_Airyscan_processed_e1170_exp06_c391_raw_data_Airyscan_processed_S11_11_batch.tif	RadialDistribution_MeanFrac_Ki67_1of50	1.6989116445866843	1	Ki67	1	Close to center
e1170_exp06_c391_raw_data_Airyscan_processed_e1170_exp06_c391_raw_data_Airyscan_processed_S11_11_batch.tif	RadialDistribution_MeanFrac_Ki67_2of50	1.6701883818595582	2	Ki67	0.9568941661198983	Close to center
e1170_exp06_c391_raw_data_Airyscan_processed_e1170_exp06_c391_raw_data_Airyscan_processed_S11_11_batch.tif	RadialDistribution_MeanFrac_Ki67_3of50	1.558998311854197	3	Ki67	0.7900280014957262	Close to center
e1170_exp06_c391_raw_data_Airyscan_processed_e1170_exp06_c391_raw_data_Airyscan_processed_S11_11_batch.tif	RadialDistribution_MeanFrac_Ki67_4of50	1.4966944541153882	4	Ki67	0.6965267942236757	Close to center
e1170_exp06_c391_raw_data_Airyscan_processed_e1170_exp06_c391_raw_data_Airyscan_processed_S11_11_batch.tif	RadialDistribution_MeanFrac_Ki67_5of50	1.3934629845440525	5	Ki67	0.5416043322173549	Close to center
e1170_exp06_c391_raw_data_Airyscan_processed_e1170_exp06_c391_raw_data_Airyscan_processed_S11_11_batch.tif	RadialDistribution_MeanFrac_Ki67_6of50	1.334889646563837	6	Ki67	0.45370162420104854	Close to center
e1170_exp06_c391_raw_data_Airyscan_processed_e1170_exp06_c391_raw_data_Airyscan_processed_S11_11_batch.tif	RadialDistribution_MeanFrac_Ki67_7of50	1.2751658813644953	7	Ki67	0.3640724366733473	Close to center
e1170_exp06_c391_raw_data_Airyscan_processed_e1170_exp06_c391_raw_data_Airyscan_processed_S11_11_batch.tif	RadialDistribution_MeanFrac_Ki67_8of50	1.2568487597256703	8	Ki67	0.33658340069488474	Close to center
e1170_exp06_c391_raw_data_Airyscan_processed_e1170_exp06_c391_raw_data_Airyscan_processed_S11_11_batch.tif	RadialDistribution_MeanFrac_Ki67_9of50	1.2080241288608615	9	Ki67	0.2633108603393584	Close to center
e1170_exp06_c391_raw_data_Airyscan_processed_e1170_exp06_c391_raw_data_Airyscan_processed_S11_11_batch.tif	RadialDistribution_MeanFrac_NPM1_10of50	1.2137235300119311	10	NPM1	0.6344142862919517	Close to center
e1170_exp06_c391_raw_data_Airyscan_processed_e1170_exp06_c391_raw_data_Airyscan_processed_S11_11_batch.tif	RadialDistribution_MeanFrac_NPM1_11of50	1.2160098754396873	11	NPM1	0.6784781899874418	Close to center
e1170_exp06_c391_raw_data_Airyscan_processed_e1170_exp06_c391_raw_data_Airyscan_processed_S11_11_batch.tif	RadialDistribution_MeanFrac_NPM1_12of50	1.2270523085659693	12	NPM1	0.8912949865805525	Close to center
e1170_exp06_c391_raw_data_Airyscan_processed_e1170_exp06_c391_raw_data_Airyscan_processed_S11_11_batch.tif	RadialDistribution_MeanFrac_NPM1_13of50	1.2236578396612507	13	NPM1	0.8258746222300777	Close to center
e1170_exp06_c391_raw_data_Airyscan_processed_e1170_exp06_c391_raw_data_Airyscan_processed_S11_11_batch.tif	RadialDistribution_MeanFrac_NPM1_14of50	1.2073709247662532	14	NPM1	0.5119828363619512	Close to center
e1170_exp06_c391_raw_data_Airyscan_processed_e1170_exp06_c391_raw_data_Airyscan_processed_S11_11_batch.tif	RadialDistribution_MeanFrac_NPM1_15of50	1.194325829999047	15	NPM1	0.26056947049761486	Close to center
e1170_exp06_c391_raw_data_Airyscan_processed_e1170_exp06_c391_raw_data_Airyscan_processed_S11_11_batch.tif	RadialDistribution_MeanFrac_NPM1_1of50	1.207556618697366	1	NPM1	0.5155616479439901	Close to center
e1170_exp06_c391_raw_data_Airyscan_processed_e1170_exp06_c391_raw_data_Airyscan_processed_S11_11_batch.tif	RadialDistribution_MeanFrac_NPM1_2of50	1.1808056520864838	2	NPM1	0	Close to center
e1170_exp06_c391_raw_data_Airyscan_processed_e1170_exp06_c391_raw_data_Airyscan_processed_S11_11_batch.tif	RadialDistribution_MeanFrac_NPM1_3of50	1.2162196995767445	3	NPM1	0.6825220542504854	Close to center
e1170_exp06_c391_raw_data_Airyscan_processed_e1170_exp06_c391_raw_data_Airyscan_processed_S11_11_batch.tif	RadialDistribution_MeanFrac_NPM1_4of50	1.2183447695846212	4	NPM1	0.7234777554478994	Close to center
e1170_exp06_c391_raw_data_Airyscan_processed_e1170_exp06_c391_raw_data_Airyscan_processed_S11_11_batch.tif	RadialDistribution_MeanFrac_NPM1_5of50	1.230274094033826	5	NPM1	0.9533872858716922	Close to center
e1170_exp06_c391_raw_data_Airyscan_processed_e1170_exp06_c391_raw_data_Airyscan_processed_S11_11_batch.tif	RadialDistribution_MeanFrac_NPM1_6of50	1.2326926896843395	6	NPM1	1	Close to center
e1170_exp06_c391_raw_data_Airyscan_processed_e1170_exp06_c391_raw_data_Airyscan_processed_S11_11_batch.tif	RadialDistribution_MeanFrac_NPM1_7of50	1.223288465898514	7	NPM1	0.8187558160727555	Close to center
e1170_exp06_c391_raw_data_Airyscan_processed_e1170_exp06_c391_raw_data_Airyscan_processed_S11_11_batch.tif	RadialDistribution_MeanFrac_NPM1_8of50	1.2197181568667104	8	NPM1	0.7499465489206238	Close to center
e1170_exp06_c391_raw_data_Airyscan_processed_e1170_exp06_c391_raw_data_Airyscan_processed_S11_11_batch.tif	RadialDistribution_MeanFrac_NPM1_9of50	1.213570648850856	9	NPM1	0.6314678632901216	Close to center
e1170_exp06_c391_raw_data_Airyscan_processed_e1170_exp06_c391_raw_data_Airyscan_processed_S12_12_batch.tif	RadialDistribution_MeanFrac_DNA_10of50	0.7285324873547248	10	H2B	0.1350589485738697	Close to center
e1170_exp06_c391_raw_data_Airyscan_processed_e1170_exp06_c391_raw_data_Airyscan_processed_S12_12_batch.tif	RadialDistribution_MeanFrac_DNA_11of50	0.6687404442599256	11	H2B	0.08306154723889723	Close to center
e1170_exp06_c391_raw_data_Airyscan_processed_e1170_exp06_c391_raw_data_Airyscan_processed_S12_12_batch.tif	RadialDistribution_MeanFrac_DNA_12of50	0.6277470078666494	12	H2B	0.04741211875455332	Close to center
e1170_exp06_c391_raw_data_Airyscan_processed_e1170_exp06_c391_raw_data_Airyscan_processed_S12_12_batch.tif	RadialDistribution_MeanFrac_DNA_13of50	0.5947671918810763	13	H2B	0.018731634880862973	Close to center
e1170_exp06_c391_raw_data_Airyscan_processed_e1170_exp06_c391_raw_data_Airyscan_processed_S12_12_batch.tif	RadialDistribution_MeanFrac_DNA_14of50	0.5867462709425844	14	H2B	0.011756341455053831	Close to center
e1170_exp06_c391_raw_data_Airyscan_processed_e1170_exp06_c391_raw_data_Airyscan_processed_S12_12_batch.tif	RadialDistribution_MeanFrac_DNA_15of50	0.573227601607758	15	H2B	0	Close to center
e1170_exp06_c391_raw_data_Airyscan_processed_e1170_exp06_c391_raw_data_Airyscan_processed_S12_12_batch.tif	RadialDistribution_MeanFrac_DNA_1of50	1.723132049901487	1	H2B	1	Close to center
e1170_exp06_c391_raw_data_Airyscan_processed_e1170_exp06_c391_raw_data_Airyscan_processed_S12_12_batch.tif	RadialDistribution_MeanFrac_DNA_2of50	1.6813473642684578	2	H2B	0.9636624715253246	Close to center
e1170_exp06_c391_raw_data_Airyscan_processed_e1170_exp06_c391_raw_data_Airyscan_processed_S12_12_batch.tif	RadialDistribution_MeanFrac_DNA_3of50	1.6825920397174845	3	H2B	0.9647448879390307	Close to center
e1170_exp06_c391_raw_data_Airyscan_processed_e1170_exp06_c391_raw_data_Airyscan_processed_S12_12_batch.tif	RadialDistribution_MeanFrac_DNA_4of50	1.5054594667161585	4	H2B	0.8107037645533772	Close to center
e1170_exp06_c391_raw_data_Airyscan_processed_e1170_exp06_c391_raw_data_Airyscan_processed_S12_12_batch.tif	RadialDistribution_MeanFrac_DNA_5of50	1.3698025841588208	5	H2B	0.6927314558466579	Close to center
e1170_exp06_c391_raw_data_Airyscan_processed_e1170_exp06_c391_raw_data_Airyscan_processed_S12_12_batch.tif	RadialDistribution_MeanFrac_DNA_6of50	1.181822222096539	6	H2B	0.5292566885812438	Close to center
e1170_exp06_c391_raw_data_Airyscan_processed_e1170_exp06_c391_raw_data_Airyscan_processed_S12_12_batch.tif	RadialDistribution_MeanFrac_DNA_7of50	1.035529271831711	7	H2B	0.4020348568178282	Close to center
e1170_exp06_c391_raw_data_Airyscan_processed_e1170_exp06_c391_raw_data_Airyscan_processed_S12_12_batch.tif	RadialDistribution_MeanFrac_DNA_8of50	0.9080268461855674	8	H2B	0.2911539694229351	Close to center
e1170_exp06_c391_raw_data_Airyscan_processed_e1170_exp06_c391_raw_data_Airyscan_processed_S12_12_batch.tif	RadialDistribution_MeanFrac_DNA_9of50	0.8069393703080963	9	H2B	0.20324451222632323	Close to center
e1170_exp06_c391_raw_data_Airyscan_processed_e1170_exp06_c391_raw_data_Airyscan_processed_S12_12_batch.tif	RadialDistribution_MeanFrac_Ki67_10of50	1.1232098944087128	10	Ki67	0.3001490745277866	Close to center
e1170_exp06_c391_raw_data_Airyscan_processed_e1170_exp06_c391_raw_data_Airyscan_processed_S12_12_batch.tif	RadialDistribution_MeanFrac_Ki67_11of50	1.0879839145885235	11	Ki67	0.21615620902412308	Close to center
e1170_exp06_c391_raw_data_Airyscan_processed_e1170_exp06_c391_raw_data_Airyscan_processed_S12_12_batch.tif	RadialDistribution_MeanFrac_Ki67_12of50	1.066739800929575	12	Ki67	0.1655017207626517	Close to center
e1170_exp06_c391_raw_data_Airyscan_processed_e1170_exp06_c391_raw_data_Airyscan_processed_S12_12_batch.tif	RadialDistribution_MeanFrac_Ki67_13of50	1.059324156352598	13	Ki67	0.14781984957677138	Close to center
e1170_exp06_c391_raw_data_Airyscan_processed_e1170_exp06_c391_raw_data_Airyscan_processed_S12_12_batch.tif	RadialDistribution_MeanFrac_Ki67_14of50	1.037483708632556	14	Ki67	0.09574346171607377	Close to center
e1170_exp06_c391_raw_data_Airyscan_processed_e1170_exp06_c391_raw_data_Airyscan_processed_S12_12_batch.tif	RadialDistribution_MeanFrac_Ki67_15of50	0.9973296166141288	15	Ki67	0	Close to center
e1170_exp06_c391_raw_data_Airyscan_processed_e1170_exp06_c391_raw_data_Airyscan_processed_S12_12_batch.tif	RadialDistribution_MeanFrac_Ki67_1of50	1.3750665192650815	1	Ki67	0.9006762912510362	Close to center
e1170_exp06_c391_raw_data_Airyscan_processed_e1170_exp06_c391_raw_data_Airyscan_processed_S12_12_batch.tif	RadialDistribution_MeanFrac_Ki67_2of50	1.3974309029191163	2	Ki67	0.9540019525360935	Close to center
e1170_exp06_c391_raw_data_Airyscan_processed_e1170_exp06_c391_raw_data_Airyscan_processed_S12_12_batch.tif	RadialDistribution_MeanFrac_Ki67_3of50	1.4167221401214118	3	Ki67	1	Close to center
e1170_exp06_c391_raw_data_Airyscan_processed_e1170_exp06_c391_raw_data_Airyscan_processed_S12_12_batch.tif	RadialDistribution_MeanFrac_Ki67_4of50	1.391363647766304	4	Ki67	0.9395351825944808	Close to center
e1170_exp06_c391_raw_data_Airyscan_processed_e1170_exp06_c391_raw_data_Airyscan_processed_S12_12_batch.tif	RadialDistribution_MeanFrac_Ki67_5of50	1.3658651280814762	5	Ki67	0.8787364838680715	Close to center
e1170_exp06_c391_raw_data_Airyscan_processed_e1170_exp06_c391_raw_data_Airyscan_processed_S12_12_batch.tif	RadialDistribution_MeanFrac_Ki67_6of50	1.3034458394077113	6	Ki67	0.7299038624570678	Close to center
e1170_exp06_c391_raw_data_Airyscan_processed_e1170_exp06_c391_raw_data_Airyscan_processed_S12_12_batch.tif	RadialDistribution_MeanFrac_Ki67_7of50	1.2734139954296089	7	Ki67	0.6582959002383972	Close to center
e1170_exp06_c391_raw_data_Airyscan_processed_e1170_exp06_c391_raw_data_Airyscan_processed_S12_12_batch.tif	RadialDistribution_MeanFrac_Ki67_8of50	1.215226043241863	8	Ki67	0.519552482255803	Close to center
e1170_exp06_c391_raw_data_Airyscan_processed_e1170_exp06_c391_raw_data_Airyscan_processed_S12_12_batch.tif	RadialDistribution_MeanFrac_Ki67_9of50	1.1682651730966005	9	Ki67	0.4075789311954754	Close to center
e1170_exp06_c391_raw_data_Airyscan_processed_e1170_exp06_c391_raw_data_Airyscan_processed_S12_12_batch.tif	RadialDistribution_MeanFrac_NPM1_10of50	1.1377322286439535	10	NPM1	0.7433234087243739	Close to center
e1170_exp06_c391_raw_data_Airyscan_processed_e1170_exp06_c391_raw_data_Airyscan_processed_S12_12_batch.tif	RadialDistribution_MeanFrac_NPM1_11of50	1.1466777972153632	11	NPM1	0.7812145575521732	Close to center
e1170_exp06_c391_raw_data_Airyscan_processed_e1170_exp06_c391_raw_data_Airyscan_processed_S12_12_batch.tif	RadialDistribution_MeanFrac_NPM1_12of50	1.1627725969422578	12	NPM1	0.8493880276829017	Close to center
e1170_exp06_c391_raw_data_Airyscan_processed_e1170_exp06_c391_raw_data_Airyscan_processed_S12_12_batch.tif	RadialDistribution_MeanFrac_NPM1_13of50	1.183123538908469	13	NPM1	0.9355894317269268	Close to center
e1170_exp06_c391_raw_data_Airyscan_processed_e1170_exp06_c391_raw_data_Airyscan_processed_S12_12_batch.tif	RadialDistribution_MeanFrac_NPM1_14of50	1.1871138068937337	14	NPM1	0.9524911900540263	Close to center
e1170_exp06_c391_raw_data_Airyscan_processed_e1170_exp06_c391_raw_data_Airyscan_processed_S12_12_batch.tif	RadialDistribution_MeanFrac_NPM1_15of50	1.1983299703056485	15	NPM1	1	Close to center
e1170_exp06_c391_raw_data_Airyscan_processed_e1170_exp06_c391_raw_data_Airyscan_processed_S12_12_batch.tif	RadialDistribution_MeanFrac_NPM1_1of50	0.9622440017311964	1	NPM1	0	Close to center
e1170_exp06_c391_raw_data_Airyscan_processed_e1170_exp06_c391_raw_data_Airyscan_processed_S12_12_batch.tif	RadialDistribution_MeanFrac_NPM1_2of50	0.989796768844665	2	NPM1	0.11670650009333196	Close to center
e1170_exp06_c391_raw_data_Airyscan_processed_e1170_exp06_c391_raw_data_Airyscan_processed_S12_12_batch.tif	RadialDistribution_MeanFrac_NPM1_3of50	1.0025661228387888	3	NPM1	0.1707942295387893	Close to center
e1170_exp06_c391_raw_data_Airyscan_processed_e1170_exp06_c391_raw_data_Airyscan_processed_S12_12_batch.tif	RadialDistribution_MeanFrac_NPM1_4of50	1.0156600568442753	4	NPM1	0.2262567971981512	Close to center
e1170_exp06_c391_raw_data_Airyscan_processed_e1170_exp06_c391_raw_data_Airyscan_processed_S12_12_batch.tif	RadialDistribution_MeanFrac_NPM1_5of50	1.0411862669801857	5	NPM1	0.33437931837145185	Close to center
e1170_exp06_c391_raw_data_Airyscan_processed_e1170_exp06_c391_raw_data_Airyscan_processed_S12_12_batch.tif	RadialDistribution_MeanFrac_NPM1_6of50	1.0785008612173046	6	NPM1	0.4924344305089247	Close to center
e1170_exp06_c391_raw_data_Airyscan_processed_e1170_exp06_c391_raw_data_Airyscan_processed_S12_12_batch.tif	RadialDistribution_MeanFrac_NPM1_7of50	1.0964885448055657	7	NPM1	0.5686256743040361	Close to center
e1170_exp06_c391_raw_data_Airyscan_processed_e1170_exp06_c391_raw_data_Airyscan_processed_S12_12_batch.tif	RadialDistribution_MeanFrac_NPM1_8of50	1.122934233024685	8	NPM1	0.6806428703229489	Close to center
e1170_exp06_c391_raw_data_Airyscan_processed_e1170_exp06_c391_raw_data_Airyscan_processed_S12_12_batch.tif	RadialDistribution_MeanFrac_NPM1_9of50	1.1321418453547056	9	NPM1	0.7196439697343989	Close to center
e1170_exp06_c391_raw_data_Airyscan_processed_e1170_exp06_c391_raw_data_Airyscan_processed_S14_14_batch.tif	RadialDistribution_MeanFrac_DNA_10of50	0.739044277975415	10	H2B	0.16601990674578154	Close to center
e1170_exp06_c391_raw_data_Airyscan_processed_e1170_exp06_c391_raw_data_Airyscan_processed_S14_14_batch.tif	RadialDistribution_MeanFrac_DNA_11of50	0.6985317995237006	11	H2B	0.11580936380422646	Close to center
e1170_exp06_c391_raw_data_Airyscan_processed_e1170_exp06_c391_raw_data_Airyscan_processed_S14_14_batch.tif	RadialDistribution_MeanFrac_DNA_12of50	0.671145836236498	12	H2B	0.0818676219464226	Close to center
e1170_exp06_c391_raw_data_Airyscan_processed_e1170_exp06_c391_raw_data_Airyscan_processed_S14_14_batch.tif	RadialDistribution_MeanFrac_DNA_13of50	0.6452598336352554	13	H2B	0.04978490830193327	Close to center
e1170_exp06_c391_raw_data_Airyscan_processed_e1170_exp06_c391_raw_data_Airyscan_processed_S14_14_batch.tif	RadialDistribution_MeanFrac_DNA_14of50	0.618892736523796	14	H2B	0.017105933517978508	Close to center
e1170_exp06_c391_raw_data_Airyscan_processed_e1170_exp06_c391_raw_data_Airyscan_processed_S14_14_batch.tif	RadialDistribution_MeanFrac_DNA_15of50	0.6050907793561505	15	H2B	0	Close to center
e1170_exp06_c391_raw_data_Airyscan_processed_e1170_exp06_c391_raw_data_Airyscan_processed_S14_14_batch.tif	RadialDistribution_MeanFrac_DNA_1of50	1.3626653431342814	1	H2B	0.9389262671586052	Close to center
e1170_exp06_c391_raw_data_Airyscan_processed_e1170_exp06_c391_raw_data_Airyscan_processed_S14_14_batch.tif	RadialDistribution_MeanFrac_DNA_2of50	1.4119428083985546	2	H2B	1	Close to center
e1170_exp06_c391_raw_data_Airyscan_processed_e1170_exp06_c391_raw_data_Airyscan_processed_S14_14_batch.tif	RadialDistribution_MeanFrac_DNA_3of50	1.325931962978545	3	H2B	0.8933994805440476	Close to center
e1170_exp06_c391_raw_data_Airyscan_processed_e1170_exp06_c391_raw_data_Airyscan_processed_S14_14_batch.tif	RadialDistribution_MeanFrac_DNA_4of50	1.2127410120455386	4	H2B	0.7531123561907199	Close to center
e1170_exp06_c391_raw_data_Airyscan_processed_e1170_exp06_c391_raw_data_Airyscan_processed_S14_14_batch.tif	RadialDistribution_MeanFrac_DNA_5of50	1.1011366105395182	5	H2B	0.6147915768050922	Close to center
e1170_exp06_c391_raw_data_Airyscan_processed_e1170_exp06_c391_raw_data_Airyscan_processed_S14_14_batch.tif	RadialDistribution_MeanFrac_DNA_6of50	0.9675766901917922	6	H2B	0.44925946491806024	Close to center
e1170_exp06_c391_raw_data_Airyscan_processed_e1170_exp06_c391_raw_data_Airyscan_processed_S14_14_batch.tif	RadialDistribution_MeanFrac_DNA_7of50	0.8730612213590165	7	H2B	0.33211844595706264	Close to center
e1170_exp06_c391_raw_data_Airyscan_processed_e1170_exp06_c391_raw_data_Airyscan_processed_S14_14_batch.tif	RadialDistribution_MeanFrac_DNA_8of50	0.8089018940277608	8	H2B	0.2526003620682461	Close to center
e1170_exp06_c391_raw_data_Airyscan_processed_e1170_exp06_c391_raw_data_Airyscan_processed_S14_14_batch.tif	RadialDistribution_MeanFrac_DNA_9of50	0.7698236881606852	9	H2B	0.2041674345171377	Close to center
e1170_exp06_c391_raw_data_Airyscan_processed_e1170_exp06_c391_raw_data_Airyscan_processed_S14_14_batch.tif	RadialDistribution_MeanFrac_Ki67_10of50	1.0525081642179308	10	Ki67	0.27918919702237355	Close to center
e1170_exp06_c391_raw_data_Airyscan_processed_e1170_exp06_c391_raw_data_Airyscan_processed_S14_14_batch.tif	RadialDistribution_MeanFrac_Ki67_11of50	1.0086570359496112	11	Ki67	0.2075563269375731	Close to center
e1170_exp06_c391_raw_data_Airyscan_processed_e1170_exp06_c391_raw_data_Airyscan_processed_S14_14_batch.tif	RadialDistribution_MeanFrac_Ki67_12of50	0.982759595350081	12	Ki67	0.16525164582095933	Close to center
e1170_exp06_c391_raw_data_Airyscan_processed_e1170_exp06_c391_raw_data_Airyscan_processed_S14_14_batch.tif	RadialDistribution_MeanFrac_Ki67_13of50	0.9399516909996958	13	Ki67	0.09532293082483746	Close to center
e1170_exp06_c391_raw_data_Airyscan_processed_e1170_exp06_c391_raw_data_Airyscan_processed_S14_14_batch.tif	RadialDistribution_MeanFrac_Ki67_14of50	0.9040753945809956	14	Ki67	0.036717321756822005	Close to center
e1170_exp06_c391_raw_data_Airyscan_processed_e1170_exp06_c391_raw_data_Airyscan_processed_S14_14_batch.tif	RadialDistribution_MeanFrac_Ki67_15of50	0.8815983392274757	15	Ki67	0	Close to center
e1170_exp06_c391_raw_data_Airyscan_processed_e1170_exp06_c391_raw_data_Airyscan_processed_S14_14_batch.tif	RadialDistribution_MeanFrac_Ki67_1of50	1.448691065757416	1	Ki67	0.9263725064721385	Close to center
e1170_exp06_c391_raw_data_Airyscan_processed_e1170_exp06_c391_raw_data_Airyscan_processed_S14_14_batch.tif	RadialDistribution_MeanFrac_Ki67_2of50	1.4937632324728216	2	Ki67	1	Close to center
e1170_exp06_c391_raw_data_Airyscan_processed_e1170_exp06_c391_raw_data_Airyscan_processed_S14_14_batch.tif	RadialDistribution_MeanFrac_Ki67_3of50	1.4379406327469542	3	Ki67	0.908811171072016	Close to center
e1170_exp06_c391_raw_data_Airyscan_processed_e1170_exp06_c391_raw_data_Airyscan_processed_S14_14_batch.tif	RadialDistribution_MeanFrac_Ki67_4of50	1.408767050340606	4	Ki67	0.8611547590035509	Close to center
e1170_exp06_c391_raw_data_Airyscan_processed_e1170_exp06_c391_raw_data_Airyscan_processed_S14_14_batch.tif	RadialDistribution_MeanFrac_Ki67_5of50	1.331650359495303	5	Ki67	0.7351810357531459	Close to center
e1170_exp06_c391_raw_data_Airyscan_processed_e1170_exp06_c391_raw_data_Airyscan_processed_S14_14_batch.tif	RadialDistribution_MeanFrac_Ki67_6of50	1.2648972211705274	6	Ki67	0.6261366605180864	Close to center
e1170_exp06_c391_raw_data_Airyscan_processed_e1170_exp06_c391_raw_data_Airyscan_processed_S14_14_batch.tif	RadialDistribution_MeanFrac_Ki67_7of50	1.2081193210822987	7	Ki67	0.5333873037439254	Close to center
e1170_exp06_c391_raw_data_Airyscan_processed_e1170_exp06_c391_raw_data_Airyscan_processed_S14_14_batch.tif	RadialDistribution_MeanFrac_Ki67_8of50	1.1387923013155552	8	Ki67	0.4201383727259908	Close to center
e1170_exp06_c391_raw_data_Airyscan_processed_e1170_exp06_c391_raw_data_Airyscan_processed_S14_14_batch.tif	RadialDistribution_MeanFrac_Ki67_9of50	1.0931122818038534	9	Ki67	0.34551792321028507	Close to center
e1170_exp06_c391_raw_data_Airyscan_processed_e1170_exp06_c391_raw_data_Airyscan_processed_S14_14_batch.tif	RadialDistribution_MeanFrac_NPM1_10of50	1.212234406066781	10	NPM1	0.9730555537198116	Close to center
e1170_exp06_c391_raw_data_Airyscan_processed_e1170_exp06_c391_raw_data_Airyscan_processed_S14_14_batch.tif	RadialDistribution_MeanFrac_NPM1_11of50	1.2141483942581364	11	NPM1	0.9828738091723289	Close to center
e1170_exp06_c391_raw_data_Airyscan_processed_e1170_exp06_c391_raw_data_Airyscan_processed_S14_14_batch.tif	RadialDistribution_MeanFrac_NPM1_12of50	1.217487004377377	12	NPM1	1	Close to center
e1170_exp06_c391_raw_data_Airyscan_processed_e1170_exp06_c391_raw_data_Airyscan_processed_S14_14_batch.tif	RadialDistribution_MeanFrac_NPM1_13of50	1.2153361125351536	13	NPM1	0.9889664911972481	Close to center
e1170_exp06_c391_raw_data_Airyscan_processed_e1170_exp06_c391_raw_data_Airyscan_processed_S14_14_batch.tif	RadialDistribution_MeanFrac_NPM1_14of50	1.2028092731790854	14	NPM1	0.9247071037224359	Close to center
e1170_exp06_c391_raw_data_Airyscan_processed_e1170_exp06_c391_raw_data_Airyscan_processed_S14_14_batch.tif	RadialDistribution_MeanFrac_NPM1_15of50	1.2002203798088114	15	NPM1	0.911426762410258	Close to center
e1170_exp06_c391_raw_data_Airyscan_processed_e1170_exp06_c391_raw_data_Airyscan_processed_S14_14_batch.tif	RadialDistribution_MeanFrac_NPM1_1of50	1.022545224688325	1	NPM1	0	Close to center
e1170_exp06_c391_raw_data_Airyscan_processed_e1170_exp06_c391_raw_data_Airyscan_processed_S14_14_batch.tif	RadialDistribution_MeanFrac_NPM1_2of50	1.089918199011532	2	NPM1	0.3456056184091088	Close to center
e1170_exp06_c391_raw_data_Airyscan_processed_e1170_exp06_c391_raw_data_Airyscan_processed_S14_14_batch.tif	RadialDistribution_MeanFrac_NPM1_3of50	1.0724014110496671	3	NPM1	0.2557491084818594	Close to center
e1170_exp06_c391_raw_data_Airyscan_processed_e1170_exp06_c391_raw_data_Airyscan_processed_S14_14_batch.tif	RadialDistribution_MeanFrac_NPM1_4of50	1.0953021423279148	4	NPM1	0.37322382998474196	Close to center
e1170_exp06_c391_raw_data_Airyscan_processed_e1170_exp06_c391_raw_data_Airyscan_processed_S14_14_batch.tif	RadialDistribution_MeanFrac_NPM1_5of50	1.1216226190267544	5	NPM1	0.5082409450476236	Close to center
e1170_exp06_c391_raw_data_Airyscan_processed_e1170_exp06_c391_raw_data_Airyscan_processed_S14_14_batch.tif	RadialDistribution_MeanFrac_NPM1_6of50	1.1485268250817844	6	NPM1	0.6462524380069287	Close to center
e1170_exp06_c391_raw_data_Airyscan_processed_e1170_exp06_c391_raw_data_Airyscan_processed_S14_14_batch.tif	RadialDistribution_MeanFrac_NPM1_7of50	1.1706419486020092	7	NPM1	0.7596971985682628	Close to center
e1170_exp06_c391_raw_data_Airyscan_processed_e1170_exp06_c391_raw_data_Airyscan_processed_S14_14_batch.tif	RadialDistribution_MeanFrac_NPM1_8of50	1.1786953271467722	8	NPM1	0.8010089099808125	Close to center
e1170_exp06_c391_raw_data_Airyscan_processed_e1170_exp06_c391_raw_data_Airyscan_processed_S14_14_batch.tif	RadialDistribution_MeanFrac_NPM1_9of50	1.1952995947290042	9	NPM1	0.8861844306348107	Close to center
e1170_exp06_c391_raw_data_Airyscan_processed_e1170_exp06_c391_raw_data_Airyscan_processed_S15_15_batch.tif	RadialDistribution_MeanFrac_DNA_10of50	0.735944421670349	10	H2B	0.20310662003244934	Close to center
e1170_exp06_c391_raw_data_Airyscan_processed_e1170_exp06_c391_raw_data_Airyscan_processed_S15_15_batch.tif	RadialDistribution_MeanFrac_DNA_11of50	0.6993392726415505	11	H2B	0.1506425303150226	Close to center
e1170_exp06_c391_raw_data_Airyscan_processed_e1170_exp06_c391_raw_data_Airyscan_processed_S15_15_batch.tif	RadialDistribution_MeanFrac_DNA_12of50	0.6648970575049867	12	H2B	0.10127845140989417	Close to center
e1170_exp06_c391_raw_data_Airyscan_processed_e1170_exp06_c391_raw_data_Airyscan_processed_S15_15_batch.tif	RadialDistribution_MeanFrac_DNA_13of50	0.6270534773627108	13	H2B	0.047039388423127174	Close to center
e1170_exp06_c391_raw_data_Airyscan_processed_e1170_exp06_c391_raw_data_Airyscan_processed_S15_15_batch.tif	RadialDistribution_MeanFrac_DNA_14of50	0.6086605847897811	14	H2B	0.02067789579950744	Close to center
e1170_exp06_c391_raw_data_Airyscan_processed_e1170_exp06_c391_raw_data_Airyscan_processed_S15_15_batch.tif	RadialDistribution_MeanFrac_DNA_15of50	0.5942332410310365	15	H2B	0	Close to center
e1170_exp06_c391_raw_data_Airyscan_processed_e1170_exp06_c391_raw_data_Airyscan_processed_S15_15_batch.tif	RadialDistribution_MeanFrac_DNA_1of50	1.291951417901254	1	H2B	1	Close to center
e1170_exp06_c391_raw_data_Airyscan_processed_e1170_exp06_c391_raw_data_Airyscan_processed_S15_15_batch.tif	RadialDistribution_MeanFrac_DNA_2of50	1.2622108506145695	2	H2B	0.957374527033117	Close to center
e1170_exp06_c391_raw_data_Airyscan_processed_e1170_exp06_c391_raw_data_Airyscan_processed_S15_15_batch.tif	RadialDistribution_MeanFrac_DNA_3of50	1.1686700179175276	3	H2B	0.8233077421936538	Close to center
e1170_exp06_c391_raw_data_Airyscan_processed_e1170_exp06_c391_raw_data_Airyscan_processed_S15_15_batch.tif	RadialDistribution_MeanFrac_DNA_4of50	1.0939408496740952	4	H2B	0.7162026520286705	Close to center
e1170_exp06_c391_raw_data_Airyscan_processed_e1170_exp06_c391_raw_data_Airyscan_processed_S15_15_batch.tif	RadialDistribution_MeanFrac_DNA_5of50	1.011898960469997	5	H2B	0.5986166525179272	Close to center
e1170_exp06_c391_raw_data_Airyscan_processed_e1170_exp06_c391_raw_data_Airyscan_processed_S15_15_batch.tif	RadialDistribution_MeanFrac_DNA_6of50	0.9349098843147448	6	H2B	0.48827256416322024	Close to center
e1170_exp06_c391_raw_data_Airyscan_processed_e1170_exp06_c391_raw_data_Airyscan_processed_S15_15_batch.tif	RadialDistribution_MeanFrac_DNA_7of50	0.8652002105238437	7	H2B	0.38836163149467406	Close to center
e1170_exp06_c391_raw_data_Airyscan_processed_e1170_exp06_c391_raw_data_Airyscan_processed_S15_15_batch.tif	RadialDistribution_MeanFrac_DNA_8of50	0.8112146797329034	8	H2B	0.3109872236311648	Close to center
e1170_exp06_c391_raw_data_Airyscan_processed_e1170_exp06_c391_raw_data_Airyscan_processed_S15_15_batch.tif	RadialDistribution_MeanFrac_DNA_9of50	0.7646757760966024	9	H2B	0.2442856452875098	Close to center
e1170_exp06_c391_raw_data_Airyscan_processed_e1170_exp06_c391_raw_data_Airyscan_processed_S15_15_batch.tif	RadialDistribution_MeanFrac_Ki67_10of50	1.1559752421534422	10	Ki67	0.291151958919175	Close to center
e1170_exp06_c391_raw_data_Airyscan_processed_e1170_exp06_c391_raw_data_Airyscan_processed_S15_15_batch.tif	RadialDistribution_MeanFrac_Ki67_11of50	1.0787748583665395	11	Ki67	0.1768325908197905	Close to center
e1170_exp06_c391_raw_data_Airyscan_processed_e1170_exp06_c391_raw_data_Airyscan_processed_S15_15_batch.tif	RadialDistribution_MeanFrac_Ki67_12of50	1.0291073933897767	12	Ki67	0.10328433972670306	Close to center
e1170_exp06_c391_raw_data_Airyscan_processed_e1170_exp06_c391_raw_data_Airyscan_processed_S15_15_batch.tif	RadialDistribution_MeanFrac_Ki67_13of50	0.9801398616257054	13	Ki67	0.0307725591621499	Close to center
e1170_exp06_c391_raw_data_Airyscan_processed_e1170_exp06_c391_raw_data_Airyscan_processed_S15_15_batch.tif	RadialDistribution_MeanFrac_Ki67_14of50	0.959736660427661	14	Ki67	5.592240237725771e-4	Close to center
e1170_exp06_c391_raw_data_Airyscan_processed_e1170_exp06_c391_raw_data_Airyscan_processed_S15_15_batch.tif	RadialDistribution_MeanFrac_Ki67_15of50	0.959359013927546	15	Ki67	0	Close to center
e1170_exp06_c391_raw_data_Airyscan_processed_e1170_exp06_c391_raw_data_Airyscan_processed_S15_15_batch.tif	RadialDistribution_MeanFrac_Ki67_1of50	1.6346635145593884	1	Ki67	1	Close to center
e1170_exp06_c391_raw_data_Airyscan_processed_e1170_exp06_c391_raw_data_Airyscan_processed_S15_15_batch.tif	RadialDistribution_MeanFrac_Ki67_2of50	1.4976943038770545	2	Ki67	0.7971741480262905	Close to center
e1170_exp06_c391_raw_data_Airyscan_processed_e1170_exp06_c391_raw_data_Airyscan_processed_S15_15_batch.tif	RadialDistribution_MeanFrac_Ki67_3of50	1.5497711237126564	3	Ki67	0.8742902042451912	Close to center
e1170_exp06_c391_raw_data_Airyscan_processed_e1170_exp06_c391_raw_data_Airyscan_processed_S15_15_batch.tif	RadialDistribution_MeanFrac_Ki67_4of50	1.4573117401634612	4	Ki67	0.7373751037791254	Close to center
e1170_exp06_c391_raw_data_Airyscan_processed_e1170_exp06_c391_raw_data_Airyscan_processed_S15_15_batch.tif	RadialDistribution_MeanFrac_Ki67_5of50	1.4678186193612213	5	Ki67	0.7529338320090266	Close to center
e1170_exp06_c391_raw_data_Airyscan_processed_e1170_exp06_c391_raw_data_Airyscan_processed_S15_15_batch.tif	RadialDistribution_MeanFrac_Ki67_6of50	1.4075672963483885	6	Ki67	0.6637128613854648	Close to center
e1170_exp06_c391_raw_data_Airyscan_processed_e1170_exp06_c391_raw_data_Airyscan_processed_S15_15_batch.tif	RadialDistribution_MeanFrac_Ki67_7of50	1.3597328633589076	7	Ki67	0.5928789887476769	Close to center
e1170_exp06_c391_raw_data_Airyscan_processed_e1170_exp06_c391_raw_data_Airyscan_processed_S15_15_batch.tif	RadialDistribution_MeanFrac_Ki67_8of50	1.2812130208238717	8	Ki67	0.47660574836268077	Close to center
e1170_exp06_c391_raw_data_Airyscan_processed_e1170_exp06_c391_raw_data_Airyscan_processed_S15_15_batch.tif	RadialDistribution_MeanFrac_Ki67_9of50	1.2080702410406567	9	Ki67	0.36829493492255183	Close to center
e1170_exp06_c391_raw_data_Airyscan_processed_e1170_exp06_c391_raw_data_Airyscan_processed_S15_15_batch.tif	RadialDistribution_MeanFrac_NPM1_10of50	1.1829747483134108	10	NPM1	0.701968202407713	Close to center
e1170_exp06_c391_raw_data_Airyscan_processed_e1170_exp06_c391_raw_data_Airyscan_processed_S15_15_batch.tif	RadialDistribution_MeanFrac_NPM1_11of50	1.188549440052785	11	NPM1	0.7618143320213825	Close to center
e1170_exp06_c391_raw_data_Airyscan_processed_e1170_exp06_c391_raw_data_Airyscan_processed_S15_15_batch.tif	RadialDistribution_MeanFrac_NPM1_12of50	1.1971516145564638	12	NPM1	0.8541614741369674	Close to center
e1170_exp06_c391_raw_data_Airyscan_processed_e1170_exp06_c391_raw_data_Airyscan_processed_S15_15_batch.tif	RadialDistribution_MeanFrac_NPM1_13of50	1.198797088973484	13	NPM1	0.8718261773781236	Close to center
e1170_exp06_c391_raw_data_Airyscan_processed_e1170_exp06_c391_raw_data_Airyscan_processed_S15_15_batch.tif	RadialDistribution_MeanFrac_NPM1_14of50	1.1988850626304208	14	NPM1	0.8727706032086036	Close to center
e1170_exp06_c391_raw_data_Airyscan_processed_e1170_exp06_c391_raw_data_Airyscan_processed_S15_15_batch.tif	RadialDistribution_MeanFrac_NPM1_15of50	1.2107365335923217	15	NPM1	1	Close to center
e1170_exp06_c391_raw_data_Airyscan_processed_e1170_exp06_c391_raw_data_Airyscan_processed_S15_15_batch.tif	RadialDistribution_MeanFrac_NPM1_1of50	1.1175861197667152	1	NPM1	0	Close to center
e1170_exp06_c391_raw_data_Airyscan_processed_e1170_exp06_c391_raw_data_Airyscan_processed_S15_15_batch.tif	RadialDistribution_MeanFrac_NPM1_2of50	1.1334682226418036	2	NPM1	0.17049954179293728	Close to center
e1170_exp06_c391_raw_data_Airyscan_processed_e1170_exp06_c391_raw_data_Airyscan_processed_S15_15_batch.tif	RadialDistribution_MeanFrac_NPM1_3of50	1.1367951802124163	3	NPM1	0.20621551377821878	Close to center
e1170_exp06_c391_raw_data_Airyscan_processed_e1170_exp06_c391_raw_data_Airyscan_processed_S15_15_batch.tif	RadialDistribution_MeanFrac_NPM1_4of50	1.152922277901231	4	NPM1	0.3793451546084493	Close to center
e1170_exp06_c391_raw_data_Airyscan_processed_e1170_exp06_c391_raw_data_Airyscan_processed_S15_15_batch.tif	RadialDistribution_MeanFrac_NPM1_5of50	1.1713062631442055	5	NPM1	0.5767032176374826	Close to center
e1170_exp06_c391_raw_data_Airyscan_processed_e1170_exp06_c391_raw_data_Airyscan_processed_S15_15_batch.tif	RadialDistribution_MeanFrac_NPM1_6of50	1.1749950465478285	6	NPM1	0.6163035076644171	Close to center
e1170_exp06_c391_raw_data_Airyscan_processed_e1170_exp06_c391_raw_data_Airyscan_processed_S15_15_batch.tif	RadialDistribution_MeanFrac_NPM1_7of50	1.19095812723611	7	NPM1	0.7876723726290664	Close to center
e1170_exp06_c391_raw_data_Airyscan_processed_e1170_exp06_c391_raw_data_Airyscan_processed_S15_15_batch.tif	RadialDistribution_MeanFrac_NPM1_8of50	1.1851800332590714	8	NPM1	0.7256426538147599	Close to center
e1170_exp06_c391_raw_data_Airyscan_processed_e1170_exp06_c391_raw_data_Airyscan_processed_S15_15_batch.tif	RadialDistribution_MeanFrac_NPM1_9of50	1.180867949727199	9	NPM1	0.6793510341130444	Close to center
e1170_exp06_c391_raw_data_Airyscan_processed_e1170_exp06_c391_raw_data_Airyscan_processed_S16_16_batch.tif	RadialDistribution_MeanFrac_DNA_10of50	0.7717747633065669	10	H2B	0.28264012407665323	Close to center
e1170_exp06_c391_raw_data_Airyscan_processed_e1170_exp06_c391_raw_data_Airyscan_processed_S16_16_batch.tif	RadialDistribution_MeanFrac_DNA_11of50	0.736981434793789	11	H2B	0.2137627695461809	Close to center
e1170_exp06_c391_raw_data_Airyscan_processed_e1170_exp06_c391_raw_data_Airyscan_processed_S16_16_batch.tif	RadialDistribution_MeanFrac_DNA_12of50	0.701564426809893	12	H2B	0.143650770505345	Close to center
e1170_exp06_c391_raw_data_Airyscan_processed_e1170_exp06_c391_raw_data_Airyscan_processed_S16_16_batch.tif	RadialDistribution_MeanFrac_DNA_13of50	0.6661804965528865	13	H2B	0.07360425259032885	Close to center
e1170_exp06_c391_raw_data_Airyscan_processed_e1170_exp06_c391_raw_data_Airyscan_processed_S16_16_batch.tif	RadialDistribution_MeanFrac_DNA_14of50	0.6419000531268059	14	H2B	0.025538350835598876	Close to center
e1170_exp06_c391_raw_data_Airyscan_processed_e1170_exp06_c391_raw_data_Airyscan_processed_S16_16_batch.tif	RadialDistribution_MeanFrac_DNA_15of50	0.6289993800920357	15	H2B	0	Close to center
e1170_exp06_c391_raw_data_Airyscan_processed_e1170_exp06_c391_raw_data_Airyscan_processed_S16_16_batch.tif	RadialDistribution_MeanFrac_DNA_1of50	1.1341484054859317	1	H2B	1	Close to center
e1170_exp06_c391_raw_data_Airyscan_processed_e1170_exp06_c391_raw_data_Airyscan_processed_S16_16_batch.tif	RadialDistribution_MeanFrac_DNA_2of50	1.1122015996667851	2	H2B	0.9565537995405746	Close to center
e1170_exp06_c391_raw_data_Airyscan_processed_e1170_exp06_c391_raw_data_Airyscan_processed_S16_16_batch.tif	RadialDistribution_MeanFrac_DNA_3of50	1.0750415385557357	3	H2B	0.882991228412038	Close to center
e1170_exp06_c391_raw_data_Airyscan_processed_e1170_exp06_c391_raw_data_Airyscan_processed_S16_16_batch.tif	RadialDistribution_MeanFrac_DNA_4of50	1.0629235555639611	4	H2B	0.8590023016149896	Close to center
e1170_exp06_c391_raw_data_Airyscan_processed_e1170_exp06_c391_raw_data_Airyscan_processed_S16_16_batch.tif	RadialDistribution_MeanFrac_DNA_5of50	1.0223206408608714	5	H2B	0.7786242098797256	Close to center
e1170_exp06_c391_raw_data_Airyscan_processed_e1170_exp06_c391_raw_data_Airyscan_processed_S16_16_batch.tif	RadialDistribution_MeanFrac_DNA_6of50	0.9643920628810114	6	H2B	0.6639479954008608	Close to center
e1170_exp06_c391_raw_data_Airyscan_processed_e1170_exp06_c391_raw_data_Airyscan_processed_S16_16_batch.tif	RadialDistribution_MeanFrac_DNA_7of50	0.9194395349966912	7	H2B	0.5749593492300243	Close to center
e1170_exp06_c391_raw_data_Airyscan_processed_e1170_exp06_c391_raw_data_Airyscan_processed_S16_16_batch.tif	RadialDistribution_MeanFrac_DNA_8of50	0.8737692648129973	8	H2B	0.48454985047254007	Close to center
e1170_exp06_c391_raw_data_Airyscan_processed_e1170_exp06_c391_raw_data_Airyscan_processed_S16_16_batch.tif	RadialDistribution_MeanFrac_DNA_9of50	0.8214203655538386	9	H2B	0.38091924519058573	Close to center
e1170_exp06_c391_raw_data_Airyscan_processed_e1170_exp06_c391_raw_data_Airyscan_processed_S16_16_batch.tif	RadialDistribution_MeanFrac_Ki67_10of50	1.11496189528798	10	Ki67	0.4647861626067583	Close to center
e1170_exp06_c391_raw_data_Airyscan_processed_e1170_exp06_c391_raw_data_Airyscan_processed_S16_16_batch.tif	RadialDistribution_MeanFrac_Ki67_11of50	1.1051105926178344	11	Ki67	0.4331066182348137	Close to center
e1170_exp06_c391_raw_data_Airyscan_processed_e1170_exp06_c391_raw_data_Airyscan_processed_S16_16_batch.tif	RadialDistribution_MeanFrac_Ki67_12of50	1.0874454908724187	12	Ki67	0.37629967672496195	Close to center
e1170_exp06_c391_raw_data_Airyscan_processed_e1170_exp06_c391_raw_data_Airyscan_processed_S16_16_batch.tif	RadialDistribution_MeanFrac_Ki67_13of50	1.034935464543922	13	Ki67	0.2074393985724288	Close to center
e1170_exp06_c391_raw_data_Airyscan_processed_e1170_exp06_c391_raw_data_Airyscan_processed_S16_16_batch.tif	RadialDistribution_MeanFrac_Ki67_14of50	0.999404843240294	14	Ki67	0.09318101754002509	Close to center
e1170_exp06_c391_raw_data_Airyscan_processed_e1170_exp06_c391_raw_data_Airyscan_processed_S16_16_batch.tif	RadialDistribution_MeanFrac_Ki67_15of50	0.9704285929470012	15	Ki67	0	Close to center
e1170_exp06_c391_raw_data_Airyscan_processed_e1170_exp06_c391_raw_data_Airyscan_processed_S16_16_batch.tif	RadialDistribution_MeanFrac_Ki67_1of50	1.2813959021507912	1	Ki67	1	Close to center
e1170_exp06_c391_raw_data_Airyscan_processed_e1170_exp06_c391_raw_data_Airyscan_processed_S16_16_batch.tif	RadialDistribution_MeanFrac_Ki67_2of50	1.2538816815133456	2	Ki67	0.9115205366509621	Close to center
e1170_exp06_c391_raw_data_Airyscan_processed_e1170_exp06_c391_raw_data_Airyscan_processed_S16_16_batch.tif	RadialDistribution_MeanFrac_Ki67_3of50	1.2231894595433497	3	Ki67	0.8128213452517723	Close to center
e1170_exp06_c391_raw_data_Airyscan_processed_e1170_exp06_c391_raw_data_Airyscan_processed_S16_16_batch.tif	RadialDistribution_MeanFrac_Ki67_4of50	1.262406163425552	4	Ki67	0.9389333278348092	Close to center
e1170_exp06_c391_raw_data_Airyscan_processed_e1170_exp06_c391_raw_data_Airyscan_processed_S16_16_batch.tif	RadialDistribution_MeanFrac_Ki67_5of50	1.2134264355664195	5	Ki67	0.7814256850393606	Close to center
e1170_exp06_c391_raw_data_Airyscan_processed_e1170_exp06_c391_raw_data_Airyscan_processed_S16_16_batch.tif	RadialDistribution_MeanFrac_Ki67_6of50	1.2226296950328706	6	Ki67	0.8110212701509125	Close to center
e1170_exp06_c391_raw_data_Airyscan_processed_e1170_exp06_c391_raw_data_Airyscan_processed_S16_16_batch.tif	RadialDistribution_MeanFrac_Ki67_7of50	1.1900764823688943	7	Ki67	0.706337556781406	Close to center
e1170_exp06_c391_raw_data_Airyscan_processed_e1170_exp06_c391_raw_data_Airyscan_processed_S16_16_batch.tif	RadialDistribution_MeanFrac_Ki67_8of50	1.177512216882589	8	Ki67	0.6659337422503052	Close to center
e1170_exp06_c391_raw_data_Airyscan_processed_e1170_exp06_c391_raw_data_Airyscan_processed_S16_16_batch.tif	RadialDistribution_MeanFrac_Ki67_9of50	1.1430663656218192	9	Ki67	0.5551637344672816	Close to center
e1170_exp06_c391_raw_data_Airyscan_processed_e1170_exp06_c391_raw_data_Airyscan_processed_S16_16_batch.tif	RadialDistribution_MeanFrac_NPM1_10of50	1.238160737499624	10	NPM1	0.9270589789425704	Close to center
e1170_exp06_c391_raw_data_Airyscan_processed_e1170_exp06_c391_raw_data_Airyscan_processed_S16_16_batch.tif	RadialDistribution_MeanFrac_NPM1_11of50	1.2353447651763143	11	NPM1	0.8568457110092448	Close to center
e1170_exp06_c391_raw_data_Airyscan_processed_e1170_exp06_c391_raw_data_Airyscan_processed_S16_16_batch.tif	RadialDistribution_MeanFrac_NPM1_12of50	1.241086109050863	12	NPM1	1	Close to center
e1170_exp06_c391_raw_data_Airyscan_processed_e1170_exp06_c391_raw_data_Airyscan_processed_S16_16_batch.tif	RadialDistribution_MeanFrac_NPM1_13of50	1.238939908897891	13	NPM1	0.9464867871279169	Close to center
e1170_exp06_c391_raw_data_Airyscan_processed_e1170_exp06_c391_raw_data_Airyscan_processed_S16_16_batch.tif	RadialDistribution_MeanFrac_NPM1_14of50	1.2258093905613083	14	NPM1	0.619091310106199	Close to center
e1170_exp06_c391_raw_data_Airyscan_processed_e1170_exp06_c391_raw_data_Airyscan_processed_S16_16_batch.tif	RadialDistribution_MeanFrac_NPM1_15of50	1.213594952920143	15	NPM1	0.3145373286430347	Close to center
e1170_exp06_c391_raw_data_Airyscan_processed_e1170_exp06_c391_raw_data_Airyscan_processed_S16_16_batch.tif	RadialDistribution_MeanFrac_NPM1_1of50	1.2009801232992283	1	NPM1	0	Close to center
e1170_exp06_c391_raw_data_Airyscan_processed_e1170_exp06_c391_raw_data_Airyscan_processed_S16_16_batch.tif	RadialDistribution_MeanFrac_NPM1_2of50	1.2295265028084807	2	NPM1	0.711773541386873	Close to center
e1170_exp06_c391_raw_data_Airyscan_processed_e1170_exp06_c391_raw_data_Airyscan_processed_S16_16_batch.tif	RadialDistribution_MeanFrac_NPM1_3of50	1.2234687293660138	3	NPM1	0.560729418447692	Close to center
e1170_exp06_c391_raw_data_Airyscan_processed_e1170_exp06_c391_raw_data_Airyscan_processed_S16_16_batch.tif	RadialDistribution_MeanFrac_NPM1_4of50	1.2158252757772348	4	NPM1	0.3701480514638989	Close to center
e1170_exp06_c391_raw_data_Airyscan_processed_e1170_exp06_c391_raw_data_Airyscan_processed_S16_16_batch.tif	RadialDistribution_MeanFrac_NPM1_5of50	1.2200920902688273	5	NPM1	0.4765365222027984	Close to center
e1170_exp06_c391_raw_data_Airyscan_processed_e1170_exp06_c391_raw_data_Airyscan_processed_S16_16_batch.tif	RadialDistribution_MeanFrac_NPM1_6of50	1.2288351742464063	6	NPM1	0.6945360006777219	Close to center
e1170_exp06_c391_raw_data_Airyscan_processed_e1170_exp06_c391_raw_data_Airyscan_processed_S16_16_batch.tif	RadialDistribution_MeanFrac_NPM1_7of50	1.2258875857910292	7	NPM1	0.6210410247997885	Close to center
e1170_exp06_c391_raw_data_Airyscan_processed_e1170_exp06_c391_raw_data_Airyscan_processed_S16_16_batch.tif	RadialDistribution_MeanFrac_NPM1_8of50	1.230669945799295	8	NPM1	0.7402840734030957	Close to center
e1170_exp06_c391_raw_data_Airyscan_processed_e1170_exp06_c391_raw_data_Airyscan_processed_S16_16_batch.tif	RadialDistribution_MeanFrac_NPM1_9of50	1.2268016341410968	9	NPM1	0.6438318459936133	Close to center
e1170_exp06_c391_raw_data_Airyscan_processed_e1170_exp06_c391_raw_data_Airyscan_processed_S17_17_batch.tif	RadialDistribution_MeanFrac_DNA_10of50	0.7827588888445451	10	H2B	0.3081355218835331	Close to center
e1170_exp06_c391_raw_data_Airyscan_processed_e1170_exp06_c391_raw_data_Airyscan_processed_S17_17_batch.tif	RadialDistribution_MeanFrac_DNA_11of50	0.7530979395243446	11	H2B	0.23079526019306837	Close to center
e1170_exp06_c391_raw_data_Airyscan_processed_e1170_exp06_c391_raw_data_Airyscan_processed_S17_17_batch.tif	RadialDistribution_MeanFrac_DNA_12of50	0.7506319785749483	12	H2B	0.22436532219324573	Close to center
e1170_exp06_c391_raw_data_Airyscan_processed_e1170_exp06_c391_raw_data_Airyscan_processed_S17_17_batch.tif	RadialDistribution_MeanFrac_DNA_13of50	0.7220666765017247	13	H2B	0.14988193618423212	Close to center
e1170_exp06_c391_raw_data_Airyscan_processed_e1170_exp06_c391_raw_data_Airyscan_processed_S17_17_batch.tif	RadialDistribution_MeanFrac_DNA_14of50	0.6896630571365038	14	H2B	0.06539022371845413	Close to center
e1170_exp06_c391_raw_data_Airyscan_processed_e1170_exp06_c391_raw_data_Airyscan_processed_S17_17_batch.tif	RadialDistribution_MeanFrac_DNA_15of50	0.6645850955501807	15	H2B	0	Close to center
e1170_exp06_c391_raw_data_Airyscan_processed_e1170_exp06_c391_raw_data_Airyscan_processed_S17_17_batch.tif	RadialDistribution_MeanFrac_DNA_1of50	1.0480974948088124	1	H2B	1	Close to center
e1170_exp06_c391_raw_data_Airyscan_processed_e1170_exp06_c391_raw_data_Airyscan_processed_S17_17_batch.tif	RadialDistribution_MeanFrac_DNA_2of50	1.0404940855026314	2	H2B	0.9801742803599593	Close to center
e1170_exp06_c391_raw_data_Airyscan_processed_e1170_exp06_c391_raw_data_Airyscan_processed_S17_17_batch.tif	RadialDistribution_MeanFrac_DNA_3of50	1.0323059087431543	3	H2B	0.9588237926695855	Close to center
e1170_exp06_c391_raw_data_Airyscan_processed_e1170_exp06_c391_raw_data_Airyscan_processed_S17_17_batch.tif	RadialDistribution_MeanFrac_DNA_4of50	0.9789569048026692	4	H2B	0.8197174585755271	Close to center
e1170_exp06_c391_raw_data_Airyscan_processed_e1170_exp06_c391_raw_data_Airyscan_processed_S17_17_batch.tif	RadialDistribution_MeanFrac_DNA_5of50	0.9823788022409652	5	H2B	0.8286399795811344	Close to center
e1170_exp06_c391_raw_data_Airyscan_processed_e1170_exp06_c391_raw_data_Airyscan_processed_S17_17_batch.tif	RadialDistribution_MeanFrac_DNA_6of50	0.9207688855264136	6	H2B	0.6679935002661245	Close to center
e1170_exp06_c391_raw_data_Airyscan_processed_e1170_exp06_c391_raw_data_Airyscan_processed_S17_17_batch.tif	RadialDistribution_MeanFrac_DNA_7of50	0.8920163935981097	7	H2B	0.5930220208983509	Close to center
e1170_exp06_c391_raw_data_Airyscan_processed_e1170_exp06_c391_raw_data_Airyscan_processed_S17_17_batch.tif	RadialDistribution_MeanFrac_DNA_8of50	0.8493881847538433	8	H2B	0.4818699201405368	Close to center
e1170_exp06_c391_raw_data_Airyscan_processed_e1170_exp06_c391_raw_data_Airyscan_processed_S17_17_batch.tif	RadialDistribution_MeanFrac_DNA_9of50	0.8025112727852703	9	H2B	0.3596394210505707	Close to center
e1170_exp06_c391_raw_data_Airyscan_processed_e1170_exp06_c391_raw_data_Airyscan_processed_S17_17_batch.tif	RadialDistribution_MeanFrac_Ki67_10of50	1.178220171114836	10	Ki67	0.3665963041715753	Close to center
e1170_exp06_c391_raw_data_Airyscan_processed_e1170_exp06_c391_raw_data_Airyscan_processed_S17_17_batch.tif	RadialDistribution_MeanFrac_Ki67_11of50	1.1592615152100765	11	Ki67	0.3029233874242356	Close to center
e1170_exp06_c391_raw_data_Airyscan_processed_e1170_exp06_c391_raw_data_Airyscan_processed_S17_17_batch.tif	RadialDistribution_MeanFrac_Ki67_12of50	1.1573959728579253	12	Ki67	0.2966579367786896	Close to center
e1170_exp06_c391_raw_data_Airyscan_processed_e1170_exp06_c391_raw_data_Airyscan_processed_S17_17_batch.tif	RadialDistribution_MeanFrac_Ki67_13of50	1.1087319114631646	13	Ki67	0.13321899124678893	Close to center
e1170_exp06_c391_raw_data_Airyscan_processed_e1170_exp06_c391_raw_data_Airyscan_processed_S17_17_batch.tif	RadialDistribution_MeanFrac_Ki67_14of50	1.0757218105510422	14	Ki67	0.022354095667814915	Close to center
e1170_exp06_c391_raw_data_Airyscan_processed_e1170_exp06_c391_raw_data_Airyscan_processed_S17_17_batch.tif	RadialDistribution_MeanFrac_Ki67_15of50	1.0690658627874134	15	Ki67	0	Close to center
e1170_exp06_c391_raw_data_Airyscan_processed_e1170_exp06_c391_raw_data_Airyscan_processed_S17_17_batch.tif	RadialDistribution_MeanFrac_Ki67_1of50	1.3668165686328706	1	Ki67	1	Close to center
e1170_exp06_c391_raw_data_Airyscan_processed_e1170_exp06_c391_raw_data_Airyscan_processed_S17_17_batch.tif	RadialDistribution_MeanFrac_Ki67_2of50	1.3560684754528247	2	Ki67	0.9639023754804312	Close to center
e1170_exp06_c391_raw_data_Airyscan_processed_e1170_exp06_c391_raw_data_Airyscan_processed_S17_17_batch.tif	RadialDistribution_MeanFrac_Ki67_3of50	1.3468414517309222	3	Ki67	0.932913284469874	Close to center
e1170_exp06_c391_raw_data_Airyscan_processed_e1170_exp06_c391_raw_data_Airyscan_processed_S17_17_batch.tif	RadialDistribution_MeanFrac_Ki67_4of50	1.324650237112057	4	Ki67	0.8583837730927181	Close to center
e1170_exp06_c391_raw_data_Airyscan_processed_e1170_exp06_c391_raw_data_Airyscan_processed_S17_17_batch.tif	RadialDistribution_MeanFrac_Ki67_5of50	1.3201006504733717	5	Ki67	0.8431039213598167	Close to center
e1170_exp06_c391_raw_data_Airyscan_processed_e1170_exp06_c391_raw_data_Airyscan_processed_S17_17_batch.tif	RadialDistribution_MeanFrac_Ki67_6of50	1.312873974482005	6	Ki67	0.8188330267842804	Close to center
e1170_exp06_c391_raw_data_Airyscan_processed_e1170_exp06_c391_raw_data_Airyscan_processed_S17_17_batch.tif	RadialDistribution_MeanFrac_Ki67_7of50	1.2819304282310495	7	Ki67	0.7149086845628507	Close to center
e1170_exp06_c391_raw_data_Airyscan_processed_e1170_exp06_c391_raw_data_Airyscan_processed_S17_17_batch.tif	RadialDistribution_MeanFrac_Ki67_8of50	1.2535786502665986	8	Ki67	0.6196888331641897	Close to center
e1170_exp06_c391_raw_data_Airyscan_processed_e1170_exp06_c391_raw_data_Airyscan_processed_S17_17_batch.tif	RadialDistribution_MeanFrac_Ki67_9of50	1.2166223772457847	9	Ki67	0.4955706621732012	Close to center
e1170_exp06_c391_raw_data_Airyscan_processed_e1170_exp06_c391_raw_data_Airyscan_processed_S17_17_batch.tif	RadialDistribution_MeanFrac_NPM1_10of50	1.2298263575303516	10	NPM1	0.3422217552789345	Close to center
e1170_exp06_c391_raw_data_Airyscan_processed_e1170_exp06_c391_raw_data_Airyscan_processed_S17_17_batch.tif	RadialDistribution_MeanFrac_NPM1_11of50	1.2500543479830368	11	NPM1	0.6303053483326361	Close to center
e1170_exp06_c391_raw_data_Airyscan_processed_e1170_exp06_c391_raw_data_Airyscan_processed_S17_17_batch.tif	RadialDistribution_MeanFrac_NPM1_12of50	1.244697520373641	12	NPM1	0.5540143223558485	Close to center
e1170_exp06_c391_raw_data_Airyscan_processed_e1170_exp06_c391_raw_data_Airyscan_processed_S17_17_batch.tif	RadialDistribution_MeanFrac_NPM1_13of50	1.2632268628134986	13	NPM1	0.8179060598708825	Close to center
e1170_exp06_c391_raw_data_Airyscan_processed_e1170_exp06_c391_raw_data_Airyscan_processed_S17_17_batch.tif	RadialDistribution_MeanFrac_NPM1_14of50	1.259138274796485	14	NPM1	0.7596770860530095	Close to center
e1170_exp06_c391_raw_data_Airyscan_processed_e1170_exp06_c391_raw_data_Airyscan_processed_S17_17_batch.tif	RadialDistribution_MeanFrac_NPM1_15of50	1.2578359768401817	15	NPM1	0.7411299804788841	Close to center
e1170_exp06_c391_raw_data_Airyscan_processed_e1170_exp06_c391_raw_data_Airyscan_processed_S17_17_batch.tif	RadialDistribution_MeanFrac_NPM1_1of50	1.276012715847958	1	NPM1	1	Close to center
e1170_exp06_c391_raw_data_Airyscan_processed_e1170_exp06_c391_raw_data_Airyscan_processed_S17_17_batch.tif	RadialDistribution_MeanFrac_NPM1_2of50	1.2688877373192415	2	NPM1	0.8985272699339927	Close to center
e1170_exp06_c391_raw_data_Airyscan_processed_e1170_exp06_c391_raw_data_Airyscan_processed_S17_17_batch.tif	RadialDistribution_MeanFrac_NPM1_3of50	1.2624578231572927	3	NPM1	0.8069535281362649	Close to center
e1170_exp06_c391_raw_data_Airyscan_processed_e1170_exp06_c391_raw_data_Airyscan_processed_S17_17_batch.tif	RadialDistribution_MeanFrac_NPM1_4of50	1.2496807867343411	4	NPM1	0.6249851526858362	Close to center
e1170_exp06_c391_raw_data_Airyscan_processed_e1170_exp06_c391_raw_data_Airyscan_processed_S17_17_batch.tif	RadialDistribution_MeanFrac_NPM1_5of50	1.2380338009925185	5	NPM1	0.4591107664684897	Close to center
e1170_exp06_c391_raw_data_Airyscan_processed_e1170_exp06_c391_raw_data_Airyscan_processed_S17_17_batch.tif	RadialDistribution_MeanFrac_NPM1_6of50	1.213372707109244	6	NPM1	0.10789166978430596	Close to center
e1170_exp06_c391_raw_data_Airyscan_processed_e1170_exp06_c391_raw_data_Airyscan_processed_S17_17_batch.tif	RadialDistribution_MeanFrac_NPM1_7of50	1.2057970182503703	7	NPM1	0	Close to center
e1170_exp06_c391_raw_data_Airyscan_processed_e1170_exp06_c391_raw_data_Airyscan_processed_S17_17_batch.tif	RadialDistribution_MeanFrac_NPM1_8of50	1.217472078658994	8	NPM1	0.1662742208378327	Close to center
e1170_exp06_c391_raw_data_Airyscan_processed_e1170_exp06_c391_raw_data_Airyscan_processed_S17_17_batch.tif	RadialDistribution_MeanFrac_NPM1_9of50	1.2261961796859664	9	NPM1	0.2905213810237343	Close to center
e1170_exp06_c391_raw_data_Airyscan_processed_e1170_exp06_c391_raw_data_Airyscan_processed_S18_18_batch.tif	RadialDistribution_MeanFrac_DNA_10of50	0.714585202942721	10	H2B	0.22339561372964722	Close to center
e1170_exp06_c391_raw_data_Airyscan_processed_e1170_exp06_c391_raw_data_Airyscan_processed_S18_18_batch.tif	RadialDistribution_MeanFrac_DNA_11of50	0.667934407584759	11	H2B	0.1504545137724291	Close to center
e1170_exp06_c391_raw_data_Airyscan_processed_e1170_exp06_c391_raw_data_Airyscan_processed_S18_18_batch.tif	RadialDistribution_MeanFrac_DNA_12of50	0.6311497140392139	12	H2B	0.09293960993824822	Close to center
e1170_exp06_c391_raw_data_Airyscan_processed_e1170_exp06_c391_raw_data_Airyscan_processed_S18_18_batch.tif	RadialDistribution_MeanFrac_DNA_13of50	0.5915676849481077	13	H2B	0.031050917188422806	Close to center
e1170_exp06_c391_raw_data_Airyscan_processed_e1170_exp06_c391_raw_data_Airyscan_processed_S18_18_batch.tif	RadialDistribution_MeanFrac_DNA_14of50	0.5796821855505262	14	H2B	0.012467281197906127	Close to center
e1170_exp06_c391_raw_data_Airyscan_processed_e1170_exp06_c391_raw_data_Airyscan_processed_S18_18_batch.tif	RadialDistribution_MeanFrac_DNA_15of50	0.5717085111176644	15	H2B	0	Close to center
e1170_exp06_c391_raw_data_Airyscan_processed_e1170_exp06_c391_raw_data_Airyscan_processed_S18_18_batch.tif	RadialDistribution_MeanFrac_DNA_1of50	1.2112765377216494	1	H2B	1	Close to center
e1170_exp06_c391_raw_data_Airyscan_processed_e1170_exp06_c391_raw_data_Airyscan_processed_S18_18_batch.tif	RadialDistribution_MeanFrac_DNA_2of50	1.1312765203880504	2	H2B	0.8749155461094769	Close to center
e1170_exp06_c391_raw_data_Airyscan_processed_e1170_exp06_c391_raw_data_Airyscan_processed_S18_18_batch.tif	RadialDistribution_MeanFrac_DNA_3of50	1.1030097736898614	3	H2B	0.8307189235104996	Close to center
e1170_exp06_c391_raw_data_Airyscan_processed_e1170_exp06_c391_raw_data_Airyscan_processed_S18_18_batch.tif	RadialDistribution_MeanFrac_DNA_4of50	1.0538956958461383	4	H2B	0.7539263450814122	Close to center
e1170_exp06_c391_raw_data_Airyscan_processed_e1170_exp06_c391_raw_data_Airyscan_processed_S18_18_batch.tif	RadialDistribution_MeanFrac_DNA_5of50	0.9775094182695832	5	H2B	0.6344921732667964	Close to center
e1170_exp06_c391_raw_data_Airyscan_processed_e1170_exp06_c391_raw_data_Airyscan_processed_S18_18_batch.tif	RadialDistribution_MeanFrac_DNA_6of50	0.9002904858558172	6	H2B	0.5137560995393659	Close to center
e1170_exp06_c391_raw_data_Airyscan_processed_e1170_exp06_c391_raw_data_Airyscan_processed_S18_18_batch.tif	RadialDistribution_MeanFrac_DNA_7of50	0.8383325849369475	7	H2B	0.4168814930211863	Close to center
e1170_exp06_c391_raw_data_Airyscan_processed_e1170_exp06_c391_raw_data_Airyscan_processed_S18_18_batch.tif	RadialDistribution_MeanFrac_DNA_8of50	0.765854445949532	8	H2B	0.30355791214697647	Close to center
e1170_exp06_c391_raw_data_Airyscan_processed_e1170_exp06_c391_raw_data_Airyscan_processed_S18_18_batch.tif	RadialDistribution_MeanFrac_DNA_9of50	0.7387017025269073	9	H2B	0.2611030953125547	Close to center
e1170_exp06_c391_raw_data_Airyscan_processed_e1170_exp06_c391_raw_data_Airyscan_processed_S18_18_batch.tif	RadialDistribution_MeanFrac_Ki67_10of50	0.9971345193908704	10	Ki67	0.3172401232992012	Close to center
e1170_exp06_c391_raw_data_Airyscan_processed_e1170_exp06_c391_raw_data_Airyscan_processed_S18_18_batch.tif	RadialDistribution_MeanFrac_Ki67_11of50	0.9531185732790604	11	Ki67	0.24385671891413052	Close to center
e1170_exp06_c391_raw_data_Airyscan_processed_e1170_exp06_c391_raw_data_Airyscan_processed_S18_18_batch.tif	RadialDistribution_MeanFrac_Ki67_12of50	0.9122507492512072	12	Ki67	0.17572186502832066	Close to center
e1170_exp06_c391_raw_data_Airyscan_processed_e1170_exp06_c391_raw_data_Airyscan_processed_S18_18_batch.tif	RadialDistribution_MeanFrac_Ki67_13of50	0.8466120402199783	13	Ki67	0.06628898095678507	Close to center
e1170_exp06_c391_raw_data_Airyscan_processed_e1170_exp06_c391_raw_data_Airyscan_processed_S18_18_batch.tif	RadialDistribution_MeanFrac_Ki67_14of50	0.824734457896809	14	Ki67	0.029814666250232776	Close to center
e1170_exp06_c391_raw_data_Airyscan_processed_e1170_exp06_c391_raw_data_Airyscan_processed_S18_18_batch.tif	RadialDistribution_MeanFrac_Ki67_15of50	0.8068513853682356	15	Ki67	0	Close to center
e1170_exp06_c391_raw_data_Airyscan_processed_e1170_exp06_c391_raw_data_Airyscan_processed_S18_18_batch.tif	RadialDistribution_MeanFrac_Ki67_1of50	1.372941411532206	1	Ki67	0.9437855363331554	Close to center
e1170_exp06_c391_raw_data_Airyscan_processed_e1170_exp06_c391_raw_data_Airyscan_processed_S18_18_batch.tif	RadialDistribution_MeanFrac_Ki67_2of50	1.4066592912653453	2	Ki67	1	Close to center
e1170_exp06_c391_raw_data_Airyscan_processed_e1170_exp06_c391_raw_data_Airyscan_processed_S18_18_batch.tif	RadialDistribution_MeanFrac_Ki67_3of50	1.344078801727444	3	Ki67	0.8956657807897648	Close to center
e1170_exp06_c391_raw_data_Airyscan_processed_e1170_exp06_c391_raw_data_Airyscan_processed_S18_18_batch.tif	RadialDistribution_MeanFrac_Ki67_4of50	1.2989413689144005	4	Ki67	0.8204126332915949	Close to center
e1170_exp06_c391_raw_data_Airyscan_processed_e1170_exp06_c391_raw_data_Airyscan_processed_S18_18_batch.tif	RadialDistribution_MeanFrac_Ki67_5of50	1.2414887906051713	5	Ki67	0.7246276698985238	Close to center
e1170_exp06_c391_raw_data_Airyscan_processed_e1170_exp06_c391_raw_data_Airyscan_processed_S18_18_batch.tif	RadialDistribution_MeanFrac_Ki67_6of50	1.18797799377211	6	Ki67	0.6354144462864956	Close to center
e1170_exp06_c391_raw_data_Airyscan_processed_e1170_exp06_c391_raw_data_Airyscan_processed_S18_18_batch.tif	RadialDistribution_MeanFrac_Ki67_7of50	1.158631063692369	7	Ki67	0.586487231771295	Close to center
e1170_exp06_c391_raw_data_Airyscan_processed_e1170_exp06_c391_raw_data_Airyscan_processed_S18_18_batch.tif	RadialDistribution_MeanFrac_Ki67_8of50	1.0915299633075366	8	Ki67	0.47461624820286114	Close to center
e1170_exp06_c391_raw_data_Airyscan_processed_e1170_exp06_c391_raw_data_Airyscan_processed_S18_18_batch.tif	RadialDistribution_MeanFrac_Ki67_9of50	1.0367927571072246	9	Ki67	0.38335835436359333	Close to center
e1170_exp06_c391_raw_data_Airyscan_processed_e1170_exp06_c391_raw_data_Airyscan_processed_S18_18_batch.tif	RadialDistribution_MeanFrac_NPM1_10of50	1.215606223420158	10	NPM1	0.15776570179972432	Close to center
e1170_exp06_c391_raw_data_Airyscan_processed_e1170_exp06_c391_raw_data_Airyscan_processed_S18_18_batch.tif	RadialDistribution_MeanFrac_NPM1_11of50	1.2139876829184597	11	NPM1	0.09476138911755157	Close to center
e1170_exp06_c391_raw_data_Airyscan_processed_e1170_exp06_c391_raw_data_Airyscan_processed_S18_18_batch.tif	RadialDistribution_MeanFrac_NPM1_12of50	1.2197654681686187	12	NPM1	0.3196710457678039	Close to center
e1170_exp06_c391_raw_data_Airyscan_processed_e1170_exp06_c391_raw_data_Airyscan_processed_S18_18_batch.tif	RadialDistribution_MeanFrac_NPM1_13of50	1.222011853927449	13	NPM1	0.4071152528207756	Close to center
e1170_exp06_c391_raw_data_Airyscan_processed_e1170_exp06_c391_raw_data_Airyscan_processed_S18_18_batch.tif	RadialDistribution_MeanFrac_NPM1_14of50	1.219847458932125	14	NPM1	0.3228626691442866	Close to center
e1170_exp06_c391_raw_data_Airyscan_processed_e1170_exp06_c391_raw_data_Airyscan_processed_S18_18_batch.tif	RadialDistribution_MeanFrac_NPM1_15of50	1.2260446011546973	15	NPM1	0.5640964757232215	Close to center
e1170_exp06_c391_raw_data_Airyscan_processed_e1170_exp06_c391_raw_data_Airyscan_processed_S18_18_batch.tif	RadialDistribution_MeanFrac_NPM1_1of50	1.2372426839341095	1	NPM1	1	Close to center
e1170_exp06_c391_raw_data_Airyscan_processed_e1170_exp06_c391_raw_data_Airyscan_processed_S18_18_batch.tif	RadialDistribution_MeanFrac_NPM1_2of50	1.2115533234317108	2	NPM1	0	Close to center
e1170_exp06_c391_raw_data_Airyscan_processed_e1170_exp06_c391_raw_data_Airyscan_processed_S18_18_batch.tif	RadialDistribution_MeanFrac_NPM1_3of50	1.2268143323016376	3	NPM1	0.5940595083517867	Close to center
e1170_exp06_c391_raw_data_Airyscan_processed_e1170_exp06_c391_raw_data_Airyscan_processed_S18_18_batch.tif	RadialDistribution_MeanFrac_NPM1_4of50	1.22218314646314	4	NPM1	0.4137830924376923	Close to center
e1170_exp06_c391_raw_data_Airyscan_processed_e1170_exp06_c391_raw_data_Airyscan_processed_S18_18_batch.tif	RadialDistribution_MeanFrac_NPM1_5of50	1.226346192260538	5	NPM1	0.5758363983971497	Close to center
e1170_exp06_c391_raw_data_Airyscan_processed_e1170_exp06_c391_raw_data_Airyscan_processed_S18_18_batch.tif	RadialDistribution_MeanFrac_NPM1_6of50	1.21831812987485	6	NPM1	0.2633310565480018	Close to center
e1170_exp06_c391_raw_data_Airyscan_processed_e1170_exp06_c391_raw_data_Airyscan_processed_S18_18_batch.tif	RadialDistribution_MeanFrac_NPM1_7of50	1.2179751037238054	7	NPM1	0.24997820757332154	Close to center
e1170_exp06_c391_raw_data_Airyscan_processed_e1170_exp06_c391_raw_data_Airyscan_processed_S18_18_batch.tif	RadialDistribution_MeanFrac_NPM1_8of50	1.2176987094848035	8	NPM1	0.23921911378521327	Close to center
e1170_exp06_c391_raw_data_Airyscan_processed_e1170_exp06_c391_raw_data_Airyscan_processed_S18_18_batch.tif	RadialDistribution_MeanFrac_NPM1_9of50	1.2173481669864987	9	NPM1	0.2255736788094355	Close to center
e1170_exp06_c391_raw_data_Airyscan_processed_e1170_exp06_c391_raw_data_Airyscan_processed_S19_19_batch.tif	RadialDistribution_MeanFrac_DNA_10of50	0.804916836947177	10	H2B	0.18538256545372434	Close to center
e1170_exp06_c391_raw_data_Airyscan_processed_e1170_exp06_c391_raw_data_Airyscan_processed_S19_19_batch.tif	RadialDistribution_MeanFrac_DNA_11of50	0.7450308328161176	11	H2B	0.12706700779739058	Close to center
e1170_exp06_c391_raw_data_Airyscan_processed_e1170_exp06_c391_raw_data_Airyscan_processed_S19_19_batch.tif	RadialDistribution_MeanFrac_DNA_12of50	0.7122146641995063	12	H2B	0.0951114081411857	Close to center
e1170_exp06_c391_raw_data_Airyscan_processed_e1170_exp06_c391_raw_data_Airyscan_processed_S19_19_batch.tif	RadialDistribution_MeanFrac_DNA_13of50	0.6828561499342186	13	H2B	0.06652278954517997	Close to center
e1170_exp06_c391_raw_data_Airyscan_processed_e1170_exp06_c391_raw_data_Airyscan_processed_S19_19_batch.tif	RadialDistribution_MeanFrac_DNA_14of50	0.6359092763219016	14	H2B	0.02080704753420513	Close to center
e1170_exp06_c391_raw_data_Airyscan_processed_e1170_exp06_c391_raw_data_Airyscan_processed_S19_19_batch.tif	RadialDistribution_MeanFrac_DNA_15of50	0.61454189196228	15	H2B	0	Close to center
e1170_exp06_c391_raw_data_Airyscan_processed_e1170_exp06_c391_raw_data_Airyscan_processed_S19_19_batch.tif	RadialDistribution_MeanFrac_DNA_1of50	1.6414720378417145	1	H2B	1	Close to center
e1170_exp06_c391_raw_data_Airyscan_processed_e1170_exp06_c391_raw_data_Airyscan_processed_S19_19_batch.tif	RadialDistribution_MeanFrac_DNA_2of50	1.546238813121909	2	H2B	0.9072641648490605	Close to center
e1170_exp06_c391_raw_data_Airyscan_processed_e1170_exp06_c391_raw_data_Airyscan_processed_S19_19_batch.tif	RadialDistribution_MeanFrac_DNA_3of50	1.4782946247232578	3	H2B	0.8411017401979994	Close to center
e1170_exp06_c391_raw_data_Airyscan_processed_e1170_exp06_c391_raw_data_Airyscan_processed_S19_19_batch.tif	RadialDistribution_MeanFrac_DNA_4of50	1.3258691752277696	4	H2B	0.6926734852606051	Close to center
e1170_exp06_c391_raw_data_Airyscan_processed_e1170_exp06_c391_raw_data_Airyscan_processed_S19_19_batch.tif	RadialDistribution_MeanFrac_DNA_5of50	1.1958287432971475	5	H2B	0.5660432247191162	Close to center
e1170_exp06_c391_raw_data_Airyscan_processed_e1170_exp06_c391_raw_data_Airyscan_processed_S19_19_batch.tif	RadialDistribution_MeanFrac_DNA_6of50	1.069045370750179	6	H2B	0.4425846106588631	Close to center
e1170_exp06_c391_raw_data_Airyscan_processed_e1170_exp06_c391_raw_data_Airyscan_processed_S19_19_batch.tif	RadialDistribution_MeanFrac_DNA_7of50	0.9771642185207922	7	H2B	0.35311294347871386	Close to center
e1170_exp06_c391_raw_data_Airyscan_processed_e1170_exp06_c391_raw_data_Airyscan_processed_S19_19_batch.tif	RadialDistribution_MeanFrac_DNA_8of50	0.930724464518828	8	H2B	0.30789102240812877	Close to center
e1170_exp06_c391_raw_data_Airyscan_processed_e1170_exp06_c391_raw_data_Airyscan_processed_S19_19_batch.tif	RadialDistribution_MeanFrac_DNA_9of50	0.8712281449198678	9	H2B	0.24995493022338805	Close to center
e1170_exp06_c391_raw_data_Airyscan_processed_e1170_exp06_c391_raw_data_Airyscan_processed_S19_19_batch.tif	RadialDistribution_MeanFrac_Ki67_10of50	1.1365091410278911	10	Ki67	0.3327079034006565	Close to center
e1170_exp06_c391_raw_data_Airyscan_processed_e1170_exp06_c391_raw_data_Airyscan_processed_S19_19_batch.tif	RadialDistribution_MeanFrac_Ki67_11of50	1.090676259742836	11	Ki67	0.25006895472426144	Close to center
e1170_exp06_c391_raw_data_Airyscan_processed_e1170_exp06_c391_raw_data_Airyscan_processed_S19_19_batch.tif	RadialDistribution_MeanFrac_Ki67_12of50	1.0427194401408708	12	Ki67	0.16360044035961438	Close to center
e1170_exp06_c391_raw_data_Airyscan_processed_e1170_exp06_c391_raw_data_Airyscan_processed_S19_19_batch.tif	RadialDistribution_MeanFrac_Ki67_13of50	1.0100109208747543	13	Ki67	0.10462536462517957	Close to center
e1170_exp06_c391_raw_data_Airyscan_processed_e1170_exp06_c391_raw_data_Airyscan_processed_S19_19_batch.tif	RadialDistribution_MeanFrac_Ki67_14of50	0.9531407957721308	14	Ki67	0.0020857202081850765	Close to center
e1170_exp06_c391_raw_data_Airyscan_processed_e1170_exp06_c391_raw_data_Airyscan_processed_S19_19_batch.tif	RadialDistribution_MeanFrac_Ki67_15of50	0.9519840220204472	15	Ki67	0	Close to center
e1170_exp06_c391_raw_data_Airyscan_processed_e1170_exp06_c391_raw_data_Airyscan_processed_S19_19_batch.tif	RadialDistribution_MeanFrac_Ki67_1of50	1.3586292591635405	1	Ki67	0.733201447073899	Close to center
e1170_exp06_c391_raw_data_Airyscan_processed_e1170_exp06_c391_raw_data_Airyscan_processed_S19_19_batch.tif	RadialDistribution_MeanFrac_Ki67_2of50	1.5065999993428538	2	Ki67	1	Close to center
e1170_exp06_c391_raw_data_Airyscan_processed_e1170_exp06_c391_raw_data_Airyscan_processed_S19_19_batch.tif	RadialDistribution_MeanFrac_Ki67_3of50	1.4148005660621052	3	Ki67	0.8344810877538348	Close to center
e1170_exp06_c391_raw_data_Airyscan_processed_e1170_exp06_c391_raw_data_Airyscan_processed_S19_19_batch.tif	RadialDistribution_MeanFrac_Ki67_4of50	1.4434468060025545	4	Ki67	0.8861316732251523	Close to center
e1170_exp06_c391_raw_data_Airyscan_processed_e1170_exp06_c391_raw_data_Airyscan_processed_S19_19_batch.tif	RadialDistribution_MeanFrac_Ki67_5of50	1.433341520747021	5	Ki67	0.867911344802015	Close to center
e1170_exp06_c391_raw_data_Airyscan_processed_e1170_exp06_c391_raw_data_Airyscan_processed_S19_19_batch.tif	RadialDistribution_MeanFrac_Ki67_6of50	1.3553483423601456	6	Ki67	0.7272857920305037	Close to center
e1170_exp06_c391_raw_data_Airyscan_processed_e1170_exp06_c391_raw_data_Airyscan_processed_S19_19_batch.tif	RadialDistribution_MeanFrac_Ki67_7of50	1.2893164278448517	7	Ki67	0.6082269887950019	Close to center
e1170_exp06_c391_raw_data_Airyscan_processed_e1170_exp06_c391_raw_data_Airyscan_processed_S19_19_batch.tif	RadialDistribution_MeanFrac_Ki67_8of50	1.2403969297225494	8	Ki67	0.520022717510793	Close to center
e1170_exp06_c391_raw_data_Airyscan_processed_e1170_exp06_c391_raw_data_Airyscan_processed_S19_19_batch.tif	RadialDistribution_MeanFrac_Ki67_9of50	1.181690913658281	9	Ki67	0.41417287101395867	Close to center
e1170_exp06_c391_raw_data_Airyscan_processed_e1170_exp06_c391_raw_data_Airyscan_processed_S19_19_batch.tif	RadialDistribution_MeanFrac_NPM1_10of50	1.2899594821631497	10	NPM1	1	Close to center
e1170_exp06_c391_raw_data_Airyscan_processed_e1170_exp06_c391_raw_data_Airyscan_processed_S19_19_batch.tif	RadialDistribution_MeanFrac_NPM1_11of50	1.2893568091834275	11	NPM1	0.9969097897539153	Close to center
e1170_exp06_c391_raw_data_Airyscan_processed_e1170_exp06_c391_raw_data_Airyscan_processed_S19_19_batch.tif	RadialDistribution_MeanFrac_NPM1_12of50	1.2780661264061637	12	NPM1	0.9390167287116282	Close to center
e1170_exp06_c391_raw_data_Airyscan_processed_e1170_exp06_c391_raw_data_Airyscan_processed_S19_19_batch.tif	RadialDistribution_MeanFrac_NPM1_13of50	1.268984760288124	13	NPM1	0.892451955491913	Close to center
e1170_exp06_c391_raw_data_Airyscan_processed_e1170_exp06_c391_raw_data_Airyscan_processed_S19_19_batch.tif	RadialDistribution_MeanFrac_NPM1_14of50	1.2529610262339737	14	NPM1	0.8102901383527106	Close to center
e1170_exp06_c391_raw_data_Airyscan_processed_e1170_exp06_c391_raw_data_Airyscan_processed_S19_19_batch.tif	RadialDistribution_MeanFrac_NPM1_15of50	1.2364118789652707	15	NPM1	0.7254342609956641	Close to center
e1170_exp06_c391_raw_data_Airyscan_processed_e1170_exp06_c391_raw_data_Airyscan_processed_S19_19_batch.tif	RadialDistribution_MeanFrac_NPM1_1of50	1.0949329526622007	1	NPM1	0	Close to center
e1170_exp06_c391_raw_data_Airyscan_processed_e1170_exp06_c391_raw_data_Airyscan_processed_S19_19_batch.tif	RadialDistribution_MeanFrac_NPM1_2of50	1.1129613004737553	2	NPM1	0.0924404892897757	Close to center
e1170_exp06_c391_raw_data_Airyscan_processed_e1170_exp06_c391_raw_data_Airyscan_processed_S19_19_batch.tif	RadialDistribution_MeanFrac_NPM1_3of50	1.0949657605214158	3	NPM1	1.6822254540991506e-4	Close to center
e1170_exp06_c391_raw_data_Airyscan_processed_e1170_exp06_c391_raw_data_Airyscan_processed_S19_19_batch.tif	RadialDistribution_MeanFrac_NPM1_4of50	1.1184003218956895	4	NPM1	0.12032911262657014	Close to center
e1170_exp06_c391_raw_data_Airyscan_processed_e1170_exp06_c391_raw_data_Airyscan_processed_S19_19_batch.tif	RadialDistribution_MeanFrac_NPM1_5of50	1.1319467084773605	5	NPM1	0.18978831192799153	Close to center
e1170_exp06_c391_raw_data_Airyscan_processed_e1170_exp06_c391_raw_data_Airyscan_processed_S19_19_batch.tif	RadialDistribution_MeanFrac_NPM1_6of50	1.1684401803358195	6	NPM1	0.3769088639464363	Close to center
e1170_exp06_c391_raw_data_Airyscan_processed_e1170_exp06_c391_raw_data_Airyscan_processed_S19_19_batch.tif	RadialDistribution_MeanFrac_NPM1_7of50	1.2068992805862653	7	NPM1	0.5741081903604286	Close to center
e1170_exp06_c391_raw_data_Airyscan_processed_e1170_exp06_c391_raw_data_Airyscan_processed_S19_19_batch.tif	RadialDistribution_MeanFrac_NPM1_8of50	1.2404789994672698	8	NPM1	0.7462884520249891	Close to center
e1170_exp06_c391_raw_data_Airyscan_processed_e1170_exp06_c391_raw_data_Airyscan_processed_S19_19_batch.tif	RadialDistribution_MeanFrac_NPM1_9of50	1.2700370419770026	9	NPM1	0.8978475377830577	Close to center
e1170_exp06_c391_raw_data_Airyscan_processed_e1170_exp06_c391_raw_data_Airyscan_processed_S1_1_batch.tif	RadialDistribution_MeanFrac_DNA_10of50	0.7280280177415184	10	H2B	0.19520899894458524	Close to center
e1170_exp06_c391_raw_data_Airyscan_processed_e1170_exp06_c391_raw_data_Airyscan_processed_S1_1_batch.tif	RadialDistribution_MeanFrac_DNA_11of50	0.6962454748733523	11	H2B	0.14566783964486804	Close to center
e1170_exp06_c391_raw_data_Airyscan_processed_e1170_exp06_c391_raw_data_Airyscan_processed_S1_1_batch.tif	RadialDistribution_MeanFrac_DNA_12of50	0.6667418272410629	12	H2B	0.09967891694170757	Close to center
e1170_exp06_c391_raw_data_Airyscan_processed_e1170_exp06_c391_raw_data_Airyscan_processed_S1_1_batch.tif	RadialDistribution_MeanFrac_DNA_13of50	0.6306121736690002	13	H2B	0.043361682336481834	Close to center
e1170_exp06_c391_raw_data_Airyscan_processed_e1170_exp06_c391_raw_data_Airyscan_processed_S1_1_batch.tif	RadialDistribution_MeanFrac_DNA_14of50	0.6027940009177845	14	H2B	0	Close to center
e1170_exp06_c391_raw_data_Airyscan_processed_e1170_exp06_c391_raw_data_Airyscan_processed_S1_1_batch.tif	RadialDistribution_MeanFrac_DNA_15of50	0.6169369632954708	15	H2B	0.022045396273960696	Close to center
e1170_exp06_c391_raw_data_Airyscan_processed_e1170_exp06_c391_raw_data_Airyscan_processed_S1_1_batch.tif	RadialDistribution_MeanFrac_DNA_1of50	1.2316347673807655	1	H2B	0.9802079309614546	Close to center
e1170_exp06_c391_raw_data_Airyscan_processed_e1170_exp06_c391_raw_data_Airyscan_processed_S1_1_batch.tif	RadialDistribution_MeanFrac_DNA_2of50	1.244332134409697	2	H2B	1	Close to center
e1170_exp06_c391_raw_data_Airyscan_processed_e1170_exp06_c391_raw_data_Airyscan_processed_S1_1_batch.tif	RadialDistribution_MeanFrac_DNA_3of50	1.176438654969847	3	H2B	0.894170781290422	Close to center
e1170_exp06_c391_raw_data_Airyscan_processed_e1170_exp06_c391_raw_data_Airyscan_processed_S1_1_batch.tif	RadialDistribution_MeanFrac_DNA_4of50	1.117635218577436	4	H2B	0.8025107016746682	Close to center
e1170_exp06_c391_raw_data_Airyscan_processed_e1170_exp06_c391_raw_data_Airyscan_processed_S1_1_batch.tif	RadialDistribution_MeanFrac_DNA_5of50	1.0425820213599866	5	H2B	0.6855212457105581	Close to center
e1170_exp06_c391_raw_data_Airyscan_processed_e1170_exp06_c391_raw_data_Airyscan_processed_S1_1_batch.tif	RadialDistribution_MeanFrac_DNA_6of50	0.9645704412633356	6	H2B	0.5639203992074336	Close to center
e1170_exp06_c391_raw_data_Airyscan_processed_e1170_exp06_c391_raw_data_Airyscan_processed_S1_1_batch.tif	RadialDistribution_MeanFrac_DNA_7of50	0.9087885380431316	7	H2B	0.47697014588955017	Close to center
e1170_exp06_c391_raw_data_Airyscan_processed_e1170_exp06_c391_raw_data_Airyscan_processed_S1_1_batch.tif	RadialDistribution_MeanFrac_DNA_8of50	0.8309382110313216	8	H2B	0.3556206532443223	Close to center
e1170_exp06_c391_raw_data_Airyscan_processed_e1170_exp06_c391_raw_data_Airyscan_processed_S1_1_batch.tif	RadialDistribution_MeanFrac_DNA_9of50	0.7735376307001101	9	H2B	0.2661472808373254	Close to center
e1170_exp06_c391_raw_data_Airyscan_processed_e1170_exp06_c391_raw_data_Airyscan_processed_S1_1_batch.tif	RadialDistribution_MeanFrac_Ki67_10of50	0.9096257021144698	10	Ki67	0.5148761242292302	Close to center
e1170_exp06_c391_raw_data_Airyscan_processed_e1170_exp06_c391_raw_data_Airyscan_processed_S1_1_batch.tif	RadialDistribution_MeanFrac_Ki67_11of50	0.8837261967744923	11	Ki67	0.3959993036725669	Close to center
e1170_exp06_c391_raw_data_Airyscan_processed_e1170_exp06_c391_raw_data_Airyscan_processed_S1_1_batch.tif	RadialDistribution_MeanFrac_Ki67_12of50	0.8537458086335895	12	Ki67	0.2583915318459756	Close to center
e1170_exp06_c391_raw_data_Airyscan_processed_e1170_exp06_c391_raw_data_Airyscan_processed_S1_1_batch.tif	RadialDistribution_MeanFrac_Ki67_13of50	0.8218381359361306	13	Ki67	0.11193766595759126	Close to center
e1170_exp06_c391_raw_data_Airyscan_processed_e1170_exp06_c391_raw_data_Airyscan_processed_S1_1_batch.tif	RadialDistribution_MeanFrac_Ki67_14of50	0.7974504532605886	14	Ki67	0	Close to center
e1170_exp06_c391_raw_data_Airyscan_processed_e1170_exp06_c391_raw_data_Airyscan_processed_S1_1_batch.tif	RadialDistribution_MeanFrac_Ki67_15of50	0.7985836724238164	15	Ki67	0.005201392433950044	Close to center
e1170_exp06_c391_raw_data_Airyscan_processed_e1170_exp06_c391_raw_data_Airyscan_processed_S1_1_batch.tif	RadialDistribution_MeanFrac_Ki67_1of50	0.9152755158044974	1	Ki67	0.5408083526402216	Close to center
e1170_exp06_c391_raw_data_Airyscan_processed_e1170_exp06_c391_raw_data_Airyscan_processed_S1_1_batch.tif	RadialDistribution_MeanFrac_Ki67_2of50	1.015318875537515	2	Ki67	1	Close to center
e1170_exp06_c391_raw_data_Airyscan_processed_e1170_exp06_c391_raw_data_Airyscan_processed_S1_1_batch.tif	RadialDistribution_MeanFrac_Ki67_3of50	0.9500603660223904	3	Ki67	0.7004682512816088	Close to center
e1170_exp06_c391_raw_data_Airyscan_processed_e1170_exp06_c391_raw_data_Airyscan_processed_S1_1_batch.tif	RadialDistribution_MeanFrac_Ki67_4of50	0.9904469076189976	4	Ki67	0.8858395004719708	Close to center
e1170_exp06_c391_raw_data_Airyscan_processed_e1170_exp06_c391_raw_data_Airyscan_processed_S1_1_batch.tif	RadialDistribution_MeanFrac_Ki67_5of50	0.9717915514030944	5	Ki67	0.8002127904561848	Close to center
e1170_exp06_c391_raw_data_Airyscan_processed_e1170_exp06_c391_raw_data_Airyscan_processed_S1_1_batch.tif	RadialDistribution_MeanFrac_Ki67_6of50	0.9837087451624464	6	Ki67	0.8549118314406762	Close to center
e1170_exp06_c391_raw_data_Airyscan_processed_e1170_exp06_c391_raw_data_Airyscan_processed_S1_1_batch.tif	RadialDistribution_MeanFrac_Ki67_7of50	0.9765844292830363	7	Ki67	0.822211746660356	Close to center
e1170_exp06_c391_raw_data_Airyscan_processed_e1170_exp06_c391_raw_data_Airyscan_processed_S1_1_batch.tif	RadialDistribution_MeanFrac_Ki67_8of50	0.9503724093925964	8	Ki67	0.7019005073513266	Close to center
e1170_exp06_c391_raw_data_Airyscan_processed_e1170_exp06_c391_raw_data_Airyscan_processed_S1_1_batch.tif	RadialDistribution_MeanFrac_Ki67_9of50	0.9308778256068182	9	Ki67	0.6124218046460802	Close to center
e1170_exp06_c391_raw_data_Airyscan_processed_e1170_exp06_c391_raw_data_Airyscan_processed_S1_1_batch.tif	RadialDistribution_MeanFrac_NPM1_10of50	1.2394916881017477	10	NPM1	0.9904545011520763	Close to center
e1170_exp06_c391_raw_data_Airyscan_processed_e1170_exp06_c391_raw_data_Airyscan_processed_S1_1_batch.tif	RadialDistribution_MeanFrac_NPM1_11of50	1.2312294475810903	11	NPM1	0.9365880039561539	Close to center
e1170_exp06_c391_raw_data_Airyscan_processed_e1170_exp06_c391_raw_data_Airyscan_processed_S1_1_batch.tif	RadialDistribution_MeanFrac_NPM1_12of50	1.224850101789095	12	NPM1	0.8949972258424953	Close to center
e1170_exp06_c391_raw_data_Airyscan_processed_e1170_exp06_c391_raw_data_Airyscan_processed_S1_1_batch.tif	RadialDistribution_MeanFrac_NPM1_13of50	1.211437105689147	13	NPM1	0.8075498663762191	Close to center
e1170_exp06_c391_raw_data_Airyscan_processed_e1170_exp06_c391_raw_data_Airyscan_processed_S1_1_batch.tif	RadialDistribution_MeanFrac_NPM1_14of50	1.1995164494137591	14	NPM1	0.7298319645278896	Close to center
e1170_exp06_c391_raw_data_Airyscan_processed_e1170_exp06_c391_raw_data_Airyscan_processed_S1_1_batch.tif	RadialDistribution_MeanFrac_NPM1_15of50	1.1841243452160832	15	NPM1	0.6294816133694502	Close to center
e1170_exp06_c391_raw_data_Airyscan_processed_e1170_exp06_c391_raw_data_Airyscan_processed_S1_1_batch.tif	RadialDistribution_MeanFrac_NPM1_1of50	1.0893348500109965	1	NPM1	0.011492090442628172	Close to center
e1170_exp06_c391_raw_data_Airyscan_processed_e1170_exp06_c391_raw_data_Airyscan_processed_S1_1_batch.tif	RadialDistribution_MeanFrac_NPM1_2of50	1.08757215111159	2	NPM1	0	Close to center
e1170_exp06_c391_raw_data_Airyscan_processed_e1170_exp06_c391_raw_data_Airyscan_processed_S1_1_batch.tif	RadialDistribution_MeanFrac_NPM1_3of50	1.1248401510456614	3	NPM1	0.24297242484373663	Close to center
e1170_exp06_c391_raw_data_Airyscan_processed_e1170_exp06_c391_raw_data_Airyscan_processed_S1_1_batch.tif	RadialDistribution_MeanFrac_NPM1_4of50	1.1615693721212534	4	NPM1	0.4824322274396771	Close to center
e1170_exp06_c391_raw_data_Airyscan_processed_e1170_exp06_c391_raw_data_Airyscan_processed_S1_1_batch.tif	RadialDistribution_MeanFrac_NPM1_5of50	1.1689286938279466	5	NPM1	0.5304120558029815	Close to center
e1170_exp06_c391_raw_data_Airyscan_processed_e1170_exp06_c391_raw_data_Airyscan_processed_S1_1_batch.tif	RadialDistribution_MeanFrac_NPM1_6of50	1.2016363761233015	6	NPM1	0.7436530371376279	Close to center
e1170_exp06_c391_raw_data_Airyscan_processed_e1170_exp06_c391_raw_data_Airyscan_processed_S1_1_batch.tif	RadialDistribution_MeanFrac_NPM1_7of50	1.2153453154272893	7	NPM1	0.8330298276983767	Close to center
e1170_exp06_c391_raw_data_Airyscan_processed_e1170_exp06_c391_raw_data_Airyscan_processed_S1_1_batch.tif	RadialDistribution_MeanFrac_NPM1_8of50	1.225908708508272	8	NPM1	0.9018989174269473	Close to center
e1170_exp06_c391_raw_data_Airyscan_processed_e1170_exp06_c391_raw_data_Airyscan_processed_S1_1_batch.tif	RadialDistribution_MeanFrac_NPM1_9of50	1.240955811656772	9	NPM1	1	Close to center
e1170_exp06_c391_raw_data_Airyscan_processed_e1170_exp06_c391_raw_data_Airyscan_processed_S2_2_batch.tif	RadialDistribution_MeanFrac_DNA_10of50	0.8751560864240941	10	H2B	0.24285760889192348	Close to center
e1170_exp06_c391_raw_data_Airyscan_processed_e1170_exp06_c391_raw_data_Airyscan_processed_S2_2_batch.tif	RadialDistribution_MeanFrac_DNA_11of50	0.7943570252677904	11	H2B	0.15679051293195945	Close to center
e1170_exp06_c391_raw_data_Airyscan_processed_e1170_exp06_c391_raw_data_Airyscan_processed_S2_2_batch.tif	RadialDistribution_MeanFrac_DNA_12of50	0.7542746400379444	12	H2B	0.11409478792584958	Close to center
e1170_exp06_c391_raw_data_Airyscan_processed_e1170_exp06_c391_raw_data_Airyscan_processed_S2_2_batch.tif	RadialDistribution_MeanFrac_DNA_13of50	0.7044999433828639	13	H2B	0.06107482046479587	Close to center
e1170_exp06_c391_raw_data_Airyscan_processed_e1170_exp06_c391_raw_data_Airyscan_processed_S2_2_batch.tif	RadialDistribution_MeanFrac_DNA_14of50	0.6664913138711204	14	H2B	0.02058805840742839	Close to center
e1170_exp06_c391_raw_data_Airyscan_processed_e1170_exp06_c391_raw_data_Airyscan_processed_S2_2_batch.tif	RadialDistribution_MeanFrac_DNA_15of50	0.6471634189096688	15	H2B	0	Close to center
e1170_exp06_c391_raw_data_Airyscan_processed_e1170_exp06_c391_raw_data_Airyscan_processed_S2_2_batch.tif	RadialDistribution_MeanFrac_DNA_1of50	1.5859549542240376	1	H2B	1	Close to center
e1170_exp06_c391_raw_data_Airyscan_processed_e1170_exp06_c391_raw_data_Airyscan_processed_S2_2_batch.tif	RadialDistribution_MeanFrac_DNA_2of50	1.5649880201551682	2	H2B	0.977666038433284	Close to center
e1170_exp06_c391_raw_data_Airyscan_processed_e1170_exp06_c391_raw_data_Airyscan_processed_S2_2_batch.tif	RadialDistribution_MeanFrac_DNA_3of50	1.4747969333543265	3	H2B	0.8815945641941817	Close to center
e1170_exp06_c391_raw_data_Airyscan_processed_e1170_exp06_c391_raw_data_Airyscan_processed_S2_2_batch.tif	RadialDistribution_MeanFrac_DNA_4of50	1.447894912408955	4	H2B	0.8529385527865342	Close to center
e1170_exp06_c391_raw_data_Airyscan_processed_e1170_exp06_c391_raw_data_Airyscan_processed_S2_2_batch.tif	RadialDistribution_MeanFrac_DNA_5of50	1.3791376420240526	5	H2B	0.7796983628205286	Close to center
e1170_exp06_c391_raw_data_Airyscan_processed_e1170_exp06_c391_raw_data_Airyscan_processed_S2_2_batch.tif	RadialDistribution_MeanFrac_DNA_6of50	1.2911931338972993	6	H2B	0.6860199424060286	Close to center
e1170_exp06_c391_raw_data_Airyscan_processed_e1170_exp06_c391_raw_data_Airyscan_processed_S2_2_batch.tif	RadialDistribution_MeanFrac_DNA_7of50	1.186345178229906	7	H2B	0.5743359830568602	Close to center
e1170_exp06_c391_raw_data_Airyscan_processed_e1170_exp06_c391_raw_data_Airyscan_processed_S2_2_batch.tif	RadialDistribution_MeanFrac_DNA_8of50	1.0951482822271388	8	H2B	0.4771931216523542	Close to center
e1170_exp06_c391_raw_data_Airyscan_processed_e1170_exp06_c391_raw_data_Airyscan_processed_S2_2_batch.tif	RadialDistribution_MeanFrac_DNA_9of50	0.982341543492572	9	H2B	0.35703147288248993	Close to center
e1170_exp06_c391_raw_data_Airyscan_processed_e1170_exp06_c391_raw_data_Airyscan_processed_S2_2_batch.tif	RadialDistribution_MeanFrac_Ki67_10of50	0.8664101002656612	10	Ki67	0.5446488663502672	Close to center
e1170_exp06_c391_raw_data_Airyscan_processed_e1170_exp06_c391_raw_data_Airyscan_processed_S2_2_batch.tif	RadialDistribution_MeanFrac_Ki67_11of50	0.8241156715199812	11	Ki67	0.3016162599332331	Close to center
e1170_exp06_c391_raw_data_Airyscan_processed_e1170_exp06_c391_raw_data_Airyscan_processed_S2_2_batch.tif	RadialDistribution_MeanFrac_Ki67_12of50	0.7997655996161775	12	Ki67	0.16169566952147457	Close to center
e1170_exp06_c391_raw_data_Airyscan_processed_e1170_exp06_c391_raw_data_Airyscan_processed_S2_2_batch.tif	RadialDistribution_MeanFrac_Ki67_13of50	0.7790797077280007	13	Ki67	0.04283022150054362	Close to center
e1170_exp06_c391_raw_data_Airyscan_processed_e1170_exp06_c391_raw_data_Airyscan_processed_S2_2_batch.tif	RadialDistribution_MeanFrac_Ki67_14of50	0.771626058696611	14	Ki67	0	Close to center
e1170_exp06_c391_raw_data_Airyscan_processed_e1170_exp06_c391_raw_data_Airyscan_processed_S2_2_batch.tif	RadialDistribution_MeanFrac_Ki67_15of50	0.77448774788241	15	Ki67	0.016443862754647216	Close to center
e1170_exp06_c391_raw_data_Airyscan_processed_e1170_exp06_c391_raw_data_Airyscan_processed_S2_2_batch.tif	RadialDistribution_MeanFrac_Ki67_1of50	0.911603833120274	1	Ki67	0.8043414787133923	Close to center
e1170_exp06_c391_raw_data_Airyscan_processed_e1170_exp06_c391_raw_data_Airyscan_processed_S2_2_batch.tif	RadialDistribution_MeanFrac_Ki67_2of50	0.9456538542636984	2	Ki67	1	Close to center
e1170_exp06_c391_raw_data_Airyscan_processed_e1170_exp06_c391_raw_data_Airyscan_processed_S2_2_batch.tif	RadialDistribution_MeanFrac_Ki67_3of50	0.8864681909905634	3	Ki67	0.6599068379837113	Close to center
e1170_exp06_c391_raw_data_Airyscan_processed_e1170_exp06_c391_raw_data_Airyscan_processed_S2_2_batch.tif	RadialDistribution_MeanFrac_Ki67_4of50	0.9447076512303272	4	Ki67	0.9945629200767158	Close to center
e1170_exp06_c391_raw_data_Airyscan_processed_e1170_exp06_c391_raw_data_Airyscan_processed_S2_2_batch.tif	RadialDistribution_MeanFrac_Ki67_5of50	0.9268018907921204	5	Ki67	0.8916726870546916	Close to center
e1170_exp06_c391_raw_data_Airyscan_processed_e1170_exp06_c391_raw_data_Airyscan_processed_S2_2_batch.tif	RadialDistribution_MeanFrac_Ki67_6of50	0.9133839633202188	6	Ki67	0.8145704780186124	Close to center
e1170_exp06_c391_raw_data_Airyscan_processed_e1170_exp06_c391_raw_data_Airyscan_processed_S2_2_batch.tif	RadialDistribution_MeanFrac_Ki67_7of50	0.9144524351120852	7	Ki67	0.8207101397225643	Close to center
e1170_exp06_c391_raw_data_Airyscan_processed_e1170_exp06_c391_raw_data_Airyscan_processed_S2_2_batch.tif	RadialDistribution_MeanFrac_Ki67_8of50	0.9132668820294032	8	Ki67	0.8138977045088749	Close to center
e1170_exp06_c391_raw_data_Airyscan_processed_e1170_exp06_c391_raw_data_Airyscan_processed_S2_2_batch.tif	RadialDistribution_MeanFrac_Ki67_9of50	0.9039724209229966	9	Ki67	0.760489792996121	Close to center
e1170_exp06_c391_raw_data_Airyscan_processed_e1170_exp06_c391_raw_data_Airyscan_processed_S2_2_batch.tif	RadialDistribution_MeanFrac_NPM1_10of50	1.174171658961631	10	NPM1	0.8473785886993906	Close to center
e1170_exp06_c391_raw_data_Airyscan_processed_e1170_exp06_c391_raw_data_Airyscan_processed_S2_2_batch.tif	RadialDistribution_MeanFrac_NPM1_11of50	1.2035919255411245	11	NPM1	0.9190211603110984	Close to center
e1170_exp06_c391_raw_data_Airyscan_processed_e1170_exp06_c391_raw_data_Airyscan_processed_S2_2_batch.tif	RadialDistribution_MeanFrac_NPM1_12of50	1.2189145649256634	12	NPM1	0.9563339863666024	Close to center
e1170_exp06_c391_raw_data_Airyscan_processed_e1170_exp06_c391_raw_data_Airyscan_processed_S2_2_batch.tif	RadialDistribution_MeanFrac_NPM1_13of50	1.236846162475247	13	NPM1	1	Close to center
e1170_exp06_c391_raw_data_Airyscan_processed_e1170_exp06_c391_raw_data_Airyscan_processed_S2_2_batch.tif	RadialDistribution_MeanFrac_NPM1_14of50	1.235490380820002	14	NPM1	0.9966984770833643	Close to center
e1170_exp06_c391_raw_data_Airyscan_processed_e1170_exp06_c391_raw_data_Airyscan_processed_S2_2_batch.tif	RadialDistribution_MeanFrac_NPM1_15of50	1.2333335687334543	15	NPM1	0.9914463301000604	Close to center
e1170_exp06_c391_raw_data_Airyscan_processed_e1170_exp06_c391_raw_data_Airyscan_processed_S2_2_batch.tif	RadialDistribution_MeanFrac_NPM1_1of50	0.8261927490418606	1	NPM1	0	Close to center
e1170_exp06_c391_raw_data_Airyscan_processed_e1170_exp06_c391_raw_data_Airyscan_processed_S2_2_batch.tif	RadialDistribution_MeanFrac_NPM1_2of50	0.8433366254901163	2	NPM1	0.04174779969541576	Close to center
e1170_exp06_c391_raw_data_Airyscan_processed_e1170_exp06_c391_raw_data_Airyscan_processed_S2_2_batch.tif	RadialDistribution_MeanFrac_NPM1_3of50	0.8440606017245006	3	NPM1	0.043510785733523266	Close to center
e1170_exp06_c391_raw_data_Airyscan_processed_e1170_exp06_c391_raw_data_Airyscan_processed_S2_2_batch.tif	RadialDistribution_MeanFrac_NPM1_4of50	0.8783998462419332	4	NPM1	0.1271317746115396	Close to center
e1170_exp06_c391_raw_data_Airyscan_processed_e1170_exp06_c391_raw_data_Airyscan_processed_S2_2_batch.tif	RadialDistribution_MeanFrac_NPM1_5of50	0.9107681075292708	5	NPM1	0.20595313644246516	Close to center
e1170_exp06_c391_raw_data_Airyscan_processed_e1170_exp06_c391_raw_data_Airyscan_processed_S2_2_batch.tif	RadialDistribution_MeanFrac_NPM1_6of50	0.9565202156363254	6	NPM1	0.3173660861718509	Close to center
e1170_exp06_c391_raw_data_Airyscan_processed_e1170_exp06_c391_raw_data_Airyscan_processed_S2_2_batch.tif	RadialDistribution_MeanFrac_NPM1_7of50	1.0077838512159336	7	NPM1	0.442200396328934	Close to center
e1170_exp06_c391_raw_data_Airyscan_processed_e1170_exp06_c391_raw_data_Airyscan_processed_S2_2_batch.tif	RadialDistribution_MeanFrac_NPM1_8of50	1.0665269586849788	8	NPM1	0.5852482940144945	Close to center
e1170_exp06_c391_raw_data_Airyscan_processed_e1170_exp06_c391_raw_data_Airyscan_processed_S2_2_batch.tif	RadialDistribution_MeanFrac_NPM1_9of50	1.1229595506060304	9	NPM1	0.7226697547281181	Close to center
e1170_exp06_c391_raw_data_Airyscan_processed_e1170_exp06_c391_raw_data_Airyscan_processed_S4_4_batch.tif	RadialDistribution_MeanFrac_DNA_10of50	0.8543105804646405	10	H2B	0.20434895569928674	Close to center
e1170_exp06_c391_raw_data_Airyscan_processed_e1170_exp06_c391_raw_data_Airyscan_processed_S4_4_batch.tif	RadialDistribution_MeanFrac_DNA_11of50	0.7985047307300102	11	H2B	0.1677809529058651	Close to center
e1170_exp06_c391_raw_data_Airyscan_processed_e1170_exp06_c391_raw_data_Airyscan_processed_S4_4_batch.tif	RadialDistribution_MeanFrac_DNA_12of50	0.7446956284490996	12	H2B	0.13252136252462954	Close to center
e1170_exp06_c391_raw_data_Airyscan_processed_e1170_exp06_c391_raw_data_Airyscan_processed_S4_4_batch.tif	RadialDistribution_MeanFrac_DNA_13of50	0.6839038957171609	13	H2B	0.09268625092020978	Close to center
e1170_exp06_c391_raw_data_Airyscan_processed_e1170_exp06_c391_raw_data_Airyscan_processed_S4_4_batch.tif	RadialDistribution_MeanFrac_DNA_14of50	0.5906701846753445	14	H2B	0.03159282394023269	Close to center
e1170_exp06_c391_raw_data_Airyscan_processed_e1170_exp06_c391_raw_data_Airyscan_processed_S4_4_batch.tif	RadialDistribution_MeanFrac_DNA_15of50	0.5424568765693185	15	H2B	0	Close to center
e1170_exp06_c391_raw_data_Airyscan_processed_e1170_exp06_c391_raw_data_Airyscan_processed_S4_4_batch.tif	RadialDistribution_MeanFrac_DNA_1of50	2.068541034074071	1	H2B	1	Close to center
e1170_exp06_c391_raw_data_Airyscan_processed_e1170_exp06_c391_raw_data_Airyscan_processed_S4_4_batch.tif	RadialDistribution_MeanFrac_DNA_2of50	2.004362335661192	2	H2B	0.9579455051038501	Close to center
e1170_exp06_c391_raw_data_Airyscan_processed_e1170_exp06_c391_raw_data_Airyscan_processed_S4_4_batch.tif	RadialDistribution_MeanFrac_DNA_3of50	1.8750957855953712	3	H2B	0.873240772779533	Close to center
e1170_exp06_c391_raw_data_Airyscan_processed_e1170_exp06_c391_raw_data_Airyscan_processed_S4_4_batch.tif	RadialDistribution_MeanFrac_DNA_4of50	1.71518638838335	4	H2B	0.7684566450984729	Close to center
e1170_exp06_c391_raw_data_Airyscan_processed_e1170_exp06_c391_raw_data_Airyscan_processed_S4_4_batch.tif	RadialDistribution_MeanFrac_DNA_5of50	1.5289187896275902	5	H2B	0.6464007297416687	Close to center
e1170_exp06_c391_raw_data_Airyscan_processed_e1170_exp06_c391_raw_data_Airyscan_processed_S4_4_batch.tif	RadialDistribution_MeanFrac_DNA_6of50	1.339602971289154	6	H2B	0.5223474018780337	Close to center
e1170_exp06_c391_raw_data_Airyscan_processed_e1170_exp06_c391_raw_data_Airyscan_processed_S4_4_batch.tif	RadialDistribution_MeanFrac_DNA_7of50	1.1707223669387357	7	H2B	0.411684694634844	Close to center
e1170_exp06_c391_raw_data_Airyscan_processed_e1170_exp06_c391_raw_data_Airyscan_processed_S4_4_batch.tif	RadialDistribution_MeanFrac_DNA_8of50	1.028960273486212	8	H2B	0.31879198438987694	Close to center
e1170_exp06_c391_raw_data_Airyscan_processed_e1170_exp06_c391_raw_data_Airyscan_processed_S4_4_batch.tif	RadialDistribution_MeanFrac_DNA_9of50	0.9138173237486372	9	H2B	0.243342049881782	Close to center
e1170_exp06_c391_raw_data_Airyscan_processed_e1170_exp06_c391_raw_data_Airyscan_processed_S4_4_batch.tif	RadialDistribution_MeanFrac_Ki67_10of50	0.9852288389388284	10	Ki67	0.3019821903004893	Close to center
e1170_exp06_c391_raw_data_Airyscan_processed_e1170_exp06_c391_raw_data_Airyscan_processed_S4_4_batch.tif	RadialDistribution_MeanFrac_Ki67_11of50	0.9218577124592982	11	Ki67	0.16952108351440856	Close to center
e1170_exp06_c391_raw_data_Airyscan_processed_e1170_exp06_c391_raw_data_Airyscan_processed_S4_4_batch.tif	RadialDistribution_MeanFrac_Ki67_12of50	0.881954921102376	12	Ki67	0.08611451966392586	Close to center
e1170_exp06_c391_raw_data_Airyscan_processed_e1170_exp06_c391_raw_data_Airyscan_processed_S4_4_batch.tif	RadialDistribution_MeanFrac_Ki67_13of50	0.8521697182248414	13	Ki67	0.02385618281266911	Close to center
e1170_exp06_c391_raw_data_Airyscan_processed_e1170_exp06_c391_raw_data_Airyscan_processed_S4_4_batch.tif	RadialDistribution_MeanFrac_Ki67_14of50	0.8504482437467599	14	Ki67	0.020257881388370893	Close to center
e1170_exp06_c391_raw_data_Airyscan_processed_e1170_exp06_c391_raw_data_Airyscan_processed_S4_4_batch.tif	RadialDistribution_MeanFrac_Ki67_15of50	0.8407566082560267	15	Ki67	0	Close to center
e1170_exp06_c391_raw_data_Airyscan_processed_e1170_exp06_c391_raw_data_Airyscan_processed_S4_4_batch.tif	RadialDistribution_MeanFrac_Ki67_1of50	1.3191696912893132	1	Ki67	1	Close to center
e1170_exp06_c391_raw_data_Airyscan_processed_e1170_exp06_c391_raw_data_Airyscan_processed_S4_4_batch.tif	RadialDistribution_MeanFrac_Ki67_2of50	1.2770900895895183	2	Ki67	0.9120433717385042	Close to center
e1170_exp06_c391_raw_data_Airyscan_processed_e1170_exp06_c391_raw_data_Airyscan_processed_S4_4_batch.tif	RadialDistribution_MeanFrac_Ki67_3of50	1.2903571421000382	3	Ki67	0.9397747465295168	Close to center
e1170_exp06_c391_raw_data_Airyscan_processed_e1170_exp06_c391_raw_data_Airyscan_processed_S4_4_batch.tif	RadialDistribution_MeanFrac_Ki67_4of50	1.2736147285850037	4	Ki67	0.9047790198054849	Close to center
e1170_exp06_c391_raw_data_Airyscan_processed_e1170_exp06_c391_raw_data_Airyscan_processed_S4_4_batch.tif	RadialDistribution_MeanFrac_Ki67_5of50	1.259132957960651	5	Ki67	0.8745085879591528	Close to center
e1170_exp06_c391_raw_data_Airyscan_processed_e1170_exp06_c391_raw_data_Airyscan_processed_S4_4_batch.tif	RadialDistribution_MeanFrac_Ki67_6of50	1.21049951974941	6	Ki67	0.7728528432983044	Close to center
e1170_exp06_c391_raw_data_Airyscan_processed_e1170_exp06_c391_raw_data_Airyscan_processed_S4_4_batch.tif	RadialDistribution_MeanFrac_Ki67_7of50	1.1682808666530025	7	Ki67	0.6846055637115335	Close to center
e1170_exp06_c391_raw_data_Airyscan_processed_e1170_exp06_c391_raw_data_Airyscan_processed_S4_4_batch.tif	RadialDistribution_MeanFrac_Ki67_8of50	1.1071574027476343	8	Ki67	0.5568426197765003	Close to center
e1170_exp06_c391_raw_data_Airyscan_processed_e1170_exp06_c391_raw_data_Airyscan_processed_S4_4_batch.tif	RadialDistribution_MeanFrac_Ki67_9of50	1.040444471777586	9	Ki67	0.41739632673813326	Close to center
e1170_exp06_c391_raw_data_Airyscan_processed_e1170_exp06_c391_raw_data_Airyscan_processed_S4_4_batch.tif	RadialDistribution_MeanFrac_NPM1_10of50	1.2397730202318922	10	NPM1	0.8909446804235727	Close to center
e1170_exp06_c391_raw_data_Airyscan_processed_e1170_exp06_c391_raw_data_Airyscan_processed_S4_4_batch.tif	RadialDistribution_MeanFrac_NPM1_11of50	1.2316548322365768	11	NPM1	0.8695180009523267	Close to center
e1170_exp06_c391_raw_data_Airyscan_processed_e1170_exp06_c391_raw_data_Airyscan_processed_S4_4_batch.tif	RadialDistribution_MeanFrac_NPM1_12of50	1.2139982909538185	12	NPM1	0.8229163392447147	Close to center
e1170_exp06_c391_raw_data_Airyscan_processed_e1170_exp06_c391_raw_data_Airyscan_processed_S4_4_batch.tif	RadialDistribution_MeanFrac_NPM1_13of50	1.1939761663833848	13	NPM1	0.7700710927744925	Close to center
e1170_exp06_c391_raw_data_Airyscan_processed_e1170_exp06_c391_raw_data_Airyscan_processed_S4_4_batch.tif	RadialDistribution_MeanFrac_NPM1_14of50	1.2503458621287673	14	NPM1	0.9188500325237248	Close to center
e1170_exp06_c391_raw_data_Airyscan_processed_e1170_exp06_c391_raw_data_Airyscan_processed_S4_4_batch.tif	RadialDistribution_MeanFrac_NPM1_15of50	1.2810921423757935	15	NPM1	1	Close to center
e1170_exp06_c391_raw_data_Airyscan_processed_e1170_exp06_c391_raw_data_Airyscan_processed_S4_4_batch.tif	RadialDistribution_MeanFrac_NPM1_1of50	0.9022099172410134	1	NPM1	0	Close to center
e1170_exp06_c391_raw_data_Airyscan_processed_e1170_exp06_c391_raw_data_Airyscan_processed_S4_4_batch.tif	RadialDistribution_MeanFrac_NPM1_2of50	0.915588496820312	2	NPM1	0.03531065511067293	Close to center
e1170_exp06_c391_raw_data_Airyscan_processed_e1170_exp06_c391_raw_data_Airyscan_processed_S4_4_batch.tif	RadialDistribution_MeanFrac_NPM1_3of50	0.9539229694008292	3	NPM1	0.1364884619261827	Close to center
e1170_exp06_c391_raw_data_Airyscan_processed_e1170_exp06_c391_raw_data_Airyscan_processed_S4_4_batch.tif	RadialDistribution_MeanFrac_NPM1_4of50	0.9946576231989088	4	NPM1	0.24400116929478263	Close to center
e1170_exp06_c391_raw_data_Airyscan_processed_e1170_exp06_c391_raw_data_Airyscan_processed_S4_4_batch.tif	RadialDistribution_MeanFrac_NPM1_5of50	1.066292606582266	5	NPM1	0.4330704331217526	Close to center
e1170_exp06_c391_raw_data_Airyscan_processed_e1170_exp06_c391_raw_data_Airyscan_processed_S4_4_batch.tif	RadialDistribution_MeanFrac_NPM1_6of50	1.1169563680428938	6	NPM1	0.5667894573979775	Close to center
e1170_exp06_c391_raw_data_Airyscan_processed_e1170_exp06_c391_raw_data_Airyscan_processed_S4_4_batch.tif	RadialDistribution_MeanFrac_NPM1_7of50	1.1803887102232895	7	NPM1	0.7342091408044263	Close to center
e1170_exp06_c391_raw_data_Airyscan_processed_e1170_exp06_c391_raw_data_Airyscan_processed_S4_4_batch.tif	RadialDistribution_MeanFrac_NPM1_8of50	1.209437175216307	8	NPM1	0.810877992141234	Close to center
e1170_exp06_c391_raw_data_Airyscan_processed_e1170_exp06_c391_raw_data_Airyscan_processed_S4_4_batch.tif	RadialDistribution_MeanFrac_NPM1_9of50	1.2363551605718972	9	NPM1	0.8819237777966966	Close to center
e1170_exp06_c391_raw_data_Airyscan_processed_e1170_exp06_c391_raw_data_Airyscan_processed_S5_5_batch.tif	RadialDistribution_MeanFrac_DNA_10of50	0.7174689962966434	10	H2B	0.1436730306188141	Close to center
e1170_exp06_c391_raw_data_Airyscan_processed_e1170_exp06_c391_raw_data_Airyscan_processed_S5_5_batch.tif	RadialDistribution_MeanFrac_DNA_11of50	0.68168934256801506	11	H2B	0.09561024255885034	Close to center
e1170_exp06_c391_raw_data_Airyscan_processed_e1170_exp06_c391_raw_data_Airyscan_processed_S5_5_batch.tif	RadialDistribution_MeanFrac_DNA_12of50	0.6555218845862266	12	H2B	0.06045951145939319	Close to center
e1170_exp06_c391_raw_data_Airyscan_processed_e1170_exp06_c391_raw_data_Airyscan_processed_S5_5_batch.tif	RadialDistribution_MeanFrac_DNA_13of50	0.6518465698270333	13	H2B	0.055522463279314586	Close to center
e1170_exp06_c391_raw_data_Airyscan_processed_e1170_exp06_c391_raw_data_Airyscan_processed_S5_5_batch.tif	RadialDistribution_MeanFrac_DNA_14of50	0.6269875416524574	14	H2B	0.02212934517947905	Close to center
e1170_exp06_c391_raw_data_Airyscan_processed_e1170_exp06_c391_raw_data_Airyscan_processed_S5_5_batch.tif	RadialDistribution_MeanFrac_DNA_15of50	0.6105136677944695	15	H2B	0	Close to center
e1170_exp06_c391_raw_data_Airyscan_processed_e1170_exp06_c391_raw_data_Airyscan_processed_S5_5_batch.tif	RadialDistribution_MeanFrac_DNA_1of50	1.3549493356543778	1	H2B	1	Close to center
e1170_exp06_c391_raw_data_Airyscan_processed_e1170_exp06_c391_raw_data_Airyscan_processed_S5_5_batch.tif	RadialDistribution_MeanFrac_DNA_2of50	1.226578351317039	2	H2B	0.8275593313437309	Close to center
e1170_exp06_c391_raw_data_Airyscan_processed_e1170_exp06_c391_raw_data_Airyscan_processed_S5_5_batch.tif	RadialDistribution_MeanFrac_DNA_3of50	1.2178558883605402	3	H2B	0.8158424519234124	Close to center
e1170_exp06_c391_raw_data_Airyscan_processed_e1170_exp06_c391_raw_data_Airyscan_processed_S5_5_batch.tif	RadialDistribution_MeanFrac_DNA_4of50	1.132478014079123	4	H2B	0.7011544030193883	Close to center
e1170_exp06_c391_raw_data_Airyscan_processed_e1170_exp06_c391_raw_data_Airyscan_processed_S5_5_batch.tif	RadialDistribution_MeanFrac_DNA_5of50	1.0139581434229714	5	H2B	0.5419467296459849	Close to center
e1170_exp06_c391_raw_data_Airyscan_processed_e1170_exp06_c391_raw_data_Airyscan_processed_S5_5_batch.tif	RadialDistribution_MeanFrac_DNA_6of50	0.9409067048235976	6	H2B	0.44381677463001834	Close to center
e1170_exp06_c391_raw_data_Airyscan_processed_e1170_exp06_c391_raw_data_Airyscan_processed_S5_5_batch.tif	RadialDistribution_MeanFrac_DNA_7of50	0.8692787939475449	7	H2B	0.3475990435774918	Close to center
e1170_exp06_c391_raw_data_Airyscan_processed_e1170_exp06_c391_raw_data_Airyscan_processed_S5_5_batch.tif	RadialDistribution_MeanFrac_DNA_8of50	0.7961252667390515	8	H2B	0.24933195299222463	Close to center
e1170_exp06_c391_raw_data_Airyscan_processed_e1170_exp06_c391_raw_data_Airyscan_processed_S5_5_batch.tif	RadialDistribution_MeanFrac_DNA_9of50	0.7481773773635906	9	H2B	0.18492358105956222	Close to center
e1170_exp06_c391_raw_data_Airyscan_processed_e1170_exp06_c391_raw_data_Airyscan_processed_S5_5_batch.tif	RadialDistribution_MeanFrac_Ki67_10of50	1.0086901474806194	10	Ki67	0.22915453942881894	Close to center
e1170_exp06_c391_raw_data_Airyscan_processed_e1170_exp06_c391_raw_data_Airyscan_processed_S5_5_batch.tif	RadialDistribution_MeanFrac_Ki67_11of50	0.9944393181718122	11	Ki67	0.19373617138089158	Close to center
e1170_exp06_c391_raw_data_Airyscan_processed_e1170_exp06_c391_raw_data_Airyscan_processed_S5_5_batch.tif	RadialDistribution_MeanFrac_Ki67_12of50	0.9769911602100914	12	Ki67	0.15037130698912732	Close to center
e1170_exp06_c391_raw_data_Airyscan_processed_e1170_exp06_c391_raw_data_Airyscan_processed_S5_5_batch.tif	RadialDistribution_MeanFrac_Ki67_13of50	0.9548402678509206	13	Ki67	0.09531847875250861	Close to center
e1170_exp06_c391_raw_data_Airyscan_processed_e1170_exp06_c391_raw_data_Airyscan_processed_S5_5_batch.tif	RadialDistribution_MeanFrac_Ki67_14of50	0.9440423233507388	14	Ki67	0.06848175478500056	Close to center
e1170_exp06_c391_raw_data_Airyscan_processed_e1170_exp06_c391_raw_data_Airyscan_processed_S5_5_batch.tif	RadialDistribution_MeanFrac_Ki67_15of50	0.91648820801465	15	Ki67	0	Close to center
e1170_exp06_c391_raw_data_Airyscan_processed_e1170_exp06_c391_raw_data_Airyscan_processed_S5_5_batch.tif	RadialDistribution_MeanFrac_Ki67_1of50	1.3188452361398098	1	Ki67	1	Close to center
e1170_exp06_c391_raw_data_Airyscan_processed_e1170_exp06_c391_raw_data_Airyscan_processed_S5_5_batch.tif	RadialDistribution_MeanFrac_Ki67_2of50	1.144536283953604	2	Ki67	0.5667803965089827	Close to center
e1170_exp06_c391_raw_data_Airyscan_processed_e1170_exp06_c391_raw_data_Airyscan_processed_S5_5_batch.tif	RadialDistribution_MeanFrac_Ki67_3of50	1.2048873125264	3	Ki67	0.7167741193824472	Close to center
e1170_exp06_c391_raw_data_Airyscan_processed_e1170_exp06_c391_raw_data_Airyscan_processed_S5_5_batch.tif	RadialDistribution_MeanFrac_Ki67_4of50	1.1479836412154611	4	Ki67	0.5753483026741133	Close to center
e1170_exp06_c391_raw_data_Airyscan_processed_e1170_exp06_c391_raw_data_Airyscan_processed_S5_5_batch.tif	RadialDistribution_MeanFrac_Ki67_5of50	1.1113575352047256	5	Ki67	0.48431943167016894	Close to center
e1170_exp06_c391_raw_data_Airyscan_processed_e1170_exp06_c391_raw_data_Airyscan_processed_S5_5_batch.tif	RadialDistribution_MeanFrac_Ki67_6of50	1.0783271365477545	6	Ki67	0.4022271694549891	Close to center
e1170_exp06_c391_raw_data_Airyscan_processed_e1170_exp06_c391_raw_data_Airyscan_processed_S5_5_batch.tif	RadialDistribution_MeanFrac_Ki67_7of50	1.05569349428732	7	Ki67	0.34597453639946824	Close to center
e1170_exp06_c391_raw_data_Airyscan_processed_e1170_exp06_c391_raw_data_Airyscan_processed_S5_5_batch.tif	RadialDistribution_MeanFrac_Ki67_8of50	1.026976893112376	8	Ki67	0.2746035917716258	Close to center
e1170_exp06_c391_raw_data_Airyscan_processed_e1170_exp06_c391_raw_data_Airyscan_processed_S5_5_batch.tif	RadialDistribution_MeanFrac_Ki67_9of50	1.0177748432778058	9	Ki67	0.2517332323859616	Close to center
e1170_exp06_c391_raw_data_Airyscan_processed_e1170_exp06_c391_raw_data_Airyscan_processed_S5_5_batch.tif	RadialDistribution_MeanFrac_NPM1_10of50	1.252546768039805	10	NPM1	0.9674009457467908	Close to center
e1170_exp06_c391_raw_data_Airyscan_processed_e1170_exp06_c391_raw_data_Airyscan_processed_S5_5_batch.tif	RadialDistribution_MeanFrac_NPM1_11of50	1.2444157724974263	11	NPM1	0.8809018039795777	Close to center
e1170_exp06_c391_raw_data_Airyscan_processed_e1170_exp06_c391_raw_data_Airyscan_processed_S5_5_batch.tif	RadialDistribution_MeanFrac_NPM1_12of50	1.241803771131717	12	NPM1	0.8531148158732539	Close to center
e1170_exp06_c391_raw_data_Airyscan_processed_e1170_exp06_c391_raw_data_Airyscan_processed_S5_5_batch.tif	RadialDistribution_MeanFrac_NPM1_13of50	1.227947670216975	13	NPM1	0.70571086870365	Close to center
e1170_exp06_c391_raw_data_Airyscan_processed_e1170_exp06_c391_raw_data_Airyscan_processed_S5_5_batch.tif	RadialDistribution_MeanFrac_NPM1_14of50	1.209512205364604	14	NPM1	0.5095907405473382	Close to center
e1170_exp06_c391_raw_data_Airyscan_processed_e1170_exp06_c391_raw_data_Airyscan_processed_S5_5_batch.tif	RadialDistribution_MeanFrac_NPM1_15of50	1.1786090888910747	15	NPM1	0.1808372639330239	Close to center
e1170_exp06_c391_raw_data_Airyscan_processed_e1170_exp06_c391_raw_data_Airyscan_processed_S5_5_batch.tif	RadialDistribution_MeanFrac_NPM1_1of50	1.225534344435876	1	NPM1	0.6800374308347268	Close to center
e1170_exp06_c391_raw_data_Airyscan_processed_e1170_exp06_c391_raw_data_Airyscan_processed_S5_5_batch.tif	RadialDistribution_MeanFrac_NPM1_2of50	1.1616102267417543	2	NPM1	0	Close to center
e1170_exp06_c391_raw_data_Airyscan_processed_e1170_exp06_c391_raw_data_Airyscan_processed_S5_5_batch.tif	RadialDistribution_MeanFrac_NPM1_3of50	1.2263919212466283	3	NPM1	0.6891605028795853	Close to center
e1170_exp06_c391_raw_data_Airyscan_processed_e1170_exp06_c391_raw_data_Airyscan_processed_S5_5_batch.tif	RadialDistribution_MeanFrac_NPM1_4of50	1.212925344451527	4	NPM1	0.5459003904803913	Close to center
e1170_exp06_c391_raw_data_Airyscan_processed_e1170_exp06_c391_raw_data_Airyscan_processed_S5_5_batch.tif	RadialDistribution_MeanFrac_NPM1_5of50	1.217070068677786	5	NPM1	0.5899927880920479	Close to center
e1170_exp06_c391_raw_data_Airyscan_processed_e1170_exp06_c391_raw_data_Airyscan_processed_S5_5_batch.tif	RadialDistribution_MeanFrac_NPM1_6of50	1.221392208378426	6	NPM1	0.6359725666757162	Close to center
e1170_exp06_c391_raw_data_Airyscan_processed_e1170_exp06_c391_raw_data_Airyscan_processed_S5_5_batch.tif	RadialDistribution_MeanFrac_NPM1_7of50	1.2299587313308402	7	NPM1	0.7271049353322823	Close to center
e1170_exp06_c391_raw_data_Airyscan_processed_e1170_exp06_c391_raw_data_Airyscan_processed_S5_5_batch.tif	RadialDistribution_MeanFrac_NPM1_8of50	1.2482692568552296	8	NPM1	0.9218959341603271	Close to center
e1170_exp06_c391_raw_data_Airyscan_processed_e1170_exp06_c391_raw_data_Airyscan_processed_S5_5_batch.tif	RadialDistribution_MeanFrac_NPM1_9of50	1.255611107863337	9	NPM1	1	Close to center
e1170_exp06_c391_raw_data_Airyscan_processed_e1170_exp06_c391_raw_data_Airyscan_processed_S6_6_batch.tif	RadialDistribution_MeanFrac_DNA_10of50	0.7252770637979762	10	H2B	0.27082420356260356	Close to center
e1170_exp06_c391_raw_data_Airyscan_processed_e1170_exp06_c391_raw_data_Airyscan_processed_S6_6_batch.tif	RadialDistribution_MeanFrac_DNA_11of50	0.6620466030306218	11	H2B	0.1569872184021428	Close to center
e1170_exp06_c391_raw_data_Airyscan_processed_e1170_exp06_c391_raw_data_Airyscan_processed_S6_6_batch.tif	RadialDistribution_MeanFrac_DNA_12of50	0.6362496375940204	12	H2B	0.11054364143065429	Close to center
e1170_exp06_c391_raw_data_Airyscan_processed_e1170_exp06_c391_raw_data_Airyscan_processed_S6_6_batch.tif	RadialDistribution_MeanFrac_DNA_13of50	0.630218061725962	13	H2B	0.09968469142058474	Close to center
e1170_exp06_c391_raw_data_Airyscan_processed_e1170_exp06_c391_raw_data_Airyscan_processed_S6_6_batch.tif	RadialDistribution_MeanFrac_DNA_14of50	0.5966492373051324	14	H2B	0.03924904503951262	Close to center
e1170_exp06_c391_raw_data_Airyscan_processed_e1170_exp06_c391_raw_data_Airyscan_processed_S6_6_batch.tif	RadialDistribution_MeanFrac_DNA_15of50	0.574848456135209	15	H2B	0	Close to center
e1170_exp06_c391_raw_data_Airyscan_processed_e1170_exp06_c391_raw_data_Airyscan_processed_S6_6_batch.tif	RadialDistribution_MeanFrac_DNA_1of50	1.127755696870192	1	H2B	0.9954267704966002	Close to center
e1170_exp06_c391_raw_data_Airyscan_processed_e1170_exp06_c391_raw_data_Airyscan_processed_S6_6_batch.tif	RadialDistribution_MeanFrac_DNA_2of50	1.130295885441483	2	H2B	1	Close to center
e1170_exp06_c391_raw_data_Airyscan_processed_e1170_exp06_c391_raw_data_Airyscan_processed_S6_6_batch.tif	RadialDistribution_MeanFrac_DNA_3of50	1.123272898561144	3	H2B	0.9873561627801385	Close to center
e1170_exp06_c391_raw_data_Airyscan_processed_e1170_exp06_c391_raw_data_Airyscan_processed_S6_6_batch.tif	RadialDistribution_MeanFrac_DNA_4of50	1.092219260817982	4	H2B	0.9314487337333491	Close to center
e1170_exp06_c391_raw_data_Airyscan_processed_e1170_exp06_c391_raw_data_Airyscan_processed_S6_6_batch.tif	RadialDistribution_MeanFrac_DNA_5of50	1.0552288979723174	5	H2B	0.864853119289938	Close to center
e1170_exp06_c391_raw_data_Airyscan_processed_e1170_exp06_c391_raw_data_Airyscan_processed_S6_6_batch.tif	RadialDistribution_MeanFrac_DNA_6of50	0.9922493783721706	6	H2B	0.7514679161595444	Close to center
e1170_exp06_c391_raw_data_Airyscan_processed_e1170_exp06_c391_raw_data_Airyscan_processed_S6_6_batch.tif	RadialDistribution_MeanFrac_DNA_7of50	0.9305451043762132	7	H2B	0.6403786019592375	Close to center
e1170_exp06_c391_raw_data_Airyscan_processed_e1170_exp06_c391_raw_data_Airyscan_processed_S6_6_batch.tif	RadialDistribution_MeanFrac_DNA_8of50	0.8518598814851205	8	H2B	0.4987176296699849	Close to center
e1170_exp06_c391_raw_data_Airyscan_processed_e1170_exp06_c391_raw_data_Airyscan_processed_S6_6_batch.tif	RadialDistribution_MeanFrac_DNA_9of50	0.7778832706678933	9	H2B	0.36553380899838644	Close to center
e1170_exp06_c391_raw_data_Airyscan_processed_e1170_exp06_c391_raw_data_Airyscan_processed_S6_6_batch.tif	RadialDistribution_MeanFrac_Ki67_10of50	1.178136797972692	10	Ki67	0.42785073930289164	Close to center
e1170_exp06_c391_raw_data_Airyscan_processed_e1170_exp06_c391_raw_data_Airyscan_processed_S6_6_batch.tif	RadialDistribution_MeanFrac_Ki67_11of50	1.090056993126385	11	Ki67	0.28537247016709444	Close to center
e1170_exp06_c391_raw_data_Airyscan_processed_e1170_exp06_c391_raw_data_Airyscan_processed_S6_6_batch.tif	RadialDistribution_MeanFrac_Ki67_12of50	1.037850080173002	12	Ki67	0.2009223444260049	Close to center
e1170_exp06_c391_raw_data_Airyscan_processed_e1170_exp06_c391_raw_data_Airyscan_processed_S6_6_batch.tif	RadialDistribution_MeanFrac_Ki67_13of50	0.99215588034488	13	Ki67	0.1270072112985383	Close to center
e1170_exp06_c391_raw_data_Airyscan_processed_e1170_exp06_c391_raw_data_Airyscan_processed_S6_6_batch.tif	RadialDistribution_MeanFrac_Ki67_14of50	0.9430464355139222	14	Ki67	0.04756756324363953	Close to center
e1170_exp06_c391_raw_data_Airyscan_processed_e1170_exp06_c391_raw_data_Airyscan_processed_S6_6_batch.tif	RadialDistribution_MeanFrac_Ki67_15of50	0.9136402550982908	15	Ki67	0	Close to center
e1170_exp06_c391_raw_data_Airyscan_processed_e1170_exp06_c391_raw_data_Airyscan_processed_S6_6_batch.tif	RadialDistribution_MeanFrac_Ki67_1of50	1.466876862686351	1	Ki67	0.8949179032497826	Close to center
e1170_exp06_c391_raw_data_Airyscan_processed_e1170_exp06_c391_raw_data_Airyscan_processed_S6_6_batch.tif	RadialDistribution_MeanFrac_Ki67_2of50	1.531838422303406	2	Ki67	1	Close to center
e1170_exp06_c391_raw_data_Airyscan_processed_e1170_exp06_c391_raw_data_Airyscan_processed_S6_6_batch.tif	RadialDistribution_MeanFrac_Ki67_3of50	1.523838807088551	3	Ki67	0.9870597882050969	Close to center
e1170_exp06_c391_raw_data_Airyscan_processed_e1170_exp06_c391_raw_data_Airyscan_processed_S6_6_batch.tif	RadialDistribution_MeanFrac_Ki67_4of50	1.4618493912659047	4	Ki67	0.8867854439719177	Close to center
e1170_exp06_c391_raw_data_Airyscan_processed_e1170_exp06_c391_raw_data_Airyscan_processed_S6_6_batch.tif	RadialDistribution_MeanFrac_Ki67_5of50	1.4475774547402724	5	Ki67	0.8636990983909271	Close to center
e1170_exp06_c391_raw_data_Airyscan_processed_e1170_exp06_c391_raw_data_Airyscan_processed_S6_6_batch.tif	RadialDistribution_MeanFrac_Ki67_6of50	1.3975226892122907	6	Ki67	0.7827302955323224	Close to center
e1170_exp06_c391_raw_data_Airyscan_processed_e1170_exp06_c391_raw_data_Airyscan_processed_S6_6_batch.tif	RadialDistribution_MeanFrac_Ki67_7of50	1.3438255323794253	7	Ki67	0.6958695449163326	Close to center
e1170_exp06_c391_raw_data_Airyscan_processed_e1170_exp06_c391_raw_data_Airyscan_processed_S6_6_batch.tif	RadialDistribution_MeanFrac_Ki67_8of50	1.3049098762372922	8	Ki67	0.6329194130547785	Close to center
e1170_exp06_c391_raw_data_Airyscan_processed_e1170_exp06_c391_raw_data_Airyscan_processed_S6_6_batch.tif	RadialDistribution_MeanFrac_Ki67_9of50	1.2401935449182426	9	Ki67	0.528233998648532	Close to center
e1170_exp06_c391_raw_data_Airyscan_processed_e1170_exp06_c391_raw_data_Airyscan_processed_S6_6_batch.tif	RadialDistribution_MeanFrac_NPM1_10of50	1.261579285822073	10	NPM1	0.9976737563661747	Close to center
e1170_exp06_c391_raw_data_Airyscan_processed_e1170_exp06_c391_raw_data_Airyscan_processed_S6_6_batch.tif	RadialDistribution_MeanFrac_NPM1_11of50	1.253359449968202	11	NPM1	0.894531592275457	Close to center
e1170_exp06_c391_raw_data_Airyscan_processed_e1170_exp06_c391_raw_data_Airyscan_processed_S6_6_batch.tif	RadialDistribution_MeanFrac_NPM1_12of50	1.234364904171274	12	NPM1	0.6561888085211118	Close to center
e1170_exp06_c391_raw_data_Airyscan_processed_e1170_exp06_c391_raw_data_Airyscan_processed_S6_6_batch.tif	RadialDistribution_MeanFrac_NPM1_13of50	1.2141734581822667	13	NPM1	0.40282737011157177	Close to center
e1170_exp06_c391_raw_data_Airyscan_processed_e1170_exp06_c391_raw_data_Airyscan_processed_S6_6_batch.tif	RadialDistribution_MeanFrac_NPM1_14of50	1.1981688111205964	14	NPM1	0.20200171339587988	Close to center
e1170_exp06_c391_raw_data_Airyscan_processed_e1170_exp06_c391_raw_data_Airyscan_processed_S6_6_batch.tif	RadialDistribution_MeanFrac_NPM1_15of50	1.182070439121591	15	NPM1	0	Close to center
e1170_exp06_c391_raw_data_Airyscan_processed_e1170_exp06_c391_raw_data_Airyscan_processed_S6_6_batch.tif	RadialDistribution_MeanFrac_NPM1_1of50	1.2475395507056768	1	NPM1	0.821503734371929	Close to center
e1170_exp06_c391_raw_data_Airyscan_processed_e1170_exp06_c391_raw_data_Airyscan_processed_S6_6_batch.tif	RadialDistribution_MeanFrac_NPM1_2of50	1.235538134293046	2	NPM1	0.6709104521022289	Close to center
e1170_exp06_c391_raw_data_Airyscan_processed_e1170_exp06_c391_raw_data_Airyscan_processed_S6_6_batch.tif	RadialDistribution_MeanFrac_NPM1_3of50	1.2271155022316698	3	NPM1	0.5652236094944046	Close to center
e1170_exp06_c391_raw_data_Airyscan_processed_e1170_exp06_c391_raw_data_Airyscan_processed_S6_6_batch.tif	RadialDistribution_MeanFrac_NPM1_4of50	1.225970043207129	4	NPM1	0.5508504365054647	Close to center
e1170_exp06_c391_raw_data_Airyscan_processed_e1170_exp06_c391_raw_data_Airyscan_processed_S6_6_batch.tif	RadialDistribution_MeanFrac_NPM1_5of50	1.2256787333228218	5	NPM1	0.5471950919921913	Close to center
e1170_exp06_c391_raw_data_Airyscan_processed_e1170_exp06_c391_raw_data_Airyscan_processed_S6_6_batch.tif	RadialDistribution_MeanFrac_NPM1_6of50	1.239597519209473	6	NPM1	0.7218474479986032	Close to center
e1170_exp06_c391_raw_data_Airyscan_processed_e1170_exp06_c391_raw_data_Airyscan_processed_S6_6_batch.tif	RadialDistribution_MeanFrac_NPM1_7of50	1.2453710411441117	7	NPM1	0.7942933650887141	Close to center
e1170_exp06_c391_raw_data_Airyscan_processed_e1170_exp06_c391_raw_data_Airyscan_processed_S6_6_batch.tif	RadialDistribution_MeanFrac_NPM1_8of50	1.259469618399918	8	NPM1	0.9712017358415457	Close to center
e1170_exp06_c391_raw_data_Airyscan_processed_e1170_exp06_c391_raw_data_Airyscan_processed_S6_6_batch.tif	RadialDistribution_MeanFrac_NPM1_9of50	1.261764674028678	9	NPM1	1	Close to center
e1170_exp06_c391_raw_data_Airyscan_processed_e1170_exp06_c391_raw_data_Airyscan_processed_S8_8_batch.tif	RadialDistribution_MeanFrac_DNA_10of50	0.6812083555465753	10	H2B	0.15488147299423555	Close to center
e1170_exp06_c391_raw_data_Airyscan_processed_e1170_exp06_c391_raw_data_Airyscan_processed_S8_8_batch.tif	RadialDistribution_MeanFrac_DNA_11of50	0.6358603009417023	11	H2B	0.09998553887891207	Close to center
e1170_exp06_c391_raw_data_Airyscan_processed_e1170_exp06_c391_raw_data_Airyscan_processed_S8_8_batch.tif	RadialDistribution_MeanFrac_DNA_12of50	0.5989341648819314	12	H2B	0.055284729771814756	Close to center
e1170_exp06_c391_raw_data_Airyscan_processed_e1170_exp06_c391_raw_data_Airyscan_processed_S8_8_batch.tif	RadialDistribution_MeanFrac_DNA_13of50	0.5620631701218293	13	H2B	0.010650671778519898	Close to center
e1170_exp06_c391_raw_data_Airyscan_processed_e1170_exp06_c391_raw_data_Airyscan_processed_S8_8_batch.tif	RadialDistribution_MeanFrac_DNA_14of50	0.5532649366428933	14	H2B	0	Close to center
e1170_exp06_c391_raw_data_Airyscan_processed_e1170_exp06_c391_raw_data_Airyscan_processed_S8_8_batch.tif	RadialDistribution_MeanFrac_DNA_15of50	0.5749247785678404	15	H2B	0.02622024837935262	Close to center
e1170_exp06_c391_raw_data_Airyscan_processed_e1170_exp06_c391_raw_data_Airyscan_processed_S8_8_batch.tif	RadialDistribution_MeanFrac_DNA_1of50	1.3793380390625989	1	H2B	1	Close to center
e1170_exp06_c391_raw_data_Airyscan_processed_e1170_exp06_c391_raw_data_Airyscan_processed_S8_8_batch.tif	RadialDistribution_MeanFrac_DNA_2of50	1.3269370841636694	2	H2B	0.9365662012896457	Close to center
e1170_exp06_c391_raw_data_Airyscan_processed_e1170_exp06_c391_raw_data_Airyscan_processed_S8_8_batch.tif	RadialDistribution_MeanFrac_DNA_3of50	1.279224700061459	3	H2B	0.8788081360984986	Close to center
e1170_exp06_c391_raw_data_Airyscan_processed_e1170_exp06_c391_raw_data_Airyscan_processed_S8_8_batch.tif	RadialDistribution_MeanFrac_DNA_4of50	1.1990994693089705	4	H2B	0.7818128090290319	Close to center
e1170_exp06_c391_raw_data_Airyscan_processed_e1170_exp06_c391_raw_data_Airyscan_processed_S8_8_batch.tif	RadialDistribution_MeanFrac_DNA_5of50	1.1025283730002622	5	H2B	0.6649089950374668	Close to center
e1170_exp06_c391_raw_data_Airyscan_processed_e1170_exp06_c391_raw_data_Airyscan_processed_S8_8_batch.tif	RadialDistribution_MeanFrac_DNA_6of50	0.9881989551503998	6	H2B	0.5265079049705315	Close to center
e1170_exp06_c391_raw_data_Airyscan_processed_e1170_exp06_c391_raw_data_Airyscan_processed_S8_8_batch.tif	RadialDistribution_MeanFrac_DNA_7of50	0.9009197700630464	7	H2B	0.42085238267874137	Close to center
e1170_exp06_c391_raw_data_Airyscan_processed_e1170_exp06_c391_raw_data_Airyscan_processed_S8_8_batch.tif	RadialDistribution_MeanFrac_DNA_8of50	0.8184060799657435	8	H2B	0.32096571422820536	Close to center
e1170_exp06_c391_raw_data_Airyscan_processed_e1170_exp06_c391_raw_data_Airyscan_processed_S8_8_batch.tif	RadialDistribution_MeanFrac_DNA_9of50	0.7515648927423019	9	H2B	0.24005134112048312	Close to center
e1170_exp06_c391_raw_data_Airyscan_processed_e1170_exp06_c391_raw_data_Airyscan_processed_S8_8_batch.tif	RadialDistribution_MeanFrac_Ki67_10of50	0.9034726693422088	10	Ki67	0.15812730865951594	Close to center
e1170_exp06_c391_raw_data_Airyscan_processed_e1170_exp06_c391_raw_data_Airyscan_processed_S8_8_batch.tif	RadialDistribution_MeanFrac_Ki67_11of50	0.8694888804325924	11	Ki67	0.08809786426417138	Close to center
e1170_exp06_c391_raw_data_Airyscan_processed_e1170_exp06_c391_raw_data_Airyscan_processed_S8_8_batch.tif	RadialDistribution_MeanFrac_Ki67_12of50	0.8418685302021807	12	Ki67	0.031181380178630484	Close to center
e1170_exp06_c391_raw_data_Airyscan_processed_e1170_exp06_c391_raw_data_Airyscan_processed_S8_8_batch.tif	RadialDistribution_MeanFrac_Ki67_13of50	0.8267368744957773	13	Ki67	0	Close to center
e1170_exp06_c391_raw_data_Airyscan_processed_e1170_exp06_c391_raw_data_Airyscan_processed_S8_8_batch.tif	RadialDistribution_MeanFrac_Ki67_14of50	0.8325596062710339	14	Ki67	0.011998740698655698	Close to center
e1170_exp06_c391_raw_data_Airyscan_processed_e1170_exp06_c391_raw_data_Airyscan_processed_S8_8_batch.tif	RadialDistribution_MeanFrac_Ki67_15of50	0.8308128066797921	15	Ki67	0.008399159581611297	Close to center
e1170_exp06_c391_raw_data_Airyscan_processed_e1170_exp06_c391_raw_data_Airyscan_processed_S8_8_batch.tif	RadialDistribution_MeanFrac_Ki67_1of50	1.3120154484305375	1	Ki67	1	Close to center
e1170_exp06_c391_raw_data_Airyscan_processed_e1170_exp06_c391_raw_data_Airyscan_processed_S8_8_batch.tif	RadialDistribution_MeanFrac_Ki67_2of50	1.2754503247171152	2	Ki67	0.9246512710896276	Close to center
e1170_exp06_c391_raw_data_Airyscan_processed_e1170_exp06_c391_raw_data_Airyscan_processed_S8_8_batch.tif	RadialDistribution_MeanFrac_Ki67_3of50	1.27828403121539	3	Ki67	0.9304906109048979	Close to center
e1170_exp06_c391_raw_data_Airyscan_processed_e1170_exp06_c391_raw_data_Airyscan_processed_S8_8_batch.tif	RadialDistribution_MeanFrac_Ki67_4of50	1.222405326474996	4	Ki67	0.8153429251389356	Close to center
e1170_exp06_c391_raw_data_Airyscan_processed_e1170_exp06_c391_raw_data_Airyscan_processed_S8_8_batch.tif	RadialDistribution_MeanFrac_Ki67_5of50	1.1695751547428777	5	Ki67	0.706477266175759	Close to center
e1170_exp06_c391_raw_data_Airyscan_processed_e1170_exp06_c391_raw_data_Airyscan_processed_S8_8_batch.tif	RadialDistribution_MeanFrac_Ki67_6of50	1.0876624351585218	6	Ki67	0.5376820133374006	Close to center
e1170_exp06_c391_raw_data_Airyscan_processed_e1170_exp06_c391_raw_data_Airyscan_processed_S8_8_batch.tif	RadialDistribution_MeanFrac_Ki67_7of50	1.0229740311408588	7	Ki67	0.40438042638878846	Close to center
e1170_exp06_c391_raw_data_Airyscan_processed_e1170_exp06_c391_raw_data_Airyscan_processed_S8_8_batch.tif	RadialDistribution_MeanFrac_Ki67_8of50	0.9794851503445678	8	Ki67	0.31476410468788946	Close to center
e1170_exp06_c391_raw_data_Airyscan_processed_e1170_exp06_c391_raw_data_Airyscan_processed_S8_8_batch.tif	RadialDistribution_MeanFrac_Ki67_9of50	0.9358623423380588	9	Ki67	0.22487180292644052	Close to center
e1170_exp06_c391_raw_data_Airyscan_processed_e1170_exp06_c391_raw_data_Airyscan_processed_S8_8_batch.tif	RadialDistribution_MeanFrac_NPM1_10of50	1.1793130932563187	10	NPM1	0.4134935360225632	Close to center
e1170_exp06_c391_raw_data_Airyscan_processed_e1170_exp06_c391_raw_data_Airyscan_processed_S8_8_batch.tif	RadialDistribution_MeanFrac_NPM1_11of50	1.1966080345750216	11	NPM1	0.5686104192058543	Close to center
e1170_exp06_c391_raw_data_Airyscan_processed_e1170_exp06_c391_raw_data_Airyscan_processed_S8_8_batch.tif	RadialDistribution_MeanFrac_NPM1_12of50	1.20793228730325	12	NPM1	0.670176695448902	Close to center
e1170_exp06_c391_raw_data_Airyscan_processed_e1170_exp06_c391_raw_data_Airyscan_processed_S8_8_batch.tif	RadialDistribution_MeanFrac_NPM1_13of50	1.2309385920889355	13	NPM1	0.8765183202141257	Close to center
e1170_exp06_c391_raw_data_Airyscan_processed_e1170_exp06_c391_raw_data_Airyscan_processed_S8_8_batch.tif	RadialDistribution_MeanFrac_NPM1_14of50	1.2427101552353252	14	NPM1	0.982096486211639	Close to center
e1170_exp06_c391_raw_data_Airyscan_processed_e1170_exp06_c391_raw_data_Airyscan_processed_S8_8_batch.tif	RadialDistribution_MeanFrac_NPM1_15of50	1.244706328791768	15	NPM1	1	Close to center
e1170_exp06_c391_raw_data_Airyscan_processed_e1170_exp06_c391_raw_data_Airyscan_processed_S8_8_batch.tif	RadialDistribution_MeanFrac_NPM1_1of50	1.190128471799836	1	NPM1	0.510495762234433	Close to center
e1170_exp06_c391_raw_data_Airyscan_processed_e1170_exp06_c391_raw_data_Airyscan_processed_S8_8_batch.tif	RadialDistribution_MeanFrac_NPM1_2of50	1.1334378873190545	2	NPM1	0.002042648202278449	Close to center
e1170_exp06_c391_raw_data_Airyscan_processed_e1170_exp06_c391_raw_data_Airyscan_processed_S8_8_batch.tif	RadialDistribution_MeanFrac_NPM1_3of50	1.1332317516260553	3	NPM1	1.9383440050584766e-4	Close to center
e1170_exp06_c391_raw_data_Airyscan_processed_e1170_exp06_c391_raw_data_Airyscan_processed_S8_8_batch.tif	RadialDistribution_MeanFrac_NPM1_4of50	1.148823716939582	4	NPM1	0.14003686812741373	Close to center
e1170_exp06_c391_raw_data_Airyscan_processed_e1170_exp06_c391_raw_data_Airyscan_processed_S8_8_batch.tif	RadialDistribution_MeanFrac_NPM1_5of50	1.133210139829109	5	NPM1	0	Close to center
e1170_exp06_c391_raw_data_Airyscan_processed_e1170_exp06_c391_raw_data_Airyscan_processed_S8_8_batch.tif	RadialDistribution_MeanFrac_NPM1_6of50	1.1373447154509924	6	NPM1	0.03708266318652433	Close to center
e1170_exp06_c391_raw_data_Airyscan_processed_e1170_exp06_c391_raw_data_Airyscan_processed_S8_8_batch.tif	RadialDistribution_MeanFrac_NPM1_7of50	1.151398467520838	7	NPM1	0.16312959089409232	Close to center
e1170_exp06_c391_raw_data_Airyscan_processed_e1170_exp06_c391_raw_data_Airyscan_processed_S8_8_batch.tif	RadialDistribution_MeanFrac_NPM1_8of50	1.164607825819277	8	NPM1	0.28160322144000166	Close to center
e1170_exp06_c391_raw_data_Airyscan_processed_e1170_exp06_c391_raw_data_Airyscan_processed_S8_8_batch.tif	RadialDistribution_MeanFrac_NPM1_9of50	1.1643380813416788	9	NPM1	0.279183905765558	Close to center
e1170_exp06_c391_raw_data_Airyscan_processed_e1170_exp06_c391_raw_data_Airyscan_processed_S9_9_batch.tif	RadialDistribution_MeanFrac_DNA_10of50	0.7653088439129878	10	H2B	0.26048747317220744	Close to center
e1170_exp06_c391_raw_data_Airyscan_processed_e1170_exp06_c391_raw_data_Airyscan_processed_S9_9_batch.tif	RadialDistribution_MeanFrac_DNA_11of50	0.7125541853365897	11	H2B	0.19488541631768	Close to center
e1170_exp06_c391_raw_data_Airyscan_processed_e1170_exp06_c391_raw_data_Airyscan_processed_S9_9_batch.tif	RadialDistribution_MeanFrac_DNA_12of50	0.6783888579733283	12	H2B	0.15239977033643662	Close to center
e1170_exp06_c391_raw_data_Airyscan_processed_e1170_exp06_c391_raw_data_Airyscan_processed_S9_9_batch.tif	RadialDistribution_MeanFrac_DNA_13of50	0.6280542565389399	13	H2B	0.08980712972126205	Close to center
e1170_exp06_c391_raw_data_Airyscan_processed_e1170_exp06_c391_raw_data_Airyscan_processed_S9_9_batch.tif	RadialDistribution_MeanFrac_DNA_14of50	0.5832430515569403	14	H2B	0.03408300418850371	Close to center
e1170_exp06_c391_raw_data_Airyscan_processed_e1170_exp06_c391_raw_data_Airyscan_processed_S9_9_batch.tif	RadialDistribution_MeanFrac_DNA_15of50	0.5558348065195994	15	H2B	0	Close to center
e1170_exp06_c391_raw_data_Airyscan_processed_e1170_exp06_c391_raw_data_Airyscan_processed_S9_9_batch.tif	RadialDistribution_MeanFrac_DNA_1of50	1.3599964609839037	1	H2B	1	Close to center
e1170_exp06_c391_raw_data_Airyscan_processed_e1170_exp06_c391_raw_data_Airyscan_processed_S9_9_batch.tif	RadialDistribution_MeanFrac_DNA_2of50	1.304917674482278	2	H2B	0.9315078178673953	Close to center
e1170_exp06_c391_raw_data_Airyscan_processed_e1170_exp06_c391_raw_data_Airyscan_processed_S9_9_batch.tif	RadialDistribution_MeanFrac_DNA_3of50	1.3075797181515798	3	H2B	0.9348181518711663	Close to center
e1170_exp06_c391_raw_data_Airyscan_processed_e1170_exp06_c391_raw_data_Airyscan_processed_S9_9_batch.tif	RadialDistribution_MeanFrac_DNA_4of50	1.2461489798891203	4	H2B	0.8584271203895897	Close to center
e1170_exp06_c391_raw_data_Airyscan_processed_e1170_exp06_c391_raw_data_Airyscan_processed_S9_9_batch.tif	RadialDistribution_MeanFrac_DNA_5of50	1.2175626227010254	5	H2B	0.8228790971415304	Close to center
e1170_exp06_c391_raw_data_Airyscan_processed_e1170_exp06_c391_raw_data_Airyscan_processed_S9_9_batch.tif	RadialDistribution_MeanFrac_DNA_6of50	1.1022960781981377	6	H2B	0.6795415680974813	Close to center
e1170_exp06_c391_raw_data_Airyscan_processed_e1170_exp06_c391_raw_data_Airyscan_processed_S9_9_batch.tif	RadialDistribution_MeanFrac_DNA_7of50	1.0051258544409396	7	H2B	0.5587073760942224	Close to center
e1170_exp06_c391_raw_data_Airyscan_processed_e1170_exp06_c391_raw_data_Airyscan_processed_S9_9_batch.tif	RadialDistribution_MeanFrac_DNA_8of50	0.898703209535983	8	H2B	0.42636751095124886	Close to center
e1170_exp06_c391_raw_data_Airyscan_processed_e1170_exp06_c391_raw_data_Airyscan_processed_S9_9_batch.tif	RadialDistribution_MeanFrac_DNA_9of50	0.8082688509725291	9	H2B	0.31390957657772145	Close to center
e1170_exp06_c391_raw_data_Airyscan_processed_e1170_exp06_c391_raw_data_Airyscan_processed_S9_9_batch.tif	RadialDistribution_MeanFrac_Ki67_10of50	1.061798573325584	10	Ki67	0.39640610556254124	Close to center
e1170_exp06_c391_raw_data_Airyscan_processed_e1170_exp06_c391_raw_data_Airyscan_processed_S9_9_batch.tif	RadialDistribution_MeanFrac_Ki67_11of50	1.0108930589253395	11	Ki67	0.24958629905275753	Close to center
e1170_exp06_c391_raw_data_Airyscan_processed_e1170_exp06_c391_raw_data_Airyscan_processed_S9_9_batch.tif	RadialDistribution_MeanFrac_Ki67_12of50	0.9817566320174336	12	Ki67	0.1655520915330969	Close to center
e1170_exp06_c391_raw_data_Airyscan_processed_e1170_exp06_c391_raw_data_Airyscan_processed_S9_9_batch.tif	RadialDistribution_MeanFrac_Ki67_13of50	0.952888814801514	13	Ki67	0.08229259817689641	Close to center
e1170_exp06_c391_raw_data_Airyscan_processed_e1170_exp06_c391_raw_data_Airyscan_processed_S9_9_batch.tif	RadialDistribution_MeanFrac_Ki67_14of50	0.929920710625874	14	Ki67	0.016048839505678078	Close to center
e1170_exp06_c391_raw_data_Airyscan_processed_e1170_exp06_c391_raw_data_Airyscan_processed_S9_9_batch.tif	RadialDistribution_MeanFrac_Ki67_15of50	0.924356240477161	15	Ki67	0	Close to center
e1170_exp06_c391_raw_data_Airyscan_processed_e1170_exp06_c391_raw_data_Airyscan_processed_S9_9_batch.tif	RadialDistribution_MeanFrac_Ki67_1of50	1.2535500760188067	1	Ki67	0.9494487150925628	Close to center
e1170_exp06_c391_raw_data_Airyscan_processed_e1170_exp06_c391_raw_data_Airyscan_processed_S9_9_batch.tif	RadialDistribution_MeanFrac_Ki67_2of50	1.2530945276373082	2	Ki67	0.9481348392577841	Close to center
e1170_exp06_c391_raw_data_Airyscan_processed_e1170_exp06_c391_raw_data_Airyscan_processed_S9_9_batch.tif	RadialDistribution_MeanFrac_Ki67_3of50	1.271077269542488	3	Ki67	1	Close to center
e1170_exp06_c391_raw_data_Airyscan_processed_e1170_exp06_c391_raw_data_Airyscan_processed_S9_9_batch.tif	RadialDistribution_MeanFrac_Ki67_4of50	1.2230717923797627	4	Ki67	0.8615443738958207	Close to center
e1170_exp06_c391_raw_data_Airyscan_processed_e1170_exp06_c391_raw_data_Airyscan_processed_S9_9_batch.tif	RadialDistribution_MeanFrac_Ki67_5of50	1.2318297917953582	5	Ki67	0.8868038726900095	Close to center
e1170_exp06_c391_raw_data_Airyscan_processed_e1170_exp06_c391_raw_data_Airyscan_processed_S9_9_batch.tif	RadialDistribution_MeanFrac_Ki67_6of50	1.2042867777764834	6	Ki67	0.8073653278370367	Close to center
e1170_exp06_c391_raw_data_Airyscan_processed_e1170_exp06_c391_raw_data_Airyscan_processed_S9_9_batch.tif	RadialDistribution_MeanFrac_Ki67_7of50	1.172706927154336	7	Ki67	0.7162838877891724	Close to center
e1170_exp06_c391_raw_data_Airyscan_processed_e1170_exp06_c391_raw_data_Airyscan_processed_S9_9_batch.tif	RadialDistribution_MeanFrac_Ki67_8of50	1.1428745587594162	8	Ki67	0.6302424715089416	Close to center
e1170_exp06_c391_raw_data_Airyscan_processed_e1170_exp06_c391_raw_data_Airyscan_processed_S9_9_batch.tif	RadialDistribution_MeanFrac_Ki67_9of50	1.100849041372107	9	Ki67	0.5090340247625776	Close to center
e1170_exp06_c391_raw_data_Airyscan_processed_e1170_exp06_c391_raw_data_Airyscan_processed_S9_9_batch.tif	RadialDistribution_MeanFrac_NPM1_10of50	1.2607421126115603	10	NPM1	0.9898577670927227	Close to center
e1170_exp06_c391_raw_data_Airyscan_processed_e1170_exp06_c391_raw_data_Airyscan_processed_S9_9_batch.tif	RadialDistribution_MeanFrac_NPM1_11of50	1.2532506853190732	11	NPM1	0.945518144563004	Close to center
e1170_exp06_c391_raw_data_Airyscan_processed_e1170_exp06_c391_raw_data_Airyscan_processed_S9_9_batch.tif	RadialDistribution_MeanFrac_NPM1_12of50	1.2466942436385944	12	NPM1	0.9067124353302534	Close to center
e1170_exp06_c391_raw_data_Airyscan_processed_e1170_exp06_c391_raw_data_Airyscan_processed_S9_9_batch.tif	RadialDistribution_MeanFrac_NPM1_13of50	1.251147435238984	13	NPM1	0.9330696069218147	Close to center
e1170_exp06_c391_raw_data_Airyscan_processed_e1170_exp06_c391_raw_data_Airyscan_processed_S9_9_batch.tif	RadialDistribution_MeanFrac_NPM1_14of50	1.2512975234223316	14	NPM1	0.9339579360927429	Close to center
e1170_exp06_c391_raw_data_Airyscan_processed_e1170_exp06_c391_raw_data_Airyscan_processed_S9_9_batch.tif	RadialDistribution_MeanFrac_NPM1_15of50	1.2556199814183564	15	NPM1	0.9595413327488795	Close to center
e1170_exp06_c391_raw_data_Airyscan_processed_e1170_exp06_c391_raw_data_Airyscan_processed_S9_9_batch.tif	RadialDistribution_MeanFrac_NPM1_1of50	1.109258917617242	1	NPM1	0.09327191990979614	Close to center
e1170_exp06_c391_raw_data_Airyscan_processed_e1170_exp06_c391_raw_data_Airyscan_processed_S9_9_batch.tif	RadialDistribution_MeanFrac_NPM1_2of50	1.093500104921744	2	NPM1	0	Close to center
e1170_exp06_c391_raw_data_Airyscan_processed_e1170_exp06_c391_raw_data_Airyscan_processed_S9_9_batch.tif	RadialDistribution_MeanFrac_NPM1_3of50	1.0983359926319922	3	NPM1	0.028622240768931086	Close to center
e1170_exp06_c391_raw_data_Airyscan_processed_e1170_exp06_c391_raw_data_Airyscan_processed_S9_9_batch.tif	RadialDistribution_MeanFrac_NPM1_4of50	1.1375797692557943	4	NPM1	0.2608949672071926	Close to center
e1170_exp06_c391_raw_data_Airyscan_processed_e1170_exp06_c391_raw_data_Airyscan_processed_S9_9_batch.tif	RadialDistribution_MeanFrac_NPM1_5of50	1.139845629688256	5	NPM1	0.27430594916801754	Close to center
e1170_exp06_c391_raw_data_Airyscan_processed_e1170_exp06_c391_raw_data_Airyscan_processed_S9_9_batch.tif	RadialDistribution_MeanFrac_NPM1_6of50	1.182796752614892	6	NPM1	0.5285214015030457	Close to center
e1170_exp06_c391_raw_data_Airyscan_processed_e1170_exp06_c391_raw_data_Airyscan_processed_S9_9_batch.tif	RadialDistribution_MeanFrac_NPM1_7of50	1.2102124097129376	7	NPM1	0.6907868603630195	Close to center
e1170_exp06_c391_raw_data_Airyscan_processed_e1170_exp06_c391_raw_data_Airyscan_processed_S9_9_batch.tif	RadialDistribution_MeanFrac_NPM1_8of50	1.2362829290416537	8	NPM1	0.8450908322307403	Close to center
e1170_exp06_c391_raw_data_Airyscan_processed_e1170_exp06_c391_raw_data_Airyscan_processed_S9_9_batch.tif	RadialDistribution_MeanFrac_NPM1_9of50	1.2624556996038134	9	NPM1	1	Close to center
e1170_exp08_Airyscan_processed_e1170_exp08_Airyscan_processed_S0_0_batch.tif	RadialDistribution_MeanFrac_DNA_10of50	0.7096124778395955	10	H2B	0.09544664377479252	Close to center
e1170_exp08_Airyscan_processed_e1170_exp08_Airyscan_processed_S0_0_batch.tif	RadialDistribution_MeanFrac_DNA_11of50	0.7113938467411943	11	H2B	0.09779895636055967	Close to center
e1170_exp08_Airyscan_processed_e1170_exp08_Airyscan_processed_S0_0_batch.tif	RadialDistribution_MeanFrac_DNA_12of50	0.6974988445899413	12	H2B	0.07945048939769886	Close to center
e1170_exp08_Airyscan_processed_e1170_exp08_Airyscan_processed_S0_0_batch.tif	RadialDistribution_MeanFrac_DNA_13of50	0.6475541515732623	13	H2B	0.013498103078412373	Close to center
e1170_exp08_Airyscan_processed_e1170_exp08_Airyscan_processed_S0_0_batch.tif	RadialDistribution_MeanFrac_DNA_14of50	0.6373322528341465	14	H2B	0	Close to center
e1170_exp08_Airyscan_processed_e1170_exp08_Airyscan_processed_S0_0_batch.tif	RadialDistribution_MeanFrac_DNA_15of50	0.665550245277909	15	H2B	0.03726209585839752	Close to center
e1170_exp08_Airyscan_processed_e1170_exp08_Airyscan_processed_S0_0_batch.tif	RadialDistribution_MeanFrac_DNA_1of50	1.39461634525331	1	H2B	1	Close to center
e1170_exp08_Airyscan_processed_e1170_exp08_Airyscan_processed_S0_0_batch.tif	RadialDistribution_MeanFrac_DNA_2of50	1.351419930925058	2	H2B	0.9429587723277537	Close to center
e1170_exp08_Airyscan_processed_e1170_exp08_Airyscan_processed_S0_0_batch.tif	RadialDistribution_MeanFrac_DNA_3of50	1.211838356296716	3	H2B	0.7586401315090286	Close to center
e1170_exp08_Airyscan_processed_e1170_exp08_Airyscan_processed_S0_0_batch.tif	RadialDistribution_MeanFrac_DNA_4of50	1.0490129448840737	4	H2B	0.5436278091288075	Close to center
e1170_exp08_Airyscan_processed_e1170_exp08_Airyscan_processed_S0_0_batch.tif	RadialDistribution_MeanFrac_DNA_5of50	0.975730228035304	5	H2B	0.44685736646089635	Close to center
e1170_exp08_Airyscan_processed_e1170_exp08_Airyscan_processed_S0_0_batch.tif	RadialDistribution_MeanFrac_DNA_6of50	0.8838640743935223	6	H2B	0.32554733953518494	Close to center
e1170_exp08_Airyscan_processed_e1170_exp08_Airyscan_processed_S0_0_batch.tif	RadialDistribution_MeanFrac_DNA_7of50	0.8438495146533743	7	H2B	0.27270777755215103	Close to center
e1170_exp08_Airyscan_processed_e1170_exp08_Airyscan_processed_S0_0_batch.tif	RadialDistribution_MeanFrac_DNA_8of50	0.8017734067337364	8	H2B	0.2171459238953223	Close to center
e1170_exp08_Airyscan_processed_e1170_exp08_Airyscan_processed_S0_0_batch.tif	RadialDistribution_MeanFrac_DNA_9of50	0.7498849091919685	9	H2B	0.14862672738611163	Close to center
e1170_exp08_Airyscan_processed_e1170_exp08_Airyscan_processed_S0_0_batch.tif	RadialDistribution_MeanFrac_Ki67_10of50	0.8733325223742332	10	Ki67	0.18291674106444594	Close to center
e1170_exp08_Airyscan_processed_e1170_exp08_Airyscan_processed_S0_0_batch.tif	RadialDistribution_MeanFrac_Ki67_11of50	0.8419853519601025	11	Ki67	0.1023122212002726	Close to center
e1170_exp08_Airyscan_processed_e1170_exp08_Airyscan_processed_S0_0_batch.tif	RadialDistribution_MeanFrac_Ki67_12of50	0.834488091383897	12	Ki67	0.08303414662263145	Close to center
e1170_exp08_Airyscan_processed_e1170_exp08_Airyscan_processed_S0_0_batch.tif	RadialDistribution_MeanFrac_Ki67_13of50	0.8021960369338778	13	Ki67	0	Close to center
e1170_exp08_Airyscan_processed_e1170_exp08_Airyscan_processed_S0_0_batch.tif	RadialDistribution_MeanFrac_Ki67_14of50	0.8243011107335244	14	Ki67	0.05683986263013547	Close to center
e1170_exp08_Airyscan_processed_e1170_exp08_Airyscan_processed_S0_0_batch.tif	RadialDistribution_MeanFrac_Ki67_15of50	0.8924691623716101	15	Ki67	0.23212372397307782	Close to center
e1170_exp08_Airyscan_processed_e1170_exp08_Airyscan_processed_S0_0_batch.tif	RadialDistribution_MeanFrac_Ki67_1of50	1.1910969381110552	1	Ki67	1	Close to center
e1170_exp08_Airyscan_processed_e1170_exp08_Airyscan_processed_S0_0_batch.tif	RadialDistribution_MeanFrac_Ki67_2of50	1.185316907594173	2	Ki67	0.9851375234683528	Close to center
e1170_exp08_Airyscan_processed_e1170_exp08_Airyscan_processed_S0_0_batch.tif	RadialDistribution_MeanFrac_Ki67_3of50	1.1650659481527934	3	Ki67	0.933065236209359	Close to center
e1170_exp08_Airyscan_processed_e1170_exp08_Airyscan_processed_S0_0_batch.tif	RadialDistribution_MeanFrac_Ki67_4of50	1.10995627893703	4	Ki67	0.7913590353521484	Close to center
e1170_exp08_Airyscan_processed_e1170_exp08_Airyscan_processed_S0_0_batch.tif	RadialDistribution_MeanFrac_Ki67_5of50	1.064519178284205	5	Ki67	0.6745243854058767	Close to center
e1170_exp08_Airyscan_processed_e1170_exp08_Airyscan_processed_S0_0_batch.tif	RadialDistribution_MeanFrac_Ki67_6of50	1.0217088822412996	6	Ki67	0.5644441672492168	Close to center
e1170_exp08_Airyscan_processed_e1170_exp08_Airyscan_processed_S0_0_batch.tif	RadialDistribution_MeanFrac_Ki67_7of50	0.9854602589356348	7	Ki67	0.4712363006797575	Close to center
e1170_exp08_Airyscan_processed_e1170_exp08_Airyscan_processed_S0_0_batch.tif	RadialDistribution_MeanFrac_Ki67_8of50	0.9457639719431002	8	Ki67	0.36916328703443935	Close to center
e1170_exp08_Airyscan_processed_e1170_exp08_Airyscan_processed_S0_0_batch.tif	RadialDistribution_MeanFrac_Ki67_9of50	0.9004381872353333	9	Ki67	0.2526148692483947	Close to center
e1170_exp08_Airyscan_processed_e1170_exp08_Airyscan_processed_S0_0_batch.tif	RadialDistribution_MeanFrac_NPM1_10of50	1.2278546126642378	10	NPM1	0.7460588180512935	Close to center
e1170_exp08_Airyscan_processed_e1170_exp08_Airyscan_processed_S0_0_batch.tif	RadialDistribution_MeanFrac_NPM1_11of50	1.2164043446507444	11	NPM1	0.6232872274752298	Close to center
e1170_exp08_Airyscan_processed_e1170_exp08_Airyscan_processed_S0_0_batch.tif	RadialDistribution_MeanFrac_NPM1_12of50	1.188089431718321	12	NPM1	0.31969023798643964	Close to center
e1170_exp08_Airyscan_processed_e1170_exp08_Airyscan_processed_S0_0_batch.tif	RadialDistribution_MeanFrac_NPM1_13of50	1.1582735851607715	13	NPM1	0	Close to center
e1170_exp08_Airyscan_processed_e1170_exp08_Airyscan_processed_S0_0_batch.tif	RadialDistribution_MeanFrac_NPM1_14of50	1.1638953785101431	14	NPM1	0.06027776036149911	Close to center
e1170_exp08_Airyscan_processed_e1170_exp08_Airyscan_processed_S0_0_batch.tif	RadialDistribution_MeanFrac_NPM1_15of50	1.196014112352717	15	NPM1	0.40465992124150396	Close to center
e1170_exp08_Airyscan_processed_e1170_exp08_Airyscan_processed_S0_0_batch.tif	RadialDistribution_MeanFrac_NPM1_1of50	1.251538386567733	1	NPM1	1	Close to center
e1170_exp08_Airyscan_processed_e1170_exp08_Airyscan_processed_S0_0_batch.tif	RadialDistribution_MeanFrac_NPM1_2of50	1.220903804374543	2	NPM1	0.671531148610763	Close to center
e1170_exp08_Airyscan_processed_e1170_exp08_Airyscan_processed_S0_0_batch.tif	RadialDistribution_MeanFrac_NPM1_3of50	1.2384640995877438	3	NPM1	0.8598154203648661	Close to center
e1170_exp08_Airyscan_processed_e1170_exp08_Airyscan_processed_S0_0_batch.tif	RadialDistribution_MeanFrac_NPM1_4of50	1.231557853795788	4	NPM1	0.7857655570962969	Close to center
e1170_exp08_Airyscan_processed_e1170_exp08_Airyscan_processed_S0_0_batch.tif	RadialDistribution_MeanFrac_NPM1_5of50	1.2372025753492355	5	NPM1	0.8462891573001579	Close to center
e1170_exp08_Airyscan_processed_e1170_exp08_Airyscan_processed_S0_0_batch.tif	RadialDistribution_MeanFrac_NPM1_6of50	1.2495029874973365	6	NPM1	0.9781761281888647	Close to center
e1170_exp08_Airyscan_processed_e1170_exp08_Airyscan_processed_S0_0_batch.tif	RadialDistribution_MeanFrac_NPM1_7of50	1.2394446778026142	7	NPM1	0.8703293355834453	Close to center
e1170_exp08_Airyscan_processed_e1170_exp08_Airyscan_processed_S0_0_batch.tif	RadialDistribution_MeanFrac_NPM1_8of50	1.2348461913037343	8	NPM1	0.8210236336518619	Close to center
e1170_exp08_Airyscan_processed_e1170_exp08_Airyscan_processed_S0_0_batch.tif	RadialDistribution_MeanFrac_NPM1_9of50	1.2230023323492265	9	NPM1	0.6940318985509952	Close to center
e1170_exp08_Airyscan_processed_e1170_exp08_Airyscan_processed_S10_10_batch.tif	RadialDistribution_MeanFrac_DNA_10of50	0.6704315951398749	10	H2B	0.11839799035099348	Close to center
e1170_exp08_Airyscan_processed_e1170_exp08_Airyscan_processed_S10_10_batch.tif	RadialDistribution_MeanFrac_DNA_11of50	0.6241408345313338	11	H2B	0.0774268352755363	Close to center
e1170_exp08_Airyscan_processed_e1170_exp08_Airyscan_processed_S10_10_batch.tif	RadialDistribution_MeanFrac_DNA_12of50	0.5815740988429762	12	H2B	0.03975175052823766	Close to center
e1170_exp08_Airyscan_processed_e1170_exp08_Airyscan_processed_S10_10_batch.tif	RadialDistribution_MeanFrac_DNA_13of50	0.5599260901106264	13	H2B	0.020591470783680985	Close to center
e1170_exp08_Airyscan_processed_e1170_exp08_Airyscan_processed_S10_10_batch.tif	RadialDistribution_MeanFrac_DNA_14of50	0.5366610676120019	14	H2B	0	Close to center
e1170_exp08_Airyscan_processed_e1170_exp08_Airyscan_processed_S10_10_batch.tif	RadialDistribution_MeanFrac_DNA_15of50	0.5372193178005101	15	H2B	4.940976286324442e-4	Close to center
e1170_exp08_Airyscan_processed_e1170_exp08_Airyscan_processed_S10_10_batch.tif	RadialDistribution_MeanFrac_DNA_1of50	1.6664988894475523	1	H2B	1	Close to center
e1170_exp08_Airyscan_processed_e1170_exp08_Airyscan_processed_S10_10_batch.tif	RadialDistribution_MeanFrac_DNA_2of50	1.4780236261462572	2	H2B	0.8331837900459946	Close to center
e1170_exp08_Airyscan_processed_e1170_exp08_Airyscan_processed_S10_10_batch.tif	RadialDistribution_MeanFrac_DNA_3of50	1.4088979198812817	3	H2B	0.7720018177938418	Close to center
e1170_exp08_Airyscan_processed_e1170_exp08_Airyscan_processed_S10_10_batch.tif	RadialDistribution_MeanFrac_DNA_4of50	1.2506641789154913	4	H2B	0.6319518584919647	Close to center
e1170_exp08_Airyscan_processed_e1170_exp08_Airyscan_processed_S10_10_batch.tif	RadialDistribution_MeanFrac_DNA_5of50	1.0913787065116836	5	H2B	0.49097102980539237	Close to center
e1170_exp08_Airyscan_processed_e1170_exp08_Airyscan_processed_S10_10_batch.tif	RadialDistribution_MeanFrac_DNA_6of50	0.9634265192822956	6	H2B	0.37772275225922647	Close to center
e1170_exp08_Airyscan_processed_e1170_exp08_Airyscan_processed_S10_10_batch.tif	RadialDistribution_MeanFrac_DNA_7of50	0.8753562177512793	7	H2B	0.2997732449680507	Close to center
e1170_exp08_Airyscan_processed_e1170_exp08_Airyscan_processed_S10_10_batch.tif	RadialDistribution_MeanFrac_DNA_8of50	0.7940633993135585	8	H2B	0.22782237125269636	Close to center
e1170_exp08_Airyscan_processed_e1170_exp08_Airyscan_processed_S10_10_batch.tif	RadialDistribution_MeanFrac_DNA_9of50	0.7268663069708937	9	H2B	0.16834738197193794	Close to center
e1170_exp08_Airyscan_processed_e1170_exp08_Airyscan_processed_S10_10_batch.tif	RadialDistribution_MeanFrac_Ki67_10of50	0.9695631528577908	10	Ki67	0.2555550079084699	Close to center
e1170_exp08_Airyscan_processed_e1170_exp08_Airyscan_processed_S10_10_batch.tif	RadialDistribution_MeanFrac_Ki67_11of50	0.923381286069868	11	Ki67	0.1923945817475705	Close to center
e1170_exp08_Airyscan_processed_e1170_exp08_Airyscan_processed_S10_10_batch.tif	RadialDistribution_MeanFrac_Ki67_12of50	0.8813078795312088	12	Ki67	0.13485307310250577	Close to center
e1170_exp08_Airyscan_processed_e1170_exp08_Airyscan_processed_S10_10_batch.tif	RadialDistribution_MeanFrac_Ki67_13of50	0.8448481810187594	13	Ki67	0.08498912744783522	Close to center
e1170_exp08_Airyscan_processed_e1170_exp08_Airyscan_processed_S10_10_batch.tif	RadialDistribution_MeanFrac_Ki67_14of50	0.7912409939731883	14	Ki67	0.011673494828783887	Close to center
e1170_exp08_Airyscan_processed_e1170_exp08_Airyscan_processed_S10_10_batch.tif	RadialDistribution_MeanFrac_Ki67_15of50	0.7827055261826599	15	Ki67	0	Close to center
e1170_exp08_Airyscan_processed_e1170_exp08_Airyscan_processed_S10_10_batch.tif	RadialDistribution_MeanFrac_Ki67_1of50	1.374602551032369	1	Ki67	0.8095053520584976	Close to center
e1170_exp08_Airyscan_processed_e1170_exp08_Airyscan_processed_S10_10_batch.tif	RadialDistribution_MeanFrac_Ki67_2of50	1.5138891105092729	2	Ki67	1	Close to center
e1170_exp08_Airyscan_processed_e1170_exp08_Airyscan_processed_S10_10_batch.tif	RadialDistribution_MeanFrac_Ki67_3of50	1.449491618878367	3	Ki67	0.9119270549677165	Close to center
e1170_exp08_Airyscan_processed_e1170_exp08_Airyscan_processed_S10_10_batch.tif	RadialDistribution_MeanFrac_Ki67_4of50	1.3536728655940582	4	Ki67	0.7808809601999386	Close to center
e1170_exp08_Airyscan_processed_e1170_exp08_Airyscan_processed_S10_10_batch.tif	RadialDistribution_MeanFrac_Ki67_5of50	1.2867583002634824	5	Ki67	0.689365550438379	Close to center
e1170_exp08_Airyscan_processed_e1170_exp08_Airyscan_processed_S10_10_batch.tif	RadialDistribution_MeanFrac_Ki67_6of50	1.211770076944931	6	Ki67	0.5868082379850202	Close to center
e1170_exp08_Airyscan_processed_e1170_exp08_Airyscan_processed_S10_10_batch.tif	RadialDistribution_MeanFrac_Ki67_7of50	1.1545526280935652	7	Ki67	0.5085550467511654	Close to center
e1170_exp08_Airyscan_processed_e1170_exp08_Airyscan_processed_S10_10_batch.tif	RadialDistribution_MeanFrac_Ki67_8of50	1.0911925824496045	8	Ki67	0.4219009601412855	Close to center
e1170_exp08_Airyscan_processed_e1170_exp08_Airyscan_processed_S10_10_batch.tif	RadialDistribution_MeanFrac_Ki67_9of50	1.0190370373137445	9	Ki67	0.32321774749461213	Close to center
e1170_exp08_Airyscan_processed_e1170_exp08_Airyscan_processed_S10_10_batch.tif	RadialDistribution_MeanFrac_NPM1_10of50	1.2252270981398352	10	NPM1	0.9080742003771369	Close to center
e1170_exp08_Airyscan_processed_e1170_exp08_Airyscan_processed_S10_10_batch.tif	RadialDistribution_MeanFrac_NPM1_11of50	1.2258239691710744	11	NPM1	0.9117290013306057	Close to center
e1170_exp08_Airyscan_processed_e1170_exp08_Airyscan_processed_S10_10_batch.tif	RadialDistribution_MeanFrac_NPM1_12of50	1.225112745869297	12	NPM1	0.9073739908418763	Close to center
e1170_exp08_Airyscan_processed_e1170_exp08_Airyscan_processed_S10_10_batch.tif	RadialDistribution_MeanFrac_NPM1_13of50	1.227424282559069	13	NPM1	0.9215281481984797	Close to center
e1170_exp08_Airyscan_processed_e1170_exp08_Airyscan_processed_S10_10_batch.tif	RadialDistribution_MeanFrac_NPM1_14of50	1.211954094147	14	NPM1	0.8268000471522818	Close to center
e1170_exp08_Airyscan_processed_e1170_exp08_Airyscan_processed_S10_10_batch.tif	RadialDistribution_MeanFrac_NPM1_15of50	1.1902290735575236	15	NPM1	0.6937719358705143	Close to center
e1170_exp08_Airyscan_processed_e1170_exp08_Airyscan_processed_S10_10_batch.tif	RadialDistribution_MeanFrac_NPM1_1of50	1.076928137041457	1	NPM1	0	Close to center
e1170_exp08_Airyscan_processed_e1170_exp08_Airyscan_processed_S10_10_batch.tif	RadialDistribution_MeanFrac_NPM1_2of50	1.105264996250492	2	NPM1	0.17351416744163095	Close to center
e1170_exp08_Airyscan_processed_e1170_exp08_Airyscan_processed_S10_10_batch.tif	RadialDistribution_MeanFrac_NPM1_3of50	1.1042908368339848	3	NPM1	0.16754912880189465	Close to center
e1170_exp08_Airyscan_processed_e1170_exp08_Airyscan_processed_S10_10_batch.tif	RadialDistribution_MeanFrac_NPM1_4of50	1.1366137104855725	4	NPM1	0.36547072870835356	Close to center
e1170_exp08_Airyscan_processed_e1170_exp08_Airyscan_processed_S10_10_batch.tif	RadialDistribution_MeanFrac_NPM1_5of50	1.1922769259574442	5	NPM1	0.7063114837997453	Close to center
e1170_exp08_Airyscan_processed_e1170_exp08_Airyscan_processed_S10_10_batch.tif	RadialDistribution_MeanFrac_NPM1_6of50	1.2236061337364872	6	NPM1	0.8981486018192779	Close to center
e1170_exp08_Airyscan_processed_e1170_exp08_Airyscan_processed_S10_10_batch.tif	RadialDistribution_MeanFrac_NPM1_7of50	1.2374617103909156	7	NPM1	0.9829900032562551	Close to center
e1170_exp08_Airyscan_processed_e1170_exp08_Airyscan_processed_S10_10_batch.tif	RadialDistribution_MeanFrac_NPM1_8of50	1.2402396384989232	8	NPM1	1	Close to center
e1170_exp08_Airyscan_processed_e1170_exp08_Airyscan_processed_S10_10_batch.tif	RadialDistribution_MeanFrac_NPM1_9of50	1.23267605972527	9	NPM1	0.9536861843400349	Close to center
e1170_exp08_Airyscan_processed_e1170_exp08_Airyscan_processed_S13_13_batch.tif	RadialDistribution_MeanFrac_DNA_10of50	0.5668200533837013	10	H2B	0.0390557421421359	Close to center
e1170_exp08_Airyscan_processed_e1170_exp08_Airyscan_processed_S13_13_batch.tif	RadialDistribution_MeanFrac_DNA_11of50	0.542037868606187	11	H2B	0.016046022155619004	Close to center
e1170_exp08_Airyscan_processed_e1170_exp08_Airyscan_processed_S13_13_batch.tif	RadialDistribution_MeanFrac_DNA_12of50	0.5247558031904559	12	H2B	0	Close to center
e1170_exp08_Airyscan_processed_e1170_exp08_Airyscan_processed_S13_13_batch.tif	RadialDistribution_MeanFrac_DNA_13of50	0.5436130689917283	13	H2B	0.017508561480515276	Close to center
e1170_exp08_Airyscan_processed_e1170_exp08_Airyscan_processed_S13_13_batch.tif	RadialDistribution_MeanFrac_DNA_14of50	0.5423714027664247	14	H2B	0.016355701374860872	Close to center
e1170_exp08_Airyscan_processed_e1170_exp08_Airyscan_processed_S13_13_batch.tif	RadialDistribution_MeanFrac_DNA_15of50	0.5680772663401531	15	H2B	0.04022303704979163	Close to center
e1170_exp08_Airyscan_processed_e1170_exp08_Airyscan_processed_S13_13_batch.tif	RadialDistribution_MeanFrac_DNA_1of50	1.6017869357742551	1	H2B	1	Close to center
e1170_exp08_Airyscan_processed_e1170_exp08_Airyscan_processed_S13_13_batch.tif	RadialDistribution_MeanFrac_DNA_2of50	1.4122153255621728	2	H2B	0.8239868797874952	Close to center
e1170_exp08_Airyscan_processed_e1170_exp08_Airyscan_processed_S13_13_batch.tif	RadialDistribution_MeanFrac_DNA_3of50	1.2514775930998283	3	H2B	0.6747453884327055	Close to center
e1170_exp08_Airyscan_processed_e1170_exp08_Airyscan_processed_S13_13_batch.tif	RadialDistribution_MeanFrac_DNA_4of50	1.048984476345712	4	H2B	0.4867349302128627	Close to center
e1170_exp08_Airyscan_processed_e1170_exp08_Airyscan_processed_S13_13_batch.tif	RadialDistribution_MeanFrac_DNA_5of50	0.8861284345088682	5	H2B	0.33552663464005805	Close to center
e1170_exp08_Airyscan_processed_e1170_exp08_Airyscan_processed_S13_13_batch.tif	RadialDistribution_MeanFrac_DNA_6of50	0.7464170297273699	6	H2B	0.20580763158178017	Close to center
e1170_exp08_Airyscan_processed_e1170_exp08_Airyscan_processed_S13_13_batch.tif	RadialDistribution_MeanFrac_DNA_7of50	0.6659219341479069	7	H2B	0.13106968469777958	Close to center
e1170_exp08_Airyscan_processed_e1170_exp08_Airyscan_processed_S13_13_batch.tif	RadialDistribution_MeanFrac_DNA_8of50	0.610240280367077	8	H2B	0.07937047926511068	Close to center
e1170_exp08_Airyscan_processed_e1170_exp08_Airyscan_processed_S13_13_batch.tif	RadialDistribution_MeanFrac_DNA_9of50	0.5763556401058955	9	H2B	0.04790932718133364	Close to center
e1170_exp08_Airyscan_processed_e1170_exp08_Airyscan_processed_S13_13_batch.tif	RadialDistribution_MeanFrac_Ki67_10of50	1.0014999194431988	10	Ki67	0.33052516164158185	Close to center
e1170_exp08_Airyscan_processed_e1170_exp08_Airyscan_processed_S13_13_batch.tif	RadialDistribution_MeanFrac_Ki67_11of50	0.986025998913704	11	Ki67	0.12826649610385837	Close to center
e1170_exp08_Airyscan_processed_e1170_exp08_Airyscan_processed_S13_13_batch.tif	RadialDistribution_MeanFrac_Ki67_12of50	0.9872317085259869	12	Ki67	0.1440262524462476	Close to center
e1170_exp08_Airyscan_processed_e1170_exp08_Airyscan_processed_S13_13_batch.tif	RadialDistribution_MeanFrac_Ki67_13of50	1.011428416687253	13	Ki67	0.46029993976259287	Close to center
e1170_exp08_Airyscan_processed_e1170_exp08_Airyscan_processed_S13_13_batch.tif	RadialDistribution_MeanFrac_Ki67_14of50	0.9951634755331252	14	Ki67	0.2477018921887458	Close to center
e1170_exp08_Airyscan_processed_e1170_exp08_Airyscan_processed_S13_13_batch.tif	RadialDistribution_MeanFrac_Ki67_15of50	0.9762128936900978	15	Ki67	0	Close to center
e1170_exp08_Airyscan_processed_e1170_exp08_Airyscan_processed_S13_13_batch.tif	RadialDistribution_MeanFrac_Ki67_1of50	1.02692756197909	1	Ki67	0.6628883166207373	Close to center
e1170_exp08_Airyscan_processed_e1170_exp08_Airyscan_processed_S13_13_batch.tif	RadialDistribution_MeanFrac_Ki67_2of50	1.0527184935285816	2	Ki67	1	Close to center
e1170_exp08_Airyscan_processed_e1170_exp08_Airyscan_processed_S13_13_batch.tif	RadialDistribution_MeanFrac_Ki67_3of50	0.9999850409066928	3	Ki67	0.31072427726574314	Close to center
e1170_exp08_Airyscan_processed_e1170_exp08_Airyscan_processed_S13_13_batch.tif	RadialDistribution_MeanFrac_Ki67_4of50	1.020201064898444	4	Ki67	0.5749666861146469	Close to center
e1170_exp08_Airyscan_processed_e1170_exp08_Airyscan_processed_S13_13_batch.tif	RadialDistribution_MeanFrac_Ki67_5of50	1.0160493747373085	5	Ki67	0.5207001988261281	Close to center
e1170_exp08_Airyscan_processed_e1170_exp08_Airyscan_processed_S13_13_batch.tif	RadialDistribution_MeanFrac_Ki67_6of50	1.04304898903514	6	Ki67	0.873610500226708	Close to center
e1170_exp08_Airyscan_processed_e1170_exp08_Airyscan_processed_S13_13_batch.tif	RadialDistribution_MeanFrac_Ki67_7of50	1.0369965031164206	7	Ki67	0.7944988282510979	Close to center
e1170_exp08_Airyscan_processed_e1170_exp08_Airyscan_processed_S13_13_batch.tif	RadialDistribution_MeanFrac_Ki67_8of50	1.0108260860335736	8	Ki67	0.4524269127560608	Close to center
e1170_exp08_Airyscan_processed_e1170_exp08_Airyscan_processed_S13_13_batch.tif	RadialDistribution_MeanFrac_Ki67_9of50	0.9982648283243046	9	Ki67	0.2882394841784417	Close to center
e1170_exp08_Airyscan_processed_e1170_exp08_Airyscan_processed_S13_13_batch.tif	RadialDistribution_MeanFrac_NPM1_10of50	1.1412778595712514	10	NPM1	0.9037179884786145	Close to center
e1170_exp08_Airyscan_processed_e1170_exp08_Airyscan_processed_S13_13_batch.tif	RadialDistribution_MeanFrac_NPM1_11of50	1.140840570283978	11	NPM1	0.9019862628835084	Close to center
e1170_exp08_Airyscan_processed_e1170_exp08_Airyscan_processed_S13_13_batch.tif	RadialDistribution_MeanFrac_NPM1_12of50	1.1454636681168398	12	NPM1	0.9202943648170455	Close to center
e1170_exp08_Airyscan_processed_e1170_exp08_Airyscan_processed_S13_13_batch.tif	RadialDistribution_MeanFrac_NPM1_13of50	1.1283410150411377	13	NPM1	0.8524863085708096	Close to center
e1170_exp08_Airyscan_processed_e1170_exp08_Airyscan_processed_S13_13_batch.tif	RadialDistribution_MeanFrac_NPM1_14of50	1.157293359691077	14	NPM1	0.9671415670639799	Close to center
e1170_exp08_Airyscan_processed_e1170_exp08_Airyscan_processed_S13_13_batch.tif	RadialDistribution_MeanFrac_NPM1_15of50	1.1655906561912392	15	NPM1	1	Close to center
e1170_exp08_Airyscan_processed_e1170_exp08_Airyscan_processed_S13_13_batch.tif	RadialDistribution_MeanFrac_NPM1_1of50	0.9130741555924988	1	NPM1	0	Close to center
e1170_exp08_Airyscan_processed_e1170_exp08_Airyscan_processed_S13_13_batch.tif	RadialDistribution_MeanFrac_NPM1_2of50	0.9464781050103906	2	NPM1	0.13228422435242018	Close to center
e1170_exp08_Airyscan_processed_e1170_exp08_Airyscan_processed_S13_13_batch.tif	RadialDistribution_MeanFrac_NPM1_3of50	0.986575258620112	3	NPM1	0.2910744559398499	Close to center
e1170_exp08_Airyscan_processed_e1170_exp08_Airyscan_processed_S13_13_batch.tif	RadialDistribution_MeanFrac_NPM1_4of50	1.0367078587102054	4	NPM1	0.48960643294422124	Close to center
e1170_exp08_Airyscan_processed_e1170_exp08_Airyscan_processed_S13_13_batch.tif	RadialDistribution_MeanFrac_NPM1_5of50	1.0529469495086714	5	NPM1	0.553915461304592	Close to center
e1170_exp08_Airyscan_processed_e1170_exp08_Airyscan_processed_S13_13_batch.tif	RadialDistribution_MeanFrac_NPM1_6of50	1.098038936560708	6	NPM1	0.7324859188593228	Close to center
e1170_exp08_Airyscan_processed_e1170_exp08_Airyscan_processed_S13_13_batch.tif	RadialDistribution_MeanFrac_NPM1_7of50	1.1124201719332498	7	NPM1	0.7894375847442952	Close to center
e1170_exp08_Airyscan_processed_e1170_exp08_Airyscan_processed_S13_13_batch.tif	RadialDistribution_MeanFrac_NPM1_8of50	1.1329419881314151	8	NPM1	0.8707067934871144	Close to center
e1170_exp08_Airyscan_processed_e1170_exp08_Airyscan_processed_S13_13_batch.tif	RadialDistribution_MeanFrac_NPM1_9of50	1.1320227055677194	9	NPM1	0.8670663083642969	Close to center
e1170_exp08_Airyscan_processed_e1170_exp08_Airyscan_processed_S14_14_batch.tif	RadialDistribution_MeanFrac_DNA_10of50	0.6726159862487653	10	H2B	0.14346382435026991	Close to center
e1170_exp08_Airyscan_processed_e1170_exp08_Airyscan_processed_S14_14_batch.tif	RadialDistribution_MeanFrac_DNA_11of50	0.6275427984437733	11	H2B	0.0917427785811471	Close to center
e1170_exp08_Airyscan_processed_e1170_exp08_Airyscan_processed_S14_14_batch.tif	RadialDistribution_MeanFrac_DNA_12of50	0.6069823745531032	12	H2B	0.06814989161511506	Close to center
e1170_exp08_Airyscan_processed_e1170_exp08_Airyscan_processed_S14_14_batch.tif	RadialDistribution_MeanFrac_DNA_13of50	0.5734864842146591	13	H2B	0.029713682382088203	Close to center
e1170_exp08_Airyscan_processed_e1170_exp08_Airyscan_processed_S14_14_batch.tif	RadialDistribution_MeanFrac_DNA_14of50	0.5697496877899482	14	H2B	0.025425744733911418	Close to center
e1170_exp08_Airyscan_processed_e1170_exp08_Airyscan_processed_S14_14_batch.tif	RadialDistribution_MeanFrac_DNA_15of50	0.547591988725063	15	H2B	0	Close to center
e1170_exp08_Airyscan_processed_e1170_exp08_Airyscan_processed_S14_14_batch.tif	RadialDistribution_MeanFrac_DNA_1of50	1.4190590508218714	1	H2B	1	Close to center
e1170_exp08_Airyscan_processed_e1170_exp08_Airyscan_processed_S14_14_batch.tif	RadialDistribution_MeanFrac_DNA_2of50	1.368557067486943	2	H2B	0.9420494640228658	Close to center
e1170_exp08_Airyscan_processed_e1170_exp08_Airyscan_processed_S14_14_batch.tif	RadialDistribution_MeanFrac_DNA_3of50	1.2579031313458275	3	H2B	0.8150751457108524	Close to center
e1170_exp08_Airyscan_processed_e1170_exp08_Airyscan_processed_S14_14_batch.tif	RadialDistribution_MeanFrac_DNA_4of50	1.203725490595679	4	H2B	0.7529068285058468	Close to center
e1170_exp08_Airyscan_processed_e1170_exp08_Airyscan_processed_S14_14_batch.tif	RadialDistribution_MeanFrac_DNA_5of50	1.0566622013048423	5	H2B	0.5841531306472124	Close to center
e1170_exp08_Airyscan_processed_e1170_exp08_Airyscan_processed_S14_14_batch.tif	RadialDistribution_MeanFrac_DNA_6of50	0.960552996760862	6	H2B	0.473868750750243	Close to center
e1170_exp08_Airyscan_processed_e1170_exp08_Airyscan_processed_S14_14_batch.tif	RadialDistribution_MeanFrac_DNA_7of50	0.8957209140006237	7	H2B	0.3994745646931728	Close to center
e1170_exp08_Airyscan_processed_e1170_exp08_Airyscan_processed_S14_14_batch.tif	RadialDistribution_MeanFrac_DNA_8of50	0.8001350182903163	8	H2B	0.28979067660643165	Close to center
e1170_exp08_Airyscan_processed_e1170_exp08_Airyscan_processed_S14_14_batch.tif	RadialDistribution_MeanFrac_DNA_9of50	0.7222018753607744	9	H2B	0.20036315109327055	Close to center
e1170_exp08_Airyscan_processed_e1170_exp08_Airyscan_processed_S14_14_batch.tif	RadialDistribution_MeanFrac_Ki67_10of50	1.050203739413817	10	Ki67	0.17702202403415748	Close to center
e1170_exp08_Airyscan_processed_e1170_exp08_Airyscan_processed_S14_14_batch.tif	RadialDistribution_MeanFrac_Ki67_11of50	1.0179256433287251	11	Ki67	0.09394273751078762	Close to center
e1170_exp08_Airyscan_processed_e1170_exp08_Airyscan_processed_S14_14_batch.tif	RadialDistribution_MeanFrac_Ki67_12of50	1.0091264891363168	12	Ki67	0.071294950281105135	Close to center
e1170_exp08_Airyscan_processed_e1170_exp08_Airyscan_processed_S14_14_batch.tif	RadialDistribution_MeanFrac_Ki67_13of50	1.000066952866966	13	Ki67	0.04797697615071994	Close to center
e1170_exp08_Airyscan_processed_e1170_exp08_Airyscan_processed_S14_14_batch.tif	RadialDistribution_MeanFrac_Ki67_14of50	0.9994142835335644	14	Ki67	0.04629709694062858	Close to center
e1170_exp08_Airyscan_processed_e1170_exp08_Airyscan_processed_S14_14_batch.tif	RadialDistribution_MeanFrac_Ki67_15of50	0.9814268620468614	15	Ki67	0	Close to center
e1170_exp08_Airyscan_processed_e1170_exp08_Airyscan_processed_S14_14_batch.tif	RadialDistribution_MeanFrac_Ki67_1of50	1.3699484470993788	1	Ki67	1	Close to center
e1170_exp08_Airyscan_processed_e1170_exp08_Airyscan_processed_S14_14_batch.tif	RadialDistribution_MeanFrac_Ki67_2of50	1.3290338190115911	2	Ki67	0.8946914929263012	Close to center
e1170_exp08_Airyscan_processed_e1170_exp08_Airyscan_processed_S14_14_batch.tif	RadialDistribution_MeanFrac_Ki67_3of50	1.3288211505859242	3	Ki67	0.8941441142635735	Close to center
e1170_exp08_Airyscan_processed_e1170_exp08_Airyscan_processed_S14_14_batch.tif	RadialDistribution_MeanFrac_Ki67_4of50	1.3624629894863056	4	Ki67	0.9807334832836602	Close to center
e1170_exp08_Airyscan_processed_e1170_exp08_Airyscan_processed_S14_14_batch.tif	RadialDistribution_MeanFrac_Ki67_5of50	1.3239786478853	5	Ki67	0.8816801923428141	Close to center
e1170_exp08_Airyscan_processed_e1170_exp08_Airyscan_processed_S14_14_batch.tif	RadialDistribution_MeanFrac_Ki67_6of50	1.221703905843228	6	Ki67	0.6184393687261617	Close to center
e1170_exp08_Airyscan_processed_e1170_exp08_Airyscan_processed_S14_14_batch.tif	RadialDistribution_MeanFrac_Ki67_7of50	1.153556925062819	7	Ki67	0.44303861004965894	Close to center
e1170_exp08_Airyscan_processed_e1170_exp08_Airyscan_processed_S14_14_batch.tif	RadialDistribution_MeanFrac_Ki67_8of50	1.1002507422182977	8	Ki67	0.3058359811730269	Close to center
e1170_exp08_Airyscan_processed_e1170_exp08_Airyscan_processed_S14_14_batch.tif	RadialDistribution_MeanFrac_Ki67_9of50	1.062031700887413	9	Ki67	0.20746553587146524	Close to center
e1170_exp08_Airyscan_processed_e1170_exp08_Airyscan_processed_S14_14_batch.tif	RadialDistribution_MeanFrac_NPM1_10of50	1.1545770652395992	10	NPM1	0.5312095046409495	Close to center
e1170_exp08_Airyscan_processed_e1170_exp08_Airyscan_processed_S14_14_batch.tif	RadialDistribution_MeanFrac_NPM1_11of50	1.1642227484708	11	NPM1	0.612846952366614	Close to center
e1170_exp08_Airyscan_processed_e1170_exp08_Airyscan_processed_S14_14_batch.tif	RadialDistribution_MeanFrac_NPM1_12of50	1.182338486907287	12	NPM1	0.7661717728248112	Close to center
e1170_exp08_Airyscan_processed_e1170_exp08_Airyscan_processed_S14_14_batch.tif	RadialDistribution_MeanFrac_NPM1_13of50	1.1977368728971234	13	NPM1	0.8964979406216741	Close to center
e1170_exp08_Airyscan_processed_e1170_exp08_Airyscan_processed_S14_14_batch.tif	RadialDistribution_MeanFrac_NPM1_14of50	1.206749839677116	14	NPM1	0.9727803134425765	Close to center
e1170_exp08_Airyscan_processed_e1170_exp08_Airyscan_processed_S14_14_batch.tif	RadialDistribution_MeanFrac_NPM1_15of50	1.2099659185906528	15	NPM1	1	Close to center
e1170_exp08_Airyscan_processed_e1170_exp08_Airyscan_processed_S14_14_batch.tif	RadialDistribution_MeanFrac_NPM1_1of50	1.170155549297781	1	NPM1	0.6630599549886317	Close to center
e1170_exp08_Airyscan_processed_e1170_exp08_Airyscan_processed_S14_14_batch.tif	RadialDistribution_MeanFrac_NPM1_2of50	1.091813238663491	2	NPM1	0	Close to center
e1170_exp08_Airyscan_processed_e1170_exp08_Airyscan_processed_S14_14_batch.tif	RadialDistribution_MeanFrac_NPM1_3of50	1.1249724201236444	3	NPM1	0.28064688401985705	Close to center
e1170_exp08_Airyscan_processed_e1170_exp08_Airyscan_processed_S14_14_batch.tif	RadialDistribution_MeanFrac_NPM1_4of50	1.1212696652328586	4	NPM1	0.24930815439418622	Close to center
e1170_exp08_Airyscan_processed_e1170_exp08_Airyscan_processed_S14_14_batch.tif	RadialDistribution_MeanFrac_NPM1_5of50	1.1434599264135237	5	NPM1	0.4371182082528439	Close to center
e1170_exp08_Airyscan_processed_e1170_exp08_Airyscan_processed_S14_14_batch.tif	RadialDistribution_MeanFrac_NPM1_6of50	1.1443889081304588	6	NPM1	0.44498076132830366	Close to center
e1170_exp08_Airyscan_processed_e1170_exp08_Airyscan_processed_S14_14_batch.tif	RadialDistribution_MeanFrac_NPM1_7of50	1.145907858151687	7	NPM1	0.4578365850147799	Close to center
e1170_exp08_Airyscan_processed_e1170_exp08_Airyscan_processed_S14_14_batch.tif	RadialDistribution_MeanFrac_NPM1_8of50	1.1456947725511974	8	NPM1	0.45603310835541877	Close to center
e1170_exp08_Airyscan_processed_e1170_exp08_Airyscan_processed_S14_14_batch.tif	RadialDistribution_MeanFrac_NPM1_9of50	1.1489969161515563	9	NPM1	0.48398121416558354	Close to center
e1170_exp08_Airyscan_processed_e1170_exp08_Airyscan_processed_S15_15_batch.tif	RadialDistribution_MeanFrac_DNA_10of50	0.881800053894361	10	H2B	0.2130086814072153	Close to center
e1170_exp08_Airyscan_processed_e1170_exp08_Airyscan_processed_S15_15_batch.tif	RadialDistribution_MeanFrac_DNA_11of50	0.832029358102017	11	H2B	0.16243043191670803	Close to center
e1170_exp08_Airyscan_processed_e1170_exp08_Airyscan_processed_S15_15_batch.tif	RadialDistribution_MeanFrac_DNA_12of50	0.764608369792446	12	H2B	0.09391550534534587	Close to center
e1170_exp08_Airyscan_processed_e1170_exp08_Airyscan_processed_S15_15_batch.tif	RadialDistribution_MeanFrac_DNA_13of50	0.7244037866140777	13	H2B	0.05305858328941268	Close to center
e1170_exp08_Airyscan_processed_e1170_exp08_Airyscan_processed_S15_15_batch.tif	RadialDistribution_MeanFrac_DNA_14of50	0.6970780932684014	14	H2B	0.025289517305181326	Close to center
e1170_exp08_Airyscan_processed_e1170_exp08_Airyscan_processed_S15_15_batch.tif	RadialDistribution_MeanFrac_DNA_15of50	0.6721923590800793	15	H2B	0	Close to center
e1170_exp08_Airyscan_processed_e1170_exp08_Airyscan_processed_S15_15_batch.tif	RadialDistribution_MeanFrac_DNA_1of50	1.6562259366297574	1	H2B	1	Close to center
e1170_exp08_Airyscan_processed_e1170_exp08_Airyscan_processed_S15_15_batch.tif	RadialDistribution_MeanFrac_DNA_2of50	1.6315985768658752	2	H2B	0.9749730493697113	Close to center
e1170_exp08_Airyscan_processed_e1170_exp08_Airyscan_processed_S15_15_batch.tif	RadialDistribution_MeanFrac_DNA_3of50	1.4902671622455508	3	H2B	0.8313484639442313	Close to center
e1170_exp08_Airyscan_processed_e1170_exp08_Airyscan_processed_S15_15_batch.tif	RadialDistribution_MeanFrac_DNA_4of50	1.3942942757968515	4	H2B	0.7338183708272064	Close to center
e1170_exp08_Airyscan_processed_e1170_exp08_Airyscan_processed_S15_15_batch.tif	RadialDistribution_MeanFrac_DNA_5of50	1.2869713423277225	5	H2B	0.6247540706674785	Close to center
e1170_exp08_Airyscan_processed_e1170_exp08_Airyscan_processed_S15_15_batch.tif	RadialDistribution_MeanFrac_DNA_6of50	1.183085971098491	6	H2B	0.5191831088635993	Close to center
e1170_exp08_Airyscan_processed_e1170_exp08_Airyscan_processed_S15_15_batch.tif	RadialDistribution_MeanFrac_DNA_7of50	1.097177026929231	7	H2B	0.431880250374583	Close to center
e1170_exp08_Airyscan_processed_e1170_exp08_Airyscan_processed_S15_15_batch.tif	RadialDistribution_MeanFrac_DNA_8of50	1.0041120189374877	8	H2B	0.33730521745397624	Close to center
e1170_exp08_Airyscan_processed_e1170_exp08_Airyscan_processed_S15_15_batch.tif	RadialDistribution_MeanFrac_DNA_9of50	0.9316532402065042	9	H2B	0.2636707598662467	Close to center
e1170_exp08_Airyscan_processed_e1170_exp08_Airyscan_processed_S15_15_batch.tif	RadialDistribution_MeanFrac_Ki67_10of50	1.0568839348309946	10	Ki67	0.34129315914722913	Close to center
e1170_exp08_Airyscan_processed_e1170_exp08_Airyscan_processed_S15_15_batch.tif	RadialDistribution_MeanFrac_Ki67_11of50	1.0210152033094066	11	Ki67	0.27254707816634627	Close to center
e1170_exp08_Airyscan_processed_e1170_exp08_Airyscan_processed_S15_15_batch.tif	RadialDistribution_MeanFrac_Ki67_12of50	0.9589841626377836	12	Ki67	0.15365826430424293	Close to center
e1170_exp08_Airyscan_processed_e1170_exp08_Airyscan_processed_S15_15_batch.tif	RadialDistribution_MeanFrac_Ki67_13of50	0.9368585072934325	13	Ki67	0.11125219000126939	Close to center
e1170_exp08_Airyscan_processed_e1170_exp08_Airyscan_processed_S15_15_batch.tif	RadialDistribution_MeanFrac_Ki67_14of50	0.9207314493277354	14	Ki67	0.0803430391653684	Close to center
e1170_exp08_Airyscan_processed_e1170_exp08_Airyscan_processed_S15_15_batch.tif	RadialDistribution_MeanFrac_Ki67_15of50	0.8788119266388361	15	Ki67	0	Close to center
e1170_exp08_Airyscan_processed_e1170_exp08_Airyscan_processed_S15_15_batch.tif	RadialDistribution_MeanFrac_Ki67_1of50	1.3928724488308035	1	Ki67	0.9852494021544743	Close to center
e1170_exp08_Airyscan_processed_e1170_exp08_Airyscan_processed_S15_15_batch.tif	RadialDistribution_MeanFrac_Ki67_2of50	1.3801799316702452	2	Ki67	0.9609228989424545	Close to center
e1170_exp08_Airyscan_processed_e1170_exp08_Airyscan_processed_S15_15_batch.tif	RadialDistribution_MeanFrac_Ki67_3of50	1.400568672766117	3	Ki67	1	Close to center
e1170_exp08_Airyscan_processed_e1170_exp08_Airyscan_processed_S15_15_batch.tif	RadialDistribution_MeanFrac_Ki67_4of50	1.3550095834485083	4	Ki67	0.9126813603163364	Close to center
e1170_exp08_Airyscan_processed_e1170_exp08_Airyscan_processed_S15_15_batch.tif	RadialDistribution_MeanFrac_Ki67_5of50	1.3183553607718352	5	Ki67	0.8424298054514735	Close to center
e1170_exp08_Airyscan_processed_e1170_exp08_Airyscan_processed_S15_15_batch.tif	RadialDistribution_MeanFrac_Ki67_6of50	1.2483638526602423	6	Ki67	0.7082839441260528	Close to center
e1170_exp08_Airyscan_processed_e1170_exp08_Airyscan_processed_S15_15_batch.tif	RadialDistribution_MeanFrac_Ki67_7of50	1.1951699403669875	7	Ki67	0.6063323877962411	Close to center
e1170_exp08_Airyscan_processed_e1170_exp08_Airyscan_processed_S15_15_batch.tif	RadialDistribution_MeanFrac_Ki67_8of50	1.1459084252427465	8	Ki67	0.511917671570945	Close to center
e1170_exp08_Airyscan_processed_e1170_exp08_Airyscan_processed_S15_15_batch.tif	RadialDistribution_MeanFrac_Ki67_9of50	1.1014969444640983	9	Ki67	0.4267985406573715	Close to center
e1170_exp08_Airyscan_processed_e1170_exp08_Airyscan_processed_S15_15_batch.tif	RadialDistribution_MeanFrac_NPM1_10of50	1.2600796158307763	10	NPM1	0.8632771447051025	Close to center
e1170_exp08_Airyscan_processed_e1170_exp08_Airyscan_processed_S15_15_batch.tif	RadialDistribution_MeanFrac_NPM1_11of50	1.2605722912479973	11	NPM1	0.8675737466902064	Close to center
e1170_exp08_Airyscan_processed_e1170_exp08_Airyscan_processed_S15_15_batch.tif	RadialDistribution_MeanFrac_NPM1_12of50	1.243778198681991	12	NPM1	0.7211131583699307	Close to center
e1170_exp08_Airyscan_processed_e1170_exp08_Airyscan_processed_S15_15_batch.tif	RadialDistribution_MeanFrac_NPM1_13of50	1.238314761482291	13	NPM1	0.6734667479804456	Close to center
e1170_exp08_Airyscan_processed_e1170_exp08_Airyscan_processed_S15_15_batch.tif	RadialDistribution_MeanFrac_NPM1_14of50	1.2385533840303562	14	NPM1	0.6755477653762212	Close to center
e1170_exp08_Airyscan_processed_e1170_exp08_Airyscan_processed_S15_15_batch.tif	RadialDistribution_MeanFrac_NPM1_15of50	1.2757571186596608	15	NPM1	1	Close to center
e1170_exp08_Airyscan_processed_e1170_exp08_Airyscan_processed_S15_15_batch.tif	RadialDistribution_MeanFrac_NPM1_1of50	1.1906022827421507	1	NPM1	0.2573681895716235	Close to center
e1170_exp08_Airyscan_processed_e1170_exp08_Airyscan_processed_S15_15_batch.tif	RadialDistribution_MeanFrac_NPM1_2of50	1.1610908268018023	2	NPM1	0	Close to center
e1170_exp08_Airyscan_processed_e1170_exp08_Airyscan_processed_S15_15_batch.tif	RadialDistribution_MeanFrac_NPM1_3of50	1.183102691959859	3	NPM1	0.19196456780291535	Close to center
e1170_exp08_Airyscan_processed_e1170_exp08_Airyscan_processed_S15_15_batch.tif	RadialDistribution_MeanFrac_NPM1_4of50	1.1785960984618091	4	NPM1	0.1526627518548043	Close to center
e1170_exp08_Airyscan_processed_e1170_exp08_Airyscan_processed_S15_15_batch.tif	RadialDistribution_MeanFrac_NPM1_5of50	1.1866691207660052	5	NPM1	0.2230672462654498	Close to center
e1170_exp08_Airyscan_processed_e1170_exp08_Airyscan_processed_S15_15_batch.tif	RadialDistribution_MeanFrac_NPM1_6of50	1.2024384964516033	6	NPM1	0.3605913209529437	Close to center
e1170_exp08_Airyscan_processed_e1170_exp08_Airyscan_processed_S15_15_batch.tif	RadialDistribution_MeanFrac_NPM1_7of50	1.2208126927585727	7	NPM1	0.5208319288008569	Close to center
e1170_exp08_Airyscan_processed_e1170_exp08_Airyscan_processed_S15_15_batch.tif	RadialDistribution_MeanFrac_NPM1_8of50	1.2360519831999843	8	NPM1	0.6537331519458625	Close to center
e1170_exp08_Airyscan_processed_e1170_exp08_Airyscan_processed_S15_15_batch.tif	RadialDistribution_MeanFrac_NPM1_9of50	1.250514907002759	9	NPM1	0.7798637136692946	Close to center
e1170_exp08_Airyscan_processed_e1170_exp08_Airyscan_processed_S16_16_batch.tif	RadialDistribution_MeanFrac_DNA_10of50	0.7241719919516201	10	H2B	0.22040498090849928	Close to center
e1170_exp08_Airyscan_processed_e1170_exp08_Airyscan_processed_S16_16_batch.tif	RadialDistribution_MeanFrac_DNA_11of50	0.6851814977657424	11	H2B	0.1690651353604683	Close to center
e1170_exp08_Airyscan_processed_e1170_exp08_Airyscan_processed_S16_16_batch.tif	RadialDistribution_MeanFrac_DNA_12of50	0.6557146819177028	12	H2B	0.13026537644439454	Close to center
e1170_exp08_Airyscan_processed_e1170_exp08_Airyscan_processed_S16_16_batch.tif	RadialDistribution_MeanFrac_DNA_13of50	0.6194911498449744	13	H2B	0.082568865265226	Close to center
e1170_exp08_Airyscan_processed_e1170_exp08_Airyscan_processed_S16_16_batch.tif	RadialDistribution_MeanFrac_DNA_14of50	0.5874648778809776	14	H2B	0.04039900077793841	Close to center
e1170_exp08_Airyscan_processed_e1170_exp08_Airyscan_processed_S16_16_batch.tif	RadialDistribution_MeanFrac_DNA_15of50	0.5567835038306054	15	H2B	0	Close to center
e1170_exp08_Airyscan_processed_e1170_exp08_Airyscan_processed_S16_16_batch.tif	RadialDistribution_MeanFrac_DNA_1of50	1.2899700081027785	1	H2B	0.9654066375200739	Close to center
e1170_exp08_Airyscan_processed_e1170_exp08_Airyscan_processed_S16_16_batch.tif	RadialDistribution_MeanFrac_DNA_2of50	1.3162422394319833	2	H2B	1	Close to center
e1170_exp08_Airyscan_processed_e1170_exp08_Airyscan_processed_S16_16_batch.tif	RadialDistribution_MeanFrac_DNA_3of50	1.1967157951207632	3	H2B	0.8426162756340237	Close to center
e1170_exp08_Airyscan_processed_e1170_exp08_Airyscan_processed_S16_16_batch.tif	RadialDistribution_MeanFrac_DNA_4of50	1.119677638780786	4	H2B	0.741178037150962	Close to center
e1170_exp08_Airyscan_processed_e1170_exp08_Airyscan_processed_S16_16_batch.tif	RadialDistribution_MeanFrac_DNA_5of50	1.016097636384028	5	H2B	0.6047914271335814	Close to center
e1170_exp08_Airyscan_processed_e1170_exp08_Airyscan_processed_S16_16_batch.tif	RadialDistribution_MeanFrac_DNA_6of50	0.9121613436486108	6	H2B	0.4679356799242019	Close to center
e1170_exp08_Airyscan_processed_e1170_exp08_Airyscan_processed_S16_16_batch.tif	RadialDistribution_MeanFrac_DNA_7of50	0.8824614375791185	7	H2B	0.4288290047656439	Close to center
e1170_exp08_Airyscan_processed_e1170_exp08_Airyscan_processed_S16_16_batch.tif	RadialDistribution_MeanFrac_DNA_8of50	0.7965521220561629	8	H2B	0.31570986939230683	Close to center
e1170_exp08_Airyscan_processed_e1170_exp08_Airyscan_processed_S16_16_batch.tif	RadialDistribution_MeanFrac_DNA_9of50	0.7417406555503507	9	H2B	0.24353811872778963	Close to center
e1170_exp08_Airyscan_processed_e1170_exp08_Airyscan_processed_S16_16_batch.tif	RadialDistribution_MeanFrac_Ki67_10of50	1.0212471502671754	10	Ki67	0.3653144862947952	Close to center
e1170_exp08_Airyscan_processed_e1170_exp08_Airyscan_processed_S16_16_batch.tif	RadialDistribution_MeanFrac_Ki67_11of50	0.9708440753655028	11	Ki67	0.27144036282577494	Close to center
e1170_exp08_Airyscan_processed_e1170_exp08_Airyscan_processed_S16_16_batch.tif	RadialDistribution_MeanFrac_Ki67_12of50	0.9340927340008098	12	Ki67	0.2029921587499001	Close to center
e1170_exp08_Airyscan_processed_e1170_exp08_Airyscan_processed_S16_16_batch.tif	RadialDistribution_MeanFrac_Ki67_13of50	0.8833102473790105	13	Ki67	0.10841139302283813	Close to center
e1170_exp08_Airyscan_processed_e1170_exp08_Airyscan_processed_S16_16_batch.tif	RadialDistribution_MeanFrac_Ki67_14of50	0.8480845823568224	14	Ki67	0.042804712596650425	Close to center
e1170_exp08_Airyscan_processed_e1170_exp08_Airyscan_processed_S16_16_batch.tif	RadialDistribution_MeanFrac_Ki67_15of50	0.8251017937519781	15	Ki67	0	Close to center
e1170_exp08_Airyscan_processed_e1170_exp08_Airyscan_processed_S16_16_batch.tif	RadialDistribution_MeanFrac_Ki67_1of50	1.3620237168451546	1	Ki67	1	Close to center
e1170_exp08_Airyscan_processed_e1170_exp08_Airyscan_processed_S16_16_batch.tif	RadialDistribution_MeanFrac_Ki67_2of50	1.3317241065376813	2	Ki67	0.943567939761299	Close to center
e1170_exp08_Airyscan_processed_e1170_exp08_Airyscan_processed_S16_16_batch.tif	RadialDistribution_MeanFrac_Ki67_3of50	1.3266617313787463	3	Ki67	0.9341394270833833	Close to center
e1170_exp08_Airyscan_processed_e1170_exp08_Airyscan_processed_S16_16_batch.tif	RadialDistribution_MeanFrac_Ki67_4of50	1.3052250253826057	4	Ki67	0.8942142441580055	Close to center
e1170_exp08_Airyscan_processed_e1170_exp08_Airyscan_processed_S16_16_batch.tif	RadialDistribution_MeanFrac_Ki67_5of50	1.3129531666344825	5	Ki67	0.9086076613747126	Close to center
e1170_exp08_Airyscan_processed_e1170_exp08_Airyscan_processed_S16_16_batch.tif	RadialDistribution_MeanFrac_Ki67_6of50	1.2462851858169255	6	Ki67	0.7844406680929212	Close to center
e1170_exp08_Airyscan_processed_e1170_exp08_Airyscan_processed_S16_16_batch.tif	RadialDistribution_MeanFrac_Ki67_7of50	1.2172375316922672	7	Ki67	0.7303403364146831	Close to center
e1170_exp08_Airyscan_processed_e1170_exp08_Airyscan_processed_S16_16_batch.tif	RadialDistribution_MeanFrac_Ki67_8of50	1.1285522900405986	8	Ki67	0.565166895291702	Close to center
e1170_exp08_Airyscan_processed_e1170_exp08_Airyscan_processed_S16_16_batch.tif	RadialDistribution_MeanFrac_Ki67_9of50	1.0520565015840482	9	Ki67	0.4226959229464817	Close to center
e1170_exp08_Airyscan_processed_e1170_exp08_Airyscan_processed_S16_16_batch.tif	RadialDistribution_MeanFrac_NPM1_10of50	1.237243710981546	10	NPM1	0.9657490006885385	Close to center
e1170_exp08_Airyscan_processed_e1170_exp08_Airyscan_processed_S16_16_batch.tif	RadialDistribution_MeanFrac_NPM1_11of50	1.2236886816719983	11	NPM1	0.9100124549889614	Close to center
e1170_exp08_Airyscan_processed_e1170_exp08_Airyscan_processed_S16_16_batch.tif	RadialDistribution_MeanFrac_NPM1_12of50	1.2008529613655938	12	NPM1	0.8161148956864397	Close to center
e1170_exp08_Airyscan_processed_e1170_exp08_Airyscan_processed_S16_16_batch.tif	RadialDistribution_MeanFrac_NPM1_13of50	1.1773623282360954	13	NPM1	0.7195244186734484	Close to center
e1170_exp08_Airyscan_processed_e1170_exp08_Airyscan_processed_S16_16_batch.tif	RadialDistribution_MeanFrac_NPM1_14of50	1.1736164697082754	14	NPM1	0.7041219278154658	Close to center
e1170_exp08_Airyscan_processed_e1170_exp08_Airyscan_processed_S16_16_batch.tif	RadialDistribution_MeanFrac_NPM1_15of50	1.1844532164229375	15	NPM1	0.7486812433804327	Close to center
e1170_exp08_Airyscan_processed_e1170_exp08_Airyscan_processed_S16_16_batch.tif	RadialDistribution_MeanFrac_NPM1_1of50	1.0023752625391296	1	NPM1	0	Close to center
e1170_exp08_Airyscan_processed_e1170_exp08_Airyscan_processed_S16_16_batch.tif	RadialDistribution_MeanFrac_NPM1_2of50	1.0967228891762923	2	NPM1	0.387945365784262	Close to center
e1170_exp08_Airyscan_processed_e1170_exp08_Airyscan_processed_S16_16_batch.tif	RadialDistribution_MeanFrac_NPM1_3of50	1.076491269781819	3	NPM1	0.30475553614942325	Close to center
e1170_exp08_Airyscan_processed_e1170_exp08_Airyscan_processed_S16_16_batch.tif	RadialDistribution_MeanFrac_NPM1_4of50	1.1128937834026478	4	NPM1	0.4544380132339755	Close to center
e1170_exp08_Airyscan_processed_e1170_exp08_Airyscan_processed_S16_16_batch.tif	RadialDistribution_MeanFrac_NPM1_5of50	1.1492690074591718	5	NPM1	0.6040082791227229	Close to center
e1170_exp08_Airyscan_processed_e1170_exp08_Airyscan_processed_S16_16_batch.tif	RadialDistribution_MeanFrac_NPM1_6of50	1.1780055857734424	6	NPM1	0.7221694113406115	Close to center
e1170_exp08_Airyscan_processed_e1170_exp08_Airyscan_processed_S16_16_batch.tif	RadialDistribution_MeanFrac_NPM1_7of50	1.2137599908299928	7	NPM1	0.8691869489561102	Close to center
e1170_exp08_Airyscan_processed_e1170_exp08_Airyscan_processed_S16_16_batch.tif	RadialDistribution_MeanFrac_NPM1_8of50	1.2310941539733398	8	NPM1	0.9404628093131636	Close to center
e1170_exp08_Airyscan_processed_e1170_exp08_Airyscan_processed_S16_16_batch.tif	RadialDistribution_MeanFrac_NPM1_9of50	1.2455734934199951	9	NPM1	1	Close to center
e1170_exp08_Airyscan_processed_e1170_exp08_Airyscan_processed_S18_18_batch.tif	RadialDistribution_MeanFrac_DNA_10of50	0.7180823255128228	10	H2B	0.09249410515528511	Close to center
e1170_exp08_Airyscan_processed_e1170_exp08_Airyscan_processed_S18_18_batch.tif	RadialDistribution_MeanFrac_DNA_11of50	0.6815237888469835	11	H2B	0.05353577448118609	Close to center
e1170_exp08_Airyscan_processed_e1170_exp08_Airyscan_processed_S18_18_batch.tif	RadialDistribution_MeanFrac_DNA_12of50	0.6591425858828854	12	H2B	0.029685413239178216	Close to center
e1170_exp08_Airyscan_processed_e1170_exp08_Airyscan_processed_S18_18_batch.tif	RadialDistribution_MeanFrac_DNA_13of50	0.6495297954314243	13	H2B	0.019441615120781984	Close to center
e1170_exp08_Airyscan_processed_e1170_exp08_Airyscan_processed_S18_18_batch.tif	RadialDistribution_MeanFrac_DNA_14of50	0.643918290031312	14	H2B	0.013461756436740474	Close to center
e1170_exp08_Airyscan_processed_e1170_exp08_Airyscan_processed_S18_18_batch.tif	RadialDistribution_MeanFrac_DNA_15of50	0.6312857642591959	15	H2B	0	Close to center
e1170_exp08_Airyscan_processed_e1170_exp08_Airyscan_processed_S18_18_batch.tif	RadialDistribution_MeanFrac_DNA_1of50	1.5696867694682002	1	H2B	1	Close to center
e1170_exp08_Airyscan_processed_e1170_exp08_Airyscan_processed_S18_18_batch.tif	RadialDistribution_MeanFrac_DNA_2of50	1.4958327818628014	2	H2B	0.9212980514775241	Close to center
e1170_exp08_Airyscan_processed_e1170_exp08_Airyscan_processed_S18_18_batch.tif	RadialDistribution_MeanFrac_DNA_3of50	1.425488524476266	3	H2B	0.8463362206652606	Close to center
e1170_exp08_Airyscan_processed_e1170_exp08_Airyscan_processed_S18_18_batch.tif	RadialDistribution_MeanFrac_DNA_4of50	1.3128234969051276	4	H2B	0.7262755782045832	Close to center
e1170_exp08_Airyscan_processed_e1170_exp08_Airyscan_processed_S18_18_batch.tif	RadialDistribution_MeanFrac_DNA_5of50	1.1547138486173596	5	H2B	0.5577872161822587	Close to center
e1170_exp08_Airyscan_processed_e1170_exp08_Airyscan_processed_S18_18_batch.tif	RadialDistribution_MeanFrac_DNA_6of50	1.032692113689357	6	H2B	0.42775566863417663	Close to center
e1170_exp08_Airyscan_processed_e1170_exp08_Airyscan_processed_S18_18_batch.tif	RadialDistribution_MeanFrac_DNA_7of50	0.9328097591227992	7	H2B	0.3213167858835005	Close to center
e1170_exp08_Airyscan_processed_e1170_exp08_Airyscan_processed_S18_18_batch.tif	RadialDistribution_MeanFrac_DNA_8of50	0.8320131525215747	8	H2B	0.21390363730234072	Close to center
e1170_exp08_Airyscan_processed_e1170_exp08_Airyscan_processed_S18_18_batch.tif	RadialDistribution_MeanFrac_DNA_9of50	0.7533601715744558	9	H2B	0.13008767748290187	Close to center
e1170_exp08_Airyscan_processed_e1170_exp08_Airyscan_processed_S18_18_batch.tif	RadialDistribution_MeanFrac_Ki67_10of50	0.9967036031816788	10	Ki67	0.07276413800824844	Close to center
e1170_exp08_Airyscan_processed_e1170_exp08_Airyscan_processed_S18_18_batch.tif	RadialDistribution_MeanFrac_Ki67_11of50	0.9899550808830128	11	Ki67	0.0590780435123982	Close to center
e1170_exp08_Airyscan_processed_e1170_exp08_Airyscan_processed_S18_18_batch.tif	RadialDistribution_MeanFrac_Ki67_12of50	0.9608240899983692	12	Ki67	0	Close to center
e1170_exp08_Airyscan_processed_e1170_exp08_Airyscan_processed_S18_18_batch.tif	RadialDistribution_MeanFrac_Ki67_13of50	0.9714657882745832	13	Ki67	0.021581508033748257	Close to center
e1170_exp08_Airyscan_processed_e1170_exp08_Airyscan_processed_S18_18_batch.tif	RadialDistribution_MeanFrac_Ki67_14of50	0.9877089736971164	14	Ki67	0.05452290776067045	Close to center
e1170_exp08_Airyscan_processed_e1170_exp08_Airyscan_processed_S18_18_batch.tif	RadialDistribution_MeanFrac_Ki67_15of50	0.9859081230666388	15	Ki67	0.0508707583254526	Close to center
e1170_exp08_Airyscan_processed_e1170_exp08_Airyscan_processed_S18_18_batch.tif	RadialDistribution_MeanFrac_Ki67_1of50	1.4528419968742117	1	Ki67	0.9978189697149321	Close to center
e1170_exp08_Airyscan_processed_e1170_exp08_Airyscan_processed_S18_18_batch.tif	RadialDistribution_MeanFrac_Ki67_2of50	1.4524707313331704	2	Ki67	0.9970660381763125	Close to center
e1170_exp08_Airyscan_processed_e1170_exp08_Airyscan_processed_S18_18_batch.tif	RadialDistribution_MeanFrac_Ki67_3of50	1.4539174484223	3	Ki67	1	Close to center
e1170_exp08_Airyscan_processed_e1170_exp08_Airyscan_processed_S18_18_batch.tif	RadialDistribution_MeanFrac_Ki67_4of50	1.396344660250185	4	Ki67	0.8832416069116518	Close to center
e1170_exp08_Airyscan_processed_e1170_exp08_Airyscan_processed_S18_18_batch.tif	RadialDistribution_MeanFrac_Ki67_5of50	1.3204976783715732	5	Ki67	0.7294229018269985	Close to center
e1170_exp08_Airyscan_processed_e1170_exp08_Airyscan_processed_S18_18_batch.tif	RadialDistribution_MeanFrac_Ki67_6of50	1.2595495622182715	6	Ki67	0.6058192979412974	Close to center
e1170_exp08_Airyscan_processed_e1170_exp08_Airyscan_processed_S18_18_batch.tif	RadialDistribution_MeanFrac_Ki67_7of50	1.1757320888237184	7	Ki67	0.4358363282609552	Close to center
e1170_exp08_Airyscan_processed_e1170_exp08_Airyscan_processed_S18_18_batch.tif	RadialDistribution_MeanFrac_Ki67_8of50	1.1134739030128198	8	Ki67	0.30957588539087927	Close to center
e1170_exp08_Airyscan_processed_e1170_exp08_Airyscan_processed_S18_18_batch.tif	RadialDistribution_MeanFrac_Ki67_9of50	1.0420530310019402	9	Ki67	0.16473339098137976	Close to center
e1170_exp08_Airyscan_processed_e1170_exp08_Airyscan_processed_S18_18_batch.tif	RadialDistribution_MeanFrac_NPM1_10of50	1.2218353847635546	10	NPM1	0.963697260305356	Close to center
e1170_exp08_Airyscan_processed_e1170_exp08_Airyscan_processed_S18_18_batch.tif	RadialDistribution_MeanFrac_NPM1_11of50	1.207544149727632	11	NPM1	0.8428562978366867	Close to center
e1170_exp08_Airyscan_processed_e1170_exp08_Airyscan_processed_S18_18_batch.tif	RadialDistribution_MeanFrac_NPM1_12of50	1.1913392647318986	12	NPM1	0.7058342773705513	Close to center
e1170_exp08_Airyscan_processed_e1170_exp08_Airyscan_processed_S18_18_batch.tif	RadialDistribution_MeanFrac_NPM1_13of50	1.1861023846599714	13	NPM1	0.6615533158837391	Close to center
e1170_exp08_Airyscan_processed_e1170_exp08_Airyscan_processed_S18_18_batch.tif	RadialDistribution_MeanFrac_NPM1_14of50	1.1712676175082073	14	NPM1	0.5361164634275472	Close to center
e1170_exp08_Airyscan_processed_e1170_exp08_Airyscan_processed_S18_18_batch.tif	RadialDistribution_MeanFrac_NPM1_15of50	1.1664226611004742	15	NPM1	0.4951494515522563	Close to center
e1170_exp08_Airyscan_processed_e1170_exp08_Airyscan_processed_S18_18_batch.tif	RadialDistribution_MeanFrac_NPM1_1of50	1.1078638988605911	1	NPM1	0	Close to center
e1170_exp08_Airyscan_processed_e1170_exp08_Airyscan_processed_S18_18_batch.tif	RadialDistribution_MeanFrac_NPM1_2of50	1.126153947834421	2	NPM1	0.15465333234259654	Close to center
e1170_exp08_Airyscan_processed_e1170_exp08_Airyscan_processed_S18_18_batch.tif	RadialDistribution_MeanFrac_NPM1_3of50	1.1225567432592087	3	NPM1	0.12423681046938537	Close to center
e1170_exp08_Airyscan_processed_e1170_exp08_Airyscan_processed_S18_18_batch.tif	RadialDistribution_MeanFrac_NPM1_4of50	1.1514216163541582	4	NPM1	0.36830662231994116	Close to center
e1170_exp08_Airyscan_processed_e1170_exp08_Airyscan_processed_S18_18_batch.tif	RadialDistribution_MeanFrac_NPM1_5of50	1.1633090016664596	5	NPM1	0.46882159382266064	Close to center
e1170_exp08_Airyscan_processed_e1170_exp08_Airyscan_processed_S18_18_batch.tif	RadialDistribution_MeanFrac_NPM1_6of50	1.1778401433595462	6	NPM1	0.5916911109460874	Close to center
e1170_exp08_Airyscan_processed_e1170_exp08_Airyscan_processed_S18_18_batch.tif	RadialDistribution_MeanFrac_NPM1_7of50	1.1936800511030945	7	NPM1	0.7256270298735964	Close to center
e1170_exp08_Airyscan_processed_e1170_exp08_Airyscan_processed_S18_18_batch.tif	RadialDistribution_MeanFrac_NPM1_8of50	1.2118921095940596	8	NPM1	0.8796209059138455	Close to center
e1170_exp08_Airyscan_processed_e1170_exp08_Airyscan_processed_S18_18_batch.tif	RadialDistribution_MeanFrac_NPM1_9of50	1.2261287218474808	9	NPM1	1	Close to center
e1170_exp08_Airyscan_processed_e1170_exp08_Airyscan_processed_S1_1_batch.tif	RadialDistribution_MeanFrac_DNA_10of50	0.8620096291346936	10	H2B	0.21115775102726023	Close to center
e1170_exp08_Airyscan_processed_e1170_exp08_Airyscan_processed_S1_1_batch.tif	RadialDistribution_MeanFrac_DNA_11of50	0.8051518110930818	11	H2B	0.1477307880212827	Close to center
e1170_exp08_Airyscan_processed_e1170_exp08_Airyscan_processed_S1_1_batch.tif	RadialDistribution_MeanFrac_DNA_12of50	0.7765622758255669	12	H2B	0.11583812210076422	Close to center
e1170_exp08_Airyscan_processed_e1170_exp08_Airyscan_processed_S1_1_batch.tif	RadialDistribution_MeanFrac_DNA_13of50	0.7271163164595497	13	H2B	0.06067935689440002	Close to center
e1170_exp08_Airyscan_processed_e1170_exp08_Airyscan_processed_S1_1_batch.tif	RadialDistribution_MeanFrac_DNA_14of50	0.6881623825204192	14	H2B	0.017224827473550634	Close to center
e1170_exp08_Airyscan_processed_e1170_exp08_Airyscan_processed_S1_1_batch.tif	RadialDistribution_MeanFrac_DNA_15of50	0.6727215343404898	15	H2B	0	Close to center
e1170_exp08_Airyscan_processed_e1170_exp08_Airyscan_processed_S1_1_batch.tif	RadialDistribution_MeanFrac_DNA_1of50	1.5167759278606934	1	H2B	0.9415733603012724	Close to center
e1170_exp08_Airyscan_processed_e1170_exp08_Airyscan_processed_S1_1_batch.tif	RadialDistribution_MeanFrac_DNA_2of50	1.5691513072156846	2	H2B	1	Close to center
e1170_exp08_Airyscan_processed_e1170_exp08_Airyscan_processed_S1_1_batch.tif	RadialDistribution_MeanFrac_DNA_3of50	1.407710088263129	3	H2B	0.8199064513054363	Close to center
e1170_exp08_Airyscan_processed_e1170_exp08_Airyscan_processed_S1_1_batch.tif	RadialDistribution_MeanFrac_DNA_4of50	1.31172622621478	4	H2B	0.712832963841391	Close to center
e1170_exp08_Airyscan_processed_e1170_exp08_Airyscan_processed_S1_1_batch.tif	RadialDistribution_MeanFrac_DNA_5of50	1.1854971586398304	5	H2B	0.5720198500934124	Close to center
e1170_exp08_Airyscan_processed_e1170_exp08_Airyscan_processed_S1_1_batch.tif	RadialDistribution_MeanFrac_DNA_6of50	1.0674608447851073	6	H2B	0.44034605095560003	Close to center
e1170_exp08_Airyscan_processed_e1170_exp08_Airyscan_processed_S1_1_batch.tif	RadialDistribution_MeanFrac_DNA_7of50	0.9921380526513844	7	H2B	0.3563207380834788	Close to center
e1170_exp08_Airyscan_processed_e1170_exp08_Airyscan_processed_S1_1_batch.tif	RadialDistribution_MeanFrac_DNA_8of50	0.9481248135765482	8	H2B	0.3072223698603118	Close to center
e1170_exp08_Airyscan_processed_e1170_exp08_Airyscan_processed_S1_1_batch.tif	RadialDistribution_MeanFrac_DNA_9of50	0.9195043089412852	9	H2B	0.2752951564842254	Close to center
e1170_exp08_Airyscan_processed_e1170_exp08_Airyscan_processed_S1_1_batch.tif	RadialDistribution_MeanFrac_Ki67_10of50	1.055200234992684	10	Ki67	0.3710184656380382	Close to center
e1170_exp08_Airyscan_processed_e1170_exp08_Airyscan_processed_S1_1_batch.tif	RadialDistribution_MeanFrac_Ki67_11of50	1.0020435040337572	11	Ki67	0.2717477372221275	Close to center
e1170_exp08_Airyscan_processed_e1170_exp08_Airyscan_processed_S1_1_batch.tif	RadialDistribution_MeanFrac_Ki67_12of50	0.9500998211177796	12	Ki67	0.17474238819758856	Close to center
e1170_exp08_Airyscan_processed_e1170_exp08_Airyscan_processed_S1_1_batch.tif	RadialDistribution_MeanFrac_Ki67_13of50	0.9291096851794952	13	Ki67	0.1355430987275021	Close to center
e1170_exp08_Airyscan_processed_e1170_exp08_Airyscan_processed_S1_1_batch.tif	RadialDistribution_MeanFrac_Ki67_14of50	0.8955323793932406	14	Ki67	0.07283714327247585	Close to center
e1170_exp08_Airyscan_processed_e1170_exp08_Airyscan_processed_S1_1_batch.tif	RadialDistribution_MeanFrac_Ki67_15of50	0.8565301025838036	15	Ki67	0	Close to center
e1170_exp08_Airyscan_processed_e1170_exp08_Airyscan_processed_S1_1_batch.tif	RadialDistribution_MeanFrac_Ki67_1of50	1.3477717461669958	1	Ki67	0.9173986982836341	Close to center
e1170_exp08_Airyscan_processed_e1170_exp08_Airyscan_processed_S1_1_batch.tif	RadialDistribution_MeanFrac_Ki67_2of50	1.3920024599157452	2	Ki67	1	Close to center
e1170_exp08_Airyscan_processed_e1170_exp08_Airyscan_processed_S1_1_batch.tif	RadialDistribution_MeanFrac_Ki67_3of50	1.3556713321362872	3	Ki67	0.932151254342087	Close to center
e1170_exp08_Airyscan_processed_e1170_exp08_Airyscan_processed_S1_1_batch.tif	RadialDistribution_MeanFrac_Ki67_4of50	1.316296534283692	4	Ki67	0.8586184242838091	Close to center
e1170_exp08_Airyscan_processed_e1170_exp08_Airyscan_processed_S1_1_batch.tif	RadialDistribution_MeanFrac_Ki67_5of50	1.2732027258391272	5	Ki67	0.7781403046301911	Close to center
e1170_exp08_Airyscan_processed_e1170_exp08_Airyscan_processed_S1_1_batch.tif	RadialDistribution_MeanFrac_Ki67_6of50	1.211545536596247	6	Ki67	0.6629948850793205	Close to center
e1170_exp08_Airyscan_processed_e1170_exp08_Airyscan_processed_S1_1_batch.tif	RadialDistribution_MeanFrac_Ki67_7of50	1.153223262129314	7	Ki67	0.5540774523335272	Close to center
e1170_exp08_Airyscan_processed_e1170_exp08_Airyscan_processed_S1_1_batch.tif	RadialDistribution_MeanFrac_Ki67_8of50	1.1304751188893218	8	Ki67	0.5115950665884673	Close to center
e1170_exp08_Airyscan_processed_e1170_exp08_Airyscan_processed_S1_1_batch.tif	RadialDistribution_MeanFrac_Ki67_9of50	1.096292097297181	9	Ki67	0.4477579307884757	Close to center
e1170_exp08_Airyscan_processed_e1170_exp08_Airyscan_processed_S1_1_batch.tif	RadialDistribution_MeanFrac_NPM1_10of50	1.12553451482822	10	NPM1	0.029496731872674552	Close to center
e1170_exp08_Airyscan_processed_e1170_exp08_Airyscan_processed_S1_1_batch.tif	RadialDistribution_MeanFrac_NPM1_11of50	1.1364707330294874	11	NPM1	0.18621201216696004	Close to center
e1170_exp08_Airyscan_processed_e1170_exp08_Airyscan_processed_S1_1_batch.tif	RadialDistribution_MeanFrac_NPM1_12of50	1.1368681843036816	12	NPM1	0.19190746252213398	Close to center
e1170_exp08_Airyscan_processed_e1170_exp08_Airyscan_processed_S1_1_batch.tif	RadialDistribution_MeanFrac_NPM1_13of50	1.1571802512175489	13	NPM1	0.4829780319987105	Close to center
e1170_exp08_Airyscan_processed_e1170_exp08_Airyscan_processed_S1_1_batch.tif	RadialDistribution_MeanFrac_NPM1_14of50	1.183384219021417	14	NPM1	0.858479149810144	Close to center
e1170_exp08_Airyscan_processed_e1170_exp08_Airyscan_processed_S1_1_batch.tif	RadialDistribution_MeanFrac_NPM1_15of50	1.1849796154040095	15	NPM1	0.8813410739851302	Close to center
e1170_exp08_Airyscan_processed_e1170_exp08_Airyscan_processed_S1_1_batch.tif	RadialDistribution_MeanFrac_NPM1_1of50	1.1932601092013586	1	NPM1	1	Close to center
e1170_exp08_Airyscan_processed_e1170_exp08_Airyscan_processed_S1_1_batch.tif	RadialDistribution_MeanFrac_NPM1_2of50	1.153809193619252	2	NPM1	0.43467100056584784	Close to center
e1170_exp08_Airyscan_processed_e1170_exp08_Airyscan_processed_S1_1_batch.tif	RadialDistribution_MeanFrac_NPM1_3of50	1.1729206513721204	3	NPM1	0.7085369205258285	Close to center
e1170_exp08_Airyscan_processed_e1170_exp08_Airyscan_processed_S1_1_batch.tif	RadialDistribution_MeanFrac_NPM1_4of50	1.1723210748652653	4	NPM1	0.6999450290144845	Close to center
e1170_exp08_Airyscan_processed_e1170_exp08_Airyscan_processed_S1_1_batch.tif	RadialDistribution_MeanFrac_NPM1_5of50	1.175192489704089	5	NPM1	0.7410922128970533	Close to center
e1170_exp08_Airyscan_processed_e1170_exp08_Airyscan_processed_S1_1_batch.tif	RadialDistribution_MeanFrac_NPM1_6of50	1.1765945934834547	6	NPM1	0.7611842669088784	Close to center
e1170_exp08_Airyscan_processed_e1170_exp08_Airyscan_processed_S1_1_batch.tif	RadialDistribution_MeanFrac_NPM1_7of50	1.164876307989514	7	NPM1	0.5932620142659508	Close to center
e1170_exp08_Airyscan_processed_e1170_exp08_Airyscan_processed_S1_1_batch.tif	RadialDistribution_MeanFrac_NPM1_8of50	1.154219738015051	8	NPM1	0.44055407448379674	Close to center
e1170_exp08_Airyscan_processed_e1170_exp08_Airyscan_processed_S1_1_batch.tif	RadialDistribution_MeanFrac_NPM1_9of50	1.1234761150641506	9	NPM1	0	Close to center
e1170_exp08_Airyscan_processed_e1170_exp08_Airyscan_processed_S22_22_batch.tif	RadialDistribution_MeanFrac_DNA_10of50	0.7862777736002128	10	H2B	0.17117859142874084	Close to center
e1170_exp08_Airyscan_processed_e1170_exp08_Airyscan_processed_S22_22_batch.tif	RadialDistribution_MeanFrac_DNA_11of50	0.7100038194377302	11	H2B	0.10181428470663734	Close to center
e1170_exp08_Airyscan_processed_e1170_exp08_Airyscan_processed_S22_22_batch.tif	RadialDistribution_MeanFrac_DNA_12of50	0.6453453791418299	12	H2B	0.04301324398304381	Close to center
e1170_exp08_Airyscan_processed_e1170_exp08_Airyscan_processed_S22_22_batch.tif	RadialDistribution_MeanFrac_DNA_13of50	0.6191657346107402	13	H2B	0.019205209994642577	Close to center
e1170_exp08_Airyscan_processed_e1170_exp08_Airyscan_processed_S22_22_batch.tif	RadialDistribution_MeanFrac_DNA_14of50	0.598047419211425	14	H2B	0	Close to center
e1170_exp08_Airyscan_processed_e1170_exp08_Airyscan_processed_S22_22_batch.tif	RadialDistribution_MeanFrac_DNA_15of50	0.6096393636581211	15	H2B	0.010541831729260395	Close to center
e1170_exp08_Airyscan_processed_e1170_exp08_Airyscan_processed_S22_22_batch.tif	RadialDistribution_MeanFrac_DNA_1of50	1.6976612950923076	1	H2B	1	Close to center
e1170_exp08_Airyscan_processed_e1170_exp08_Airyscan_processed_S22_22_batch.tif	RadialDistribution_MeanFrac_DNA_2of50	1.669323632792798	2	H2B	0.974229442787989	Close to center
e1170_exp08_Airyscan_processed_e1170_exp08_Airyscan_processed_S22_22_batch.tif	RadialDistribution_MeanFrac_DNA_3of50	1.4912399519008197	3	H2B	0.8122783390432144	Close to center
e1170_exp08_Airyscan_processed_e1170_exp08_Airyscan_processed_S22_22_batch.tif	RadialDistribution_MeanFrac_DNA_4of50	1.4633298460561193	4	H2B	0.7868966060032033	Close to center
e1170_exp08_Airyscan_processed_e1170_exp08_Airyscan_processed_S22_22_batch.tif	RadialDistribution_MeanFrac_DNA_5of50	1.3276706264366358	5	H2B	0.6635267371837424	Close to center
e1170_exp08_Airyscan_processed_e1170_exp08_Airyscan_processed_S22_22_batch.tif	RadialDistribution_MeanFrac_DNA_6of50	1.2112960610077326	6	H2B	0.5576945282770682	Close to center
e1170_exp08_Airyscan_processed_e1170_exp08_Airyscan_processed_S22_22_batch.tif	RadialDistribution_MeanFrac_DNA_7of50	1.0984185180656123	7	H2B	0.4550425470516623	Close to center
e1170_exp08_Airyscan_processed_e1170_exp08_Airyscan_processed_S22_22_batch.tif	RadialDistribution_MeanFrac_DNA_8of50	0.9913113177618172	8	H2B	0.35763817388658814	Close to center
e1170_exp08_Airyscan_processed_e1170_exp08_Airyscan_processed_S22_22_batch.tif	RadialDistribution_MeanFrac_DNA_9of50	0.8894580604513566	9	H2B	0.26501178971253636	Close to center
e1170_exp08_Airyscan_processed_e1170_exp08_Airyscan_processed_S22_22_batch.tif	RadialDistribution_MeanFrac_Ki67_10of50	1.176419321045585	10	Ki67	0.31906941847305337	Close to center
e1170_exp08_Airyscan_processed_e1170_exp08_Airyscan_processed_S22_22_batch.tif	RadialDistribution_MeanFrac_Ki67_11of50	1.1405309598074218	11	Ki67	0.2579705321873989	Close to center
e1170_exp08_Airyscan_processed_e1170_exp08_Airyscan_processed_S22_22_batch.tif	RadialDistribution_MeanFrac_Ki67_12of50	1.0822657466456465	12	Ki67	0.15877570939356436	Close to center
e1170_exp08_Airyscan_processed_e1170_exp08_Airyscan_processed_S22_22_batch.tif	RadialDistribution_MeanFrac_Ki67_13of50	1.0637644608144297	13	Ki67	0.12727781090669107	Close to center
e1170_exp08_Airyscan_processed_e1170_exp08_Airyscan_processed_S22_22_batch.tif	RadialDistribution_MeanFrac_Ki67_14of50	1.0296821770052214	14	Ki67	0.06925371866700894	Close to center
e1170_exp08_Airyscan_processed_e1170_exp08_Airyscan_processed_S22_22_batch.tif	RadialDistribution_MeanFrac_Ki67_15of50	0.9890038173214164	15	Ki67	0	Close to center
e1170_exp08_Airyscan_processed_e1170_exp08_Airyscan_processed_S22_22_batch.tif	RadialDistribution_MeanFrac_Ki67_1of50	1.5149479609542291	1	Ki67	0.8954045355031578	Close to center
e1170_exp08_Airyscan_processed_e1170_exp08_Airyscan_processed_S22_22_batch.tif	RadialDistribution_MeanFrac_Ki67_2of50	1.576385411649914	2	Ki67	1	Close to center
e1170_exp08_Airyscan_processed_e1170_exp08_Airyscan_processed_S22_22_batch.tif	RadialDistribution_MeanFrac_Ki67_3of50	1.5055145483026993	3	Ki67	0.8793444261251745	Close to center
e1170_exp08_Airyscan_processed_e1170_exp08_Airyscan_processed_S22_22_batch.tif	RadialDistribution_MeanFrac_Ki67_4of50	1.496415644137296	4	Ki67	0.8638538076698835	Close to center
e1170_exp08_Airyscan_processed_e1170_exp08_Airyscan_processed_S22_22_batch.tif	RadialDistribution_MeanFrac_Ki67_5of50	1.4590604592214804	5	Ki67	0.8002576969362463	Close to center
e1170_exp08_Airyscan_processed_e1170_exp08_Airyscan_processed_S22_22_batch.tif	RadialDistribution_MeanFrac_Ki67_6of50	1.422437512804483	6	Ki67	0.7379082008495239	Close to center
e1170_exp08_Airyscan_processed_e1170_exp08_Airyscan_processed_S22_22_batch.tif	RadialDistribution_MeanFrac_Ki67_7of50	1.3509879154005031	7	Ki67	0.6162673491547035	Close to center
e1170_exp08_Airyscan_processed_e1170_exp08_Airyscan_processed_S22_22_batch.tif	RadialDistribution_MeanFrac_Ki67_8of50	1.276077464277136	8	Ki67	0.4887344951349828	Close to center
e1170_exp08_Airyscan_processed_e1170_exp08_Airyscan_processed_S22_22_batch.tif	RadialDistribution_MeanFrac_Ki67_9of50	1.2332421394796391	9	Ki67	0.41580860639230477	Close to center
e1170_exp08_Airyscan_processed_e1170_exp08_Airyscan_processed_S22_22_batch.tif	RadialDistribution_MeanFrac_NPM1_10of50	1.2117937328539423	10	NPM1	0.9381378720938556	Close to center
e1170_exp08_Airyscan_processed_e1170_exp08_Airyscan_processed_S22_22_batch.tif	RadialDistribution_MeanFrac_NPM1_11of50	1.2196694404187334	11	NPM1	1	Close to center
e1170_exp08_Airyscan_processed_e1170_exp08_Airyscan_processed_S22_22_batch.tif	RadialDistribution_MeanFrac_NPM1_12of50	1.2171223126641604	12	NPM1	0.9799928144042426	Close to center
e1170_exp08_Airyscan_processed_e1170_exp08_Airyscan_processed_S22_22_batch.tif	RadialDistribution_MeanFrac_NPM1_13of50	1.2017500127974952	13	NPM1	0.8592464341279354	Close to center
e1170_exp08_Airyscan_processed_e1170_exp08_Airyscan_processed_S22_22_batch.tif	RadialDistribution_MeanFrac_NPM1_14of50	1.1683076599139377	14	NPM1	0.5965633552368601	Close to center
e1170_exp08_Airyscan_processed_e1170_exp08_Airyscan_processed_S22_22_batch.tif	RadialDistribution_MeanFrac_NPM1_15of50	1.1542155030768313	15	NPM1	0.4858722457005131	Close to center
e1170_exp08_Airyscan_processed_e1170_exp08_Airyscan_processed_S22_22_batch.tif	RadialDistribution_MeanFrac_NPM1_1of50	1.102074968686091	1	NPM1	0.07631864292396351	Close to center
e1170_exp08_Airyscan_processed_e1170_exp08_Airyscan_processed_S22_22_batch.tif	RadialDistribution_MeanFrac_NPM1_2of50	1.0923587928325418	2	NPM1	0	Close to center
e1170_exp08_Airyscan_processed_e1170_exp08_Airyscan_processed_S22_22_batch.tif	RadialDistribution_MeanFrac_NPM1_3of50	1.140444698067457	3	NPM1	0.37770529132184455	Close to center
e1170_exp08_Airyscan_processed_e1170_exp08_Airyscan_processed_S22_22_batch.tif	RadialDistribution_MeanFrac_NPM1_4of50	1.1314229341391058	4	NPM1	0.3068411169624824	Close to center
e1170_exp08_Airyscan_processed_e1170_exp08_Airyscan_processed_S22_22_batch.tif	RadialDistribution_MeanFrac_NPM1_5of50	1.1583640953223402	5	NPM1	0.5184586186721863	Close to center
e1170_exp08_Airyscan_processed_e1170_exp08_Airyscan_processed_S22_22_batch.tif	RadialDistribution_MeanFrac_NPM1_6of50	1.1870266070386224	6	NPM1	0.7435969889477532	Close to center
e1170_exp08_Airyscan_processed_e1170_exp08_Airyscan_processed_S22_22_batch.tif	RadialDistribution_MeanFrac_NPM1_7of50	1.2082453776623718	7	NPM1	0.9102662426673523	Close to center
e1170_exp08_Airyscan_processed_e1170_exp08_Airyscan_processed_S22_22_batch.tif	RadialDistribution_MeanFrac_NPM1_8of50	1.211500638336355	8	NPM1	0.9358356725281124	Close to center
e1170_exp08_Airyscan_processed_e1170_exp08_Airyscan_processed_S22_22_batch.tif	RadialDistribution_MeanFrac_NPM1_9of50	1.209980768299432	9	NPM1	0.9238973934780902	Close to center
e1170_exp08_Airyscan_processed_e1170_exp08_Airyscan_processed_S24_24_batch.tif	RadialDistribution_MeanFrac_DNA_10of50	0.8566348809506001	10	H2B	0.1783367513101506	Close to center
e1170_exp08_Airyscan_processed_e1170_exp08_Airyscan_processed_S24_24_batch.tif	RadialDistribution_MeanFrac_DNA_11of50	0.8079012400923036	11	H2B	0.12155812736258984	Close to center
e1170_exp08_Airyscan_processed_e1170_exp08_Airyscan_processed_S24_24_batch.tif	RadialDistribution_MeanFrac_DNA_12of50	0.7831948319603352	12	H2B	0.09277316831348217	Close to center
e1170_exp08_Airyscan_processed_e1170_exp08_Airyscan_processed_S24_24_batch.tif	RadialDistribution_MeanFrac_DNA_13of50	0.7404120023645174	13	H2B	0.04292771966135331	Close to center
e1170_exp08_Airyscan_processed_e1170_exp08_Airyscan_processed_S24_24_batch.tif	RadialDistribution_MeanFrac_DNA_14of50	0.7216512450082175	14	H2B	0.021069923524140614	Close to center
e1170_exp08_Airyscan_processed_e1170_exp08_Airyscan_processed_S24_24_batch.tif	RadialDistribution_MeanFrac_DNA_15of50	0.7035667263188322	15	H2B	0	Close to center
e1170_exp08_Airyscan_processed_e1170_exp08_Airyscan_processed_S24_24_batch.tif	RadialDistribution_MeanFrac_DNA_1of50	1.5618763765017196	1	H2B	1	Close to center
e1170_exp08_Airyscan_processed_e1170_exp08_Airyscan_processed_S24_24_batch.tif	RadialDistribution_MeanFrac_DNA_2of50	1.548483104552375	2	H2B	0.98439575746761	Close to center
e1170_exp08_Airyscan_processed_e1170_exp08_Airyscan_processed_S24_24_batch.tif	RadialDistribution_MeanFrac_DNA_3of50	1.418120078730788	3	H2B	0.8325123133122174	Close to center
e1170_exp08_Airyscan_processed_e1170_exp08_Airyscan_processed_S24_24_batch.tif	RadialDistribution_MeanFrac_DNA_4of50	1.278230773121594	4	H2B	0.6695299845228505	Close to center
e1170_exp08_Airyscan_processed_e1170_exp08_Airyscan_processed_S24_24_batch.tif	RadialDistribution_MeanFrac_DNA_5of50	1.1717553507204004	5	H2B	0.5454775258577218	Close to center
e1170_exp08_Airyscan_processed_e1170_exp08_Airyscan_processed_S24_24_batch.tif	RadialDistribution_MeanFrac_DNA_6of50	1.0798311134179208	6	H2B	0.4383783719767274	Close to center
e1170_exp08_Airyscan_processed_e1170_exp08_Airyscan_processed_S24_24_batch.tif	RadialDistribution_MeanFrac_DNA_7of50	1.0264025495825693	7	H2B	0.3761297839246566	Close to center
e1170_exp08_Airyscan_processed_e1170_exp08_Airyscan_processed_S24_24_batch.tif	RadialDistribution_MeanFrac_DNA_8of50	0.9711071905922892	8	H2B	0.3117062288842376	Close to center
e1170_exp08_Airyscan_processed_e1170_exp08_Airyscan_processed_S24_24_batch.tif	RadialDistribution_MeanFrac_DNA_9of50	0.9009899867893382	9	H2B	0.23001402865322473	Close to center
e1170_exp08_Airyscan_processed_e1170_exp08_Airyscan_processed_S24_24_batch.tif	RadialDistribution_MeanFrac_Ki67_10of50	1.0890828240219157	10	Ki67	0.2764244204240511	Close to center
e1170_exp08_Airyscan_processed_e1170_exp08_Airyscan_processed_S24_24_batch.tif	RadialDistribution_MeanFrac_Ki67_11of50	1.0242317583530391	11	Ki67	0.1493540200664429	Close to center
e1170_exp08_Airyscan_processed_e1170_exp08_Airyscan_processed_S24_24_batch.tif	RadialDistribution_MeanFrac_Ki67_12of50	1.0157242386561227	12	Ki67	0.1326842256260991	Close to center
e1170_exp08_Airyscan_processed_e1170_exp08_Airyscan_processed_S24_24_batch.tif	RadialDistribution_MeanFrac_Ki67_13of50	0.9751841169840798	13	Ki67	0.05324914713848477	Close to center
e1170_exp08_Airyscan_processed_e1170_exp08_Airyscan_processed_S24_24_batch.tif	RadialDistribution_MeanFrac_Ki67_14of50	0.950162330457516	14	Ki67	0.004220987018072144	Close to center
e1170_exp08_Airyscan_processed_e1170_exp08_Airyscan_processed_S24_24_batch.tif	RadialDistribution_MeanFrac_Ki67_15of50	0.948008126917383	15	Ki67	0	Close to center
e1170_exp08_Airyscan_processed_e1170_exp08_Airyscan_processed_S24_24_batch.tif	RadialDistribution_MeanFrac_Ki67_1of50	1.3520503825011785	1	Ki67	0.7916880108118872	Close to center
e1170_exp08_Airyscan_processed_e1170_exp08_Airyscan_processed_S24_24_batch.tif	RadialDistribution_MeanFrac_Ki67_2of50	1.458363532160219	2	Ki67	1	Close to center
e1170_exp08_Airyscan_processed_e1170_exp08_Airyscan_processed_S24_24_batch.tif	RadialDistribution_MeanFrac_Ki67_3of50	1.4064797824907618	3	Ki67	0.8983380030142522	Close to center
e1170_exp08_Airyscan_processed_e1170_exp08_Airyscan_processed_S24_24_batch.tif	RadialDistribution_MeanFrac_Ki67_4of50	1.3266334999842373	4	Ki67	0.7418856921613237	Close to center
e1170_exp08_Airyscan_processed_e1170_exp08_Airyscan_processed_S24_24_batch.tif	RadialDistribution_MeanFrac_Ki67_5of50	1.2944118563139555	5	Ki67	0.6787499962535862	Close to center
e1170_exp08_Airyscan_processed_e1170_exp08_Airyscan_processed_S24_24_batch.tif	RadialDistribution_MeanFrac_Ki67_6of50	1.245017988754798	6	Ki67	0.5819667212030263	Close to center
e1170_exp08_Airyscan_processed_e1170_exp08_Airyscan_processed_S24_24_batch.tif	RadialDistribution_MeanFrac_Ki67_7of50	1.2307160925941645	7	Ki67	0.5539433163096686	Close to center
e1170_exp08_Airyscan_processed_e1170_exp08_Airyscan_processed_S24_24_batch.tif	RadialDistribution_MeanFrac_Ki67_8of50	1.191565661975147	8	Ki67	0.47723122466367324	Close to center
e1170_exp08_Airyscan_processed_e1170_exp08_Airyscan_processed_S24_24_batch.tif	RadialDistribution_MeanFrac_Ki67_9of50	1.1516938917569557	9	Ki67	0.39910572661154714	Close to center
e1170_exp08_Airyscan_processed_e1170_exp08_Airyscan_processed_S24_24_batch.tif	RadialDistribution_MeanFrac_NPM1_10of50	1.1758949861565144	10	NPM1	0.3640768175848446	Close to center
e1170_exp08_Airyscan_processed_e1170_exp08_Airyscan_processed_S24_24_batch.tif	RadialDistribution_MeanFrac_NPM1_11of50	1.1682962406786723	11	NPM1	0.1931755909245811	Close to center
e1170_exp08_Airyscan_processed_e1170_exp08_Airyscan_processed_S24_24_batch.tif	RadialDistribution_MeanFrac_NPM1_12of50	1.1597071148037266	12	NPM1	0	Close to center
e1170_exp08_Airyscan_processed_e1170_exp08_Airyscan_processed_S24_24_batch.tif	RadialDistribution_MeanFrac_NPM1_13of50	1.16643005713646	13	NPM1	0.15120378683306704	Close to center
e1170_exp08_Airyscan_processed_e1170_exp08_Airyscan_processed_S24_24_batch.tif	RadialDistribution_MeanFrac_NPM1_14of50	1.1769603881223802	14	NPM1	0.38803847064766406	Close to center
e1170_exp08_Airyscan_processed_e1170_exp08_Airyscan_processed_S24_24_batch.tif	RadialDistribution_MeanFrac_NPM1_15of50	1.181489976238698	15	NPM1	0.489912150665207	Close to center
e1170_exp08_Airyscan_processed_e1170_exp08_Airyscan_processed_S24_24_batch.tif	RadialDistribution_MeanFrac_NPM1_1of50	1.1878151809921875	1	NPM1	0.6321705345525016	Close to center
e1170_exp08_Airyscan_processed_e1170_exp08_Airyscan_processed_S24_24_batch.tif	RadialDistribution_MeanFrac_NPM1_2of50	1.1700089933821367	2	NPM1	0.2316966255929076	Close to center
e1170_exp08_Airyscan_processed_e1170_exp08_Airyscan_processed_S24_24_batch.tif	RadialDistribution_MeanFrac_NPM1_3of50	1.1777040482187644	3	NPM1	0.40476391869181066	Close to center
e1170_exp08_Airyscan_processed_e1170_exp08_Airyscan_processed_S24_24_batch.tif	RadialDistribution_MeanFrac_NPM1_4of50	1.197920994479056	4	NPM1	0.859457515849858	Close to center
e1170_exp08_Airyscan_processed_e1170_exp08_Airyscan_processed_S24_24_batch.tif	RadialDistribution_MeanFrac_NPM1_5of50	1.1999475251210547	5	NPM1	0.9050356410275067	Close to center
e1170_exp08_Airyscan_processed_e1170_exp08_Airyscan_processed_S24_24_batch.tif	RadialDistribution_MeanFrac_NPM1_6of50	1.2041699055416055	6	NPM1	1	Close to center
e1170_exp08_Airyscan_processed_e1170_exp08_Airyscan_processed_S24_24_batch.tif	RadialDistribution_MeanFrac_NPM1_7of50	1.1916802439509724	7	NPM1	0.7190985679629667	Close to center
e1170_exp08_Airyscan_processed_e1170_exp08_Airyscan_processed_S24_24_batch.tif	RadialDistribution_MeanFrac_NPM1_8of50	1.1806414920448645	8	NPM1	0.47082913361313994	Close to center
e1170_exp08_Airyscan_processed_e1170_exp08_Airyscan_processed_S24_24_batch.tif	RadialDistribution_MeanFrac_NPM1_9of50	1.170364104431954	9	NPM1	0.23968332737037154	Close to center
e1170_exp08_Airyscan_processed_e1170_exp08_Airyscan_processed_S2_2_batch.tif	RadialDistribution_MeanFrac_DNA_10of50	0.7516703530080363	10	H2B	0.1866859367086344	Close to center
e1170_exp08_Airyscan_processed_e1170_exp08_Airyscan_processed_S2_2_batch.tif	RadialDistribution_MeanFrac_DNA_11of50	0.7032714617746469	11	H2B	0.14157515399408574	Close to center
e1170_exp08_Airyscan_processed_e1170_exp08_Airyscan_processed_S2_2_batch.tif	RadialDistribution_MeanFrac_DNA_12of50	0.6543806949228751	12	H2B	0.09600591255087657	Close to center
e1170_exp08_Airyscan_processed_e1170_exp08_Airyscan_processed_S2_2_batch.tif	RadialDistribution_MeanFrac_DNA_13of50	0.6149072964602328	13	H2B	0.0592142453106856	Close to center
e1170_exp08_Airyscan_processed_e1170_exp08_Airyscan_processed_S2_2_batch.tif	RadialDistribution_MeanFrac_DNA_14of50	0.5805730239149587	14	H2B	0.027212563681594096	Close to center
e1170_exp08_Airyscan_processed_e1170_exp08_Airyscan_processed_S2_2_batch.tif	RadialDistribution_MeanFrac_DNA_15of50	0.5513769463797669	15	H2B	0	Close to center
e1170_exp08_Airyscan_processed_e1170_exp08_Airyscan_processed_S2_2_batch.tif	RadialDistribution_MeanFrac_DNA_1of50	1.6242665820938516	1	H2B	1	Close to center
e1170_exp08_Airyscan_processed_e1170_exp08_Airyscan_processed_S2_2_batch.tif	RadialDistribution_MeanFrac_DNA_2of50	1.4844282085936094	2	H2B	0.8696619215571322	Close to center
e1170_exp08_Airyscan_processed_e1170_exp08_Airyscan_processed_S2_2_batch.tif	RadialDistribution_MeanFrac_DNA_3of50	1.4027482359319488	3	H2B	0.7935310969664959	Close to center
e1170_exp08_Airyscan_processed_e1170_exp08_Airyscan_processed_S2_2_batch.tif	RadialDistribution_MeanFrac_DNA_4of50	1.3198909426028946	4	H2B	0.7163029361464814	Close to center
e1170_exp08_Airyscan_processed_e1170_exp08_Airyscan_processed_S2_2_batch.tif	RadialDistribution_MeanFrac_DNA_5of50	1.1834200979957707	5	H2B	0.589103604487086	Close to center
e1170_exp08_Airyscan_processed_e1170_exp08_Airyscan_processed_S2_2_batch.tif	RadialDistribution_MeanFrac_DNA_6of50	1.072414062965811	6	H2B	0.48563906225010434	Close to center
e1170_exp08_Airyscan_processed_e1170_exp08_Airyscan_processed_S2_2_batch.tif	RadialDistribution_MeanFrac_DNA_7of50	0.9466666737994458	7	H2B	0.3684346593175778	Close to center
e1170_exp08_Airyscan_processed_e1170_exp08_Airyscan_processed_S2_2_batch.tif	RadialDistribution_MeanFrac_DNA_8of50	0.8412548546329901	8	H2B	0.27018427488144087	Close to center
e1170_exp08_Airyscan_processed_e1170_exp08_Airyscan_processed_S2_2_batch.tif	RadialDistribution_MeanFrac_DNA_9of50	0.7928668764257867	9	H2B	0.2250836637873671	Close to center
e1170_exp08_Airyscan_processed_e1170_exp08_Airyscan_processed_S2_2_batch.tif	RadialDistribution_MeanFrac_Ki67_10of50	0.9673446483730936	10	Ki67	0.21581908291505603	Close to center
e1170_exp08_Airyscan_processed_e1170_exp08_Airyscan_processed_S2_2_batch.tif	RadialDistribution_MeanFrac_Ki67_11of50	0.9076299531265024	11	Ki67	0.13531654379604557	Close to center
e1170_exp08_Airyscan_processed_e1170_exp08_Airyscan_processed_S2_2_batch.tif	RadialDistribution_MeanFrac_Ki67_12of50	0.8746034439473913	12	Ki67	0.09079286606183626	Close to center
e1170_exp08_Airyscan_processed_e1170_exp08_Airyscan_processed_S2_2_batch.tif	RadialDistribution_MeanFrac_Ki67_13of50	0.8466246268181901	13	Ki67	0.05307407990465936	Close to center
e1170_exp08_Airyscan_processed_e1170_exp08_Airyscan_processed_S2_2_batch.tif	RadialDistribution_MeanFrac_Ki67_14of50	0.8168909140943185	14	Ki67	0.012989484951568124	Close to center
e1170_exp08_Airyscan_processed_e1170_exp08_Airyscan_processed_S2_2_batch.tif	RadialDistribution_MeanFrac_Ki67_15of50	0.8072556511102978	15	Ki67	0	Close to center
e1170_exp08_Airyscan_processed_e1170_exp08_Airyscan_processed_S2_2_batch.tif	RadialDistribution_MeanFrac_Ki67_1of50	1.5490297106627844	1	Ki67	1	Close to center
e1170_exp08_Airyscan_processed_e1170_exp08_Airyscan_processed_S2_2_batch.tif	RadialDistribution_MeanFrac_Ki67_2of50	1.4296947847950927	2	Ki67	0.8391222713562043	Close to center
e1170_exp08_Airyscan_processed_e1170_exp08_Airyscan_processed_S2_2_batch.tif	RadialDistribution_MeanFrac_Ki67_3of50	1.3428256004775805	3	Ki67	0.7220122387272384	Close to center
e1170_exp08_Airyscan_processed_e1170_exp08_Airyscan_processed_S2_2_batch.tif	RadialDistribution_MeanFrac_Ki67_4of50	1.3393983884330838	4	Ki67	0.7173919476825983	Close to center
e1170_exp08_Airyscan_processed_e1170_exp08_Airyscan_processed_S2_2_batch.tif	RadialDistribution_MeanFrac_Ki67_5of50	1.2579126169455863	5	Ki67	0.6075393983272622	Close to center
e1170_exp08_Airyscan_processed_e1170_exp08_Airyscan_processed_S2_2_batch.tif	RadialDistribution_MeanFrac_Ki67_6of50	1.1887071586244329	6	Ki67	0.5142421773879035	Close to center
e1170_exp08_Airyscan_processed_e1170_exp08_Airyscan_processed_S2_2_batch.tif	RadialDistribution_MeanFrac_Ki67_7of50	1.1222655693153494	7	Ki67	0.4246709818824043	Close to center
e1170_exp08_Airyscan_processed_e1170_exp08_Airyscan_processed_S2_2_batch.tif	RadialDistribution_MeanFrac_Ki67_8of50	1.0633152358705842	8	Ki67	0.34519889373695206	Close to center
e1170_exp08_Airyscan_processed_e1170_exp08_Airyscan_processed_S2_2_batch.tif	RadialDistribution_MeanFrac_Ki67_9of50	1.004767147479217	9	Ki67	0.26626907995148574	Close to center
e1170_exp08_Airyscan_processed_e1170_exp08_Airyscan_processed_S2_2_batch.tif	RadialDistribution_MeanFrac_NPM1_10of50	1.1370409968259936	10	NPM1	0.7343559281520355	Close to center
e1170_exp08_Airyscan_processed_e1170_exp08_Airyscan_processed_S2_2_batch.tif	RadialDistribution_MeanFrac_NPM1_11of50	1.1352087412960694	11	NPM1	0.7223076707060004	Close to center
e1170_exp08_Airyscan_processed_e1170_exp08_Airyscan_processed_S2_2_batch.tif	RadialDistribution_MeanFrac_NPM1_12of50	1.1460546953927857	12	NPM1	0.7936267880839815	Close to center
e1170_exp08_Airyscan_processed_e1170_exp08_Airyscan_processed_S2_2_batch.tif	RadialDistribution_MeanFrac_NPM1_13of50	1.1532250665028494	13	NPM1	0.8407765855367608	Close to center
e1170_exp08_Airyscan_processed_e1170_exp08_Airyscan_processed_S2_2_batch.tif	RadialDistribution_MeanFrac_NPM1_14of50	1.1759177401401544	14	NPM1	0.989995496139486	Close to center
e1170_exp08_Airyscan_processed_e1170_exp08_Airyscan_processed_S2_2_batch.tif	RadialDistribution_MeanFrac_NPM1_15of50	1.1774391889973588	15	NPM1	1	Close to center
e1170_exp08_Airyscan_processed_e1170_exp08_Airyscan_processed_S2_2_batch.tif	RadialDistribution_MeanFrac_NPM1_1of50	1.0253627963629084	1	NPM1	0	Close to center
e1170_exp08_Airyscan_processed_e1170_exp08_Airyscan_processed_S2_2_batch.tif	RadialDistribution_MeanFrac_NPM1_2of50	1.0662452940173863	2	NPM1	0.2688286915954678	Close to center
e1170_exp08_Airyscan_processed_e1170_exp08_Airyscan_processed_S2_2_batch.tif	RadialDistribution_MeanFrac_NPM1_3of50	1.084033864825703	3	NPM1	0.38579997491013424	Close to center
e1170_exp08_Airyscan_processed_e1170_exp08_Airyscan_processed_S2_2_batch.tif	RadialDistribution_MeanFrac_NPM1_4of50	1.1026250132942126	4	NPM1	0.5080487220460391	Close to center
e1170_exp08_Airyscan_processed_e1170_exp08_Airyscan_processed_S2_2_batch.tif	RadialDistribution_MeanFrac_NPM1_5of50	1.1302035317388663	5	NPM1	0.6893952017126426	Close to center
e1170_exp08_Airyscan_processed_e1170_exp08_Airyscan_processed_S2_2_batch.tif	RadialDistribution_MeanFrac_NPM1_6of50	1.15526127962617	6	NPM1	0.8541659952146665	Close to center
e1170_exp08_Airyscan_processed_e1170_exp08_Airyscan_processed_S2_2_batch.tif	RadialDistribution_MeanFrac_NPM1_7of50	1.1568071669898647	7	NPM1	0.8643311979585963	Close to center
e1170_exp08_Airyscan_processed_e1170_exp08_Airyscan_processed_S2_2_batch.tif	RadialDistribution_MeanFrac_NPM1_8of50	1.1492246975378262	8	NPM1	0.8144715891088209	Close to center
e1170_exp08_Airyscan_processed_e1170_exp08_Airyscan_processed_S2_2_batch.tif	RadialDistribution_MeanFrac_NPM1_9of50	1.1496480959082662	9	NPM1	0.8172557054539381	Close to center
e1170_exp08_Airyscan_processed_e1170_exp08_Airyscan_processed_S4_4_batch.tif	RadialDistribution_MeanFrac_DNA_10of50	1.0501797744125048	10	H2B	0.2610825930276292	Close to center
e1170_exp08_Airyscan_processed_e1170_exp08_Airyscan_processed_S4_4_batch.tif	RadialDistribution_MeanFrac_DNA_11of50	0.9427229998921044	11	H2B	0.19687802321272851	Close to center
e1170_exp08_Airyscan_processed_e1170_exp08_Airyscan_processed_S4_4_batch.tif	RadialDistribution_MeanFrac_DNA_12of50	0.83574801000360055	12	H2B	0.13296131589111782	Close to center
e1170_exp08_Airyscan_processed_e1170_exp08_Airyscan_processed_S4_4_batch.tif	RadialDistribution_MeanFrac_DNA_13of50	0.7663609523403635	13	H2B	0.09150309971188492	Close to center
e1170_exp08_Airyscan_processed_e1170_exp08_Airyscan_processed_S4_4_batch.tif	RadialDistribution_MeanFrac_DNA_14of50	0.6677533372484606	14	H2B	0.03258583241342344	Close to center
e1170_exp08_Airyscan_processed_e1170_exp08_Airyscan_processed_S4_4_batch.tif	RadialDistribution_MeanFrac_DNA_15of50	0.6132156547080483	15	H2B	0	Close to center
e1170_exp08_Airyscan_processed_e1170_exp08_Airyscan_processed_S4_4_batch.tif	RadialDistribution_MeanFrac_DNA_1of50	2.152960349195666	1	H2B	0.9199852329048381	Close to center
e1170_exp08_Airyscan_processed_e1170_exp08_Airyscan_processed_S4_4_batch.tif	RadialDistribution_MeanFrac_DNA_2of50	2.286878056468454	2	H2B	1	Close to center
e1170_exp08_Airyscan_processed_e1170_exp08_Airyscan_processed_S4_4_batch.tif	RadialDistribution_MeanFrac_DNA_3of50	1.948509400383622	3	H2B	0.7978274138626008	Close to center
e1170_exp08_Airyscan_processed_e1170_exp08_Airyscan_processed_S4_4_batch.tif	RadialDistribution_MeanFrac_DNA_4of50	1.756659927512372	4	H2B	0.6831988766680882	Close to center
e1170_exp08_Airyscan_processed_e1170_exp08_Airyscan_processed_S4_4_batch.tif	RadialDistribution_MeanFrac_DNA_5of50	1.5665748674688846	5	H2B	0.569624562132761	Close to center
e1170_exp08_Airyscan_processed_e1170_exp08_Airyscan_processed_S4_4_batch.tif	RadialDistribution_MeanFrac_DNA_6of50	1.438561606297189	6	H2B	0.49313765471520327	Close to center
e1170_exp08_Airyscan_processed_e1170_exp08_Airyscan_processed_S4_4_batch.tif	RadialDistribution_MeanFrac_DNA_7of50	1.2892843013731008	7	H2B	0.4039456499434678	Close to center
e1170_exp08_Airyscan_processed_e1170_exp08_Airyscan_processed_S4_4_batch.tif	RadialDistribution_MeanFrac_DNA_8of50	1.208245097975133	8	H2B	0.3555253691791222	Close to center
e1170_exp08_Airyscan_processed_e1170_exp08_Airyscan_processed_S4_4_batch.tif	RadialDistribution_MeanFrac_DNA_9of50	1.145908710250931	9	H2B	0.3182798723222683	Close to center
e1170_exp08_Airyscan_processed_e1170_exp08_Airyscan_processed_S4_4_batch.tif	RadialDistribution_MeanFrac_Ki67_10of50	1.206270835529775	10	Ki67	0.3944005925799366	Close to center
e1170_exp08_Airyscan_processed_e1170_exp08_Airyscan_processed_S4_4_batch.tif	RadialDistribution_MeanFrac_Ki67_11of50	1.132660641901686	11	Ki67	0.31125218767686735	Close to center
e1170_exp08_Airyscan_processed_e1170_exp08_Airyscan_processed_S4_4_batch.tif	RadialDistribution_MeanFrac_Ki67_12of50	1.0445142147247126	12	Ki67	0.21168398310590267	Close to center
e1170_exp08_Airyscan_processed_e1170_exp08_Airyscan_processed_S4_4_batch.tif	RadialDistribution_MeanFrac_Ki67_13of50	0.982921814258814	13	Ki67	0.14211060473978082	Close to center
e1170_exp08_Airyscan_processed_e1170_exp08_Airyscan_processed_S4_4_batch.tif	RadialDistribution_MeanFrac_Ki67_14of50	0.9177280363717546	14	Ki67	0.06846919213459161	Close to center
e1170_exp08_Airyscan_processed_e1170_exp08_Airyscan_processed_S4_4_batch.tif	RadialDistribution_MeanFrac_Ki67_15of50	0.8571131575119428	15	Ki67	0	Close to center
e1170_exp08_Airyscan_processed_e1170_exp08_Airyscan_processed_S4_4_batch.tif	RadialDistribution_MeanFrac_Ki67_1of50	1.5245914491683077	1	Ki67	0.7539683367640825	Close to center
e1170_exp08_Airyscan_processed_e1170_exp08_Airyscan_processed_S4_4_batch.tif	RadialDistribution_MeanFrac_Ki67_2of50	1.742400057650323	2	Ki67	1	Close to center
e1170_exp08_Airyscan_processed_e1170_exp08_Airyscan_processed_S4_4_batch.tif	RadialDistribution_MeanFrac_Ki67_3of50	1.6071051825357672	3	Ki67	0.8471739781833351	Close to center
e1170_exp08_Airyscan_processed_e1170_exp08_Airyscan_processed_S4_4_batch.tif	RadialDistribution_MeanFrac_Ki67_4of50	1.533035050028688	4	Ki67	0.763506036756097	Close to center
e1170_exp08_Airyscan_processed_e1170_exp08_Airyscan_processed_S4_4_batch.tif	RadialDistribution_MeanFrac_Ki67_5of50	1.50279073409647	5	Ki67	0.7293427435598567	Close to center
e1170_exp08_Airyscan_processed_e1170_exp08_Airyscan_processed_S4_4_batch.tif	RadialDistribution_MeanFrac_Ki67_6of50	1.5035690214240132	6	Ki67	0.7302218792698979	Close to center
e1170_exp08_Airyscan_processed_e1170_exp08_Airyscan_processed_S4_4_batch.tif	RadialDistribution_MeanFrac_Ki67_7of50	1.4198181105726182	7	Ki67	0.635618750229692	Close to center
e1170_exp08_Airyscan_processed_e1170_exp08_Airyscan_processed_S4_4_batch.tif	RadialDistribution_MeanFrac_Ki67_8of50	1.3548405760602678	8	Ki67	0.5622216012351755	Close to center
e1170_exp08_Airyscan_processed_e1170_exp08_Airyscan_processed_S4_4_batch.tif	RadialDistribution_MeanFrac_Ki67_9of50	1.3039146587909698	9	Ki67	0.504696840322823	Close to center
e1170_exp08_Airyscan_processed_e1170_exp08_Airyscan_processed_S4_4_batch.tif	RadialDistribution_MeanFrac_NPM1_10of50	1.2733482125246325	10	NPM1	0.9596009642440054	Close to center
e1170_exp08_Airyscan_processed_e1170_exp08_Airyscan_processed_S4_4_batch.tif	RadialDistribution_MeanFrac_NPM1_11of50	1.2701438072835762	11	NPM1	0.9437526287068241	Close to center
e1170_exp08_Airyscan_processed_e1170_exp08_Airyscan_processed_S4_4_batch.tif	RadialDistribution_MeanFrac_NPM1_12of50	1.281516570747893	12	NPM1	1	Close to center
e1170_exp08_Airyscan_processed_e1170_exp08_Airyscan_processed_S4_4_batch.tif	RadialDistribution_MeanFrac_NPM1_13of50	1.2801268850763414	13	NPM1	0.9931268977681788	Close to center
e1170_exp08_Airyscan_processed_e1170_exp08_Airyscan_processed_S4_4_batch.tif	RadialDistribution_MeanFrac_NPM1_14of50	1.2527651453100546	14	NPM1	0.8578013068781157	Close to center
e1170_exp08_Airyscan_processed_e1170_exp08_Airyscan_processed_S4_4_batch.tif	RadialDistribution_MeanFrac_NPM1_15of50	1.2399868010865829	15	NPM1	0.794602219487899	Close to center
e1170_exp08_Airyscan_processed_e1170_exp08_Airyscan_processed_S4_4_batch.tif	RadialDistribution_MeanFrac_NPM1_1of50	1.079324660213283	1	NPM1	0	Close to center
e1170_exp08_Airyscan_processed_e1170_exp08_Airyscan_processed_S4_4_batch.tif	RadialDistribution_MeanFrac_NPM1_2of50	1.1111723443669086	2	NPM1	0.15751215797614218	Close to center
e1170_exp08_Airyscan_processed_e1170_exp08_Airyscan_processed_S4_4_batch.tif	RadialDistribution_MeanFrac_NPM1_3of50	1.1366370222113178	3	NPM1	0.28345526706037194	Close to center
e1170_exp08_Airyscan_processed_e1170_exp08_Airyscan_processed_S4_4_batch.tif	RadialDistribution_MeanFrac_NPM1_4of50	1.1457864513367644	4	NPM1	0.328706479639821	Close to center
e1170_exp08_Airyscan_processed_e1170_exp08_Airyscan_processed_S4_4_batch.tif	RadialDistribution_MeanFrac_NPM1_5of50	1.201138427251593	5	NPM1	0.6024660764925044	Close to center
e1170_exp08_Airyscan_processed_e1170_exp08_Airyscan_processed_S4_4_batch.tif	RadialDistribution_MeanFrac_NPM1_6of50	1.225025149520261	6	NPM1	0.7206049387521757	Close to center
e1170_exp08_Airyscan_processed_e1170_exp08_Airyscan_processed_S4_4_batch.tif	RadialDistribution_MeanFrac_NPM1_7of50	1.2466428523168425	7	NPM1	0.8275216929359738	Close to center
e1170_exp08_Airyscan_processed_e1170_exp08_Airyscan_processed_S4_4_batch.tif	RadialDistribution_MeanFrac_NPM1_8of50	1.2626182317000845	8	NPM1	0.9065326649427269	Close to center
e1170_exp08_Airyscan_processed_e1170_exp08_Airyscan_processed_S4_4_batch.tif	RadialDistribution_MeanFrac_NPM1_9of50	1.2733493993168052	9	NPM1	0.9596068338763246	Close to center
e1170_exp08_Airyscan_processed_e1170_exp08_Airyscan_processed_S5_5_batch.tif	RadialDistribution_MeanFrac_DNA_10of50	1.0409019322891233	10	H2B	0.24503674757272506	Close to center
e1170_exp08_Airyscan_processed_e1170_exp08_Airyscan_processed_S5_5_batch.tif	RadialDistribution_MeanFrac_DNA_11of50	0.9244702371370253	11	H2B	0.16991507641556175	Close to center
e1170_exp08_Airyscan_processed_e1170_exp08_Airyscan_processed_S5_5_batch.tif	RadialDistribution_MeanFrac_DNA_12of50	0.8304962419143871	12	H2B	0.10928310195862496	Close to center
e1170_exp08_Airyscan_processed_e1170_exp08_Airyscan_processed_S5_5_batch.tif	RadialDistribution_MeanFrac_DNA_13of50	0.7706977564587337	13	H2B	0.07070114921605117	Close to center
e1170_exp08_Airyscan_processed_e1170_exp08_Airyscan_processed_S5_5_batch.tif	RadialDistribution_MeanFrac_DNA_14of50	0.700333873655886	14	H2B	0.02530240741853934	Close to center
e1170_exp08_Airyscan_processed_e1170_exp08_Airyscan_processed_S5_5_batch.tif	RadialDistribution_MeanFrac_DNA_15of50	0.6611174645719323	15	H2B	0	Close to center
e1170_exp08_Airyscan_processed_e1170_exp08_Airyscan_processed_S5_5_batch.tif	RadialDistribution_MeanFrac_DNA_1of50	2.1096006094000432	1	H2B	0.9345605965826251	Close to center
e1170_exp08_Airyscan_processed_e1170_exp08_Airyscan_processed_S5_5_batch.tif	RadialDistribution_MeanFrac_DNA_2of50	2.211025678255163	2	H2B	1	Close to center
e1170_exp08_Airyscan_processed_e1170_exp08_Airyscan_processed_S5_5_batch.tif	RadialDistribution_MeanFrac_DNA_3of50	1.908167442624192	3	H2B	0.8045960186821303	Close to center
e1170_exp08_Airyscan_processed_e1170_exp08_Airyscan_processed_S5_5_batch.tif	RadialDistribution_MeanFrac_DNA_4of50	1.7956448885211984	4	H2B	0.7319965233638928	Close to center
e1170_exp08_Airyscan_processed_e1170_exp08_Airyscan_processed_S5_5_batch.tif	RadialDistribution_MeanFrac_DNA_5of50	1.5806652299942694	5	H2B	0.5932917557983042	Close to center
e1170_exp08_Airyscan_processed_e1170_exp08_Airyscan_processed_S5_5_batch.tif	RadialDistribution_MeanFrac_DNA_6of50	1.4186009923976035	6	H2B	0.48872799120508775	Close to center
e1170_exp08_Airyscan_processed_e1170_exp08_Airyscan_processed_S5_5_batch.tif	RadialDistribution_MeanFrac_DNA_7of50	1.2940483977890218	7	H2B	0.4083667198027041	Close to center
e1170_exp08_Airyscan_processed_e1170_exp08_Airyscan_processed_S5_5_batch.tif	RadialDistribution_MeanFrac_DNA_8of50	1.1837219430771206	8	H2B	0.3371841467071533	Close to center
e1170_exp08_Airyscan_processed_e1170_exp08_Airyscan_processed_S5_5_batch.tif	RadialDistribution_MeanFrac_DNA_9of50	1.1307918923973252	9	H2B	0.3030337046277405	Close to center
e1170_exp08_Airyscan_processed_e1170_exp08_Airyscan_processed_S5_5_batch.tif	RadialDistribution_MeanFrac_Ki67_10of50	0.981844468727488	10	Ki67	0.3154892649647219	Close to center
e1170_exp08_Airyscan_processed_e1170_exp08_Airyscan_processed_S5_5_batch.tif	RadialDistribution_MeanFrac_Ki67_11of50	0.9168482216094606	11	Ki67	0.23293854677931924	Close to center
e1170_exp08_Airyscan_processed_e1170_exp08_Airyscan_processed_S5_5_batch.tif	RadialDistribution_MeanFrac_Ki67_12of50	0.798190873469925	12	Ki67	0.08223370240412467	Close to center
e1170_exp08_Airyscan_processed_e1170_exp08_Airyscan_processed_S5_5_batch.tif	RadialDistribution_MeanFrac_Ki67_13of50	0.7521038853817195	13	Ki67	0.02369933873886865	Close to center
e1170_exp08_Airyscan_processed_e1170_exp08_Airyscan_processed_S5_5_batch.tif	RadialDistribution_MeanFrac_Ki67_14of50	0.7334442284936256	14	Ki67	0	Close to center
e1170_exp08_Airyscan_processed_e1170_exp08_Airyscan_processed_S5_5_batch.tif	RadialDistribution_MeanFrac_Ki67_15of50	0.7428350487179065	15	Ki67	0.011927134076782427	Close to center
e1170_exp08_Airyscan_processed_e1170_exp08_Airyscan_processed_S5_5_batch.tif	RadialDistribution_MeanFrac_Ki67_1of50	1.520793491428574	1	Ki67	1	Close to center
e1170_exp08_Airyscan_processed_e1170_exp08_Airyscan_processed_S5_5_batch.tif	RadialDistribution_MeanFrac_Ki67_2of50	1.516379911373069	2	Ki67	0.9943943809141921	Close to center
e1170_exp08_Airyscan_processed_e1170_exp08_Airyscan_processed_S5_5_batch.tif	RadialDistribution_MeanFrac_Ki67_3of50	1.4749200834721965	3	Ki67	0.9417369011239329	Close to center
e1170_exp08_Airyscan_processed_e1170_exp08_Airyscan_processed_S5_5_batch.tif	RadialDistribution_MeanFrac_Ki67_4of50	1.440000113299297	4	Ki67	0.8973855924775888	Close to center
e1170_exp08_Airyscan_processed_e1170_exp08_Airyscan_processed_S5_5_batch.tif	RadialDistribution_MeanFrac_Ki67_5of50	1.3636883522848935	5	Ki67	0.8004632168473109	Close to center
e1170_exp08_Airyscan_processed_e1170_exp08_Airyscan_processed_S5_5_batch.tif	RadialDistribution_MeanFrac_Ki67_6of50	1.2833159723269674	6	Ki67	0.6983835125260959	Close to center
e1170_exp08_Airyscan_processed_e1170_exp08_Airyscan_processed_S5_5_batch.tif	RadialDistribution_MeanFrac_Ki67_7of50	1.2287366513341111	7	Ki67	0.629063169493825	Close to center
e1170_exp08_Airyscan_processed_e1170_exp08_Airyscan_processed_S5_5_batch.tif	RadialDistribution_MeanFrac_Ki67_8of50	1.1489001498647944	8	Ki67	0.5276640760702589	Close to center
e1170_exp08_Airyscan_processed_e1170_exp08_Airyscan_processed_S5_5_batch.tif	RadialDistribution_MeanFrac_Ki67_9of50	1.096225241781188	9	Ki67	0.4607624981259883	Close to center
e1170_exp08_Airyscan_processed_e1170_exp08_Airyscan_processed_S5_5_batch.tif	RadialDistribution_MeanFrac_NPM1_10of50	1.1633850328848272	10	NPM1	0.2968334060277866	Close to center
e1170_exp08_Airyscan_processed_e1170_exp08_Airyscan_processed_S5_5_batch.tif	RadialDistribution_MeanFrac_NPM1_11of50	1.1969313301909252	11	NPM1	0.5895750399019472	Close to center
e1170_exp08_Airyscan_processed_e1170_exp08_Airyscan_processed_S5_5_batch.tif	RadialDistribution_MeanFrac_NPM1_12of50	1.2360711827276705	12	NPM1	0.9311288118920886	Close to center
e1170_exp08_Airyscan_processed_e1170_exp08_Airyscan_processed_S5_5_batch.tif	RadialDistribution_MeanFrac_NPM1_13of50	1.2406317771158153	13	NPM1	0.9709268212056278	Close to center
e1170_exp08_Airyscan_processed_e1170_exp08_Airyscan_processed_S5_5_batch.tif	RadialDistribution_MeanFrac_NPM1_14of50	1.2439633753123622	14	NPM1	1	Close to center
e1170_exp08_Airyscan_processed_e1170_exp08_Airyscan_processed_S5_5_batch.tif	RadialDistribution_MeanFrac_NPM1_15of50	1.2333935921800625	15	NPM1	0.9077628283201765	Close to center
e1170_exp08_Airyscan_processed_e1170_exp08_Airyscan_processed_S5_5_batch.tif	RadialDistribution_MeanFrac_NPM1_1of50	1.208891221308204	1	NPM1	0.6939429835436075	Close to center
e1170_exp08_Airyscan_processed_e1170_exp08_Airyscan_processed_S5_5_batch.tif	RadialDistribution_MeanFrac_NPM1_2of50	1.129369844962257	2	NPM1	0	Close to center
e1170_exp08_Airyscan_processed_e1170_exp08_Airyscan_processed_S5_5_batch.tif	RadialDistribution_MeanFrac_NPM1_3of50	1.1488772460406576	3	NPM1	0.17023126016627452	Close to center
e1170_exp08_Airyscan_processed_e1170_exp08_Airyscan_processed_S5_5_batch.tif	RadialDistribution_MeanFrac_NPM1_4of50	1.162147382274201	4	NPM1	0.28603305275439556	Close to center
e1170_exp08_Airyscan_processed_e1170_exp08_Airyscan_processed_S5_5_batch.tif	RadialDistribution_MeanFrac_NPM1_5of50	1.1538182661751717	5	NPM1	0.21334905328616854	Close to center
e1170_exp08_Airyscan_processed_e1170_exp08_Airyscan_processed_S5_5_batch.tif	RadialDistribution_MeanFrac_NPM1_6of50	1.154185309515934	6	NPM1	0.21655205558168147	Close to center
e1170_exp08_Airyscan_processed_e1170_exp08_Airyscan_processed_S5_5_batch.tif	RadialDistribution_MeanFrac_NPM1_7of50	1.1563725284721424	7	NPM1	0.2356388133552317	Close to center
e1170_exp08_Airyscan_processed_e1170_exp08_Airyscan_processed_S5_5_batch.tif	RadialDistribution_MeanFrac_NPM1_8of50	1.149511873877873	8	NPM1	0.17576933753658014	Close to center
e1170_exp08_Airyscan_processed_e1170_exp08_Airyscan_processed_S5_5_batch.tif	RadialDistribution_MeanFrac_NPM1_9of50	1.1496773679806993	9	NPM1	0.17721352118569877	Close to center
e1170_exp08_Airyscan_processed_e1170_exp08_Airyscan_processed_S7_7_batch.tif	RadialDistribution_MeanFrac_DNA_10of50	0.6188716891133293	10	H2B	0.05399722152418205	Close to center
e1170_exp08_Airyscan_processed_e1170_exp08_Airyscan_processed_S7_7_batch.tif	RadialDistribution_MeanFrac_DNA_11of50	0.5936342666629397	11	H2B	0.03004302795705589	Close to center
e1170_exp08_Airyscan_processed_e1170_exp08_Airyscan_processed_S7_7_batch.tif	RadialDistribution_MeanFrac_DNA_12of50	0.576361409012205	12	H2B	0.013648430749815027	Close to center
e1170_exp08_Airyscan_processed_e1170_exp08_Airyscan_processed_S7_7_batch.tif	RadialDistribution_MeanFrac_DNA_13of50	0.5619818302694382	13	H2B	0	Close to center
e1170_exp08_Airyscan_processed_e1170_exp08_Airyscan_processed_S7_7_batch.tif	RadialDistribution_MeanFrac_DNA_14of50	0.5763557148846598	14	H2B	0.01364302614743604	Close to center
e1170_exp08_Airyscan_processed_e1170_exp08_Airyscan_processed_S7_7_batch.tif	RadialDistribution_MeanFrac_DNA_15of50	0.5790494645655493	15	H2B	0.01619980869542624	Close to center
e1170_exp08_Airyscan_processed_e1170_exp08_Airyscan_processed_S7_7_batch.tif	RadialDistribution_MeanFrac_DNA_1of50	1.5730880463724677	1	H2B	0.9596952329449375	Close to center
e1170_exp08_Airyscan_processed_e1170_exp08_Airyscan_processed_S7_7_batch.tif	RadialDistribution_MeanFrac_DNA_2of50	1.61555194439862	2	H2B	1	Close to center
e1170_exp08_Airyscan_processed_e1170_exp08_Airyscan_processed_S7_7_batch.tif	RadialDistribution_MeanFrac_DNA_3of50	1.4924516827143652	3	H2B	0.8831589278839767	Close to center
e1170_exp08_Airyscan_processed_e1170_exp08_Airyscan_processed_S7_7_batch.tif	RadialDistribution_MeanFrac_DNA_4of50	1.3681459379984642	4	H2B	0.7651736670561818	Close to center
e1170_exp08_Airyscan_processed_e1170_exp08_Airyscan_processed_S7_7_batch.tif	RadialDistribution_MeanFrac_DNA_5of50	1.1988329058037217	5	H2B	0.6044695715962546	Close to center
e1170_exp08_Airyscan_processed_e1170_exp08_Airyscan_processed_S7_7_batch.tif	RadialDistribution_MeanFrac_DNA_6of50	1.0316547993340015	6	H2B	0.44579184884412465	Close to center
e1170_exp08_Airyscan_processed_e1170_exp08_Airyscan_processed_S7_7_batch.tif	RadialDistribution_MeanFrac_DNA_7of50	0.8908417283176828	7	H2B	0.3121385977430279	Close to center
e1170_exp08_Airyscan_processed_e1170_exp08_Airyscan_processed_S7_7_batch.tif	RadialDistribution_MeanFrac_DNA_8of50	0.7926340561964605	8	H2B	0.21892441977406105	Close to center
e1170_exp08_Airyscan_processed_e1170_exp08_Airyscan_processed_S7_7_batch.tif	RadialDistribution_MeanFrac_DNA_9of50	0.6851486615284946	9	H2B	0.11690425687602085	Close to center
e1170_exp08_Airyscan_processed_e1170_exp08_Airyscan_processed_S7_7_batch.tif	RadialDistribution_MeanFrac_Ki67_10of50	0.8873551881397165	10	Ki67	0.25523871283806504	Close to center
e1170_exp08_Airyscan_processed_e1170_exp08_Airyscan_processed_S7_7_batch.tif	RadialDistribution_MeanFrac_Ki67_11of50	0.8662032764016058	11	Ki67	0.20999520247685355	Close to center
e1170_exp08_Airyscan_processed_e1170_exp08_Airyscan_processed_S7_7_batch.tif	RadialDistribution_MeanFrac_Ki67_12of50	0.823101637751919	12	Ki67	0.11780167127377397	Close to center
e1170_exp08_Airyscan_processed_e1170_exp08_Airyscan_processed_S7_7_batch.tif	RadialDistribution_MeanFrac_Ki67_13of50	0.7764185370032605	13	Ki67	0.0179474652537149	Close to center
e1170_exp08_Airyscan_processed_e1170_exp08_Airyscan_processed_S7_7_batch.tif	RadialDistribution_MeanFrac_Ki67_14of50	0.76802787063059	14	Ki67	0	Close to center
e1170_exp08_Airyscan_processed_e1170_exp08_Airyscan_processed_S7_7_batch.tif	RadialDistribution_MeanFrac_Ki67_15of50	0.7981771804911717	15	Ki67	0.06448876252650451	Close to center
e1170_exp08_Airyscan_processed_e1170_exp08_Airyscan_processed_S7_7_batch.tif	RadialDistribution_MeanFrac_Ki67_1of50	1.0639254925537007	1	Ki67	0.6329190140868025	Close to center
e1170_exp08_Airyscan_processed_e1170_exp08_Airyscan_processed_S7_7_batch.tif	RadialDistribution_MeanFrac_Ki67_2of50	1.2355404833620025	2	Ki67	1	Close to center
e1170_exp08_Airyscan_processed_e1170_exp08_Airyscan_processed_S7_7_batch.tif	RadialDistribution_MeanFrac_Ki67_3of50	1.122161476888598	3	Ki67	0.757484603867701	Close to center
e1170_exp08_Airyscan_processed_e1170_exp08_Airyscan_processed_S7_7_batch.tif	RadialDistribution_MeanFrac_Ki67_4of50	1.120546465005473	4	Ki67	0.7540301261934212	Close to center
e1170_exp08_Airyscan_processed_e1170_exp08_Airyscan_processed_S7_7_batch.tif	RadialDistribution_MeanFrac_Ki67_5of50	1.1038580381529206	5	Ki67	0.7183339195070361	Close to center
e1170_exp08_Airyscan_processed_e1170_exp08_Airyscan_processed_S7_7_batch.tif	RadialDistribution_MeanFrac_Ki67_6of50	1.1076175451489103	6	Ki67	0.7263754287489473	Close to center
e1170_exp08_Airyscan_processed_e1170_exp08_Airyscan_processed_S7_7_batch.tif	RadialDistribution_MeanFrac_Ki67_7of50	1.055714812171696	7	Ki67	0.6153565352179772	Close to center
e1170_exp08_Airyscan_processed_e1170_exp08_Airyscan_processed_S7_7_batch.tif	RadialDistribution_MeanFrac_Ki67_8of50	0.9847089846336068	8	Ki67	0.4634765097289488	Close to center
e1170_exp08_Airyscan_processed_e1170_exp08_Airyscan_processed_S7_7_batch.tif	RadialDistribution_MeanFrac_Ki67_9of50	0.9123340379566558	9	Ki67	0.3086679661602417	Close to center
e1170_exp08_Airyscan_processed_e1170_exp08_Airyscan_processed_S7_7_batch.tif	RadialDistribution_MeanFrac_NPM1_10of50	1.212429033872096	10	NPM1	0.9615181716834195	Close to center
e1170_exp08_Airyscan_processed_e1170_exp08_Airyscan_processed_S7_7_batch.tif	RadialDistribution_MeanFrac_NPM1_11of50	1.2219446674455798	11	NPM1	1	Close to center
e1170_exp08_Airyscan_processed_e1170_exp08_Airyscan_processed_S7_7_batch.tif	RadialDistribution_MeanFrac_NPM1_12of50	1.1914766489436517	12	NPM1	0.8767853923668545	Close to center
e1170_exp08_Airyscan_processed_e1170_exp08_Airyscan_processed_S7_7_batch.tif	RadialDistribution_MeanFrac_NPM1_13of50	1.1642515158670448	13	NPM1	0.7666852199653573	Close to center
e1170_exp08_Airyscan_processed_e1170_exp08_Airyscan_processed_S7_7_batch.tif	RadialDistribution_MeanFrac_NPM1_14of50	1.1596638602647455	14	NPM1	0.7481324484762127	Close to center
e1170_exp08_Airyscan_processed_e1170_exp08_Airyscan_processed_S7_7_batch.tif	RadialDistribution_MeanFrac_NPM1_15of50	1.194645655991953	15	NPM1	0.8896010587357849	Close to center
e1170_exp08_Airyscan_processed_e1170_exp08_Airyscan_processed_S7_7_batch.tif	RadialDistribution_MeanFrac_NPM1_1of50	0.9746686415977156	1	NPM1	0	Close to center
e1170_exp08_Airyscan_processed_e1170_exp08_Airyscan_processed_S7_7_batch.tif	RadialDistribution_MeanFrac_NPM1_2of50	0.9860401462628734	2	NPM1	0.04598708923021141	Close to center
e1170_exp08_Airyscan_processed_e1170_exp08_Airyscan_processed_S7_7_batch.tif	RadialDistribution_MeanFrac_NPM1_3of50	1.0164950577289185	3	NPM1	0.1691486911753282	Close to center
e1170_exp08_Airyscan_processed_e1170_exp08_Airyscan_processed_S7_7_batch.tif	RadialDistribution_MeanFrac_NPM1_4of50	1.0654399460948247	4	NPM1	0.3670849375141441	Close to center
e1170_exp08_Airyscan_processed_e1170_exp08_Airyscan_processed_S7_7_batch.tif	RadialDistribution_MeanFrac_NPM1_5of50	1.1137217106931463	5	NPM1	0.5623394690958946	Close to center
e1170_exp08_Airyscan_processed_e1170_exp08_Airyscan_processed_S7_7_batch.tif	RadialDistribution_MeanFrac_NPM1_6of50	1.1484456537587382	6	NPM1	0.7027653067666912	Close to center
e1170_exp08_Airyscan_processed_e1170_exp08_Airyscan_processed_S7_7_batch.tif	RadialDistribution_MeanFrac_NPM1_7of50	1.1766169986254564	7	NPM1	0.8166920199210452	Close to center
e1170_exp08_Airyscan_processed_e1170_exp08_Airyscan_processed_S7_7_batch.tif	RadialDistribution_MeanFrac_NPM1_8of50	1.1983781400178737	8	NPM1	0.9046954618956656	Close to center
e1170_exp08_Airyscan_processed_e1170_exp08_Airyscan_processed_S7_7_batch.tif	RadialDistribution_MeanFrac_NPM1_9of50	1.2115187663544844	9	NPM1	0.9578369918582	Close to center
e1170_exp08_Airyscan_processed_e1170_exp08_Airyscan_processed_S8_8_batch.tif	RadialDistribution_MeanFrac_DNA_10of50	0.6718359813755327	10	H2B	0.05969025685967335	Close to center
e1170_exp08_Airyscan_processed_e1170_exp08_Airyscan_processed_S8_8_batch.tif	RadialDistribution_MeanFrac_DNA_11of50	0.6303262854615758	11	H2B	0.007456784784472866	Close to center
e1170_exp08_Airyscan_processed_e1170_exp08_Airyscan_processed_S8_8_batch.tif	RadialDistribution_MeanFrac_DNA_12of50	0.6244004134756266	12	H2B	0	Close to center
e1170_exp08_Airyscan_processed_e1170_exp08_Airyscan_processed_S8_8_batch.tif	RadialDistribution_MeanFrac_DNA_13of50	0.6430904438595877	13	H2B	0.02351848546828394	Close to center
e1170_exp08_Airyscan_processed_e1170_exp08_Airyscan_processed_S8_8_batch.tif	RadialDistribution_MeanFrac_DNA_14of50	0.6823375723029123	14	H2B	0.07290486959948926	Close to center
e1170_exp08_Airyscan_processed_e1170_exp08_Airyscan_processed_S8_8_batch.tif	RadialDistribution_MeanFrac_DNA_15of50	0.6775579774828289	15	H2B	0.06689049567868065	Close to center
e1170_exp08_Airyscan_processed_e1170_exp08_Airyscan_processed_S8_8_batch.tif	RadialDistribution_MeanFrac_DNA_1of50	1.4190957355517744	1	H2B	1	Close to center
e1170_exp08_Airyscan_processed_e1170_exp08_Airyscan_processed_S8_8_batch.tif	RadialDistribution_MeanFrac_DNA_2of50	1.3372578976772012	2	H2B	0.8970198570431103	Close to center
e1170_exp08_Airyscan_processed_e1170_exp08_Airyscan_processed_S8_8_batch.tif	RadialDistribution_MeanFrac_DNA_3of50	1.2547732289123643	3	H2B	0.793225778389992	Close to center
e1170_exp08_Airyscan_processed_e1170_exp08_Airyscan_processed_S8_8_batch.tif	RadialDistribution_MeanFrac_DNA_4of50	1.1435180192714598	4	H2B	0.6532284655201371	Close to center
e1170_exp08_Airyscan_processed_e1170_exp08_Airyscan_processed_S8_8_batch.tif	RadialDistribution_MeanFrac_DNA_5of50	1.034591999133912	5	H2B	0.5161620740218488	Close to center
e1170_exp08_Airyscan_processed_e1170_exp08_Airyscan_processed_S8_8_batch.tif	RadialDistribution_MeanFrac_DNA_6of50	0.9393350137917948	6	H2B	0.3962960288899136	Close to center
e1170_exp08_Airyscan_processed_e1170_exp08_Airyscan_processed_S8_8_batch.tif	RadialDistribution_MeanFrac_DNA_7of50	0.8582880187313774	7	H2B	0.2943110381532354	Close to center
e1170_exp08_Airyscan_processed_e1170_exp08_Airyscan_processed_S8_8_batch.tif	RadialDistribution_MeanFrac_DNA_8of50	0.7935827646776864	8	H2B	0.21288957730375158	Close to center
e1170_exp08_Airyscan_processed_e1170_exp08_Airyscan_processed_S8_8_batch.tif	RadialDistribution_MeanFrac_DNA_9of50	0.7357842587250135	9	H2B	0.14015918070134825	Close to center
e1170_exp08_Airyscan_processed_e1170_exp08_Airyscan_processed_S8_8_batch.tif	RadialDistribution_MeanFrac_Ki67_10of50	1.2818449346579892	10	Ki67	0.27401157127417586	Close to center
e1170_exp08_Airyscan_processed_e1170_exp08_Airyscan_processed_S8_8_batch.tif	RadialDistribution_MeanFrac_Ki67_11of50	1.2716970300674255	11	Ki67	0.07557244242880418	Close to center
e1170_exp08_Airyscan_processed_e1170_exp08_Airyscan_processed_S8_8_batch.tif	RadialDistribution_MeanFrac_Ki67_12of50	1.285126895182215	12	Ki67	0.3381892920558502	Close to center
e1170_exp08_Airyscan_processed_e1170_exp08_Airyscan_processed_S8_8_batch.tif	RadialDistribution_MeanFrac_Ki67_13of50	1.2943431079488996	13	Ki67	0.5184094760704988	Close to center
e1170_exp08_Airyscan_processed_e1170_exp08_Airyscan_processed_S8_8_batch.tif	RadialDistribution_MeanFrac_Ki67_14of50	1.28594419811923	14	Ki67	0.354171397659686	Close to center
e1170_exp08_Airyscan_processed_e1170_exp08_Airyscan_processed_S8_8_batch.tif	RadialDistribution_MeanFrac_Ki67_15of50	1.3044593827559334	15	Ki67	0.7162300943028446	Close to center
e1170_exp08_Airyscan_processed_e1170_exp08_Airyscan_processed_S8_8_batch.tif	RadialDistribution_MeanFrac_Ki67_1of50	1.284280132755688	1	Ki67	0.32163111526581173	Close to center
e1170_exp08_Airyscan_processed_e1170_exp08_Airyscan_processed_S8_8_batch.tif	RadialDistribution_MeanFrac_Ki67_2of50	1.3189709861148249	2	Ki67	1	Close to center
e1170_exp08_Airyscan_processed_e1170_exp08_Airyscan_processed_S8_8_batch.tif	RadialDistribution_MeanFrac_Ki67_3of50	1.267832359123214	3	Ki67	0	Close to center
e1170_exp08_Airyscan_processed_e1170_exp08_Airyscan_processed_S8_8_batch.tif	RadialDistribution_MeanFrac_Ki67_4of50	1.2966849242679437	4	Ki67	0.564202968324959	Close to center
e1170_exp08_Airyscan_processed_e1170_exp08_Airyscan_processed_S8_8_batch.tif	RadialDistribution_MeanFrac_Ki67_5of50	1.2995733076431142	5	Ki67	0.6206844099491997	Close to center
e1170_exp08_Airyscan_processed_e1170_exp08_Airyscan_processed_S8_8_batch.tif	RadialDistribution_MeanFrac_Ki67_6of50	1.2857696928823898	6	Ki67	0.3507590018425498	Close to center
e1170_exp08_Airyscan_processed_e1170_exp08_Airyscan_processed_S8_8_batch.tif	RadialDistribution_MeanFrac_Ki67_7of50	1.2885954046155912	7	Ki67	0.40601491893365366	Close to center
e1170_exp08_Airyscan_processed_e1170_exp08_Airyscan_processed_S8_8_batch.tif	RadialDistribution_MeanFrac_Ki67_8of50	1.2890221279486738	8	Ki67	0.4143593614458193	Close to center
e1170_exp08_Airyscan_processed_e1170_exp08_Airyscan_processed_S8_8_batch.tif	RadialDistribution_MeanFrac_Ki67_9of50	1.285465206256334	9	Ki67	0.3448048602480619	Close to center
e1170_exp08_Airyscan_processed_e1170_exp08_Airyscan_processed_S8_8_batch.tif	RadialDistribution_MeanFrac_NPM1_10of50	1.197474141434345	10	NPM1	0.7569619750911313	Close to center
e1170_exp08_Airyscan_processed_e1170_exp08_Airyscan_processed_S8_8_batch.tif	RadialDistribution_MeanFrac_NPM1_11of50	1.1931634293993143	11	NPM1	0.711614192255198	Close to center
e1170_exp08_Airyscan_processed_e1170_exp08_Airyscan_processed_S8_8_batch.tif	RadialDistribution_MeanFrac_NPM1_12of50	1.1871446588332006	12	NPM1	0.648297993364292	Close to center
e1170_exp08_Airyscan_processed_e1170_exp08_Airyscan_processed_S8_8_batch.tif	RadialDistribution_MeanFrac_NPM1_13of50	1.1668234053230813	13	NPM1	0.4345226857951177	Close to center
e1170_exp08_Airyscan_processed_e1170_exp08_Airyscan_processed_S8_8_batch.tif	RadialDistribution_MeanFrac_NPM1_14of50	1.1669528970612972	14	NPM1	0.43588491161209303	Close to center
e1170_exp08_Airyscan_processed_e1170_exp08_Airyscan_processed_S8_8_batch.tif	RadialDistribution_MeanFrac_NPM1_15of50	1.1761849677914296	15	NPM1	0.5330043515546941	Close to center
e1170_exp08_Airyscan_processed_e1170_exp08_Airyscan_processed_S8_8_batch.tif	RadialDistribution_MeanFrac_NPM1_1of50	1.1285773623962037	1	NPM1	0.03218236825881658	Close to center
e1170_exp08_Airyscan_processed_e1170_exp08_Airyscan_processed_S8_8_batch.tif	RadialDistribution_MeanFrac_NPM1_2of50	1.1255181406770076	2	NPM1	0	Close to center
e1170_exp08_Airyscan_processed_e1170_exp08_Airyscan_processed_S8_8_batch.tif	RadialDistribution_MeanFrac_NPM1_3of50	1.1385051246713749	3	NPM1	0.13662033675281363	Close to center
e1170_exp08_Airyscan_processed_e1170_exp08_Airyscan_processed_S8_8_batch.tif	RadialDistribution_MeanFrac_NPM1_4of50	1.1351190395162438	4	NPM1	0.10099943398059558	Close to center
e1170_exp08_Airyscan_processed_e1170_exp08_Airyscan_processed_S8_8_batch.tif	RadialDistribution_MeanFrac_NPM1_5of50	1.1499343185730873	5	NPM1	0.25685304977859297	Close to center
e1170_exp08_Airyscan_processed_e1170_exp08_Airyscan_processed_S8_8_batch.tif	RadialDistribution_MeanFrac_NPM1_6of50	1.181277683964943	6	NPM1	0.5865786532488889	Close to center
e1170_exp08_Airyscan_processed_e1170_exp08_Airyscan_processed_S8_8_batch.tif	RadialDistribution_MeanFrac_NPM1_7of50	1.1882075981236675	7	NPM1	0.6594798908606131	Close to center
e1170_exp08_Airyscan_processed_e1170_exp08_Airyscan_processed_S8_8_batch.tif	RadialDistribution_MeanFrac_NPM1_8of50	1.212633226402078	8	NPM1	0.9164323566712157	Close to center
e1170_exp08_Airyscan_processed_e1170_exp08_Airyscan_processed_S8_8_batch.tif	RadialDistribution_MeanFrac_NPM1_9of50	1.2205770777506626	9	NPM1	1	Close to center
e1170_exp08_Airyscan_processed_e1170_exp08_Airyscan_processed_S9_9_batch.tif	RadialDistribution_MeanFrac_DNA_10of50	0.584066775872232	10	H2B	0.11653726984044907	Close to center
e1170_exp08_Airyscan_processed_e1170_exp08_Airyscan_processed_S9_9_batch.tif	RadialDistribution_MeanFrac_DNA_11of50	0.5617149093709196	11	H2B	0.08628770519584673	Close to center
e1170_exp08_Airyscan_processed_e1170_exp08_Airyscan_processed_S9_9_batch.tif	RadialDistribution_MeanFrac_DNA_12of50	0.547745514057572	12	H2B	0.06738243271883446	Close to center
e1170_exp08_Airyscan_processed_e1170_exp08_Airyscan_processed_S9_9_batch.tif	RadialDistribution_MeanFrac_DNA_13of50	0.5433622247177886	13	H2B	0.061450373566996355	Close to center
e1170_exp08_Airyscan_processed_e1170_exp08_Airyscan_processed_S9_9_batch.tif	RadialDistribution_MeanFrac_DNA_14of50	0.518353263927894	14	H2B	0.02760487005775598	Close to center
e1170_exp08_Airyscan_processed_e1170_exp08_Airyscan_processed_S9_9_batch.tif	RadialDistribution_MeanFrac_DNA_15of50	0.4979556027527228	15	H2B	0	Close to center
e1170_exp08_Airyscan_processed_e1170_exp08_Airyscan_processed_S9_9_batch.tif	RadialDistribution_MeanFrac_DNA_1of50	1.2368709148876629	1	H2B	1	Close to center
e1170_exp08_Airyscan_processed_e1170_exp08_Airyscan_processed_S9_9_batch.tif	RadialDistribution_MeanFrac_DNA_2of50	1.2148940084345434	2	H2B	0.9702578819355877	Close to center
e1170_exp08_Airyscan_processed_e1170_exp08_Airyscan_processed_S9_9_batch.tif	RadialDistribution_MeanFrac_DNA_3of50	1.0849413035351954	3	H2B	0.7943883299515083	Close to center
e1170_exp08_Airyscan_processed_e1170_exp08_Airyscan_processed_S9_9_batch.tif	RadialDistribution_MeanFrac_DNA_4of50	0.964672320149793	4	H2B	0.631624097826029	Close to center
e1170_exp08_Airyscan_processed_e1170_exp08_Airyscan_processed_S9_9_batch.tif	RadialDistribution_MeanFrac_DNA_5of50	0.878034100511443	5	H2B	0.5143735574521571	Close to center
e1170_exp08_Airyscan_processed_e1170_exp08_Airyscan_processed_S9_9_batch.tif	RadialDistribution_MeanFrac_DNA_6of50	0.7662192097631987	6	H2B	0.36305054531267555	Close to center
e1170_exp08_Airyscan_processed_e1170_exp08_Airyscan_processed_S9_9_batch.tif	RadialDistribution_MeanFrac_DNA_7of50	0.6980894699179396	7	H2B	0.27084817959310137	Close to center
e1170_exp08_Airyscan_processed_e1170_exp08_Airyscan_processed_S9_9_batch.tif	RadialDistribution_MeanFrac_DNA_8of50	0.6333854279823874	8	H2B	0.18328193096766207	Close to center
e1170_exp08_Airyscan_processed_e1170_exp08_Airyscan_processed_S9_9_batch.tif	RadialDistribution_MeanFrac_DNA_9of50	0.6051362488602368	9	H2B	0.14505132637979587	Close to center
e1170_exp08_Airyscan_processed_e1170_exp08_Airyscan_processed_S9_9_batch.tif	RadialDistribution_MeanFrac_Ki67_10of50	0.9801986294771824	10	Ki67	0.23136820627637053	Close to center
e1170_exp08_Airyscan_processed_e1170_exp08_Airyscan_processed_S9_9_batch.tif	RadialDistribution_MeanFrac_Ki67_11of50	0.9311168493824682	11	Ki67	0.1464243497794852	Close to center
e1170_exp08_Airyscan_processed_e1170_exp08_Airyscan_processed_S9_9_batch.tif	RadialDistribution_MeanFrac_Ki67_12of50	0.8937610048949642	12	Ki67	0.08177409692917693	Close to center
e1170_exp08_Airyscan_processed_e1170_exp08_Airyscan_processed_S9_9_batch.tif	RadialDistribution_MeanFrac_Ki67_13of50	0.8777932810841963	13	Ki67	0.05413940158303479	Close to center
e1170_exp08_Airyscan_processed_e1170_exp08_Airyscan_processed_S9_9_batch.tif	RadialDistribution_MeanFrac_Ki67_14of50	0.8485611458379847	14	Ki67	0.003548524547603982	Close to center
e1170_exp08_Airyscan_processed_e1170_exp08_Airyscan_processed_S9_9_batch.tif	RadialDistribution_MeanFrac_Ki67_15of50	0.846510757396855	15	Ki67	0	Close to center
e1170_exp08_Airyscan_processed_e1170_exp08_Airyscan_processed_S9_9_batch.tif	RadialDistribution_MeanFrac_Ki67_1of50	1.424325117597394	1	Ki67	1	Close to center
e1170_exp08_Airyscan_processed_e1170_exp08_Airyscan_processed_S9_9_batch.tif	RadialDistribution_MeanFrac_Ki67_2of50	1.3235024781508038	2	Ki67	0.8255103258222964	Close to center
e1170_exp08_Airyscan_processed_e1170_exp08_Airyscan_processed_S9_9_batch.tif	RadialDistribution_MeanFrac_Ki67_3of50	1.3202313905750136	3	Ki67	0.8198491865341435	Close to center
e1170_exp08_Airyscan_processed_e1170_exp08_Airyscan_processed_S9_9_batch.tif	RadialDistribution_MeanFrac_Ki67_4of50	1.240503321060231	4	Ki67	0.6818670334303131	Close to center
e1170_exp08_Airyscan_processed_e1170_exp08_Airyscan_processed_S9_9_batch.tif	RadialDistribution_MeanFrac_Ki67_5of50	1.1626464412020814	5	Ki67	0.5471232727679298	Close to center
e1170_exp08_Airyscan_processed_e1170_exp08_Airyscan_processed_S9_9_batch.tif	RadialDistribution_MeanFrac_Ki67_6of50	1.1023075137830325	6	Ki67	0.4426971255913394	Close to center
e1170_exp08_Airyscan_processed_e1170_exp08_Airyscan_processed_S9_9_batch.tif	RadialDistribution_MeanFrac_Ki67_7of50	1.0807734845700077	7	Ki67	0.405429050070421	Close to center
e1170_exp08_Airyscan_processed_e1170_exp08_Airyscan_processed_S9_9_batch.tif	RadialDistribution_MeanFrac_Ki67_8of50	1.0319580678386713	8	Ki67	0.32094617789951435	Close to center
e1170_exp08_Airyscan_processed_e1170_exp08_Airyscan_processed_S9_9_batch.tif	RadialDistribution_MeanFrac_Ki67_9of50	1.0102447306173112	9	Ki67	0.2833677812431486	Close to center
e1170_exp08_Airyscan_processed_e1170_exp08_Airyscan_processed_S9_9_batch.tif	RadialDistribution_MeanFrac_NPM1_10of50	1.1993643934492408	10	NPM1	0.2852001259654392	Close to center
e1170_exp08_Airyscan_processed_e1170_exp08_Airyscan_processed_S9_9_batch.tif	RadialDistribution_MeanFrac_NPM1_11of50	1.1934744459159603	11	NPM1	0.2477623812105393	Close to center
e1170_exp08_Airyscan_processed_e1170_exp08_Airyscan_processed_S9_9_batch.tif	RadialDistribution_MeanFrac_NPM1_12of50	1.1969974372610348	12	NPM1	0.27015525483214187	Close to center
e1170_exp08_Airyscan_processed_e1170_exp08_Airyscan_processed_S9_9_batch.tif	RadialDistribution_MeanFrac_NPM1_13of50	1.2211702115340517	13	NPM1	0.4238024899114961	Close to center
e1170_exp08_Airyscan_processed_e1170_exp08_Airyscan_processed_S9_9_batch.tif	RadialDistribution_MeanFrac_NPM1_14of50	1.1925453287620145	14	NPM1	0.24185671725338526	Close to center
e1170_exp08_Airyscan_processed_e1170_exp08_Airyscan_processed_S9_9_batch.tif	RadialDistribution_MeanFrac_NPM1_15of50	1.154494869672663	15	NPM1	0	Close to center
e1170_exp08_Airyscan_processed_e1170_exp08_Airyscan_processed_S9_9_batch.tif	RadialDistribution_MeanFrac_NPM1_1of50	1.311821321141395	1	NPM1	1	Close to center
e1170_exp08_Airyscan_processed_e1170_exp08_Airyscan_processed_S9_9_batch.tif	RadialDistribution_MeanFrac_NPM1_2of50	1.2570397757225105	2	NPM1	0.651796980689086	Close to center
e1170_exp08_Airyscan_processed_e1170_exp08_Airyscan_processed_S9_9_batch.tif	RadialDistribution_MeanFrac_NPM1_3of50	1.2759685381314654	3	NPM1	0.7721121739210196	Close to center
e1170_exp08_Airyscan_processed_e1170_exp08_Airyscan_processed_S9_9_batch.tif	RadialDistribution_MeanFrac_NPM1_4of50	1.2811208706348525	4	NPM1	0.8048614824783991	Close to center
e1170_exp08_Airyscan_processed_e1170_exp08_Airyscan_processed_S9_9_batch.tif	RadialDistribution_MeanFrac_NPM1_5of50	1.2491559342683192	5	NPM1	0.6016856270000455	Close to center
e1170_exp08_Airyscan_processed_e1170_exp08_Airyscan_processed_S9_9_batch.tif	RadialDistribution_MeanFrac_NPM1_6of50	1.2329966059963162	6	NPM1	0.4989735393558737	Close to center
e1170_exp08_Airyscan_processed_e1170_exp08_Airyscan_processed_S9_9_batch.tif	RadialDistribution_MeanFrac_NPM1_7of50	1.2340586982020951	7	NPM1	0.5057244206975914	Close to center
e1170_exp08_Airyscan_processed_e1170_exp08_Airyscan_processed_S9_9_batch.tif	RadialDistribution_MeanFrac_NPM1_8of50	1.2233577204475832	8	NPM1	0.4377067564420753	Close to center
e1170_exp08_Airyscan_processed_e1170_exp08_Airyscan_processed_S9_9_batch.tif	RadialDistribution_MeanFrac_NPM1_9of50	1.2113252557866407	9	NPM1	0.36122588149312346	Close to center
e1170_exp09_c391_Airyscan_processed_e1170_exp09_c391_Airyscan_processed_S0_0_batch.tif	RadialDistribution_MeanFrac_DNA_10of50	0.8698426821851493	10	H2B	0.18397007810711224	Close to center
e1170_exp09_c391_Airyscan_processed_e1170_exp09_c391_Airyscan_processed_S0_0_batch.tif	RadialDistribution_MeanFrac_DNA_11of50	0.8275300216709384	11	H2B	0.14663602064806927	Close to center
e1170_exp09_c391_Airyscan_processed_e1170_exp09_c391_Airyscan_processed_S0_0_batch.tif	RadialDistribution_MeanFrac_DNA_12of50	0.8119984254074996	12	H2B	0.13293190702621052	Close to center
e1170_exp09_c391_Airyscan_processed_e1170_exp09_c391_Airyscan_processed_S0_0_batch.tif	RadialDistribution_MeanFrac_DNA_13of50	0.7785328612157212	13	H2B	0.10340397658526068	Close to center
e1170_exp09_c391_Airyscan_processed_e1170_exp09_c391_Airyscan_processed_S0_0_batch.tif	RadialDistribution_MeanFrac_DNA_14of50	0.722444313177984	14	H2B	0.05391493359464349	Close to center
e1170_exp09_c391_Airyscan_processed_e1170_exp09_c391_Airyscan_processed_S0_0_batch.tif	RadialDistribution_MeanFrac_DNA_15of50	0.6613396693996044	15	H2B	0	Close to center
e1170_exp09_c391_Airyscan_processed_e1170_exp09_c391_Airyscan_processed_S0_0_batch.tif	RadialDistribution_MeanFrac_DNA_1of50	1.794692521835471	1	H2B	1	Close to center
e1170_exp09_c391_Airyscan_processed_e1170_exp09_c391_Airyscan_processed_S0_0_batch.tif	RadialDistribution_MeanFrac_DNA_2of50	1.7513217626448656	2	H2B	0.96173234214094	Close to center
e1170_exp09_c391_Airyscan_processed_e1170_exp09_c391_Airyscan_processed_S0_0_batch.tif	RadialDistribution_MeanFrac_DNA_3of50	1.6345072110309815	3	H2B	0.8586624540978477	Close to center
e1170_exp09_c391_Airyscan_processed_e1170_exp09_c391_Airyscan_processed_S0_0_batch.tif	RadialDistribution_MeanFrac_DNA_4of50	1.5068175834971398	4	H2B	0.7459970760918684	Close to center
e1170_exp09_c391_Airyscan_processed_e1170_exp09_c391_Airyscan_processed_S0_0_batch.tif	RadialDistribution_MeanFrac_DNA_5of50	1.3736964970853618	5	H2B	0.6285393169079863	Close to center
e1170_exp09_c391_Airyscan_processed_e1170_exp09_c391_Airyscan_processed_S0_0_batch.tif	RadialDistribution_MeanFrac_DNA_6of50	1.2397838786748443	6	H2B	0.5103831591653161	Close to center
e1170_exp09_c391_Airyscan_processed_e1170_exp09_c391_Airyscan_processed_S0_0_batch.tif	RadialDistribution_MeanFrac_DNA_7of50	1.1323395213286978	7	H2B	0.41558094720174177	Close to center
e1170_exp09_c391_Airyscan_processed_e1170_exp09_c391_Airyscan_processed_S0_0_batch.tif	RadialDistribution_MeanFrac_DNA_8of50	1.0370411318856336	8	H2B	0.3314955811674627	Close to center
e1170_exp09_c391_Airyscan_processed_e1170_exp09_c391_Airyscan_processed_S0_0_batch.tif	RadialDistribution_MeanFrac_DNA_9of50	0.9380464634439232	9	H2B	0.244148848656978	Close to center
e1170_exp09_c391_Airyscan_processed_e1170_exp09_c391_Airyscan_processed_S0_0_batch.tif	RadialDistribution_MeanFrac_Ki67_10of50	1.135962914326628	10	Ki67	0.4273727715030026	Close to center
e1170_exp09_c391_Airyscan_processed_e1170_exp09_c391_Airyscan_processed_S0_0_batch.tif	RadialDistribution_MeanFrac_Ki67_11of50	1.0657165478943758	11	Ki67	0.26741030652166536	Close to center
e1170_exp09_c391_Airyscan_processed_e1170_exp09_c391_Airyscan_processed_S0_0_batch.tif	RadialDistribution_MeanFrac_Ki67_12of50	1.05336314743523	12	Ki67	0.23927959330887139	Close to center
e1170_exp09_c391_Airyscan_processed_e1170_exp09_c391_Airyscan_processed_S0_0_batch.tif	RadialDistribution_MeanFrac_Ki67_13of50	1.0494150366314732	13	Ki67	0.23028909930520663	Close to center
e1170_exp09_c391_Airyscan_processed_e1170_exp09_c391_Airyscan_processed_S0_0_batch.tif	RadialDistribution_MeanFrac_Ki67_14of50	1.0115879704787734	14	Ki67	0.14415068315476204	Close to center
e1170_exp09_c391_Airyscan_processed_e1170_exp09_c391_Airyscan_processed_S0_0_batch.tif	RadialDistribution_MeanFrac_Ki67_15of50	0.9482852343554564	15	Ki67	0	Close to center
e1170_exp09_c391_Airyscan_processed_e1170_exp09_c391_Airyscan_processed_S0_0_batch.tif	RadialDistribution_MeanFrac_Ki67_1of50	1.262183376791392	1	Ki67	0.7147974075718351	Close to center
e1170_exp09_c391_Airyscan_processed_e1170_exp09_c391_Airyscan_processed_S0_0_batch.tif	RadialDistribution_MeanFrac_Ki67_2of50	1.2447837338041636	2	Ki67	0.6751755748224278	Close to center
e1170_exp09_c391_Airyscan_processed_e1170_exp09_c391_Airyscan_processed_S0_0_batch.tif	RadialDistribution_MeanFrac_Ki67_3of50	1.3052146156444908	3	Ki67	0.8127865760903368	Close to center
e1170_exp09_c391_Airyscan_processed_e1170_exp09_c391_Airyscan_processed_S0_0_batch.tif	RadialDistribution_MeanFrac_Ki67_4of50	1.3497436227276556	4	Ki67	0.9141864078248944	Close to center
e1170_exp09_c391_Airyscan_processed_e1170_exp09_c391_Airyscan_processed_S0_0_batch.tif	RadialDistribution_MeanFrac_Ki67_5of50	1.387428044766936	5	Ki67	1	Close to center
e1170_exp09_c391_Airyscan_processed_e1170_exp09_c391_Airyscan_processed_S0_0_batch.tif	RadialDistribution_MeanFrac_Ki67_6of50	1.3604355170931552	6	Ki67	0.938533599927348	Close to center
e1170_exp09_c391_Airyscan_processed_e1170_exp09_c391_Airyscan_processed_S0_0_batch.tif	RadialDistribution_MeanFrac_Ki67_7of50	1.3078987696492088	7	Ki67	0.8188988337456605	Close to center
e1170_exp09_c391_Airyscan_processed_e1170_exp09_c391_Airyscan_processed_S0_0_batch.tif	RadialDistribution_MeanFrac_Ki67_8of50	1.236108350788868	8	Ki67	0.6554203088597065	Close to center
e1170_exp09_c391_Airyscan_processed_e1170_exp09_c391_Airyscan_processed_S0_0_batch.tif	RadialDistribution_MeanFrac_Ki67_9of50	1.175296574812947	9	Ki67	0.5169419493507805	Close to center
e1170_exp09_c391_Airyscan_processed_e1170_exp09_c391_Airyscan_processed_S0_0_batch.tif	RadialDistribution_MeanFrac_NPM1_10of50	1.1254601229159802	10	NPM1	0.8208894155607868	Close to center
e1170_exp09_c391_Airyscan_processed_e1170_exp09_c391_Airyscan_processed_S0_0_batch.tif	RadialDistribution_MeanFrac_NPM1_11of50	1.1324054362180056	11	NPM1	0.8496022443490054	Close to center
e1170_exp09_c391_Airyscan_processed_e1170_exp09_c391_Airyscan_processed_S0_0_batch.tif	RadialDistribution_MeanFrac_NPM1_12of50	1.1481947274155946	12	NPM1	0.9148772283747789	Close to center
e1170_exp09_c391_Airyscan_processed_e1170_exp09_c391_Airyscan_processed_S0_0_batch.tif	RadialDistribution_MeanFrac_NPM1_13of50	1.1661016903977213	13	NPM1	0.9889069430707068	Close to center
e1170_exp09_c391_Airyscan_processed_e1170_exp09_c391_Airyscan_processed_S0_0_batch.tif	RadialDistribution_MeanFrac_NPM1_14of50	1.166484230628538	14	NPM1	0.9904884141540689	Close to center
e1170_exp09_c391_Airyscan_processed_e1170_exp09_c391_Airyscan_processed_S0_0_batch.tif	RadialDistribution_MeanFrac_NPM1_15of50	1.1687849772455416	15	NPM1	1	Close to center
e1170_exp09_c391_Airyscan_processed_e1170_exp09_c391_Airyscan_processed_S0_0_batch.tif	RadialDistribution_MeanFrac_NPM1_1of50	0.92794294923059	1	NPM1	0.004327722208869815	Close to center
e1170_exp09_c391_Airyscan_processed_e1170_exp09_c391_Airyscan_processed_S0_0_batch.tif	RadialDistribution_MeanFrac_NPM1_2of50	0.9268961214573171	2	NPM1	0	Close to center
e1170_exp09_c391_Airyscan_processed_e1170_exp09_c391_Airyscan_processed_S0_0_batch.tif	RadialDistribution_MeanFrac_NPM1_3of50	0.94137325774606	3	NPM1	0.05985036491890991	Close to center
e1170_exp09_c391_Airyscan_processed_e1170_exp09_c391_Airyscan_processed_S0_0_batch.tif	RadialDistribution_MeanFrac_NPM1_4of50	0.9601627948412108	4	NPM1	0.13752875582254556	Close to center
e1170_exp09_c391_Airyscan_processed_e1170_exp09_c391_Airyscan_processed_S0_0_batch.tif	RadialDistribution_MeanFrac_NPM1_5of50	0.9886933618673862	5	NPM1	0.25547783178640115	Close to center
e1170_exp09_c391_Airyscan_processed_e1170_exp09_c391_Airyscan_processed_S0_0_batch.tif	RadialDistribution_MeanFrac_NPM1_6of50	1.0224815283140305	6	NPM1	0.3951625077775352	Close to center
e1170_exp09_c391_Airyscan_processed_e1170_exp09_c391_Airyscan_processed_S0_0_batch.tif	RadialDistribution_MeanFrac_NPM1_7of50	1.061837514512611	7	NPM1	0.5578652750064523	Close to center
e1170_exp09_c391_Airyscan_processed_e1170_exp09_c391_Airyscan_processed_S0_0_batch.tif	RadialDistribution_MeanFrac_NPM1_8of50	1.0822920456719978	8	NPM1	0.6424269679903357	Close to center
e1170_exp09_c391_Airyscan_processed_e1170_exp09_c391_Airyscan_processed_S0_0_batch.tif	RadialDistribution_MeanFrac_NPM1_9of50	1.111904740849743	9	NPM1	0.7648497025195827	Close to center
e1170_exp09_c391_Airyscan_processed_e1170_exp09_c391_Airyscan_processed_S10_10_batch.tif	RadialDistribution_MeanFrac_DNA_10of50	0.7782091780305314	10	H2B	0.2652972686481442	Close to center
e1170_exp09_c391_Airyscan_processed_e1170_exp09_c391_Airyscan_processed_S10_10_batch.tif	RadialDistribution_MeanFrac_DNA_11of50	0.7020972566472047	11	H2B	0.20546103962013987	Close to center
e1170_exp09_c391_Airyscan_processed_e1170_exp09_c391_Airyscan_processed_S10_10_batch.tif	RadialDistribution_MeanFrac_DNA_12of50	0.6170653464642148	12	H2B	0.13861226271470412	Close to center
e1170_exp09_c391_Airyscan_processed_e1170_exp09_c391_Airyscan_processed_S10_10_batch.tif	RadialDistribution_MeanFrac_DNA_13of50	0.5836491302413044	13	H2B	0.11234173464469009	Close to center
e1170_exp09_c391_Airyscan_processed_e1170_exp09_c391_Airyscan_processed_S10_10_batch.tif	RadialDistribution_MeanFrac_DNA_14of50	0.5037841047546866	14	H2B	0.04955496130498136	Close to center
e1170_exp09_c391_Airyscan_processed_e1170_exp09_c391_Airyscan_processed_S10_10_batch.tif	RadialDistribution_MeanFrac_DNA_15of50	0.4407499968192866	15	H2B	0	Close to center
e1170_exp09_c391_Airyscan_processed_e1170_exp09_c391_Airyscan_processed_S10_10_batch.tif	RadialDistribution_MeanFrac_DNA_1of50	1.712753975340478	1	H2B	1	Close to center
e1170_exp09_c391_Airyscan_processed_e1170_exp09_c391_Airyscan_processed_S10_10_batch.tif	RadialDistribution_MeanFrac_DNA_2of50	1.5893346577283645	2	H2B	0.9029725380610848	Close to center
e1170_exp09_c391_Airyscan_processed_e1170_exp09_c391_Airyscan_processed_S10_10_batch.tif	RadialDistribution_MeanFrac_DNA_3of50	1.513372221710682	3	H2B	0.8432538286070507	Close to center
e1170_exp09_c391_Airyscan_processed_e1170_exp09_c391_Airyscan_processed_S10_10_batch.tif	RadialDistribution_MeanFrac_DNA_4of50	1.431171068513336	4	H2B	0.7786304826227783	Close to center
e1170_exp09_c391_Airyscan_processed_e1170_exp09_c391_Airyscan_processed_S10_10_batch.tif	RadialDistribution_MeanFrac_DNA_5of50	1.3027001211037963	5	H2B	0.677631626032017	Close to center
e1170_exp09_c391_Airyscan_processed_e1170_exp09_c391_Airyscan_processed_S10_10_batch.tif	RadialDistribution_MeanFrac_DNA_6of50	1.2218714431423925	6	H2B	0.6140872666382878	Close to center
e1170_exp09_c391_Airyscan_processed_e1170_exp09_c391_Airyscan_processed_S10_10_batch.tif	RadialDistribution_MeanFrac_DNA_7of50	1.089241607876097	7	H2B	0.5098188543488165	Close to center
e1170_exp09_c391_Airyscan_processed_e1170_exp09_c391_Airyscan_processed_S10_10_batch.tif	RadialDistribution_MeanFrac_DNA_8of50	0.9779917213046724	8	H2B	0.4223585252539644	Close to center
e1170_exp09_c391_Airyscan_processed_e1170_exp09_c391_Airyscan_processed_S10_10_batch.tif	RadialDistribution_MeanFrac_DNA_9of50	0.895389843798326	9	H2B	0.357420145420925	Close to center
e1170_exp09_c391_Airyscan_processed_e1170_exp09_c391_Airyscan_processed_S10_10_batch.tif	RadialDistribution_MeanFrac_Ki67_10of50	1.1190613642992135	10	Ki67	1	Close to center
e1170_exp09_c391_Airyscan_processed_e1170_exp09_c391_Airyscan_processed_S10_10_batch.tif	RadialDistribution_MeanFrac_Ki67_11of50	1.113129170079299	11	Ki67	0.9723458645211703	Close to center
e1170_exp09_c391_Airyscan_processed_e1170_exp09_c391_Airyscan_processed_S10_10_batch.tif	RadialDistribution_MeanFrac_Ki67_12of50	1.0739802452820568	12	Ki67	0.7898451522958337	Close to center
e1170_exp09_c391_Airyscan_processed_e1170_exp09_c391_Airyscan_processed_S10_10_batch.tif	RadialDistribution_MeanFrac_Ki67_13of50	1.0368426389992125	13	Ki67	0.6167206122972106	Close to center
e1170_exp09_c391_Airyscan_processed_e1170_exp09_c391_Airyscan_processed_S10_10_batch.tif	RadialDistribution_MeanFrac_Ki67_14of50	0.9663688147862192	14	Ki67	0.28819248084210364	Close to center
e1170_exp09_c391_Airyscan_processed_e1170_exp09_c391_Airyscan_processed_S10_10_batch.tif	RadialDistribution_MeanFrac_Ki67_15of50	0.9045475450385836	15	Ki67	0	Close to center
e1170_exp09_c391_Airyscan_processed_e1170_exp09_c391_Airyscan_processed_S10_10_batch.tif	RadialDistribution_MeanFrac_Ki67_1of50	1.09073466773073	1	Ki67	0.8679493159642677	Close to center
e1170_exp09_c391_Airyscan_processed_e1170_exp09_c391_Airyscan_processed_S10_10_batch.tif	RadialDistribution_MeanFrac_Ki67_2of50	1.029718206416712	2	Ki67	0.5835086140816348	Close to center
e1170_exp09_c391_Airyscan_processed_e1170_exp09_c391_Airyscan_processed_S10_10_batch.tif	RadialDistribution_MeanFrac_Ki67_3of50	1.0153080761783573	3	Ki67	0.5163328475598203	Close to center
e1170_exp09_c391_Airyscan_processed_e1170_exp09_c391_Airyscan_processed_S10_10_batch.tif	RadialDistribution_MeanFrac_Ki67_4of50	1.0586285139050575	4	Ki67	0.7182799196692716	Close to center
e1170_exp09_c391_Airyscan_processed_e1170_exp09_c391_Airyscan_processed_S10_10_batch.tif	RadialDistribution_MeanFrac_Ki67_5of50	1.0503822070418851	5	Ki67	0.6798380752622531	Close to center
e1170_exp09_c391_Airyscan_processed_e1170_exp09_c391_Airyscan_processed_S10_10_batch.tif	RadialDistribution_MeanFrac_Ki67_6of50	1.0773758665299302	6	Ki67	0.8056745345686271	Close to center
e1170_exp09_c391_Airyscan_processed_e1170_exp09_c391_Airyscan_processed_S10_10_batch.tif	RadialDistribution_MeanFrac_Ki67_7of50	1.073540253980555	7	Ki67	0.7877940429406493	Close to center
e1170_exp09_c391_Airyscan_processed_e1170_exp09_c391_Airyscan_processed_S10_10_batch.tif	RadialDistribution_MeanFrac_Ki67_8of50	1.0927296122227037	8	Ki67	0.877249157339755	Close to center
e1170_exp09_c391_Airyscan_processed_e1170_exp09_c391_Airyscan_processed_S10_10_batch.tif	RadialDistribution_MeanFrac_Ki67_9of50	1.1166748178667243	9	Ki67	0.9888746261629436	Close to center
e1170_exp09_c391_Airyscan_processed_e1170_exp09_c391_Airyscan_processed_S10_10_batch.tif	RadialDistribution_MeanFrac_NPM1_10of50	1.1241578836651205	10	NPM1	0.7216700209633788	Close to center
e1170_exp09_c391_Airyscan_processed_e1170_exp09_c391_Airyscan_processed_S10_10_batch.tif	RadialDistribution_MeanFrac_NPM1_11of50	1.13363492181375	11	NPM1	0.746376522075867	Close to center
e1170_exp09_c391_Airyscan_processed_e1170_exp09_c391_Airyscan_processed_S10_10_batch.tif	RadialDistribution_MeanFrac_NPM1_12of50	1.1618106619262667	12	NPM1	0.8198302682271091	Close to center
e1170_exp09_c391_Airyscan_processed_e1170_exp09_c391_Airyscan_processed_S10_10_batch.tif	RadialDistribution_MeanFrac_NPM1_13of50	1.1833316299163574	13	NPM1	0.8759351198959705	Close to center
e1170_exp09_c391_Airyscan_processed_e1170_exp09_c391_Airyscan_processed_S10_10_batch.tif	RadialDistribution_MeanFrac_NPM1_14of50	1.2042176436843623	14	NPM1	0.930384655109594	Close to center
e1170_exp09_c391_Airyscan_processed_e1170_exp09_c391_Airyscan_processed_S10_10_batch.tif	RadialDistribution_MeanFrac_NPM1_15of50	1.2309210314385637	15	NPM1	1	Close to center
e1170_exp09_c391_Airyscan_processed_e1170_exp09_c391_Airyscan_processed_S10_10_batch.tif	RadialDistribution_MeanFrac_NPM1_1of50	0.8648914239546419	1	NPM1	0.045766117780914356	Close to center
e1170_exp09_c391_Airyscan_processed_e1170_exp09_c391_Airyscan_processed_S10_10_batch.tif	RadialDistribution_MeanFrac_NPM1_2of50	0.8624001469214374	2	NPM1	0.039271394658871805	Close to center
e1170_exp09_c391_Airyscan_processed_e1170_exp09_c391_Airyscan_processed_S10_10_batch.tif	RadialDistribution_MeanFrac_NPM1_3of50	0.8473362370769191	3	NPM1	0	Close to center
e1170_exp09_c391_Airyscan_processed_e1170_exp09_c391_Airyscan_processed_S10_10_batch.tif	RadialDistribution_MeanFrac_NPM1_4of50	0.9214840078859736	4	NPM1	0.19330216395164992	Close to center
e1170_exp09_c391_Airyscan_processed_e1170_exp09_c391_Airyscan_processed_S10_10_batch.tif	RadialDistribution_MeanFrac_NPM1_5of50	0.944736943879132	5	NPM1	0.25392223110487355	Close to center
e1170_exp09_c391_Airyscan_processed_e1170_exp09_c391_Airyscan_processed_S10_10_batch.tif	RadialDistribution_MeanFrac_NPM1_6of50	0.9880990851784603	6	NPM1	0.366966705069205	Close to center
e1170_exp09_c391_Airyscan_processed_e1170_exp09_c391_Airyscan_processed_S10_10_batch.tif	RadialDistribution_MeanFrac_NPM1_7of50	1.034370380740744	7	NPM1	0.4875953020376735	Close to center
e1170_exp09_c391_Airyscan_processed_e1170_exp09_c391_Airyscan_processed_S10_10_batch.tif	RadialDistribution_MeanFrac_NPM1_8of50	1.0619544402505516	8	NPM1	0.5595065454322729	Close to center
e1170_exp09_c391_Airyscan_processed_e1170_exp09_c391_Airyscan_processed_S10_10_batch.tif	RadialDistribution_MeanFrac_NPM1_9of50	1.103490136307122	9	NPM1	0.6677895031175306	Close to center
e1170_exp09_c391_Airyscan_processed_e1170_exp09_c391_Airyscan_processed_S11_11_batch.tif	RadialDistribution_MeanFrac_DNA_10of50	0.8982615407152488	10	H2B	0.22425203933221294	Close to center
e1170_exp09_c391_Airyscan_processed_e1170_exp09_c391_Airyscan_processed_S11_11_batch.tif	RadialDistribution_MeanFrac_DNA_11of50	0.8433093566141182	11	H2B	0.1658183630003073	Close to center
e1170_exp09_c391_Airyscan_processed_e1170_exp09_c391_Airyscan_processed_S11_11_batch.tif	RadialDistribution_MeanFrac_DNA_12of50	0.7915391907926637	12	H2B	0.11076830151971695	Close to center
e1170_exp09_c391_Airyscan_processed_e1170_exp09_c391_Airyscan_processed_S11_11_batch.tif	RadialDistribution_MeanFrac_DNA_13of50	0.752064294303163	13	H2B	0.0687924754004508	Close to center
e1170_exp09_c391_Airyscan_processed_e1170_exp09_c391_Airyscan_processed_S11_11_batch.tif	RadialDistribution_MeanFrac_DNA_14of50	0.7197198335621752	14	H2B	0.03439883334628488	Close to center
e1170_exp09_c391_Airyscan_processed_e1170_exp09_c391_Airyscan_processed_S11_11_batch.tif	RadialDistribution_MeanFrac_DNA_15of50	0.6873704908274784	15	H2B	0	Close to center
e1170_exp09_c391_Airyscan_processed_e1170_exp09_c391_Airyscan_processed_S11_11_batch.tif	RadialDistribution_MeanFrac_DNA_1of50	1.6277902547492271	1	H2B	1	Close to center
e1170_exp09_c391_Airyscan_processed_e1170_exp09_c391_Airyscan_processed_S11_11_batch.tif	RadialDistribution_MeanFrac_DNA_2of50	1.621090215331224	2	H2B	0.9928754799983548	Close to center
e1170_exp09_c391_Airyscan_processed_e1170_exp09_c391_Airyscan_processed_S11_11_batch.tif	RadialDistribution_MeanFrac_DNA_3of50	1.5383252739763158	3	H2B	0.9048669708941213	Close to center
e1170_exp09_c391_Airyscan_processed_e1170_exp09_c391_Airyscan_processed_S11_11_batch.tif	RadialDistribution_MeanFrac_DNA_4of50	1.418137912186041	4	H2B	0.7770651462184379	Close to center
e1170_exp09_c391_Airyscan_processed_e1170_exp09_c391_Airyscan_processed_S11_11_batch.tif	RadialDistribution_MeanFrac_DNA_5of50	1.298622068837531	5	H2B	0.6499773839939355	Close to center
e1170_exp09_c391_Airyscan_processed_e1170_exp09_c391_Airyscan_processed_S11_11_batch.tif	RadialDistribution_MeanFrac_DNA_6of50	1.190909642775611	6	H2B	0.5354408438294279	Close to center
e1170_exp09_c391_Airyscan_processed_e1170_exp09_c391_Airyscan_processed_S11_11_batch.tif	RadialDistribution_MeanFrac_DNA_7of50	1.1035055176443298	7	H2B	0.44249923574711003	Close to center
e1170_exp09_c391_Airyscan_processed_e1170_exp09_c391_Airyscan_processed_S11_11_batch.tif	RadialDistribution_MeanFrac_DNA_8of50	1.0313453910095378	8	H2B	0.3657674087448052	Close to center
e1170_exp09_c391_Airyscan_processed_e1170_exp09_c391_Airyscan_processed_S11_11_batch.tif	RadialDistribution_MeanFrac_DNA_9of50	0.9677491135990568	9	H2B	0.29814199310565365	Close to center
e1170_exp09_c391_Airyscan_processed_e1170_exp09_c391_Airyscan_processed_S11_11_batch.tif	RadialDistribution_MeanFrac_Ki67_10of50	1.0160409584227903	10	Ki67	0.2340899458842662	Close to center
e1170_exp09_c391_Airyscan_processed_e1170_exp09_c391_Airyscan_processed_S11_11_batch.tif	RadialDistribution_MeanFrac_Ki67_11of50	0.9763438098183496	11	Ki67	0.11413595033891243	Close to center
e1170_exp09_c391_Airyscan_processed_e1170_exp09_c391_Airyscan_processed_S11_11_batch.tif	RadialDistribution_MeanFrac_Ki67_12of50	0.964194134661662	12	Ki67	0.07742293363977958	Close to center
e1170_exp09_c391_Airyscan_processed_e1170_exp09_c391_Airyscan_processed_S11_11_batch.tif	RadialDistribution_MeanFrac_Ki67_13of50	0.940820610304041	13	Ki67	0.006794494690397336	Close to center
e1170_exp09_c391_Airyscan_processed_e1170_exp09_c391_Airyscan_processed_S11_11_batch.tif	RadialDistribution_MeanFrac_Ki67_14of50	0.9385720643995004	14	Ki67	0	Close to center
e1170_exp09_c391_Airyscan_processed_e1170_exp09_c391_Airyscan_processed_S11_11_batch.tif	RadialDistribution_MeanFrac_Ki67_15of50	0.9410419702216278	15	Ki67	0.0074633842076954416	Close to center
e1170_exp09_c391_Airyscan_processed_e1170_exp09_c391_Airyscan_processed_S11_11_batch.tif	RadialDistribution_MeanFrac_Ki67_1of50	1.2695085073580137	1	Ki67	1	Close to center
e1170_exp09_c391_Airyscan_processed_e1170_exp09_c391_Airyscan_processed_S11_11_batch.tif	RadialDistribution_MeanFrac_Ki67_2of50	1.2308397982295332	2	Ki67	0.8831536690767898	Close to center
e1170_exp09_c391_Airyscan_processed_e1170_exp09_c391_Airyscan_processed_S11_11_batch.tif	RadialDistribution_MeanFrac_Ki67_3of50	1.2260844222326732	3	Ki67	0.8687842150681961	Close to center
e1170_exp09_c391_Airyscan_processed_e1170_exp09_c391_Airyscan_processed_S11_11_batch.tif	RadialDistribution_MeanFrac_Ki67_4of50	1.2144034540989523	4	Ki67	0.833487503623258	Close to center
e1170_exp09_c391_Airyscan_processed_e1170_exp09_c391_Airyscan_processed_S11_11_batch.tif	RadialDistribution_MeanFrac_Ki67_5of50	1.1743850845237938	5	Ki67	0.7125628655948758	Close to center
e1170_exp09_c391_Airyscan_processed_e1170_exp09_c391_Airyscan_processed_S11_11_batch.tif	RadialDistribution_MeanFrac_Ki67_6of50	1.1530832183372226	6	Ki67	0.6481944146737979	Close to center
e1170_exp09_c391_Airyscan_processed_e1170_exp09_c391_Airyscan_processed_S11_11_batch.tif	RadialDistribution_MeanFrac_Ki67_7of50	1.1206152139940793	7	Ki67	0.5500849285957912	Close to center
e1170_exp09_c391_Airyscan_processed_e1170_exp09_c391_Airyscan_processed_S11_11_batch.tif	RadialDistribution_MeanFrac_Ki67_8of50	1.077173125804249	8	Ki67	0.41881474329535784	Close to center
e1170_exp09_c391_Airyscan_processed_e1170_exp09_c391_Airyscan_processed_S11_11_batch.tif	RadialDistribution_MeanFrac_Ki67_9of50	1.0407322356954762	9	Ki67	0.3087002760490262	Close to center
e1170_exp09_c391_Airyscan_processed_e1170_exp09_c391_Airyscan_processed_S11_11_batch.tif	RadialDistribution_MeanFrac_NPM1_10of50	1.1280270276406184	10	NPM1	0.9065728058664217	Close to center
e1170_exp09_c391_Airyscan_processed_e1170_exp09_c391_Airyscan_processed_S11_11_batch.tif	RadialDistribution_MeanFrac_NPM1_11of50	1.109438728685708	11	NPM1	0.575449027607838	Close to center
e1170_exp09_c391_Airyscan_processed_e1170_exp09_c391_Airyscan_processed_S11_11_batch.tif	RadialDistribution_MeanFrac_NPM1_12of50	1.0973142604376964	12	NPM1	0.35946908531208294	Close to center
e1170_exp09_c391_Airyscan_processed_e1170_exp09_c391_Airyscan_processed_S11_11_batch.tif	RadialDistribution_MeanFrac_NPM1_13of50	1.0862249416358147	13	NPM1	0.16192883975760702	Close to center
e1170_exp09_c391_Airyscan_processed_e1170_exp09_c391_Airyscan_processed_S11_11_batch.tif	RadialDistribution_MeanFrac_NPM1_14of50	1.098396744070543	14	NPM1	0.37875197242729075	Close to center
e1170_exp09_c391_Airyscan_processed_e1170_exp09_c391_Airyscan_processed_S11_11_batch.tif	RadialDistribution_MeanFrac_NPM1_15of50	1.1074925735141028	15	NPM1	0.5407810757386253	Close to center
e1170_exp09_c391_Airyscan_processed_e1170_exp09_c391_Airyscan_processed_S11_11_batch.tif	RadialDistribution_MeanFrac_NPM1_1of50	1.0816566370507863	1	NPM1	0.08055107205008757	Close to center
e1170_exp09_c391_Airyscan_processed_e1170_exp09_c391_Airyscan_processed_S11_11_batch.tif	RadialDistribution_MeanFrac_NPM1_2of50	1.0771347406884046	2	NPM1	0	Close to center
e1170_exp09_c391_Airyscan_processed_e1170_exp09_c391_Airyscan_processed_S11_11_batch.tif	RadialDistribution_MeanFrac_NPM1_3of50	1.1041910513386042	3	NPM1	0.481969212457999	Close to center
e1170_exp09_c391_Airyscan_processed_e1170_exp09_c391_Airyscan_processed_S11_11_batch.tif	RadialDistribution_MeanFrac_NPM1_4of50	1.095293770167199	4	NPM1	0.32347696070053616	Close to center
e1170_exp09_c391_Airyscan_processed_e1170_exp09_c391_Airyscan_processed_S11_11_batch.tif	RadialDistribution_MeanFrac_NPM1_5of50	1.1254661303474618	5	NPM1	0.8609541083460565	Close to center
e1170_exp09_c391_Airyscan_processed_e1170_exp09_c391_Airyscan_processed_S11_11_batch.tif	RadialDistribution_MeanFrac_NPM1_6of50	1.1276439618929994	6	NPM1	0.8997490411970074	Close to center
e1170_exp09_c391_Airyscan_processed_e1170_exp09_c391_Airyscan_processed_S11_11_batch.tif	RadialDistribution_MeanFrac_NPM1_7of50	1.1203850036530982	7	NPM1	0.770441153237609	Close to center
e1170_exp09_c391_Airyscan_processed_e1170_exp09_c391_Airyscan_processed_S11_11_batch.tif	RadialDistribution_MeanFrac_NPM1_8of50	1.1332717510011896	8	NPM1	1	Close to center
e1170_exp09_c391_Airyscan_processed_e1170_exp09_c391_Airyscan_processed_S11_11_batch.tif	RadialDistribution_MeanFrac_NPM1_9of50	1.1251918634202525	9	NPM1	0.8560684379891713	Close to center
e1170_exp09_c391_Airyscan_processed_e1170_exp09_c391_Airyscan_processed_S12_12_batch.tif	RadialDistribution_MeanFrac_DNA_10of50	0.8875406357910716	10	H2B	0.27734213231013116	Close to center
e1170_exp09_c391_Airyscan_processed_e1170_exp09_c391_Airyscan_processed_S12_12_batch.tif	RadialDistribution_MeanFrac_DNA_11of50	0.8186296687028279	11	H2B	0.20802239657558524	Close to center
e1170_exp09_c391_Airyscan_processed_e1170_exp09_c391_Airyscan_processed_S12_12_batch.tif	RadialDistribution_MeanFrac_DNA_12of50	0.751409049371599	12	H2B	0.14040303546596217	Close to center
e1170_exp09_c391_Airyscan_processed_e1170_exp09_c391_Airyscan_processed_S12_12_batch.tif	RadialDistribution_MeanFrac_DNA_13of50	0.696785635407155	13	H2B	0.08545560429604104	Close to center
e1170_exp09_c391_Airyscan_processed_e1170_exp09_c391_Airyscan_processed_S12_12_batch.tif	RadialDistribution_MeanFrac_DNA_14of50	0.6539006384045761	14	H2B	0.04231622046779228	Close to center
e1170_exp09_c391_Airyscan_processed_e1170_exp09_c391_Airyscan_processed_S12_12_batch.tif	RadialDistribution_MeanFrac_DNA_15of50	0.6118339506849104	15	H2B	0	Close to center
e1170_exp09_c391_Airyscan_processed_e1170_exp09_c391_Airyscan_processed_S12_12_batch.tif	RadialDistribution_MeanFrac_DNA_1of50	1.6059370925683758	1	H2B	1	Close to center
e1170_exp09_c391_Airyscan_processed_e1170_exp09_c391_Airyscan_processed_S12_12_batch.tif	RadialDistribution_MeanFrac_DNA_2of50	1.605529419192888	2	H2B	0.9995899083723693	Close to center
e1170_exp09_c391_Airyscan_processed_e1170_exp09_c391_Airyscan_processed_S12_12_batch.tif	RadialDistribution_MeanFrac_DNA_3of50	1.5238831990474997	3	H2B	0.91745937613132	Close to center
e1170_exp09_c391_Airyscan_processed_e1170_exp09_c391_Airyscan_processed_S12_12_batch.tif	RadialDistribution_MeanFrac_DNA_4of50	1.4538646095431702	4	H2B	0.8470254477447046	Close to center
e1170_exp09_c391_Airyscan_processed_e1170_exp09_c391_Airyscan_processed_S12_12_batch.tif	RadialDistribution_MeanFrac_DNA_5of50	1.3867202438460422	5	H2B	0.7794827925933349	Close to center
e1170_exp09_c391_Airyscan_processed_e1170_exp09_c391_Airyscan_processed_S12_12_batch.tif	RadialDistribution_MeanFrac_DNA_6of50	1.222226947348111	6	H2B	0.6140137486204168	Close to center
e1170_exp09_c391_Airyscan_processed_e1170_exp09_c391_Airyscan_processed_S12_12_batch.tif	RadialDistribution_MeanFrac_DNA_7of50	1.1171847627691056	7	H2B	0.5083484708907955	Close to center
e1170_exp09_c391_Airyscan_processed_e1170_exp09_c391_Airyscan_processed_S12_12_batch.tif	RadialDistribution_MeanFrac_DNA_8of50	1.0205944127454765	8	H2B	0.4111851626241851	Close to center
e1170_exp09_c391_Airyscan_processed_e1170_exp09_c391_Airyscan_processed_S12_12_batch.tif	RadialDistribution_MeanFrac_DNA_9of50	0.941529623393128	9	H2B	0.3316513738036917	Close to center
e1170_exp09_c391_Airyscan_processed_e1170_exp09_c391_Airyscan_processed_S12_12_batch.tif	RadialDistribution_MeanFrac_Ki67_10of50	1.075306580369201	10	Ki67	0.3543809998920326	Close to center
e1170_exp09_c391_Airyscan_processed_e1170_exp09_c391_Airyscan_processed_S12_12_batch.tif	RadialDistribution_MeanFrac_Ki67_11of50	1.01508753498617	11	Ki67	0.24997187121554698	Close to center
e1170_exp09_c391_Airyscan_processed_e1170_exp09_c391_Airyscan_processed_S12_12_batch.tif	RadialDistribution_MeanFrac_Ki67_12of50	0.9642256232782688	12	Ki67	0.1617863503315054	Close to center
e1170_exp09_c391_Airyscan_processed_e1170_exp09_c391_Airyscan_processed_S12_12_batch.tif	RadialDistribution_MeanFrac_Ki67_13of50	0.9349831961572256	13	Ki67	0.11108517570022998	Close to center
e1170_exp09_c391_Airyscan_processed_e1170_exp09_c391_Airyscan_processed_S12_12_batch.tif	RadialDistribution_MeanFrac_Ki67_14of50	0.90074846875496	14	Ki67	0.05172823910629996	Close to center
e1170_exp09_c391_Airyscan_processed_e1170_exp09_c391_Airyscan_processed_S12_12_batch.tif	RadialDistribution_MeanFrac_Ki67_15of50	0.87091367156995	15	Ki67	0	Close to center
e1170_exp09_c391_Airyscan_processed_e1170_exp09_c391_Airyscan_processed_S12_12_batch.tif	RadialDistribution_MeanFrac_Ki67_1of50	1.3881917959321848	1	Ki67	0.8968683894694672	Close to center
e1170_exp09_c391_Airyscan_processed_e1170_exp09_c391_Airyscan_processed_S12_12_batch.tif	RadialDistribution_MeanFrac_Ki67_2of50	1.4476740195048627	2	Ki67	1	Close to center
e1170_exp09_c391_Airyscan_processed_e1170_exp09_c391_Airyscan_processed_S12_12_batch.tif	RadialDistribution_MeanFrac_Ki67_3of50	1.4065589464685735	3	Ki67	0.9287137661534786	Close to center
e1170_exp09_c391_Airyscan_processed_e1170_exp09_c391_Airyscan_processed_S12_12_batch.tif	RadialDistribution_MeanFrac_Ki67_4of50	1.3399353505231812	4	Ki67	0.8132002843686477	Close to center
e1170_exp09_c391_Airyscan_processed_e1170_exp09_c391_Airyscan_processed_S12_12_batch.tif	RadialDistribution_MeanFrac_Ki67_5of50	1.3236679583319464	5	Ki67	0.7849955156991645	Close to center
e1170_exp09_c391_Airyscan_processed_e1170_exp09_c391_Airyscan_processed_S12_12_batch.tif	RadialDistribution_MeanFrac_Ki67_6of50	1.2889454792263586	6	Ki67	0.7247929042854093	Close to center
e1170_exp09_c391_Airyscan_processed_e1170_exp09_c391_Airyscan_processed_S12_12_batch.tif	RadialDistribution_MeanFrac_Ki67_7of50	1.2219943587168254	7	Ki67	0.6087115530807862	Close to center
e1170_exp09_c391_Airyscan_processed_e1170_exp09_c391_Airyscan_processed_S12_12_batch.tif	RadialDistribution_MeanFrac_Ki67_8of50	1.1867818038186062	8	Ki67	0.547659237289145	Close to center
e1170_exp09_c391_Airyscan_processed_e1170_exp09_c391_Airyscan_processed_S12_12_batch.tif	RadialDistribution_MeanFrac_Ki67_9of50	1.1355294641024916	9	Ki67	0.4587967835861063	Close to center
e1170_exp09_c391_Airyscan_processed_e1170_exp09_c391_Airyscan_processed_S12_12_batch.tif	RadialDistribution_MeanFrac_NPM1_10of50	1.1725621872828769	10	NPM1	0.8841520703893659	Close to center
e1170_exp09_c391_Airyscan_processed_e1170_exp09_c391_Airyscan_processed_S12_12_batch.tif	RadialDistribution_MeanFrac_NPM1_11of50	1.1791673077561178	11	NPM1	0.9270408394434179	Close to center
e1170_exp09_c391_Airyscan_processed_e1170_exp09_c391_Airyscan_processed_S12_12_batch.tif	RadialDistribution_MeanFrac_NPM1_12of50	1.1871058513824349	12	NPM1	0.9785878726268369	Close to center
e1170_exp09_c391_Airyscan_processed_e1170_exp09_c391_Airyscan_processed_S12_12_batch.tif	RadialDistribution_MeanFrac_NPM1_13of50	1.1904034438293032	13	NPM1	1	Close to center
e1170_exp09_c391_Airyscan_processed_e1170_exp09_c391_Airyscan_processed_S12_12_batch.tif	RadialDistribution_MeanFrac_NPM1_14of50	1.188596439896558	14	NPM1	0.9882666524153128	Close to center
e1170_exp09_c391_Airyscan_processed_e1170_exp09_c391_Airyscan_processed_S12_12_batch.tif	RadialDistribution_MeanFrac_NPM1_15of50	1.1869020107833008	15	NPM1	0.9772642824795387	Close to center
e1170_exp09_c391_Airyscan_processed_e1170_exp09_c391_Airyscan_processed_S12_12_batch.tif	RadialDistribution_MeanFrac_NPM1_1of50	1.0363976138900808	1	NPM1	0	Close to center
e1170_exp09_c391_Airyscan_processed_e1170_exp09_c391_Airyscan_processed_S12_12_batch.tif	RadialDistribution_MeanFrac_NPM1_2of50	1.0444873226140274	2	NPM1	0.052528587568010994	Close to center
e1170_exp09_c391_Airyscan_processed_e1170_exp09_c391_Airyscan_processed_S12_12_batch.tif	RadialDistribution_MeanFrac_NPM1_3of50	1.0578637569026348	3	NPM1	0.13938526236977852	Close to center
e1170_exp09_c391_Airyscan_processed_e1170_exp09_c391_Airyscan_processed_S12_12_batch.tif	RadialDistribution_MeanFrac_NPM1_4of50	1.0729191722047435	4	NPM1	0.2371439985685983	Close to center
e1170_exp09_c391_Airyscan_processed_e1170_exp09_c391_Airyscan_processed_S12_12_batch.tif	RadialDistribution_MeanFrac_NPM1_5of50	1.0890349632470342	5	NPM1	0.3417880308669254	Close to center
e1170_exp09_c391_Airyscan_processed_e1170_exp09_c391_Airyscan_processed_S12_12_batch.tif	RadialDistribution_MeanFrac_NPM1_6of50	1.120338341388346	6	NPM1	0.545049025295939	Close to center
e1170_exp09_c391_Airyscan_processed_e1170_exp09_c391_Airyscan_processed_S12_12_batch.tif	RadialDistribution_MeanFrac_NPM1_7of50	1.1443866364595174	7	NPM1	0.7012008740971297	Close to center
e1170_exp09_c391_Airyscan_processed_e1170_exp09_c391_Airyscan_processed_S12_12_batch.tif	RadialDistribution_MeanFrac_NPM1_8of50	1.1534821873840988	8	NPM1	0.7602606572765773	Close to center
e1170_exp09_c391_Airyscan_processed_e1170_exp09_c391_Airyscan_processed_S12_12_batch.tif	RadialDistribution_MeanFrac_NPM1_9of50	1.1591096577618845	9	NPM1	0.7968012894072344	Close to center
e1170_exp09_c391_Airyscan_processed_e1170_exp09_c391_Airyscan_processed_S15_15_batch.tif	RadialDistribution_MeanFrac_DNA_10of50	1.1248243736381347	10	H2B	0.2794377594090694	Close to center
e1170_exp09_c391_Airyscan_processed_e1170_exp09_c391_Airyscan_processed_S15_15_batch.tif	RadialDistribution_MeanFrac_DNA_11of50	1.0261329231575702	11	H2B	0.20408668985376952	Close to center
e1170_exp09_c391_Airyscan_processed_e1170_exp09_c391_Airyscan_processed_S15_15_batch.tif	RadialDistribution_MeanFrac_DNA_12of50	0.9159705171551664	12	H2B	0.11997752865848425	Close to center
e1170_exp09_c391_Airyscan_processed_e1170_exp09_c391_Airyscan_processed_S15_15_batch.tif	RadialDistribution_MeanFrac_DNA_13of50	0.8263442001364071	13	H2B	0.05154770201411996	Close to center
e1170_exp09_c391_Airyscan_processed_e1170_exp09_c391_Airyscan_processed_S15_15_batch.tif	RadialDistribution_MeanFrac_DNA_14of50	0.7850209707209427	14	H2B	0.01999735475736879	Close to center
e1170_exp09_c391_Airyscan_processed_e1170_exp09_c391_Airyscan_processed_S15_15_batch.tif	RadialDistribution_MeanFrac_DNA_15of50	0.7588293325872497	15	H2B	0	Close to center
e1170_exp09_c391_Airyscan_processed_e1170_exp09_c391_Airyscan_processed_S15_15_batch.tif	RadialDistribution_MeanFrac_DNA_1of50	2.068584470278231	1	H2B	1	Close to center
e1170_exp09_c391_Airyscan_processed_e1170_exp09_c391_Airyscan_processed_S15_15_batch.tif	RadialDistribution_MeanFrac_DNA_2of50	1.9391443486628677	2	H2B	0.901172274198093	Close to center
e1170_exp09_c391_Airyscan_processed_e1170_exp09_c391_Airyscan_processed_S15_15_batch.tif	RadialDistribution_MeanFrac_DNA_3of50	1.9792241821361527	3	H2B	0.9317732867995349	Close to center
e1170_exp09_c391_Airyscan_processed_e1170_exp09_c391_Airyscan_processed_S15_15_batch.tif	RadialDistribution_MeanFrac_DNA_4of50	1.8572713706595496	4	H2B	0.8386621334494526	Close to center
e1170_exp09_c391_Airyscan_processed_e1170_exp09_c391_Airyscan_processed_S15_15_batch.tif	RadialDistribution_MeanFrac_DNA_5of50	1.7989311953072724	5	H2B	0.7941193226038106	Close to center
e1170_exp09_c391_Airyscan_processed_e1170_exp09_c391_Airyscan_processed_S15_15_batch.tif	RadialDistribution_MeanFrac_DNA_6of50	1.6462283562760915	6	H2B	0.677530477378598	Close to center
e1170_exp09_c391_Airyscan_processed_e1170_exp09_c391_Airyscan_processed_S15_15_batch.tif	RadialDistribution_MeanFrac_DNA_7of50	1.5139185567009554	7	H2B	0.5765117481767487	Close to center
e1170_exp09_c391_Airyscan_processed_e1170_exp09_c391_Airyscan_processed_S15_15_batch.tif	RadialDistribution_MeanFrac_DNA_8of50	1.3834674302487655	8	H2B	0.47691211867488054	Close to center
e1170_exp09_c391_Airyscan_processed_e1170_exp09_c391_Airyscan_processed_S15_15_batch.tif	RadialDistribution_MeanFrac_DNA_9of50	1.2782892858693504	9	H2B	0.39660844865848516	Close to center
e1170_exp09_c391_Airyscan_processed_e1170_exp09_c391_Airyscan_processed_S15_15_batch.tif	RadialDistribution_MeanFrac_Ki67_10of50	1.136459582433876	10	Ki67	0.20445636966225114	Close to center
e1170_exp09_c391_Airyscan_processed_e1170_exp09_c391_Airyscan_processed_S15_15_batch.tif	RadialDistribution_MeanFrac_Ki67_11of50	1.0933834949124042	11	Ki67	0.11327041513556518	Close to center
e1170_exp09_c391_Airyscan_processed_e1170_exp09_c391_Airyscan_processed_S15_15_batch.tif	RadialDistribution_MeanFrac_Ki67_12of50	1.0461276600687592	12	Ki67	0.013236529629475828	Close to center
e1170_exp09_c391_Airyscan_processed_e1170_exp09_c391_Airyscan_processed_S15_15_batch.tif	RadialDistribution_MeanFrac_Ki67_13of50	1.0398747463194933	13	Ki67	0	Close to center
e1170_exp09_c391_Airyscan_processed_e1170_exp09_c391_Airyscan_processed_S15_15_batch.tif	RadialDistribution_MeanFrac_Ki67_14of50	1.056184577201734	14	Ki67	0.034525593728181876	Close to center
e1170_exp09_c391_Airyscan_processed_e1170_exp09_c391_Airyscan_processed_S15_15_batch.tif	RadialDistribution_MeanFrac_Ki67_15of50	1.0482713758960556	15	Ki67	0.017774471332016546	Close to center
e1170_exp09_c391_Airyscan_processed_e1170_exp09_c391_Airyscan_processed_S15_15_batch.tif	RadialDistribution_MeanFrac_Ki67_1of50	1.5122730202100774	1	Ki67	1	Close to center
e1170_exp09_c391_Airyscan_processed_e1170_exp09_c391_Airyscan_processed_S15_15_batch.tif	RadialDistribution_MeanFrac_Ki67_2of50	1.441836988925398	2	Ki67	0.850896933418953	Close to center
e1170_exp09_c391_Airyscan_processed_e1170_exp09_c391_Airyscan_processed_S15_15_batch.tif	RadialDistribution_MeanFrac_Ki67_3of50	1.4982505082907536	3	Ki67	0.9703163354009806	Close to center
e1170_exp09_c391_Airyscan_processed_e1170_exp09_c391_Airyscan_processed_S15_15_batch.tif	RadialDistribution_MeanFrac_Ki67_4of50	1.406632638645288	4	Ki67	0.7763743277579006	Close to center
e1170_exp09_c391_Airyscan_processed_e1170_exp09_c391_Airyscan_processed_S15_15_batch.tif	RadialDistribution_MeanFrac_Ki67_5of50	1.4016165369362945	5	Ki67	0.7657559534194808	Close to center
e1170_exp09_c391_Airyscan_processed_e1170_exp09_c391_Airyscan_processed_S15_15_batch.tif	RadialDistribution_MeanFrac_Ki67_6of50	1.3225156357404368	6	Ki67	0.5983105888452257	Close to center
e1170_exp09_c391_Airyscan_processed_e1170_exp09_c391_Airyscan_processed_S15_15_batch.tif	RadialDistribution_MeanFrac_Ki67_7of50	1.270532806328714	7	Ki67	0.48827032772487494	Close to center
e1170_exp09_c391_Airyscan_processed_e1170_exp09_c391_Airyscan_processed_S15_15_batch.tif	RadialDistribution_MeanFrac_Ki67_8of50	1.20975453844286	8	Ki67	0.35961137352232153	Close to center
e1170_exp09_c391_Airyscan_processed_e1170_exp09_c391_Airyscan_processed_S15_15_batch.tif	RadialDistribution_MeanFrac_Ki67_9of50	1.2029766524398042	9	Ki67	0.3452635522501682	Close to center
e1170_exp09_c391_Airyscan_processed_e1170_exp09_c391_Airyscan_processed_S15_15_batch.tif	RadialDistribution_MeanFrac_NPM1_10of50	1.1739866753130284	10	NPM1	0.8619605835940635	Close to center
e1170_exp09_c391_Airyscan_processed_e1170_exp09_c391_Airyscan_processed_S15_15_batch.tif	RadialDistribution_MeanFrac_NPM1_11of50	1.1913164507383285	11	NPM1	0.9497119104999724	Close to center
e1170_exp09_c391_Airyscan_processed_e1170_exp09_c391_Airyscan_processed_S15_15_batch.tif	RadialDistribution_MeanFrac_NPM1_12of50	1.201247711362311	12	NPM1	1	Close to center
e1170_exp09_c391_Airyscan_processed_e1170_exp09_c391_Airyscan_processed_S15_15_batch.tif	RadialDistribution_MeanFrac_NPM1_13of50	1.1942416844862074	13	NPM1	0.964524170704543	Close to center
e1170_exp09_c391_Airyscan_processed_e1170_exp09_c391_Airyscan_processed_S15_15_batch.tif	RadialDistribution_MeanFrac_NPM1_14of50	1.1724724806598736	14	NPM1	0.8542932834273126	Close to center
e1170_exp09_c391_Airyscan_processed_e1170_exp09_c391_Airyscan_processed_S15_15_batch.tif	RadialDistribution_MeanFrac_NPM1_15of50	1.1734115901736295	15	NPM1	0.859048573321129	Close to center
e1170_exp09_c391_Airyscan_processed_e1170_exp09_c391_Airyscan_processed_S15_15_batch.tif	RadialDistribution_MeanFrac_NPM1_1of50	1.0037603794170982	1	NPM1	0	Close to center
e1170_exp09_c391_Airyscan_processed_e1170_exp09_c391_Airyscan_processed_S15_15_batch.tif	RadialDistribution_MeanFrac_NPM1_2of50	1.0514045581683331	2	NPM1	0.2412518224938724	Close to center
e1170_exp09_c391_Airyscan_processed_e1170_exp09_c391_Airyscan_processed_S15_15_batch.tif	RadialDistribution_MeanFrac_NPM1_3of50	1.0166351076461886	3	NPM1	0.06519267895452725	Close to center
e1170_exp09_c391_Airyscan_processed_e1170_exp09_c391_Airyscan_processed_S15_15_batch.tif	RadialDistribution_MeanFrac_NPM1_4of50	1.0320073973960482	4	NPM1	0.14303205021163756	Close to center
e1170_exp09_c391_Airyscan_processed_e1170_exp09_c391_Airyscan_processed_S15_15_batch.tif	RadialDistribution_MeanFrac_NPM1_5of50	1.0701030863884045	5	NPM1	0.3359339878555408	Close to center
e1170_exp09_c391_Airyscan_processed_e1170_exp09_c391_Airyscan_processed_S15_15_batch.tif	RadialDistribution_MeanFrac_NPM1_6of50	1.088300413999632	6	NPM1	0.42807826583016967	Close to center
e1170_exp09_c391_Airyscan_processed_e1170_exp09_c391_Airyscan_processed_S15_15_batch.tif	RadialDistribution_MeanFrac_NPM1_7of50	1.1057683662773288	7	NPM1	0.5165292672470241	Close to center
e1170_exp09_c391_Airyscan_processed_e1170_exp09_c391_Airyscan_processed_S15_15_batch.tif	RadialDistribution_MeanFrac_NPM1_8of50	1.13290400980033	8	NPM1	0.6539337440593861	Close to center
e1170_exp09_c391_Airyscan_processed_e1170_exp09_c391_Airyscan_processed_S15_15_batch.tif	RadialDistribution_MeanFrac_NPM1_9of50	1.1497788621638867	9	NPM1	0.7393815153029519	Close to center
e1170_exp09_c391_Airyscan_processed_e1170_exp09_c391_Airyscan_processed_S16_16_batch.tif	RadialDistribution_MeanFrac_DNA_10of50	0.7701137872209632	10	H2B	0.19201328639538465	Close to center
e1170_exp09_c391_Airyscan_processed_e1170_exp09_c391_Airyscan_processed_S16_16_batch.tif	RadialDistribution_MeanFrac_DNA_11of50	0.7276164419111133	11	H2B	0.15917435606857527	Close to center
e1170_exp09_c391_Airyscan_processed_e1170_exp09_c391_Airyscan_processed_S16_16_batch.tif	RadialDistribution_MeanFrac_DNA_12of50	0.6878559901428324	12	H2B	0.12845030269862484	Close to center
e1170_exp09_c391_Airyscan_processed_e1170_exp09_c391_Airyscan_processed_S16_16_batch.tif	RadialDistribution_MeanFrac_DNA_13of50	0.64141883853535675	13	H2B	0.09256696986701082	Close to center
e1170_exp09_c391_Airyscan_processed_e1170_exp09_c391_Airyscan_processed_S16_16_batch.tif	RadialDistribution_MeanFrac_DNA_14of50	0.5909645643080361	14	H2B	0.05357948996772659	Close to center
e1170_exp09_c391_Airyscan_processed_e1170_exp09_c391_Airyscan_processed_S16_16_batch.tif	RadialDistribution_MeanFrac_DNA_15of50	0.5575932421773794	15	H2B	0.027792502230679673	Close to center
e1170_exp09_c391_Airyscan_processed_e1170_exp09_c391_Airyscan_processed_S16_16_batch.tif	RadialDistribution_MeanFrac_DNA_1of50	1.7183245991966876	1	H2B	0.9247232606906733	Close to center
e1170_exp09_c391_Airyscan_processed_e1170_exp09_c391_Airyscan_processed_S16_16_batch.tif	RadialDistribution_MeanFrac_DNA_2of50	1.815741340618875	2	H2B	1	Close to center
e1170_exp09_c391_Airyscan_processed_e1170_exp09_c391_Airyscan_processed_S16_16_batch.tif	RadialDistribution_MeanFrac_DNA_3of50	1.6651061966547598	3	H2B	0.8835998587361187	Close to center
e1170_exp09_c391_Airyscan_processed_e1170_exp09_c391_Airyscan_processed_S16_16_batch.tif	RadialDistribution_MeanFrac_DNA_4of50	1.592764931840887	4	H2B	0.8276996669087148	Close to center
e1170_exp09_c391_Airyscan_processed_e1170_exp09_c391_Airyscan_processed_S16_16_batch.tif	RadialDistribution_MeanFrac_DNA_5of50	1.4664106435956537	5	H2B	0.7300620465367647	Close to center
e1170_exp09_c391_Airyscan_processed_e1170_exp09_c391_Airyscan_processed_S16_16_batch.tif	RadialDistribution_MeanFrac_DNA_6of50	1.2932329146529609	6	H2B	0.5962425965584138	Close to center
e1170_exp09_c391_Airyscan_processed_e1170_exp09_c391_Airyscan_processed_S16_16_batch.tif	RadialDistribution_MeanFrac_DNA_7of50	1.1200816505385778	7	H2B	0.462443596719869	Close to center
e1170_exp09_c391_Airyscan_processed_e1170_exp09_c391_Airyscan_processed_S16_16_batch.tif	RadialDistribution_MeanFrac_DNA_8of50	0.942463578458138	8	H2B	0.3251929649144076	Close to center
e1170_exp09_c391_Airyscan_processed_e1170_exp09_c391_Airyscan_processed_S16_16_batch.tif	RadialDistribution_MeanFrac_DNA_9of50	0.849831182734445	9	H2B	0.25361322818034077	Close to center
e1170_exp09_c391_Airyscan_processed_e1170_exp09_c391_Airyscan_processed_S16_16_batch.tif	RadialDistribution_MeanFrac_DNA_10of50	0.6791440993815371	10	H2B	0.1217183722300494	Close to center
e1170_exp09_c391_Airyscan_processed_e1170_exp09_c391_Airyscan_processed_S16_16_batch.tif	RadialDistribution_MeanFrac_DNA_11of50	0.622625003195856	11	H2B	0.07804442864031574	Close to center
e1170_exp09_c391_Airyscan_processed_e1170_exp09_c391_Airyscan_processed_S16_16_batch.tif	RadialDistribution_MeanFrac_DNA_12of50	0.6207423966529476	12	H2B	0.07658968400521886	Close to center
e1170_exp09_c391_Airyscan_processed_e1170_exp09_c391_Airyscan_processed_S16_16_batch.tif	RadialDistribution_MeanFrac_DNA_13of50	0.5774574521196475	13	H2B	0.04314215293321576	Close to center
e1170_exp09_c391_Airyscan_processed_e1170_exp09_c391_Airyscan_processed_S16_16_batch.tif	RadialDistribution_MeanFrac_DNA_14of50	0.5267150602637686	14	H2B	0.003932036192473132	Close to center
e1170_exp09_c391_Airyscan_processed_e1170_exp09_c391_Airyscan_processed_S16_16_batch.tif	RadialDistribution_MeanFrac_DNA_15of50	0.5216265540859063	15	H2B	0	Close to center
e1170_exp09_c391_Airyscan_processed_e1170_exp09_c391_Airyscan_processed_S16_16_batch.tif	RadialDistribution_MeanFrac_DNA_1of50	1.3740747106722964	1	H2B	0.6587113952002381	Close to center
e1170_exp09_c391_Airyscan_processed_e1170_exp09_c391_Airyscan_processed_S16_16_batch.tif	RadialDistribution_MeanFrac_DNA_2of50	1.3313860194639622	2	H2B	0.6257246063523181	Close to center
e1170_exp09_c391_Airyscan_processed_e1170_exp09_c391_Airyscan_processed_S16_16_batch.tif	RadialDistribution_MeanFrac_DNA_3of50	1.2624721284270082	3	H2B	0.5724728455702784	Close to center
e1170_exp09_c391_Airyscan_processed_e1170_exp09_c391_Airyscan_processed_S16_16_batch.tif	RadialDistribution_MeanFrac_DNA_4of50	1.1981542426011296	4	H2B	0.5227725512106173	Close to center
e1170_exp09_c391_Airyscan_processed_e1170_exp09_c391_Airyscan_processed_S16_16_batch.tif	RadialDistribution_MeanFrac_DNA_5of50	1.1032773026823657	5	H2B	0.44945839012839484	Close to center
e1170_exp09_c391_Airyscan_processed_e1170_exp09_c391_Airyscan_processed_S16_16_batch.tif	RadialDistribution_MeanFrac_DNA_6of50	1.004111213609552	6	H2B	0.3728298791919831	Close to center
e1170_exp09_c391_Airyscan_processed_e1170_exp09_c391_Airyscan_processed_S16_16_batch.tif	RadialDistribution_MeanFrac_DNA_7of50	0.9327990580125572	7	H2B	0.3177249098808408	Close to center
e1170_exp09_c391_Airyscan_processed_e1170_exp09_c391_Airyscan_processed_S16_16_batch.tif	RadialDistribution_MeanFrac_DNA_8of50	0.8430199585854875	8	H2B	0.24834999788590506	Close to center
e1170_exp09_c391_Airyscan_processed_e1170_exp09_c391_Airyscan_processed_S16_16_batch.tif	RadialDistribution_MeanFrac_DNA_9of50	0.762586945571684	9	H2B	0.18619707771930252	Close to center
e1170_exp09_c391_Airyscan_processed_e1170_exp09_c391_Airyscan_processed_S16_16_batch.tif	RadialDistribution_MeanFrac_Ki67_10of50	1.1657822926471173	10	Ki67	0.3266835007582015	Close to center
e1170_exp09_c391_Airyscan_processed_e1170_exp09_c391_Airyscan_processed_S16_16_batch.tif	RadialDistribution_MeanFrac_Ki67_11of50	1.111772852340121	11	Ki67	0.2636547566833443	Close to center
e1170_exp09_c391_Airyscan_processed_e1170_exp09_c391_Airyscan_processed_S16_16_batch.tif	RadialDistribution_MeanFrac_Ki67_12of50	1.0822455401568414	12	Ki67	0.22919653248698552	Close to center
e1170_exp09_c391_Airyscan_processed_e1170_exp09_c391_Airyscan_processed_S16_16_batch.tif	RadialDistribution_MeanFrac_Ki67_13of50	1.0490222999625365	13	Ki67	0.1904251789672733	Close to center
e1170_exp09_c391_Airyscan_processed_e1170_exp09_c391_Airyscan_processed_S16_16_batch.tif	RadialDistribution_MeanFrac_Ki67_14of50	1.0477446059218554	14	Ki67	0.18893411647452554	Close to center
e1170_exp09_c391_Airyscan_processed_e1170_exp09_c391_Airyscan_processed_S16_16_batch.tif	RadialDistribution_MeanFrac_Ki67_15of50	1.0093648714546994	15	Ki67	0.14414516018019446	Close to center
e1170_exp09_c391_Airyscan_processed_e1170_exp09_c391_Airyscan_processed_S16_16_batch.tif	RadialDistribution_MeanFrac_Ki67_1of50	1.695209638345037	1	Ki67	0.944522539425345	Close to center
e1170_exp09_c391_Airyscan_processed_e1170_exp09_c391_Airyscan_processed_S16_16_batch.tif	RadialDistribution_MeanFrac_Ki67_2of50	1.7427483707007374	2	Ki67	1	Close to center
e1170_exp09_c391_Airyscan_processed_e1170_exp09_c391_Airyscan_processed_S16_16_batch.tif	RadialDistribution_MeanFrac_Ki67_3of50	1.6340683678318328	3	Ki67	0.8731709855176636	Close to center
e1170_exp09_c391_Airyscan_processed_e1170_exp09_c391_Airyscan_processed_S16_16_batch.tif	RadialDistribution_MeanFrac_Ki67_4of50	1.637092592804162	4	Ki67	0.8767002407871546	Close to center
e1170_exp09_c391_Airyscan_processed_e1170_exp09_c391_Airyscan_processed_S16_16_batch.tif	RadialDistribution_MeanFrac_Ki67_5of50	1.609015611269479	5	Ki67	0.8439345451331155	Close to center
e1170_exp09_c391_Airyscan_processed_e1170_exp09_c391_Airyscan_processed_S16_16_batch.tif	RadialDistribution_MeanFrac_Ki67_6of50	1.49439346406137	6	Ki67	0.7101710782164877	Close to center
e1170_exp09_c391_Airyscan_processed_e1170_exp09_c391_Airyscan_processed_S16_16_batch.tif	RadialDistribution_MeanFrac_Ki67_7of50	1.4408123554661416	7	Ki67	0.6476421950860638	Close to center
e1170_exp09_c391_Airyscan_processed_e1170_exp09_c391_Airyscan_processed_S16_16_batch.tif	RadialDistribution_MeanFrac_Ki67_8of50	1.3097150803457425	8	Ki67	0.4946523370999886	Close to center
e1170_exp09_c391_Airyscan_processed_e1170_exp09_c391_Airyscan_processed_S16_16_batch.tif	RadialDistribution_MeanFrac_Ki67_9of50	1.2287759053970206	9	Ki67	0.40019672870124295	Close to center
e1170_exp09_c391_Airyscan_processed_e1170_exp09_c391_Airyscan_processed_S16_16_batch.tif	RadialDistribution_MeanFrac_Ki67_10of50	1.122266642588493	10	Ki67	0.2759009569064968	Close to center
e1170_exp09_c391_Airyscan_processed_e1170_exp09_c391_Airyscan_processed_S16_16_batch.tif	RadialDistribution_MeanFrac_Ki67_11of50	1.0180912676683802	11	Ki67	0.15432882049071686	Close to center
e1170_exp09_c391_Airyscan_processed_e1170_exp09_c391_Airyscan_processed_S16_16_batch.tif	RadialDistribution_MeanFrac_Ki67_12of50	0.9619999919605108	12	Ki67	0.08887058501691608	Close to center
e1170_exp09_c391_Airyscan_processed_e1170_exp09_c391_Airyscan_processed_S16_16_batch.tif	RadialDistribution_MeanFrac_Ki67_13of50	0.9158908345767875	13	Ki67	0.0350614312147884	Close to center
e1170_exp09_c391_Airyscan_processed_e1170_exp09_c391_Airyscan_processed_S16_16_batch.tif	RadialDistribution_MeanFrac_Ki67_14of50	0.9105879374482724	14	Ki67	0.028872977046986534	Close to center
e1170_exp09_c391_Airyscan_processed_e1170_exp09_c391_Airyscan_processed_S16_16_batch.tif	RadialDistribution_MeanFrac_Ki67_15of50	0.885846633251374	15	Ki67	0	Close to center
e1170_exp09_c391_Airyscan_processed_e1170_exp09_c391_Airyscan_processed_S16_16_batch.tif	RadialDistribution_MeanFrac_Ki67_1of50	1.598502932860953	1	Ki67	0.8316663025224543	Close to center
e1170_exp09_c391_Airyscan_processed_e1170_exp09_c391_Airyscan_processed_S16_16_batch.tif	RadialDistribution_MeanFrac_Ki67_2of50	1.5716857773599255	2	Ki67	0.800370817487203	Close to center
e1170_exp09_c391_Airyscan_processed_e1170_exp09_c391_Airyscan_processed_S16_16_batch.tif	RadialDistribution_MeanFrac_Ki67_3of50	1.5745311965069153	3	Ki67	0.8036914072615444	Close to center
e1170_exp09_c391_Airyscan_processed_e1170_exp09_c391_Airyscan_processed_S16_16_batch.tif	RadialDistribution_MeanFrac_Ki67_4of50	1.5090357582250518	4	Ki67	0.7272585615576531	Close to center
e1170_exp09_c391_Airyscan_processed_e1170_exp09_c391_Airyscan_processed_S16_16_batch.tif	RadialDistribution_MeanFrac_Ki67_5of50	1.508794991373969	5	Ki67	0.7269775878583824	Close to center
e1170_exp09_c391_Airyscan_processed_e1170_exp09_c391_Airyscan_processed_S16_16_batch.tif	RadialDistribution_MeanFrac_Ki67_6of50	1.4251118881802196	6	Ki67	0.6293198290553265	Close to center
e1170_exp09_c391_Airyscan_processed_e1170_exp09_c391_Airyscan_processed_S16_16_batch.tif	RadialDistribution_MeanFrac_Ki67_7of50	1.362025166985116	7	Ki67	0.555697944026961	Close to center
e1170_exp09_c391_Airyscan_processed_e1170_exp09_c391_Airyscan_processed_S16_16_batch.tif	RadialDistribution_MeanFrac_Ki67_8of50	1.2917925797402656	8	Ki67	0.4737368694072464	Close to center
e1170_exp09_c391_Airyscan_processed_e1170_exp09_c391_Airyscan_processed_S16_16_batch.tif	RadialDistribution_MeanFrac_Ki67_9of50	1.21712350125585	9	Ki67	0.3865984319165322	Close to center
e1170_exp09_c391_Airyscan_processed_e1170_exp09_c391_Airyscan_processed_S16_16_batch.tif	RadialDistribution_MeanFrac_NPM1_10of50	1.223132614823152	10	NPM1	0.8244670700447096	Close to center
e1170_exp09_c391_Airyscan_processed_e1170_exp09_c391_Airyscan_processed_S16_16_batch.tif	RadialDistribution_MeanFrac_NPM1_11of50	1.2379297519693473	11	NPM1	0.8957027026527377	Close to center
e1170_exp09_c391_Airyscan_processed_e1170_exp09_c391_Airyscan_processed_S16_16_batch.tif	RadialDistribution_MeanFrac_NPM1_12of50	1.250000627257256	12	NPM1	0.9538137026908688	Close to center
e1170_exp09_c391_Airyscan_processed_e1170_exp09_c391_Airyscan_processed_S16_16_batch.tif	RadialDistribution_MeanFrac_NPM1_13of50	1.2578246336831358	13	NPM1	0.9914796404847981	Close to center
e1170_exp09_c391_Airyscan_processed_e1170_exp09_c391_Airyscan_processed_S16_16_batch.tif	RadialDistribution_MeanFrac_NPM1_14of50	1.257641166188004	14	NPM1	0.9905964005073892	Close to center
e1170_exp09_c391_Airyscan_processed_e1170_exp09_c391_Airyscan_processed_S16_16_batch.tif	RadialDistribution_MeanFrac_NPM1_15of50	1.2334790598308	15	NPM1	0.8742764046532959	Close to center
e1170_exp09_c391_Airyscan_processed_e1170_exp09_c391_Airyscan_processed_S16_16_batch.tif	RadialDistribution_MeanFrac_NPM1_1of50	1.051873487033804	1	NPM1	0	Close to center
e1170_exp09_c391_Airyscan_processed_e1170_exp09_c391_Airyscan_processed_S16_16_batch.tif	RadialDistribution_MeanFrac_NPM1_2of50	1.0732872653539136	2	NPM1	0.10308913339722023	Close to center
e1170_exp09_c391_Airyscan_processed_e1170_exp09_c391_Airyscan_processed_S16_16_batch.tif	RadialDistribution_MeanFrac_NPM1_3of50	1.097231766224396	3	NPM1	0.21836154387365317	Close to center
e1170_exp09_c391_Airyscan_processed_e1170_exp09_c391_Airyscan_processed_S16_16_batch.tif	RadialDistribution_MeanFrac_NPM1_4of50	1.0916454632596495	4	NPM1	0.191468245413137	Close to center
e1170_exp09_c391_Airyscan_processed_e1170_exp09_c391_Airyscan_processed_S16_16_batch.tif	RadialDistribution_MeanFrac_NPM1_5of50	1.1231007081223017	5	NPM1	0.34289850144800843	Close to center
e1170_exp09_c391_Airyscan_processed_e1170_exp09_c391_Airyscan_processed_S16_16_batch.tif	RadialDistribution_MeanFrac_NPM1_6of50	1.1325294332821727	6	NPM1	0.3882897953729516	Close to center
e1170_exp09_c391_Airyscan_processed_e1170_exp09_c391_Airyscan_processed_S16_16_batch.tif	RadialDistribution_MeanFrac_NPM1_7of50	1.1530581792654189	7	NPM1	0.4871182506557408	Close to center
e1170_exp09_c391_Airyscan_processed_e1170_exp09_c391_Airyscan_processed_S16_16_batch.tif	RadialDistribution_MeanFrac_NPM1_8of50	1.1821151365202065	8	NPM1	0.6270027912434757	Close to center
e1170_exp09_c391_Airyscan_processed_e1170_exp09_c391_Airyscan_processed_S16_16_batch.tif	RadialDistribution_MeanFrac_NPM1_9of50	1.202207513051832	9	NPM1	0.7237304986836315	Close to center
e1170_exp09_c391_Airyscan_processed_e1170_exp09_c391_Airyscan_processed_S16_16_batch.tif	RadialDistribution_MeanFrac_NPM1_10of50	1.2498885651500824	10	NPM1	0.9532742189368815	Close to center
e1170_exp09_c391_Airyscan_processed_e1170_exp09_c391_Airyscan_processed_S16_16_batch.tif	RadialDistribution_MeanFrac_NPM1_11of50	1.225141968429773	11	NPM1	0.8341403990060267	Close to center
e1170_exp09_c391_Airyscan_processed_e1170_exp09_c391_Airyscan_processed_S16_16_batch.tif	RadialDistribution_MeanFrac_NPM1_12of50	1.1949458119461325	12	NPM1	0.6887715828498393	Close to center
e1170_exp09_c391_Airyscan_processed_e1170_exp09_c391_Airyscan_processed_S16_16_batch.tif	RadialDistribution_MeanFrac_NPM1_13of50	1.1804980608645013	13	NPM1	0.6192179470421213	Close to center
e1170_exp09_c391_Airyscan_processed_e1170_exp09_c391_Airyscan_processed_S16_16_batch.tif	RadialDistribution_MeanFrac_NPM1_14of50	1.1774758848677205	14	NPM1	0.6046687395260691	Close to center
e1170_exp09_c391_Airyscan_processed_e1170_exp09_c391_Airyscan_processed_S16_16_batch.tif	RadialDistribution_MeanFrac_NPM1_15of50	1.1588094158869806	15	NPM1	0.514805564422428	Close to center
e1170_exp09_c391_Airyscan_processed_e1170_exp09_c391_Airyscan_processed_S16_16_batch.tif	RadialDistribution_MeanFrac_NPM1_1of50	1.139745784503987	1	NPM1	0.42303039007912624	Close to center
e1170_exp09_c391_Airyscan_processed_e1170_exp09_c391_Airyscan_processed_S16_16_batch.tif	RadialDistribution_MeanFrac_NPM1_2of50	1.1451296235782629	2	NPM1	0.44894899707226904	Close to center
e1170_exp09_c391_Airyscan_processed_e1170_exp09_c391_Airyscan_processed_S16_16_batch.tif	RadialDistribution_MeanFrac_NPM1_3of50	1.1730686979751015	3	NPM1	0.5834518822910704	Close to center
e1170_exp09_c391_Airyscan_processed_e1170_exp09_c391_Airyscan_processed_S16_16_batch.tif	RadialDistribution_MeanFrac_NPM1_4of50	1.1839905229280214	4	NPM1	0.6360311820615971	Close to center
e1170_exp09_c391_Airyscan_processed_e1170_exp09_c391_Airyscan_processed_S16_16_batch.tif	RadialDistribution_MeanFrac_NPM1_5of50	1.2189795887469868	5	NPM1	0.8044737810151934	Close to center
e1170_exp09_c391_Airyscan_processed_e1170_exp09_c391_Airyscan_processed_S16_16_batch.tif	RadialDistribution_MeanFrac_NPM1_6of50	1.2323720297717655	6	NPM1	0.868946996282454	Close to center
e1170_exp09_c391_Airyscan_processed_e1170_exp09_c391_Airyscan_processed_S16_16_batch.tif	RadialDistribution_MeanFrac_NPM1_7of50	1.2464569423078182	7	NPM1	0.9367538730330995	Close to center
e1170_exp09_c391_Airyscan_processed_e1170_exp09_c391_Airyscan_processed_S16_16_batch.tif	RadialDistribution_MeanFrac_NPM1_8of50	1.2595732077956	8	NPM1	0.9998975379356864	Close to center
e1170_exp09_c391_Airyscan_processed_e1170_exp09_c391_Airyscan_processed_S16_16_batch.tif	RadialDistribution_MeanFrac_NPM1_9of50	1.2595944913185002	9	NPM1	1	Close to center
e1170_exp09_c391_Airyscan_processed_e1170_exp09_c391_Airyscan_processed_S19_19_batch.tif	RadialDistribution_MeanFrac_DNA_10of50	0.8964778800909331	10	H2B	0.17669970097292623	Close to center
e1170_exp09_c391_Airyscan_processed_e1170_exp09_c391_Airyscan_processed_S19_19_batch.tif	RadialDistribution_MeanFrac_DNA_11of50	0.7936483439829243	11	H2B	0.11701919685288267	Close to center
e1170_exp09_c391_Airyscan_processed_e1170_exp09_c391_Airyscan_processed_S19_19_batch.tif	RadialDistribution_MeanFrac_DNA_12of50	0.7125002180610963	12	H2B	0.06992221239965538	Close to center
e1170_exp09_c391_Airyscan_processed_e1170_exp09_c391_Airyscan_processed_S19_19_batch.tif	RadialDistribution_MeanFrac_DNA_13of50	0.6588847003052166	13	H2B	0.03880468285087789	Close to center
e1170_exp09_c391_Airyscan_processed_e1170_exp09_c391_Airyscan_processed_S19_19_batch.tif	RadialDistribution_MeanFrac_DNA_14of50	0.6166258251831447	14	H2B	0.014278354460344641	Close to center
e1170_exp09_c391_Airyscan_processed_e1170_exp09_c391_Airyscan_processed_S19_19_batch.tif	RadialDistribution_MeanFrac_DNA_15of50	0.5920242138664961	15	H2B	0	Close to center
e1170_exp09_c391_Airyscan_processed_e1170_exp09_c391_Airyscan_processed_S19_19_batch.tif	RadialDistribution_MeanFrac_DNA_1of50	2.315024674807203	1	H2B	1	Close to center
e1170_exp09_c391_Airyscan_processed_e1170_exp09_c391_Airyscan_processed_S19_19_batch.tif	RadialDistribution_MeanFrac_DNA_2of50	2.0018935876148665	2	H2B	0.8182640723024668	Close to center
e1170_exp09_c391_Airyscan_processed_e1170_exp09_c391_Airyscan_processed_S19_19_batch.tif	RadialDistribution_MeanFrac_DNA_3of50	1.8698468089847051	3	H2B	0.741626380309008	Close to center
e1170_exp09_c391_Airyscan_processed_e1170_exp09_c391_Airyscan_processed_S19_19_batch.tif	RadialDistribution_MeanFrac_DNA_4of50	1.7010226999622928	4	H2B	0.643643754738357	Close to center
e1170_exp09_c391_Airyscan_processed_e1170_exp09_c391_Airyscan_processed_S19_19_batch.tif	RadialDistribution_MeanFrac_DNA_5of50	1.5220510345086005	5	H2B	0.5397716609630722	Close to center
e1170_exp09_c391_Airyscan_processed_e1170_exp09_c391_Airyscan_processed_S19_19_batch.tif	RadialDistribution_MeanFrac_DNA_6of50	1.3855610701558234	6	H2B	0.4605552199655708	Close to center
e1170_exp09_c391_Airyscan_processed_e1170_exp09_c391_Airyscan_processed_S19_19_batch.tif	RadialDistribution_MeanFrac_DNA_7of50	1.2555489023272508	7	H2B	0.3850983812845238	Close to center
e1170_exp09_c391_Airyscan_processed_e1170_exp09_c391_Airyscan_processed_S19_19_batch.tif	RadialDistribution_MeanFrac_DNA_8of50	1.1427016955013902	8	H2B	0.31960379240655606	Close to center
e1170_exp09_c391_Airyscan_processed_e1170_exp09_c391_Airyscan_processed_S19_19_batch.tif	RadialDistribution_MeanFrac_DNA_9of50	1.02167668002857	9	H2B	0.2493629432504599	Close to center
e1170_exp09_c391_Airyscan_processed_e1170_exp09_c391_Airyscan_processed_S19_19_batch.tif	RadialDistribution_MeanFrac_Ki67_10of50	1.081948580453602	10	Ki67	0.46045349030226534	Close to center
e1170_exp09_c391_Airyscan_processed_e1170_exp09_c391_Airyscan_processed_S19_19_batch.tif	RadialDistribution_MeanFrac_Ki67_11of50	1.0228932779330178	11	Ki67	0.28434338656046027	Close to center
e1170_exp09_c391_Airyscan_processed_e1170_exp09_c391_Airyscan_processed_S19_19_batch.tif	RadialDistribution_MeanFrac_Ki67_12of50	0.9886589677993488	12	Ki67	0.18225250476253693	Close to center
e1170_exp09_c391_Airyscan_processed_e1170_exp09_c391_Airyscan_processed_S19_19_batch.tif	RadialDistribution_MeanFrac_Ki67_13of50	0.9730042205102368	13	Ki67	0.13556814194556058	Close to center
e1170_exp09_c391_Airyscan_processed_e1170_exp09_c391_Airyscan_processed_S19_19_batch.tif	RadialDistribution_MeanFrac_Ki67_14of50	0.948466582557813	14	Ki67	0.06239391743161493	Close to center
e1170_exp09_c391_Airyscan_processed_e1170_exp09_c391_Airyscan_processed_S19_19_batch.tif	RadialDistribution_MeanFrac_Ki67_15of50	0.9275439234310516	15	Ki67	0	Close to center
e1170_exp09_c391_Airyscan_processed_e1170_exp09_c391_Airyscan_processed_S19_19_batch.tif	RadialDistribution_MeanFrac_Ki67_1of50	1.2480029477080608	1	Ki67	0.9556478351922834	Close to center
e1170_exp09_c391_Airyscan_processed_e1170_exp09_c391_Airyscan_processed_S19_19_batch.tif	RadialDistribution_MeanFrac_Ki67_2of50	1.1665463447548898	2	Ki67	0.7127343255791919	Close to center
e1170_exp09_c391_Airyscan_processed_e1170_exp09_c391_Airyscan_processed_S19_19_batch.tif	RadialDistribution_MeanFrac_Ki67_3of50	1.2052009235461076	3	Ki67	0.8280069868045636	Close to center
e1170_exp09_c391_Airyscan_processed_e1170_exp09_c391_Airyscan_processed_S19_19_batch.tif	RadialDistribution_MeanFrac_Ki67_4of50	1.211201830485175	4	Ki67	0.8459024220741691	Close to center
e1170_exp09_c391_Airyscan_processed_e1170_exp09_c391_Airyscan_processed_S19_19_batch.tif	RadialDistribution_MeanFrac_Ki67_5of50	1.2616938341793482	5	Ki67	0.9964757258958371	Close to center
e1170_exp09_c391_Airyscan_processed_e1170_exp09_c391_Airyscan_processed_S19_19_batch.tif	RadialDistribution_MeanFrac_Ki67_6of50	1.2628756350469006	6	Ki67	1	Close to center
e1170_exp09_c391_Airyscan_processed_e1170_exp09_c391_Airyscan_processed_S19_19_batch.tif	RadialDistribution_MeanFrac_Ki67_7of50	1.2561805049019583	7	Ki67	0.980034306589494	Close to center
e1170_exp09_c391_Airyscan_processed_e1170_exp09_c391_Airyscan_processed_S19_19_batch.tif	RadialDistribution_MeanFrac_Ki67_8of50	1.2002173402842289	8	Ki67	0.8131453346277846	Close to center
e1170_exp09_c391_Airyscan_processed_e1170_exp09_c391_Airyscan_processed_S19_19_batch.tif	RadialDistribution_MeanFrac_Ki67_9of50	1.1454289228950043	9	Ki67	0.6497596019596217	Close to center
e1170_exp09_c391_Airyscan_processed_e1170_exp09_c391_Airyscan_processed_S19_19_batch.tif	RadialDistribution_MeanFrac_NPM1_10of50	1.0688023730620613	10	NPM1	0.6014315615728594	Close to center
e1170_exp09_c391_Airyscan_processed_e1170_exp09_c391_Airyscan_processed_S19_19_batch.tif	RadialDistribution_MeanFrac_NPM1_11of50	1.0908931516177935	11	NPM1	0.6626085002396777	Close to center
e1170_exp09_c391_Airyscan_processed_e1170_exp09_c391_Airyscan_processed_S19_19_batch.tif	RadialDistribution_MeanFrac_NPM1_12of50	1.1159046104398402	12	NPM1	0.731873803789921	Close to center
e1170_exp09_c391_Airyscan_processed_e1170_exp09_c391_Airyscan_processed_S19_19_batch.tif	RadialDistribution_MeanFrac_NPM1_13of50	1.1514383311836398	13	NPM1	0.830278857693428	Close to center
e1170_exp09_c391_Airyscan_processed_e1170_exp09_c391_Airyscan_processed_S19_19_batch.tif	RadialDistribution_MeanFrac_NPM1_14of50	1.1867895705496323	14	NPM1	0.928178558106121	Close to center
e1170_exp09_c391_Airyscan_processed_e1170_exp09_c391_Airyscan_processed_S19_19_batch.tif	RadialDistribution_MeanFrac_NPM1_15of50	1.212724041986197	15	NPM1	1	Close to center
e1170_exp09_c391_Airyscan_processed_e1170_exp09_c391_Airyscan_processed_S19_19_batch.tif	RadialDistribution_MeanFrac_NPM1_1of50	0.8516275399849602	1	NPM1	0	Close to center
e1170_exp09_c391_Airyscan_processed_e1170_exp09_c391_Airyscan_processed_S19_19_batch.tif	RadialDistribution_MeanFrac_NPM1_2of50	0.8520507221490189	2	NPM1	0.0011719364815592369	Close to center
e1170_exp09_c391_Airyscan_processed_e1170_exp09_c391_Airyscan_processed_S19_19_batch.tif	RadialDistribution_MeanFrac_NPM1_3of50	0.8969017927277948	3	NPM1	0.12537992611924972	Close to center
e1170_exp09_c391_Airyscan_processed_e1170_exp09_c391_Airyscan_processed_S19_19_batch.tif	RadialDistribution_MeanFrac_NPM1_4of50	0.900445706808371	4	NPM1	0.1351942390825031	Close to center
e1170_exp09_c391_Airyscan_processed_e1170_exp09_c391_Airyscan_processed_S19_19_batch.tif	RadialDistribution_MeanFrac_NPM1_5of50	0.963444208916539	5	NPM1	0.309658687669026	Close to center
e1170_exp09_c391_Airyscan_processed_e1170_exp09_c391_Airyscan_processed_S19_19_batch.tif	RadialDistribution_MeanFrac_NPM1_6of50	0.9892444165184918	6	NPM1	0.3811083069784493	Close to center
e1170_exp09_c391_Airyscan_processed_e1170_exp09_c391_Airyscan_processed_S19_19_batch.tif	RadialDistribution_MeanFrac_NPM1_7of50	1.0225572391163005	7	NPM1	0.4733629325790444	Close to center
e1170_exp09_c391_Airyscan_processed_e1170_exp09_c391_Airyscan_processed_S19_19_batch.tif	RadialDistribution_MeanFrac_NPM1_8of50	1.043735775010418	8	NPM1	0.5320135585938178	Close to center
e1170_exp09_c391_Airyscan_processed_e1170_exp09_c391_Airyscan_processed_S19_19_batch.tif	RadialDistribution_MeanFrac_NPM1_9of50	1.0540782588031052	9	NPM1	0.560655441678722	Close to center
e1170_exp09_c391_Airyscan_processed_e1170_exp09_c391_Airyscan_processed_S1_1_batch.tif	RadialDistribution_MeanFrac_DNA_10of50	0.6503223289425033	10	H2B	0.12179973299966272	Close to center
e1170_exp09_c391_Airyscan_processed_e1170_exp09_c391_Airyscan_processed_S1_1_batch.tif	RadialDistribution_MeanFrac_DNA_11of50	0.6327083211106411	11	H2B	0.10429711110880388	Close to center
e1170_exp09_c391_Airyscan_processed_e1170_exp09_c391_Airyscan_processed_S1_1_batch.tif	RadialDistribution_MeanFrac_DNA_12of50	0.6211637331969281	12	H2B	0.09282552786277008	Close to center
e1170_exp09_c391_Airyscan_processed_e1170_exp09_c391_Airyscan_processed_S1_1_batch.tif	RadialDistribution_MeanFrac_DNA_13of50	0.6001642199331126	13	H2B	0.0719588095067252	Close to center
e1170_exp09_c391_Airyscan_processed_e1170_exp09_c391_Airyscan_processed_S1_1_batch.tif	RadialDistribution_MeanFrac_DNA_14of50	0.5617989877918812	14	H2B	0.03383618810602792	Close to center
e1170_exp09_c391_Airyscan_processed_e1170_exp09_c391_Airyscan_processed_S1_1_batch.tif	RadialDistribution_MeanFrac_DNA_15of50	0.5277474676244251	15	H2B	0	Close to center
e1170_exp09_c391_Airyscan_processed_e1170_exp09_c391_Airyscan_processed_S1_1_batch.tif	RadialDistribution_MeanFrac_DNA_1of50	1.5341114250759376	1	H2B	1	Close to center
e1170_exp09_c391_Airyscan_processed_e1170_exp09_c391_Airyscan_processed_S1_1_batch.tif	RadialDistribution_MeanFrac_DNA_2of50	1.4478274501980386	2	H2B	0.9142616602681181	Close to center
e1170_exp09_c391_Airyscan_processed_e1170_exp09_c391_Airyscan_processed_S1_1_batch.tif	RadialDistribution_MeanFrac_DNA_3of50	1.3006343193729502	3	H2B	0.7679993366473118	Close to center
e1170_exp09_c391_Airyscan_processed_e1170_exp09_c391_Airyscan_processed_S1_1_batch.tif	RadialDistribution_MeanFrac_DNA_4of50	1.1566052846345034	4	H2B	0.6248811002756697	Close to center
e1170_exp09_c391_Airyscan_processed_e1170_exp09_c391_Airyscan_processed_S1_1_batch.tif	RadialDistribution_MeanFrac_DNA_5of50	0.9827279402052536	5	H2B	0.4521033063753675	Close to center
e1170_exp09_c391_Airyscan_processed_e1170_exp09_c391_Airyscan_processed_S1_1_batch.tif	RadialDistribution_MeanFrac_DNA_6of50	0.8358019796517748	6	H2B	0.3061064635178889	Close to center
e1170_exp09_c391_Airyscan_processed_e1170_exp09_c391_Airyscan_processed_S1_1_batch.tif	RadialDistribution_MeanFrac_DNA_7of50	0.7579393075717662	7	H2B	0.22873617267680407	Close to center
e1170_exp09_c391_Airyscan_processed_e1170_exp09_c391_Airyscan_processed_S1_1_batch.tif	RadialDistribution_MeanFrac_DNA_8of50	0.6988257652477773	8	H2B	0.16999644746477802	Close to center
e1170_exp09_c391_Airyscan_processed_e1170_exp09_c391_Airyscan_processed_S1_1_batch.tif	RadialDistribution_MeanFrac_DNA_9of50	0.6688234979577247	9	H2B	0.1401839059206338	Close to center
e1170_exp09_c391_Airyscan_processed_e1170_exp09_c391_Airyscan_processed_S1_1_batch.tif	RadialDistribution_MeanFrac_Ki67_10of50	0.9193348061914046	10	Ki67	0.10137107137243934	Close to center
e1170_exp09_c391_Airyscan_processed_e1170_exp09_c391_Airyscan_processed_S1_1_batch.tif	RadialDistribution_MeanFrac_Ki67_11of50	0.9134238598335214	11	Ki67	0.0881624269377374	Close to center
e1170_exp09_c391_Airyscan_processed_e1170_exp09_c391_Airyscan_processed_S1_1_batch.tif	RadialDistribution_MeanFrac_Ki67_12of50	0.9156864383428762	12	Ki67	0.09321840160341993	Close to center
e1170_exp09_c391_Airyscan_processed_e1170_exp09_c391_Airyscan_processed_S1_1_batch.tif	RadialDistribution_MeanFrac_Ki67_13of50	0.933489583085912	13	Ki67	0.13300144047615023	Close to center
e1170_exp09_c391_Airyscan_processed_e1170_exp09_c391_Airyscan_processed_S1_1_batch.tif	RadialDistribution_MeanFrac_Ki67_14of50	0.91514304710298	14	Ki67	0.09200413552111171	Close to center
e1170_exp09_c391_Airyscan_processed_e1170_exp09_c391_Airyscan_processed_S1_1_batch.tif	RadialDistribution_MeanFrac_Ki67_15of50	0.8739706533378825	15	Ki67	0	Close to center
e1170_exp09_c391_Airyscan_processed_e1170_exp09_c391_Airyscan_processed_S1_1_batch.tif	RadialDistribution_MeanFrac_Ki67_1of50	1.321476556544265	1	Ki67	1	Close to center
e1170_exp09_c391_Airyscan_processed_e1170_exp09_c391_Airyscan_processed_S1_1_batch.tif	RadialDistribution_MeanFrac_Ki67_2of50	1.2396969219721898	2	Ki67	0.8172546239365256	Close to center
e1170_exp09_c391_Airyscan_processed_e1170_exp09_c391_Airyscan_processed_S1_1_batch.tif	RadialDistribution_MeanFrac_Ki67_3of50	1.1157956890981504	3	Ki67	0.5403840128757857	Close to center
e1170_exp09_c391_Airyscan_processed_e1170_exp09_c391_Airyscan_processed_S1_1_batch.tif	RadialDistribution_MeanFrac_Ki67_4of50	1.0961900184522768	4	Ki67	0.49657303629335664	Close to center
e1170_exp09_c391_Airyscan_processed_e1170_exp09_c391_Airyscan_processed_S1_1_batch.tif	RadialDistribution_MeanFrac_Ki67_5of50	1.027808070494406	5	Ki67	0.343766229795579	Close to center
e1170_exp09_c391_Airyscan_processed_e1170_exp09_c391_Airyscan_processed_S1_1_batch.tif	RadialDistribution_MeanFrac_Ki67_6of50	0.974973239084073	6	Ki67	0.22570112488462463	Close to center
e1170_exp09_c391_Airyscan_processed_e1170_exp09_c391_Airyscan_processed_S1_1_batch.tif	RadialDistribution_MeanFrac_Ki67_7of50	0.9518820202010672	7	Ki67	0.17410131644063073	Close to center
e1170_exp09_c391_Airyscan_processed_e1170_exp09_c391_Airyscan_processed_S1_1_batch.tif	RadialDistribution_MeanFrac_Ki67_8of50	0.9119318771626296	8	Ki67	0.08482843143018828	Close to center
e1170_exp09_c391_Airyscan_processed_e1170_exp09_c391_Airyscan_processed_S1_1_batch.tif	RadialDistribution_MeanFrac_Ki67_9of50	0.9188912234711396	9	Ki67	0.1003798381460467	Close to center
e1170_exp09_c391_Airyscan_processed_e1170_exp09_c391_Airyscan_processed_S1_1_batch.tif	RadialDistribution_MeanFrac_NPM1_10of50	1.2048228091249602	10	NPM1	0.8446039545097873	Close to center
e1170_exp09_c391_Airyscan_processed_e1170_exp09_c391_Airyscan_processed_S1_1_batch.tif	RadialDistribution_MeanFrac_NPM1_11of50	1.194092138351121	11	NPM1	0.7579654103840417	Close to center
e1170_exp09_c391_Airyscan_processed_e1170_exp09_c391_Airyscan_processed_S1_1_batch.tif	RadialDistribution_MeanFrac_NPM1_12of50	1.1948125330614423	12	NPM1	0.7637818174114843	Close to center
e1170_exp09_c391_Airyscan_processed_e1170_exp09_c391_Airyscan_processed_S1_1_batch.tif	RadialDistribution_MeanFrac_NPM1_13of50	1.212736469811469	13	NPM1	0.9084981932796319	Close to center
e1170_exp09_c391_Airyscan_processed_e1170_exp09_c391_Airyscan_processed_S1_1_batch.tif	RadialDistribution_MeanFrac_NPM1_14of50	1.2168787802672896	14	NPM1	0.9419428636803002	Close to center
e1170_exp09_c391_Airyscan_processed_e1170_exp09_c391_Airyscan_processed_S1_1_batch.tif	RadialDistribution_MeanFrac_NPM1_15of50	1.2240694829990253	15	NPM1	1	Close to center
e1170_exp09_c391_Airyscan_processed_e1170_exp09_c391_Airyscan_processed_S1_1_batch.tif	RadialDistribution_MeanFrac_NPM1_1of50	1.147358164403996	1	NPM1	0.38063918825629267	Close to center
e1170_exp09_c391_Airyscan_processed_e1170_exp09_c391_Airyscan_processed_S1_1_batch.tif	RadialDistribution_MeanFrac_NPM1_2of50	1.1002138609762802	2	NPM1	0	Close to center
e1170_exp09_c391_Airyscan_processed_e1170_exp09_c391_Airyscan_processed_S1_1_batch.tif	RadialDistribution_MeanFrac_NPM1_3of50	1.1133787655467566	3	NPM1	0.10629234551871083	Close to center
e1170_exp09_c391_Airyscan_processed_e1170_exp09_c391_Airyscan_processed_S1_1_batch.tif	RadialDistribution_MeanFrac_NPM1_4of50	1.137533775152314	4	NPM1	0.30131788582984426	Close to center
e1170_exp09_c391_Airyscan_processed_e1170_exp09_c391_Airyscan_processed_S1_1_batch.tif	RadialDistribution_MeanFrac_NPM1_5of50	1.159729351168507	5	NPM1	0.48052312216636583	Close to center
e1170_exp09_c391_Airyscan_processed_e1170_exp09_c391_Airyscan_processed_S1_1_batch.tif	RadialDistribution_MeanFrac_NPM1_6of50	1.1770223005952531	6	NPM1	0.6201449588204216	Close to center
e1170_exp09_c391_Airyscan_processed_e1170_exp09_c391_Airyscan_processed_S1_1_batch.tif	RadialDistribution_MeanFrac_NPM1_7of50	1.1710925635933045	7	NPM1	0.5722687550187104	Close to center
e1170_exp09_c391_Airyscan_processed_e1170_exp09_c391_Airyscan_processed_S1_1_batch.tif	RadialDistribution_MeanFrac_NPM1_8of50	1.172536117997653	8	NPM1	0.5839238933222701	Close to center
e1170_exp09_c391_Airyscan_processed_e1170_exp09_c391_Airyscan_processed_S1_1_batch.tif	RadialDistribution_MeanFrac_NPM1_9of50	1.1845897639381355	9	NPM1	0.6812440290062924	Close to center
e1170_exp09_c391_Airyscan_processed_e1170_exp09_c391_Airyscan_processed_S20_20_batch.tif	RadialDistribution_MeanFrac_DNA_10of50	0.5800115624821485	10	H2B	0.0761593804506455	Close to center
e1170_exp09_c391_Airyscan_processed_e1170_exp09_c391_Airyscan_processed_S20_20_batch.tif	RadialDistribution_MeanFrac_DNA_11of50	0.534299745586143	11	H2B	0.0346460472238215	Close to center
e1170_exp09_c391_Airyscan_processed_e1170_exp09_c391_Airyscan_processed_S20_20_batch.tif	RadialDistribution_MeanFrac_DNA_12of50	0.5233348575938042	12	H2B	0.02468824900161736	Close to center
e1170_exp09_c391_Airyscan_processed_e1170_exp09_c391_Airyscan_processed_S20_20_batch.tif	RadialDistribution_MeanFrac_DNA_13of50	0.5052965376903497	13	H2B	0.008306690887054744	Close to center
e1170_exp09_c391_Airyscan_processed_e1170_exp09_c391_Airyscan_processed_S20_20_batch.tif	RadialDistribution_MeanFrac_DNA_14of50	0.49614974307460413	14	H2B	0	Close to center
e1170_exp09_c391_Airyscan_processed_e1170_exp09_c391_Airyscan_processed_S20_20_batch.tif	RadialDistribution_MeanFrac_DNA_15of50	0.5057213680434693	15	H2B	0.008692501935739358	Close to center
e1170_exp09_c391_Airyscan_processed_e1170_exp09_c391_Airyscan_processed_S20_20_batch.tif	RadialDistribution_MeanFrac_DNA_1of50	1.5972855310933938	1	H2B	1	Close to center
e1170_exp09_c391_Airyscan_processed_e1170_exp09_c391_Airyscan_processed_S20_20_batch.tif	RadialDistribution_MeanFrac_DNA_2of50	1.570236287845181	2	H2B	0.9754351429292106	Close to center
e1170_exp09_c391_Airyscan_processed_e1170_exp09_c391_Airyscan_processed_S20_20_batch.tif	RadialDistribution_MeanFrac_DNA_3of50	1.3727323602663868	3	H2B	0.7960713172069064	Close to center
e1170_exp09_c391_Airyscan_processed_e1170_exp09_c391_Airyscan_processed_S20_20_batch.tif	RadialDistribution_MeanFrac_DNA_4of50	1.2837525276874964	4	H2B	0.715263996668368	Close to center
e1170_exp09_c391_Airyscan_processed_e1170_exp09_c391_Airyscan_processed_S20_20_batch.tif	RadialDistribution_MeanFrac_DNA_5of50	1.1012247446148025	5	H2B	0.5495008046454244	Close to center
e1170_exp09_c391_Airyscan_processed_e1170_exp09_c391_Airyscan_processed_S20_20_batch.tif	RadialDistribution_MeanFrac_DNA_6of50	0.9792447590579376	6	H2B	0.4387242892654853	Close to center
e1170_exp09_c391_Airyscan_processed_e1170_exp09_c391_Airyscan_processed_S20_20_batch.tif	RadialDistribution_MeanFrac_DNA_7of50	0.8411146520684585	7	H2B	0.3132809892724765	Close to center
e1170_exp09_c391_Airyscan_processed_e1170_exp09_c391_Airyscan_processed_S20_20_batch.tif	RadialDistribution_MeanFrac_DNA_8of50	0.7415088842573818	8	H2B	0.22282369154874015	Close to center
e1170_exp09_c391_Airyscan_processed_e1170_exp09_c391_Airyscan_processed_S20_20_batch.tif	RadialDistribution_MeanFrac_DNA_9of50	0.6468512783644692	9	H2B	0.1368600829521795	Close to center
e1170_exp09_c391_Airyscan_processed_e1170_exp09_c391_Airyscan_processed_S20_20_batch.tif	RadialDistribution_MeanFrac_Ki67_10of50	0.9824565052607208	10	Ki67	0.31634768886675213	Close to center
e1170_exp09_c391_Airyscan_processed_e1170_exp09_c391_Airyscan_processed_S20_20_batch.tif	RadialDistribution_MeanFrac_Ki67_11of50	0.9276412399512626	11	Ki67	0.17972414429158073	Close to center
e1170_exp09_c391_Airyscan_processed_e1170_exp09_c391_Airyscan_processed_S20_20_batch.tif	RadialDistribution_MeanFrac_Ki67_12of50	0.8966195230005302	12	Ki67	0.10240449793596176	Close to center
e1170_exp09_c391_Airyscan_processed_e1170_exp09_c391_Airyscan_processed_S20_20_batch.tif	RadialDistribution_MeanFrac_Ki67_13of50	0.8662073011815277	13	Ki67	0.02660397923261531	Close to center
e1170_exp09_c391_Airyscan_processed_e1170_exp09_c391_Airyscan_processed_S20_20_batch.tif	RadialDistribution_MeanFrac_Ki67_14of50	0.8555334148872019	14	Ki67	0	Close to center
e1170_exp09_c391_Airyscan_processed_e1170_exp09_c391_Airyscan_processed_S20_20_batch.tif	RadialDistribution_MeanFrac_Ki67_15of50	0.8744067231136043	15	Ki67	0.04704051422890625	Close to center
e1170_exp09_c391_Airyscan_processed_e1170_exp09_c391_Airyscan_processed_S20_20_batch.tif	RadialDistribution_MeanFrac_Ki67_1of50	1.2562210498676731	1	Ki67	0.9986883151877873	Close to center
e1170_exp09_c391_Airyscan_processed_e1170_exp09_c391_Airyscan_processed_S20_20_batch.tif	RadialDistribution_MeanFrac_Ki67_2of50	1.250371802495516	2	Ki67	0.9841094400410637	Close to center
e1170_exp09_c391_Airyscan_processed_e1170_exp09_c391_Airyscan_processed_S20_20_batch.tif	RadialDistribution_MeanFrac_Ki67_3of50	1.2567473160482747	3	Ki67	1	Close to center
e1170_exp09_c391_Airyscan_processed_e1170_exp09_c391_Airyscan_processed_S20_20_batch.tif	RadialDistribution_MeanFrac_Ki67_4of50	1.2183095628701397	4	Ki67	0.904196357437018	Close to center
e1170_exp09_c391_Airyscan_processed_e1170_exp09_c391_Airyscan_processed_S20_20_batch.tif	RadialDistribution_MeanFrac_Ki67_5of50	1.1859481775900005	5	Ki67	0.8235376734121409	Close to center
e1170_exp09_c391_Airyscan_processed_e1170_exp09_c391_Airyscan_processed_S20_20_batch.tif	RadialDistribution_MeanFrac_Ki67_6of50	1.1802654039114455	6	Ki67	0.8093737233044562	Close to center
e1170_exp09_c391_Airyscan_processed_e1170_exp09_c391_Airyscan_processed_S20_20_batch.tif	RadialDistribution_MeanFrac_Ki67_7of50	1.1542460151338885	7	Ki67	0.7445220601336151	Close to center
e1170_exp09_c391_Airyscan_processed_e1170_exp09_c391_Airyscan_processed_S20_20_batch.tif	RadialDistribution_MeanFrac_Ki67_8of50	1.1186357855030216	8	Ki67	0.6557658392553891	Close to center
e1170_exp09_c391_Airyscan_processed_e1170_exp09_c391_Airyscan_processed_S20_20_batch.tif	RadialDistribution_MeanFrac_Ki67_9of50	1.056099224926483	9	Ki67	0.49989745983093714	Close to center
e1170_exp09_c391_Airyscan_processed_e1170_exp09_c391_Airyscan_processed_S20_20_batch.tif	RadialDistribution_MeanFrac_NPM1_10of50	1.1925051572906151	10	NPM1	0.9711884511350083	Close to center
e1170_exp09_c391_Airyscan_processed_e1170_exp09_c391_Airyscan_processed_S20_20_batch.tif	RadialDistribution_MeanFrac_NPM1_11of50	1.1951098704575531	11	NPM1	0.9793790209344467	Close to center
e1170_exp09_c391_Airyscan_processed_e1170_exp09_c391_Airyscan_processed_S20_20_batch.tif	RadialDistribution_MeanFrac_NPM1_12of50	1.1802387189289305	12	NPM1	0.9326164037913102	Close to center
e1170_exp09_c391_Airyscan_processed_e1170_exp09_c391_Airyscan_processed_S20_20_batch.tif	RadialDistribution_MeanFrac_NPM1_13of50	1.1643058890310238	13	NPM1	0.8825153189433408	Close to center
e1170_exp09_c391_Airyscan_processed_e1170_exp09_c391_Airyscan_processed_S20_20_batch.tif	RadialDistribution_MeanFrac_NPM1_14of50	1.1885801349681802	14	NPM1	0.9588461442336885	Close to center
e1170_exp09_c391_Airyscan_processed_e1170_exp09_c391_Airyscan_processed_S20_20_batch.tif	RadialDistribution_MeanFrac_NPM1_15of50	1.2016676237033508	15	NPM1	1	Close to center
e1170_exp09_c391_Airyscan_processed_e1170_exp09_c391_Airyscan_processed_S20_20_batch.tif	RadialDistribution_MeanFrac_NPM1_1of50	0.9242173752591252	1	NPM1	0.12755244815482344	Close to center
e1170_exp09_c391_Airyscan_processed_e1170_exp09_c391_Airyscan_processed_S20_20_batch.tif	RadialDistribution_MeanFrac_NPM1_2of50	0.8836539530162886	2	NPM1	0	Close to center
e1170_exp09_c391_Airyscan_processed_e1170_exp09_c391_Airyscan_processed_S20_20_batch.tif	RadialDistribution_MeanFrac_NPM1_3of50	0.9381993143838736	3	NPM1	0.17151892008208597	Close to center
e1170_exp09_c391_Airyscan_processed_e1170_exp09_c391_Airyscan_processed_S20_20_batch.tif	RadialDistribution_MeanFrac_NPM1_4of50	0.9575510596639224	4	NPM1	0.23237084898891483	Close to center
e1170_exp09_c391_Airyscan_processed_e1170_exp09_c391_Airyscan_processed_S20_20_batch.tif	RadialDistribution_MeanFrac_NPM1_5of50	1.0101947087386791	5	NPM1	0.3979097988114843	Close to center
e1170_exp09_c391_Airyscan_processed_e1170_exp09_c391_Airyscan_processed_S20_20_batch.tif	RadialDistribution_MeanFrac_NPM1_6of50	1.051171720152077	6	NPM1	0.5267627859326599	Close to center
e1170_exp09_c391_Airyscan_processed_e1170_exp09_c391_Airyscan_processed_S20_20_batch.tif	RadialDistribution_MeanFrac_NPM1_7of50	1.0986575038195987	7	NPM1	0.6760827304650119	Close to center
e1170_exp09_c391_Airyscan_processed_e1170_exp09_c391_Airyscan_processed_S20_20_batch.tif	RadialDistribution_MeanFrac_NPM1_8of50	1.1305373314161895	8	NPM1	0.7763294510783587	Close to center
e1170_exp09_c391_Airyscan_processed_e1170_exp09_c391_Airyscan_processed_S20_20_batch.tif	RadialDistribution_MeanFrac_NPM1_9of50	1.1679811584725237	9	NPM1	0.894072273188608	Close to center
e1170_exp09_c391_Airyscan_processed_e1170_exp09_c391_Airyscan_processed_S21_21_batch.tif	RadialDistribution_MeanFrac_DNA_10of50	0.5962892788531181	10	H2B	0.1329499194215782	Close to center
e1170_exp09_c391_Airyscan_processed_e1170_exp09_c391_Airyscan_processed_S21_21_batch.tif	RadialDistribution_MeanFrac_DNA_11of50	0.5748561055834974	11	H2B	0.10472278387612141	Close to center
e1170_exp09_c391_Airyscan_processed_e1170_exp09_c391_Airyscan_processed_S21_21_batch.tif	RadialDistribution_MeanFrac_DNA_12of50	0.5638091195016411	12	H2B	0.0901740854832749	Close to center
e1170_exp09_c391_Airyscan_processed_e1170_exp09_c391_Airyscan_processed_S21_21_batch.tif	RadialDistribution_MeanFrac_DNA_13of50	0.5871758150509797	13	H2B	0.12094763796770706	Close to center
e1170_exp09_c391_Airyscan_processed_e1170_exp09_c391_Airyscan_processed_S21_21_batch.tif	RadialDistribution_MeanFrac_DNA_14of50	0.5513419885980552	14	H2B	0.0737550797928169	Close to center
e1170_exp09_c391_Airyscan_processed_e1170_exp09_c391_Airyscan_processed_S21_21_batch.tif	RadialDistribution_MeanFrac_DNA_15of50	0.5775943439642693	15	H2B	0.10832899864224638	Close to center
e1170_exp09_c391_Airyscan_processed_e1170_exp09_c391_Airyscan_processed_S21_21_batch.tif	RadialDistribution_MeanFrac_DNA_1of50	0.7895463302406159	1	H2B	0.3874662673280376	Close to center
e1170_exp09_c391_Airyscan_processed_e1170_exp09_c391_Airyscan_processed_S21_21_batch.tif	RadialDistribution_MeanFrac_DNA_2of50	0.7805057310032302	2	H2B	0.3755599473036692	Close to center
e1170_exp09_c391_Airyscan_processed_e1170_exp09_c391_Airyscan_processed_S21_21_batch.tif	RadialDistribution_MeanFrac_DNA_3of50	0.7604154720125225	3	H2B	0.34910140770525006	Close to center
e1170_exp09_c391_Airyscan_processed_e1170_exp09_c391_Airyscan_processed_S21_21_batch.tif	RadialDistribution_MeanFrac_DNA_4of50	0.6803892890844615	4	H2B	0.24370824523323914	Close to center
e1170_exp09_c391_Airyscan_processed_e1170_exp09_c391_Airyscan_processed_S21_21_batch.tif	RadialDistribution_MeanFrac_DNA_5of50	0.6866339404833981	5	H2B	0.2519323480879364	Close to center
e1170_exp09_c391_Airyscan_processed_e1170_exp09_c391_Airyscan_processed_S21_21_batch.tif	RadialDistribution_MeanFrac_DNA_6of50	0.646974880962828	6	H2B	0.19970202107988708	Close to center
e1170_exp09_c391_Airyscan_processed_e1170_exp09_c391_Airyscan_processed_S21_21_batch.tif	RadialDistribution_MeanFrac_DNA_7of50	0.6149385323651883	7	H2B	0.15751067858144222	Close to center
e1170_exp09_c391_Airyscan_processed_e1170_exp09_c391_Airyscan_processed_S21_21_batch.tif	RadialDistribution_MeanFrac_DNA_8of50	0.6130284894956073	8	H2B	0.15499518363820328	Close to center
e1170_exp09_c391_Airyscan_processed_e1170_exp09_c391_Airyscan_processed_S21_21_batch.tif	RadialDistribution_MeanFrac_DNA_9of50	0.5796660846972213	9	H2B	0.11105744700350541	Close to center
e1170_exp09_c391_Airyscan_processed_e1170_exp09_c391_Airyscan_processed_S21_21_batch.tif	RadialDistribution_MeanFrac_DNA_10of50	0.6573723722624194	10	H2B	0.21339534556125395	Close to center
e1170_exp09_c391_Airyscan_processed_e1170_exp09_c391_Airyscan_processed_S21_21_batch.tif	RadialDistribution_MeanFrac_DNA_11of50	0.6146435956174499	11	H2B	0.15712225175117214	Close to center
e1170_exp09_c391_Airyscan_processed_e1170_exp09_c391_Airyscan_processed_S21_21_batch.tif	RadialDistribution_MeanFrac_DNA_12of50	0.5834934141694319	12	H2B	0.11609797676688578	Close to center
e1170_exp09_c391_Airyscan_processed_e1170_exp09_c391_Airyscan_processed_S21_21_batch.tif	RadialDistribution_MeanFrac_DNA_13of50	0.5522871875922658	13	H2B	0.07499989127226449	Close to center
e1170_exp09_c391_Airyscan_processed_e1170_exp09_c391_Airyscan_processed_S21_21_batch.tif	RadialDistribution_MeanFrac_DNA_14of50	0.5300914346382474	14	H2B	0.0457684508651372	Close to center
e1170_exp09_c391_Airyscan_processed_e1170_exp09_c391_Airyscan_processed_S21_21_batch.tif	RadialDistribution_MeanFrac_DNA_15of50	0.4953389484678079	15	H2B	0	Close to center
e1170_exp09_c391_Airyscan_processed_e1170_exp09_c391_Airyscan_processed_S21_21_batch.tif	RadialDistribution_MeanFrac_DNA_1of50	1.2546499042360568	1	H2B	1	Close to center
e1170_exp09_c391_Airyscan_processed_e1170_exp09_c391_Airyscan_processed_S21_21_batch.tif	RadialDistribution_MeanFrac_DNA_2of50	1.2155913849825457	2	H2B	0.9485605746146613	Close to center
e1170_exp09_c391_Airyscan_processed_e1170_exp09_c391_Airyscan_processed_S21_21_batch.tif	RadialDistribution_MeanFrac_DNA_3of50	1.128879271885849	3	H2B	0.8343621524294262	Close to center
e1170_exp09_c391_Airyscan_processed_e1170_exp09_c391_Airyscan_processed_S21_21_batch.tif	RadialDistribution_MeanFrac_DNA_4of50	1.030686096375782	4	H2B	0.7050433604850668	Close to center
e1170_exp09_c391_Airyscan_processed_e1170_exp09_c391_Airyscan_processed_S21_21_batch.tif	RadialDistribution_MeanFrac_DNA_5of50	0.9356242745220306	5	H2B	0.579848509638261	Close to center
e1170_exp09_c391_Airyscan_processed_e1170_exp09_c391_Airyscan_processed_S21_21_batch.tif	RadialDistribution_MeanFrac_DNA_6of50	0.8835747999077533	6	H2B	0.5113002103955415	Close to center
e1170_exp09_c391_Airyscan_processed_e1170_exp09_c391_Airyscan_processed_S21_21_batch.tif	RadialDistribution_MeanFrac_DNA_7of50	0.8004915551527351	7	H2B	0.4018809479394151	Close to center
e1170_exp09_c391_Airyscan_processed_e1170_exp09_c391_Airyscan_processed_S21_21_batch.tif	RadialDistribution_MeanFrac_DNA_8of50	0.7595094944354472	8	H2B	0.3479082501850104	Close to center
e1170_exp09_c391_Airyscan_processed_e1170_exp09_c391_Airyscan_processed_S21_21_batch.tif	RadialDistribution_MeanFrac_DNA_9of50	0.7070844789720805	9	H2B	0.27886536984052146	Close to center
e1170_exp09_c391_Airyscan_processed_e1170_exp09_c391_Airyscan_processed_S21_21_batch.tif	RadialDistribution_MeanFrac_Ki67_10of50	0.7763069780560503	10	Ki67	0.03045319205574721	Close to center
e1170_exp09_c391_Airyscan_processed_e1170_exp09_c391_Airyscan_processed_S21_21_batch.tif	RadialDistribution_MeanFrac_Ki67_11of50	0.7720642721791017	11	Ki67	0.025928632749668962	Close to center
e1170_exp09_c391_Airyscan_processed_e1170_exp09_c391_Airyscan_processed_S21_21_batch.tif	RadialDistribution_MeanFrac_Ki67_12of50	0.7777185707711098	12	Ki67	0.03195856036091671	Close to center
e1170_exp09_c391_Airyscan_processed_e1170_exp09_c391_Airyscan_processed_S21_21_batch.tif	RadialDistribution_MeanFrac_Ki67_13of50	0.8167138904332948	13	Ki67	0.07354443541052737	Close to center
e1170_exp09_c391_Airyscan_processed_e1170_exp09_c391_Airyscan_processed_S21_21_batch.tif	RadialDistribution_MeanFrac_Ki67_14of50	0.8056596049538363	14	Ki67	0.06175578644716789	Close to center
e1170_exp09_c391_Airyscan_processed_e1170_exp09_c391_Airyscan_processed_S21_21_batch.tif	RadialDistribution_MeanFrac_Ki67_15of50	0.8099166296854244	15	Ki67	0.06629561584476101	Close to center
e1170_exp09_c391_Airyscan_processed_e1170_exp09_c391_Airyscan_processed_S21_21_batch.tif	RadialDistribution_MeanFrac_Ki67_1of50	0.9223196547676076	1	Ki67	0.18616585147200784	Close to center
e1170_exp09_c391_Airyscan_processed_e1170_exp09_c391_Airyscan_processed_S21_21_batch.tif	RadialDistribution_MeanFrac_Ki67_2of50	0.8996644584547874	2	Ki67	0.16200561451918805	Close to center
e1170_exp09_c391_Airyscan_processed_e1170_exp09_c391_Airyscan_processed_S21_21_batch.tif	RadialDistribution_MeanFrac_Ki67_3of50	0.8774194917252242	3	Ki67	0.13828285971393792	Close to center
e1170_exp09_c391_Airyscan_processed_e1170_exp09_c391_Airyscan_processed_S21_21_batch.tif	RadialDistribution_MeanFrac_Ki67_4of50	0.8472870263761944	4	Ki67	0.1061486202770797	Close to center
e1170_exp09_c391_Airyscan_processed_e1170_exp09_c391_Airyscan_processed_S21_21_batch.tif	RadialDistribution_MeanFrac_Ki67_5of50	0.8015589636284328	5	Ki67	0.05738272939163452	Close to center
e1170_exp09_c391_Airyscan_processed_e1170_exp09_c391_Airyscan_processed_S21_21_batch.tif	RadialDistribution_MeanFrac_Ki67_6of50	0.7593639862145241	6	Ki67	0.012384635424025401	Close to center
e1170_exp09_c391_Airyscan_processed_e1170_exp09_c391_Airyscan_processed_S21_21_batch.tif	RadialDistribution_MeanFrac_Ki67_7of50	0.7477508407250194	7	Ki67	0	Close to center
e1170_exp09_c391_Airyscan_processed_e1170_exp09_c391_Airyscan_processed_S21_21_batch.tif	RadialDistribution_MeanFrac_Ki67_8of50	0.7526905901962643	8	Ki67	0.005267909227752163	Close to center
e1170_exp09_c391_Airyscan_processed_e1170_exp09_c391_Airyscan_processed_S21_21_batch.tif	RadialDistribution_MeanFrac_Ki67_9of50	0.765383170248221	9	Ki67	0.01880368871796902	Close to center
e1170_exp09_c391_Airyscan_processed_e1170_exp09_c391_Airyscan_processed_S21_21_batch.tif	RadialDistribution_MeanFrac_Ki67_10of50	1.00974623498899	10	Ki67	0.27940039532489086	Close to center
e1170_exp09_c391_Airyscan_processed_e1170_exp09_c391_Airyscan_processed_S21_21_batch.tif	RadialDistribution_MeanFrac_Ki67_11of50	0.9602127682008362	11	Ki67	0.22657629801088036	Close to center
e1170_exp09_c391_Airyscan_processed_e1170_exp09_c391_Airyscan_processed_S21_21_batch.tif	RadialDistribution_MeanFrac_Ki67_12of50	0.9199700687149674	12	Ki67	0.18366017661538772	Close to center
e1170_exp09_c391_Airyscan_processed_e1170_exp09_c391_Airyscan_processed_S21_21_batch.tif	RadialDistribution_MeanFrac_Ki67_13of50	0.8932397368001395	13	Ki67	0.15515408273862394	Close to center
e1170_exp09_c391_Airyscan_processed_e1170_exp09_c391_Airyscan_processed_S21_21_batch.tif	RadialDistribution_MeanFrac_Ki67_14of50	0.8653540187594158	14	Ki67	0.12541584758229665	Close to center
e1170_exp09_c391_Airyscan_processed_e1170_exp09_c391_Airyscan_processed_S21_21_batch.tif	RadialDistribution_MeanFrac_Ki67_15of50	0.8371579566037336	15	Ki67	0.09534665138503295	Close to center
e1170_exp09_c391_Airyscan_processed_e1170_exp09_c391_Airyscan_processed_S21_21_batch.tif	RadialDistribution_MeanFrac_Ki67_1of50	1.685456723207106	1	Ki67	1	Close to center
e1170_exp09_c391_Airyscan_processed_e1170_exp09_c391_Airyscan_processed_S21_21_batch.tif	RadialDistribution_MeanFrac_Ki67_2of50	1.4358001022132267	2	Ki67	0.7337580731251853	Close to center
e1170_exp09_c391_Airyscan_processed_e1170_exp09_c391_Airyscan_processed_S21_21_batch.tif	RadialDistribution_MeanFrac_Ki67_3of50	1.4934157982248426	3	Ki67	0.7952013221097266	Close to center
e1170_exp09_c391_Airyscan_processed_e1170_exp09_c391_Airyscan_processed_S21_21_batch.tif	RadialDistribution_MeanFrac_Ki67_4of50	1.3608802963907347	4	Ki67	0.6538611595810567	Close to center
e1170_exp09_c391_Airyscan_processed_e1170_exp09_c391_Airyscan_processed_S21_21_batch.tif	RadialDistribution_MeanFrac_Ki67_5of50	1.2979432484805091	5	Ki67	0.5867430481497489	Close to center
e1170_exp09_c391_Airyscan_processed_e1170_exp09_c391_Airyscan_processed_S21_21_batch.tif	RadialDistribution_MeanFrac_Ki67_6of50	1.2214729681075345	6	Ki67	0.5051926582017201	Close to center
e1170_exp09_c391_Airyscan_processed_e1170_exp09_c391_Airyscan_processed_S21_21_batch.tif	RadialDistribution_MeanFrac_Ki67_7of50	1.158678642229001	7	Ki67	0.43822675017913376	Close to center
e1170_exp09_c391_Airyscan_processed_e1170_exp09_c391_Airyscan_processed_S21_21_batch.tif	RadialDistribution_MeanFrac_Ki67_8of50	1.117403223874588	8	Ki67	0.39420930385027214	Close to center
e1170_exp09_c391_Airyscan_processed_e1170_exp09_c391_Airyscan_processed_S21_21_batch.tif	RadialDistribution_MeanFrac_Ki67_9of50	1.0600570161949725	9	Ki67	0.33305344597315056	Close to center
e1170_exp09_c391_Airyscan_processed_e1170_exp09_c391_Airyscan_processed_S21_21_batch.tif	RadialDistribution_MeanFrac_NPM1_10of50	1.4402855965825894	10	NPM1	0.9461581780001124	Close to center
e1170_exp09_c391_Airyscan_processed_e1170_exp09_c391_Airyscan_processed_S21_21_batch.tif	RadialDistribution_MeanFrac_NPM1_11of50	1.4327937106211035	11	NPM1	0.9234833076483933	Close to center
e1170_exp09_c391_Airyscan_processed_e1170_exp09_c391_Airyscan_processed_S21_21_batch.tif	RadialDistribution_MeanFrac_NPM1_12of50	1.4100142621076737	12	NPM1	0.8545392467829445	Close to center
e1170_exp09_c391_Airyscan_processed_e1170_exp09_c391_Airyscan_processed_S21_21_batch.tif	RadialDistribution_MeanFrac_NPM1_13of50	1.4026552848517608	13	NPM1	0.8322666366475414	Close to center
[truncated: 6,251 more rows]
