# Supplementary material for: Ki-67 shapes the nucleolus by anchoring chromatin via its amphiphilic properties
Source: EMBO J. 2026 Mar 24;45(9):3156–91. doi: 10.1038/s44318-026-00747-7 (PMC13144362; doi:10.1038/s44318-026-00747-7)
Supplement: Supplementary file 6 — Source data Fig. 2 [file 44318_2026_747_MOESM6_ESM.zip › Figure 2/C/NPM1 normalized mean intensity in each region.csv]

file_name	region	target	mean_intensity	mean_intensity_normalized
e1170_exp06_c391_raw_data_Airyscan_processed_e1170_exp06_c391_raw_data_Airyscan_processed_S0_0_batch.tif	nucleolus_shrinken	NPM1	0.03374172854042954	1.1453423784344114
e1170_exp06_c391_raw_data_Airyscan_processed_e1170_exp06_c391_raw_data_Airyscan_processed_S0_0_batch.tif	nucleolar_rim	NPM1	0.01691223683970633	0.574075555833653
e1170_exp06_c391_raw_data_Airyscan_processed_e1170_exp06_c391_raw_data_Airyscan_processed_S0_0_batch.tif	nucleoplasm	NPM1	0.00112524872250742	0.038195881003034254
e1170_exp06_c391_raw_data_Airyscan_processed_e1170_exp06_c391_raw_data_Airyscan_processed_S10_10_batch.tif	nucleolus_shrinken	NPM1	0.02248120770145279	0.7631108722840837
e1170_exp06_c391_raw_data_Airyscan_processed_e1170_exp06_c391_raw_data_Airyscan_processed_S10_10_batch.tif	nucleolar_rim	NPM1	0.01187876702795748	0.4032174956409595
e1170_exp06_c391_raw_data_Airyscan_processed_e1170_exp06_c391_raw_data_Airyscan_processed_S10_10_batch.tif	nucleoplasm	NPM1	6.0609082474474e-4	0.02057338307160649
e1170_exp06_c391_raw_data_Airyscan_processed_e1170_exp06_c391_raw_data_Airyscan_processed_S11_11_batch.tif	nucleolus_shrinken	NPM1	0.02789930315211217	0.9470248150036252
e1170_exp06_c391_raw_data_Airyscan_processed_e1170_exp06_c391_raw_data_Airyscan_processed_S11_11_batch.tif	nucleolar_rim	NPM1	0.01448788518467828	0.49178241879403295
e1170_exp06_c391_raw_data_Airyscan_processed_e1170_exp06_c391_raw_data_Airyscan_processed_S11_11_batch.tif	nucleoplasm	NPM1	7.5234082378306e-4	0.025537750013977942
e1170_exp06_c391_raw_data_Airyscan_processed_e1170_exp06_c391_raw_data_Airyscan_processed_S12_12_batch.tif	nucleolus_shrinken	NPM1	0.04481603718804845	1.5212530254180927
e1170_exp06_c391_raw_data_Airyscan_processed_e1170_exp06_c391_raw_data_Airyscan_processed_S12_12_batch.tif	nucleolar_rim	NPM1	0.02272585860640733	0.7714153979111871
e1170_exp06_c391_raw_data_Airyscan_processed_e1170_exp06_c391_raw_data_Airyscan_processed_S12_12_batch.tif	nucleoplasm	NPM1	0.00118667435821898	0.04028093671138145
e1170_exp06_c391_raw_data_Airyscan_processed_e1170_exp06_c391_raw_data_Airyscan_processed_S14_14_batch.tif	nucleolus_shrinken	NPM1	0.02625625395085671	0.8912525128290095
e1170_exp06_c391_raw_data_Airyscan_processed_e1170_exp06_c391_raw_data_Airyscan_processed_S14_14_batch.tif	nucleolar_rim	NPM1	0.01394744141291173	0.4734373848630213
e1170_exp06_c391_raw_data_Airyscan_processed_e1170_exp06_c391_raw_data_Airyscan_processed_S14_14_batch.tif	nucleoplasm	NPM1	6.8317240056276e-4	0.023189870110055036
e1170_exp06_c391_raw_data_Airyscan_processed_e1170_exp06_c391_raw_data_Airyscan_processed_S15_15_batch.tif	nucleolus_shrinken	NPM1	0.0266323527171709	0.9040189558706102
e1170_exp06_c391_raw_data_Airyscan_processed_e1170_exp06_c391_raw_data_Airyscan_processed_S15_15_batch.tif	nucleolar_rim	NPM1	0.0139033882914676	0.47194202854682593
e1170_exp06_c391_raw_data_Airyscan_processed_e1170_exp06_c391_raw_data_Airyscan_processed_S15_15_batch.tif	nucleoplasm	NPM1	5.8879601689266e-4	0.019986321376289577
e1170_exp06_c391_raw_data_Airyscan_processed_e1170_exp06_c391_raw_data_Airyscan_processed_S16_16_batch.tif	nucleolus_shrinken	NPM1	0.03969813087554788	1.3475288197497228
e1170_exp06_c391_raw_data_Airyscan_processed_e1170_exp06_c391_raw_data_Airyscan_processed_S16_16_batch.tif	nucleolar_rim	NPM1	0.02062736443744829	0.7001832943238914
e1170_exp06_c391_raw_data_Airyscan_processed_e1170_exp06_c391_raw_data_Airyscan_processed_S16_16_batch.tif	nucleoplasm	NPM1	8.7192712825585e-4	0.029597034120568154
e1170_exp06_c391_raw_data_Airyscan_processed_e1170_exp06_c391_raw_data_Airyscan_processed_S17_17_batch.tif	nucleolus_shrinken	NPM1	0.02606005745777535	0.8845927426350481
e1170_exp06_c391_raw_data_Airyscan_processed_e1170_exp06_c391_raw_data_Airyscan_processed_S17_17_batch.tif	nucleolar_rim	NPM1	0.01283155910155465	0.4355594409689727
e1170_exp06_c391_raw_data_Airyscan_processed_e1170_exp06_c391_raw_data_Airyscan_processed_S17_17_batch.tif	nucleoplasm	NPM1	0.00123908261573238	0.042059903021245446
e1170_exp06_c391_raw_data_Airyscan_processed_e1170_exp06_c391_raw_data_Airyscan_processed_S18_18_batch.tif	nucleolus_shrinken	NPM1	0.03043717838989901	1.0331714407621044
e1170_exp06_c391_raw_data_Airyscan_processed_e1170_exp06_c391_raw_data_Airyscan_processed_S18_18_batch.tif	nucleolar_rim	NPM1	0.01573932263029143	0.5342616989738563
e1170_exp06_c391_raw_data_Airyscan_processed_e1170_exp06_c391_raw_data_Airyscan_processed_S18_18_batch.tif	nucleoplasm	NPM1	7.8160658164575e-4	0.026531158300010946
e1170_exp06_c391_raw_data_Airyscan_processed_e1170_exp06_c391_raw_data_Airyscan_processed_S19_19_batch.tif	nucleolus_shrinken	NPM1	0.0255915607357873	0.8686899073903279
e1170_exp06_c391_raw_data_Airyscan_processed_e1170_exp06_c391_raw_data_Airyscan_processed_S19_19_batch.tif	nucleolar_rim	NPM1	0.01295298120013345	0.4396810399858727
e1170_exp06_c391_raw_data_Airyscan_processed_e1170_exp06_c391_raw_data_Airyscan_processed_S19_19_batch.tif	nucleoplasm	NPM1	7.3303704332515e-4	0.02488249496988775
e1170_exp06_c391_raw_data_Airyscan_processed_e1170_exp06_c391_raw_data_Airyscan_processed_S1_1_batch.tif	nucleolus_shrinken	NPM1	0.04067886926239671	1.3808193856218725
e1170_exp06_c391_raw_data_Airyscan_processed_e1170_exp06_c391_raw_data_Airyscan_processed_S1_1_batch.tif	nucleolar_rim	NPM1	0.021355012350520768	0.7248828585570241
e1170_exp06_c391_raw_data_Airyscan_processed_e1170_exp06_c391_raw_data_Airyscan_processed_S1_1_batch.tif	nucleoplasm	NPM1	0.00120996455455163	0.041071508208922816
e1170_exp06_c391_raw_data_Airyscan_processed_e1170_exp06_c391_raw_data_Airyscan_processed_S2_2_batch.tif	nucleolus_shrinken	NPM1	0.03866734708185763	1.312539493091421
e1170_exp06_c391_raw_data_Airyscan_processed_e1170_exp06_c391_raw_data_Airyscan_processed_S2_2_batch.tif	nucleolar_rim	NPM1	0.01968707423304841	0.6682657173142984
e1170_exp06_c391_raw_data_Airyscan_processed_e1170_exp06_c391_raw_data_Airyscan_processed_S2_2_batch.tif	nucleoplasm	NPM1	0.00102739211725423	0.03487419827205289
e1170_exp06_c391_raw_data_Airyscan_processed_e1170_exp06_c391_raw_data_Airyscan_processed_S4_4_batch.tif	nucleolus_shrinken	NPM1	0.0323099677533229	1.0967421325018725
e1170_exp06_c391_raw_data_Airyscan_processed_e1170_exp06_c391_raw_data_Airyscan_processed_S4_4_batch.tif	nucleolar_rim	NPM1	0.01675582048202129	0.568766098052841
e1170_exp06_c391_raw_data_Airyscan_processed_e1170_exp06_c391_raw_data_Airyscan_processed_S4_4_batch.tif	nucleoplasm	NPM1	0.00100417005219798	0.03408593944909973
e1170_exp06_c391_raw_data_Airyscan_processed_e1170_exp06_c391_raw_data_Airyscan_processed_S5_5_batch.tif	nucleolus_shrinken	NPM1	0.03032483694326937	1.0293580789325412
e1170_exp06_c391_raw_data_Airyscan_processed_e1170_exp06_c391_raw_data_Airyscan_processed_S5_5_batch.tif	nucleolar_rim	NPM1	0.0156027031130463	0.5296242328572462
e1170_exp06_c391_raw_data_Airyscan_processed_e1170_exp06_c391_raw_data_Airyscan_processed_S5_5_batch.tif	nucleoplasm	NPM1	8.1832404325155e-4	0.02777751012088081
e1170_exp06_c391_raw_data_Airyscan_processed_e1170_exp06_c391_raw_data_Airyscan_processed_S6_6_batch.tif	nucleolus_shrinken	NPM1	0.04379983796067997	1.4867587629607666
e1170_exp06_c391_raw_data_Airyscan_processed_e1170_exp06_c391_raw_data_Airyscan_processed_S6_6_batch.tif	nucleolar_rim	NPM1	0.02229289050989821	0.7567185601707083
e1170_exp06_c391_raw_data_Airyscan_processed_e1170_exp06_c391_raw_data_Airyscan_processed_S6_6_batch.tif	nucleoplasm	NPM1	0.00107965866907148	0.03664835446856209
e1170_exp06_c391_raw_data_Airyscan_processed_e1170_exp06_c391_raw_data_Airyscan_processed_S8_8_batch.tif	nucleolus_shrinken	NPM1	0.02736874499788423	0.9290153423255114
e1170_exp06_c391_raw_data_Airyscan_processed_e1170_exp06_c391_raw_data_Airyscan_processed_S8_8_batch.tif	nucleolar_rim	NPM1	0.01425092526253559	0.4837389588836923
e1170_exp06_c391_raw_data_Airyscan_processed_e1170_exp06_c391_raw_data_Airyscan_processed_S8_8_batch.tif	nucleoplasm	NPM1	8.1722179402556e-4	0.027740094943747542
e1170_exp06_c391_raw_data_Airyscan_processed_e1170_exp06_c391_raw_data_Airyscan_processed_S9_9_batch.tif	nucleolus_shrinken	NPM1	0.03151336878718198	1.069702066861933
e1170_exp06_c391_raw_data_Airyscan_processed_e1170_exp06_c391_raw_data_Airyscan_processed_S9_9_batch.tif	nucleolar_rim	NPM1	0.01623918774369918	0.5512293151171973
e1170_exp06_c391_raw_data_Airyscan_processed_e1170_exp06_c391_raw_data_Airyscan_processed_S9_9_batch.tif	nucleoplasm	NPM1	9.7379393001306e-4	0.033054840523945264
e1170_exp08_Airyscan_processed_e1170_exp08_Airyscan_processed_S0_0_batch.tif	nucleolus_shrinken	NPM1	0.03589000840533473	1.218264427080054
e1170_exp08_Airyscan_processed_e1170_exp08_Airyscan_processed_S0_0_batch.tif	nucleolar_rim	NPM1	0.01869763791773308	0.6346799055698058
e1170_exp08_Airyscan_processed_e1170_exp08_Airyscan_processed_S0_0_batch.tif	nucleoplasm	NPM1	0.00103059357359686	0.03498286975334728
e1170_exp08_Airyscan_processed_e1170_exp08_Airyscan_processed_S10_10_batch.tif	nucleolus_shrinken	NPM1	0.03118283478651403	1.0584822919762196
e1170_exp08_Airyscan_processed_e1170_exp08_Airyscan_processed_S10_10_batch.tif	nucleolar_rim	NPM1	0.01656702478098312	0.5623575432271405
e1170_exp08_Airyscan_processed_e1170_exp08_Airyscan_processed_S10_10_batch.tif	nucleoplasm	NPM1	7.1596209015757e-4	0.02430289610763091
e1170_exp08_Airyscan_processed_e1170_exp08_Airyscan_processed_S13_13_batch.tif	nucleolus_shrinken	NPM1	0.03633399276554065	1.233335205167093
e1170_exp08_Airyscan_processed_e1170_exp08_Airyscan_processed_S13_13_batch.tif	nucleolar_rim	NPM1	0.01906893193403265	0.6472832543051105
e1170_exp08_Airyscan_processed_e1170_exp08_Airyscan_processed_S13_13_batch.tif	nucleoplasm	NPM1	0.00150141972902507	0.050964776194243895
e1170_exp08_Airyscan_processed_e1170_exp08_Airyscan_processed_S14_14_batch.tif	nucleolus_shrinken	NPM1	0.02536636704724557	0.8610458450971423
e1170_exp08_Airyscan_processed_e1170_exp08_Airyscan_processed_S14_14_batch.tif	nucleolar_rim	NPM1	0.01339988133965285	0.4548507924218368
e1170_exp08_Airyscan_processed_e1170_exp08_Airyscan_processed_S14_14_batch.tif	nucleoplasm	NPM1	5.5455426902986e-4	0.01882400614718272
e1170_exp08_Airyscan_processed_e1170_exp08_Airyscan_processed_S15_15_batch.tif	nucleolus_shrinken	NPM1	0.0250057402908152	0.8488045899865116
e1170_exp08_Airyscan_processed_e1170_exp08_Airyscan_processed_S15_15_batch.tif	nucleolar_rim	NPM1	0.01302766416729992	0.4422161077178205
e1170_exp08_Airyscan_processed_e1170_exp08_Airyscan_processed_S15_15_batch.tif	nucleoplasm	NPM1	6.3066535993589e-4	0.021407550667704205
e1170_exp08_Airyscan_processed_e1170_exp08_Airyscan_processed_S16_16_batch.tif	nucleolus_shrinken	NPM1	0.03120889964458166	1.0593670476726258
e1170_exp08_Airyscan_processed_e1170_exp08_Airyscan_processed_S16_16_batch.tif	nucleolar_rim	NPM1	0.01643897224142636	0.5580108779386455
e1170_exp08_Airyscan_processed_e1170_exp08_Airyscan_processed_S16_16_batch.tif	nucleoplasm	NPM1	5.6166281138802e-4	0.019065301278282522
e1170_exp08_Airyscan_processed_e1170_exp08_Airyscan_processed_S18_18_batch.tif	nucleolus_shrinken	NPM1	0.03203184812104531	1.0873015313560113
e1170_exp08_Airyscan_processed_e1170_exp08_Airyscan_processed_S18_18_batch.tif	nucleolar_rim	NPM1	0.01676040580155036	0.5689217439252513
e1170_exp08_Airyscan_processed_e1170_exp08_Airyscan_processed_S18_18_batch.tif	nucleoplasm	NPM1	6.3295692395001e-4	0.021485336409330397
e1170_exp08_Airyscan_processed_e1170_exp08_Airyscan_processed_S1_1_batch.tif	nucleolus_shrinken	NPM1	0.02493344577859142	0.8463505968996154
e1170_exp08_Airyscan_processed_e1170_exp08_Airyscan_processed_S1_1_batch.tif	nucleolar_rim	NPM1	0.01306818512874231	0.44359156701888347
e1170_exp08_Airyscan_processed_e1170_exp08_Airyscan_processed_S1_1_batch.tif	nucleoplasm	NPM1	0.00145943556019133	0.0495396492114632
e1170_exp08_Airyscan_processed_e1170_exp08_Airyscan_processed_S22_22_batch.tif	nucleolus_shrinken	NPM1	0.01318092565821805	0.44741847547204644
e1170_exp08_Airyscan_processed_e1170_exp08_Airyscan_processed_S22_22_batch.tif	nucleolar_rim	NPM1	0.00687411561719001	0.23333765847804164
e1170_exp08_Airyscan_processed_e1170_exp08_Airyscan_processed_S22_22_batch.tif	nucleoplasm	NPM1	3.5876863643838e-4	0.01217818236174968
e1170_exp08_Airyscan_processed_e1170_exp08_Airyscan_processed_S24_24_batch.tif	nucleolus_shrinken	NPM1	0.0324693239768848	1.1021513822353002
e1170_exp08_Airyscan_processed_e1170_exp08_Airyscan_processed_S24_24_batch.tif	nucleolar_rim	NPM1	0.01740100676205164	0.5906665524891864
e1170_exp08_Airyscan_processed_e1170_exp08_Airyscan_processed_S24_24_batch.tif	nucleoplasm	NPM1	7.9194609075763e-4	0.026882126625295627
e1170_exp08_Airyscan_processed_e1170_exp08_Airyscan_processed_S2_2_batch.tif	nucleolus_shrinken	NPM1	0.03870340876707127	1.3137635849829628
e1170_exp08_Airyscan_processed_e1170_exp08_Airyscan_processed_S2_2_batch.tif	nucleolar_rim	NPM1	0.02033057030069594	0.6901087985230607
e1170_exp08_Airyscan_processed_e1170_exp08_Airyscan_processed_S2_2_batch.tif	nucleoplasm	NPM1	8.9693486113901e-4	0.030445906347885476
e1170_exp08_Airyscan_processed_e1170_exp08_Airyscan_processed_S4_4_batch.tif	nucleolus_shrinken	NPM1	0.02758694313086441	0.9364219447554378
e1170_exp08_Airyscan_processed_e1170_exp08_Airyscan_processed_S4_4_batch.tif	nucleolar_rim	NPM1	0.01448710840675487	0.4917560515415892
e1170_exp08_Airyscan_processed_e1170_exp08_Airyscan_processed_S4_4_batch.tif	nucleoplasm	NPM1	6.3030130513157e-4	0.021395193049600535
e1170_exp08_Airyscan_processed_e1170_exp08_Airyscan_processed_S5_5_batch.tif	nucleolus_shrinken	NPM1	0.03298247034651452	1.1195698225138553
e1170_exp08_Airyscan_processed_e1170_exp08_Airyscan_processed_S5_5_batch.tif	nucleolar_rim	NPM1	0.01737235071050411	0.5896938403118401
e1170_exp08_Airyscan_processed_e1170_exp08_Airyscan_processed_S5_5_batch.tif	nucleoplasm	NPM1	7.9358039424587e-4	0.026937602059580554
e1170_exp08_Airyscan_processed_e1170_exp08_Airyscan_processed_S7_7_batch.tif	nucleolus_shrinken	NPM1	0.03413070582871409	1.1585459750428952
e1170_exp08_Airyscan_processed_e1170_exp08_Airyscan_processed_S7_7_batch.tif	nucleolar_rim	NPM1	0.0177101086542663	0.6011588275361958
e1170_exp08_Airyscan_processed_e1170_exp08_Airyscan_processed_S7_7_batch.tif	nucleoplasm	NPM1	0.00165967643603698	0.05633670350955717
e1170_exp08_Airyscan_processed_e1170_exp08_Airyscan_processed_S8_8_batch.tif	nucleolus_shrinken	NPM1	0.03514962890578659	1.193132696915712
e1170_exp08_Airyscan_processed_e1170_exp08_Airyscan_processed_S8_8_batch.tif	nucleolar_rim	NPM1	0.01858376305211011	0.630814492768555
e1170_exp08_Airyscan_processed_e1170_exp08_Airyscan_processed_S8_8_batch.tif	nucleoplasm	NPM1	7.1154640928805e-4	0.02415300851596697
e1170_exp08_Airyscan_processed_e1170_exp08_Airyscan_processed_S9_9_batch.tif	nucleolus_shrinken	NPM1	0.02884928935563062	0.9792715167845959
e1170_exp08_Airyscan_processed_e1170_exp08_Airyscan_processed_S9_9_batch.tif	nucleolar_rim	NPM1	0.01520871616688884	0.5162505864702982
e1170_exp08_Airyscan_processed_e1170_exp08_Airyscan_processed_S9_9_batch.tif	nucleoplasm	NPM1	0.00170645847053248	0.05792469111347838
e1170_exp09_c391_Airyscan_processed_e1170_exp09_c391_Airyscan_processed_S0_0_batch.tif	nucleolus_shrinken	NPM1	0.02452414273940979	0.8324570550843226
e1170_exp09_c391_Airyscan_processed_e1170_exp09_c391_Airyscan_processed_S0_0_batch.tif	nucleolar_rim	NPM1	0.0130478696962257	0.4429019720632007
e1170_exp09_c391_Airyscan_processed_e1170_exp09_c391_Airyscan_processed_S0_0_batch.tif	nucleoplasm	NPM1	0.00136021273600208	0.04617159101267454
e1170_exp09_c391_Airyscan_processed_e1170_exp09_c391_Airyscan_processed_S10_10_batch.tif	nucleolus_shrinken	NPM1	0.03235887382597837	1.0984022192845633
e1170_exp09_c391_Airyscan_processed_e1170_exp09_c391_Airyscan_processed_S10_10_batch.tif	nucleolar_rim	NPM1	0.01677001992497217	0.5692480894760817
e1170_exp09_c391_Airyscan_processed_e1170_exp09_c391_Airyscan_processed_S10_10_batch.tif	nucleoplasm	NPM1	0.00144071970832984	0.04890435104469085
e1170_exp09_c391_Airyscan_processed_e1170_exp09_c391_Airyscan_processed_S11_11_batch.tif	nucleolus_shrinken	NPM1	0.03144758131003226	1.0674689511085544
e1170_exp09_c391_Airyscan_processed_e1170_exp09_c391_Airyscan_processed_S11_11_batch.tif	nucleolar_rim	NPM1	0.01680351862864696	0.5703851825238011
e1170_exp09_c391_Airyscan_processed_e1170_exp09_c391_Airyscan_processed_S11_11_batch.tif	nucleoplasm	NPM1	0.00140471242499777	0.047682105791810585
e1170_exp09_c391_Airyscan_processed_e1170_exp09_c391_Airyscan_processed_S12_12_batch.tif	nucleolus_shrinken	NPM1	0.02188572187323377	0.7428974693459639
e1170_exp09_c391_Airyscan_processed_e1170_exp09_c391_Airyscan_processed_S12_12_batch.tif	nucleolar_rim	NPM1	0.01136216801579945	0.385681857519368
e1170_exp09_c391_Airyscan_processed_e1170_exp09_c391_Airyscan_processed_S12_12_batch.tif	nucleoplasm	NPM1	9.8329713991453e-4	0.033377421183032406
e1170_exp09_c391_Airyscan_processed_e1170_exp09_c391_Airyscan_processed_S15_15_batch.tif	nucleolus_shrinken	NPM1	0.01264873650220313	0.42935363943388144
e1170_exp09_c391_Airyscan_processed_e1170_exp09_c391_Airyscan_processed_S15_15_batch.tif	nucleolar_rim	NPM1	0.00655980202422392	0.22266847543038903
e1170_exp09_c391_Airyscan_processed_e1170_exp09_c391_Airyscan_processed_S15_15_batch.tif	nucleoplasm	NPM1	5.8558515331862e-4	0.019877330572267402
e1170_exp09_c391_Airyscan_processed_e1170_exp09_c391_Airyscan_processed_S16_16_batch.tif	nucleolus_shrinken	NPM1	0.026924379634855576	0.913931631330229
e1170_exp09_c391_Airyscan_processed_e1170_exp09_c391_Airyscan_processed_S16_16_batch.tif	nucleolar_rim	NPM1	0.014253597144044925	0.4838296542705374
e1170_exp09_c391_Airyscan_processed_e1170_exp09_c391_Airyscan_processed_S16_16_batch.tif	nucleoplasm	NPM1	6.5928296490256e-4	0.022378957799331994
e1170_exp09_c391_Airyscan_processed_e1170_exp09_c391_Airyscan_processed_S19_19_batch.tif	nucleolus_shrinken	NPM1	0.03462170462455374	1.1752126294486287
e1170_exp09_c391_Airyscan_processed_e1170_exp09_c391_Airyscan_processed_S19_19_batch.tif	nucleolar_rim	NPM1	0.01856203247380059	0.6300768615527753
e1170_exp09_c391_Airyscan_processed_e1170_exp09_c391_Airyscan_processed_S19_19_batch.tif	nucleoplasm	NPM1	0.0011743984798512	0.03986423951371779
e1170_exp09_c391_Airyscan_processed_e1170_exp09_c391_Airyscan_processed_S1_1_batch.tif	nucleolus_shrinken	NPM1	0.03390598267233011	1.1509178846765786
e1170_exp09_c391_Airyscan_processed_e1170_exp09_c391_Airyscan_processed_S1_1_batch.tif	nucleolar_rim	NPM1	0.01787333403595239	0.6066994134803098
e1170_exp09_c391_Airyscan_processed_e1170_exp09_c391_Airyscan_processed_S1_1_batch.tif	nucleoplasm	NPM1	8.3300214347424e-4	0.02827574927302771
e1170_exp09_c391_Airyscan_processed_e1170_exp09_c391_Airyscan_processed_S20_20_batch.tif	nucleolus_shrinken	NPM1	0.03460311111875198	1.1745814842441706
e1170_exp09_c391_Airyscan_processed_e1170_exp09_c391_Airyscan_processed_S20_20_batch.tif	nucleolar_rim	NPM1	0.01833645326833369	0.6224197131228949
e1170_exp09_c391_Airyscan_processed_e1170_exp09_c391_Airyscan_processed_S20_20_batch.tif	nucleoplasm	NPM1	6.919665666639e-4	0.02348838271015963
e1170_exp09_c391_Airyscan_processed_e1170_exp09_c391_Airyscan_processed_S21_21_batch.tif	nucleolus_shrinken	NPM1	0.013007006606433105	0.44151489942413447
e1170_exp09_c391_Airyscan_processed_e1170_exp09_c391_Airyscan_processed_S21_21_batch.tif	nucleolar_rim	NPM1	0.006710740566014695	0.2277919920944783
e1170_exp09_c391_Airyscan_processed_e1170_exp09_c391_Airyscan_processed_S21_21_batch.tif	nucleoplasm	NPM1	3.5722342193854e-4	0.012125730998793645
e1170_exp09_c391_Airyscan_processed_e1170_exp09_c391_Airyscan_processed_S22_22_batch.tif	nucleolus_shrinken	NPM1	0.03707460073095044	1.2584746904656468
e1170_exp09_c391_Airyscan_processed_e1170_exp09_c391_Airyscan_processed_S22_22_batch.tif	nucleolar_rim	NPM1	0.01948577661203114	0.66143279244642
e1170_exp09_c391_Airyscan_processed_e1170_exp09_c391_Airyscan_processed_S22_22_batch.tif	nucleoplasm	NPM1	8.56690538842e-4	0.029079837393744347
e1170_exp09_c391_Airyscan_processed_e1170_exp09_c391_Airyscan_processed_S23_23_batch.tif	nucleolus_shrinken	NPM1	0.0255369275889367	0.8668354185700458
e1170_exp09_c391_Airyscan_processed_e1170_exp09_c391_Airyscan_processed_S23_23_batch.tif	nucleolar_rim	NPM1	0.01378001859038162	0.4677543193516894
e1170_exp09_c391_Airyscan_processed_e1170_exp09_c391_Airyscan_processed_S23_23_batch.tif	nucleoplasm	NPM1	0.00143184347719114	0.048603052796981024
e1170_exp09_c391_Airyscan_processed_e1170_exp09_c391_Airyscan_processed_S26_26_batch.tif	nucleolus_shrinken	NPM1	0.02178410495684124	0.739448145148754
e1170_exp09_c391_Airyscan_processed_e1170_exp09_c391_Airyscan_processed_S26_26_batch.tif	nucleolar_rim	NPM1	0.01142154006132355	0.3876972053623693
e1170_exp09_c391_Airyscan_processed_e1170_exp09_c391_Airyscan_processed_S26_26_batch.tif	nucleoplasm	NPM1	0.00115753430721393	0.03929179546789614
e1170_exp09_c391_Airyscan_processed_e1170_exp09_c391_Airyscan_processed_S27_27_batch.tif	nucleolus_shrinken	NPM1	0.02724363816430535	0.9247686672282963
e1170_exp09_c391_Airyscan_processed_e1170_exp09_c391_Airyscan_processed_S27_27_batch.tif	nucleolar_rim	NPM1	0.01434611603826275	0.48697015165870755
e1170_exp09_c391_Airyscan_processed_e1170_exp09_c391_Airyscan_processed_S27_27_batch.tif	nucleoplasm	NPM1	9.0772057601001e-4	0.030812020855287333
e1170_exp09_c391_Airyscan_processed_e1170_exp09_c391_Airyscan_processed_S28_28_batch.tif	nucleolus_shrinken	NPM1	0.02935366653874132	0.9963922923797132
e1170_exp09_c391_Airyscan_processed_e1170_exp09_c391_Airyscan_processed_S28_28_batch.tif	nucleolar_rim	NPM1	0.0155792332792907	0.5288275636770384
e1170_exp09_c391_Airyscan_processed_e1170_exp09_c391_Airyscan_processed_S28_28_batch.tif	nucleoplasm	NPM1	6.279444108144e-4	0.02131518971071671
e1170_exp09_c391_Airyscan_processed_e1170_exp09_c391_Airyscan_processed_S30_30_batch.tif	nucleolus_shrinken	NPM1	0.02559670050341562	0.8688643736650171
e1170_exp09_c391_Airyscan_processed_e1170_exp09_c391_Airyscan_processed_S30_30_batch.tif	nucleolar_rim	NPM1	0.0136375440371796	0.4629181076135961
e1170_exp09_c391_Airyscan_processed_e1170_exp09_c391_Airyscan_processed_S30_30_batch.tif	nucleoplasm	NPM1	5.1225038591716e-4	0.017388026658365037
e1170_exp09_c391_Airyscan_processed_e1170_exp09_c391_Airyscan_processed_S31_31_batch.tif	nucleolus_shrinken	NPM1	0.0231316170040736	0.7851886190339868
e1170_exp09_c391_Airyscan_processed_e1170_exp09_c391_Airyscan_processed_S31_31_batch.tif	nucleolar_rim	NPM1	0.01185936824469891	0.4025590157847932
e1170_exp09_c391_Airyscan_processed_e1170_exp09_c391_Airyscan_processed_S31_31_batch.tif	nucleoplasm	NPM1	0.00148329951161308	0.05034969647526833
e1170_exp09_c391_Airyscan_processed_e1170_exp09_c391_Airyscan_processed_S5_5_batch.tif	nucleolus_shrinken	NPM1	0.03066083435830991	1.0407633060841153
e1170_exp09_c391_Airyscan_processed_e1170_exp09_c391_Airyscan_processed_S5_5_batch.tif	nucleolar_rim	NPM1	0.015888810883174	0.5393359864662525
e1170_exp09_c391_Airyscan_processed_e1170_exp09_c391_Airyscan_processed_S5_5_batch.tif	nucleoplasm	NPM1	0.00111585308079787	0.03787695168055928
e1170_exp09_c391_Airyscan_processed_e1170_exp09_c391_Airyscan_processed_S6_6_batch.tif	nucleolus_shrinken	NPM1	0.02108500721179016	0.7157176989413072
e1170_exp09_c391_Airyscan_processed_e1170_exp09_c391_Airyscan_processed_S6_6_batch.tif	nucleolar_rim	NPM1	0.01115516849673919	0.3786553852030141
e1170_exp09_c391_Airyscan_processed_e1170_exp09_c391_Airyscan_processed_S6_6_batch.tif	nucleoplasm	NPM1	4.2790452322665e-4	0.01452495783634845
e1170_exp09_c391_Airyscan_processed_e1170_exp09_c391_Airyscan_processed_S7_7_batch.tif	nucleolus_shrinken	NPM1	0.02070036513648448	0.702661258491059
e1170_exp09_c391_Airyscan_processed_e1170_exp09_c391_Airyscan_processed_S7_7_batch.tif	nucleolar_rim	NPM1	0.01101787404192813	0.3739950087427288
e1170_exp09_c391_Airyscan_processed_e1170_exp09_c391_Airyscan_processed_S7_7_batch.tif	nucleoplasm	NPM1	4.1406141637363e-4	0.014055062024432295
