# Supplementary material for: Ki-67 shapes the nucleolus by anchoring chromatin via its amphiphilic properties
Source: EMBO J. 2026 Mar 24;45(9):3156–91. doi: 10.1038/s44318-026-00747-7 (PMC13144362; doi:10.1038/s44318-026-00747-7)
Supplement: Supplementary file 6 — Source data Fig. 2 [file 44318_2026_747_MOESM6_ESM.zip › Figure 2/D/Ki67 normalized mean intensity in each region.csv]

file_name	region	target	mean_intensity	mean_intensity_normalized
e1170_exp06_c391_raw_data_Airyscan_processed_e1170_exp06_c391_raw_data_Airyscan_processed_S0_0_batch.tif	nucleolus_shrinken	Ki67	0.00918502014333034	0.6668998471077946
e1170_exp06_c391_raw_data_Airyscan_processed_e1170_exp06_c391_raw_data_Airyscan_processed_S0_0_batch.tif	nucleolar_rim	Ki67	0.00963519858930625	0.6995861049610849
e1170_exp06_c391_raw_data_Airyscan_processed_e1170_exp06_c391_raw_data_Airyscan_processed_S0_0_batch.tif	nucleoplasm	Ki67	0.00219956829852999	0.15970479531914572
e1170_exp06_c391_raw_data_Airyscan_processed_e1170_exp06_c391_raw_data_Airyscan_processed_S10_10_batch.tif	nucleolus_shrinken	Ki67	0.01813764679040951	1.316926221463187
e1170_exp06_c391_raw_data_Airyscan_processed_e1170_exp06_c391_raw_data_Airyscan_processed_S10_10_batch.tif	nucleolar_rim	Ki67	0.01396022293861663	1.0136146026979183
e1170_exp06_c391_raw_data_Airyscan_processed_e1170_exp06_c391_raw_data_Airyscan_processed_S10_10_batch.tif	nucleoplasm	Ki67	0.00189833312996758	0.13783291210899945
e1170_exp06_c391_raw_data_Airyscan_processed_e1170_exp06_c391_raw_data_Airyscan_processed_S11_11_batch.tif	nucleolus_shrinken	Ki67	0.01425816007543047	1.0352470246075387
e1170_exp06_c391_raw_data_Airyscan_processed_e1170_exp06_c391_raw_data_Airyscan_processed_S11_11_batch.tif	nucleolar_rim	Ki67	0.01351089221018621	0.9809898953576
e1170_exp06_c391_raw_data_Airyscan_processed_e1170_exp06_c391_raw_data_Airyscan_processed_S11_11_batch.tif	nucleoplasm	Ki67	0.00238523901601263	0.17318585155738175
e1170_exp06_c391_raw_data_Airyscan_processed_e1170_exp06_c391_raw_data_Airyscan_processed_S12_12_batch.tif	nucleolus_shrinken	Ki67	0.01520462848166487	1.1039675745421431
e1170_exp06_c391_raw_data_Airyscan_processed_e1170_exp06_c391_raw_data_Airyscan_processed_S12_12_batch.tif	nucleolar_rim	Ki67	0.01561252376649948	1.1335837646916793
e1170_exp06_c391_raw_data_Airyscan_processed_e1170_exp06_c391_raw_data_Airyscan_processed_S12_12_batch.tif	nucleoplasm	Ki67	0.00317096505590562	0.2302353264301994
e1170_exp06_c391_raw_data_Airyscan_processed_e1170_exp06_c391_raw_data_Airyscan_processed_S14_14_batch.tif	nucleolus_shrinken	Ki67	0.01083599894928398	0.7867730206106537
e1170_exp06_c391_raw_data_Airyscan_processed_e1170_exp06_c391_raw_data_Airyscan_processed_S14_14_batch.tif	nucleolar_rim	Ki67	0.00974112296779547	0.7072769919397861
e1170_exp06_c391_raw_data_Airyscan_processed_e1170_exp06_c391_raw_data_Airyscan_processed_S14_14_batch.tif	nucleoplasm	Ki67	0.00205024773025006	0.14886302659115383
e1170_exp06_c391_raw_data_Airyscan_processed_e1170_exp06_c391_raw_data_Airyscan_processed_S15_15_batch.tif	nucleolus_shrinken	Ki67	0.01256481686636178	0.9122978846376105
e1170_exp06_c391_raw_data_Airyscan_processed_e1170_exp06_c391_raw_data_Airyscan_processed_S15_15_batch.tif	nucleolar_rim	Ki67	0.01148865331972194	0.8341605160180935
e1170_exp06_c391_raw_data_Airyscan_processed_e1170_exp06_c391_raw_data_Airyscan_processed_S15_15_batch.tif	nucleoplasm	Ki67	0.00212443639577554	0.1542496679837697
e1170_exp06_c391_raw_data_Airyscan_processed_e1170_exp06_c391_raw_data_Airyscan_processed_S16_16_batch.tif	nucleolus_shrinken	Ki67	0.01478610978212706	1.0735800465478584
e1170_exp06_c391_raw_data_Airyscan_processed_e1170_exp06_c391_raw_data_Airyscan_processed_S16_16_batch.tif	nucleolar_rim	Ki67	0.01275195765229439	0.9258856786302797
e1170_exp06_c391_raw_data_Airyscan_processed_e1170_exp06_c391_raw_data_Airyscan_processed_S16_16_batch.tif	nucleoplasm	Ki67	0.00183220856600286	0.1330317836509238
e1170_exp06_c391_raw_data_Airyscan_processed_e1170_exp06_c391_raw_data_Airyscan_processed_S17_17_batch.tif	nucleolus_shrinken	Ki67	0.01394829037844227	1.0127482112875887
e1170_exp06_c391_raw_data_Airyscan_processed_e1170_exp06_c391_raw_data_Airyscan_processed_S17_17_batch.tif	nucleolar_rim	Ki67	0.00941647404137622	0.6837050981372532
e1170_exp06_c391_raw_data_Airyscan_processed_e1170_exp06_c391_raw_data_Airyscan_processed_S17_17_batch.tif	nucleoplasm	Ki67	0.0031988473519664	0.23225978567903957
e1170_exp06_c391_raw_data_Airyscan_processed_e1170_exp06_c391_raw_data_Airyscan_processed_S18_18_batch.tif	nucleolus_shrinken	Ki67	0.01325468623417307	0.9623874618773273
e1170_exp06_c391_raw_data_Airyscan_processed_e1170_exp06_c391_raw_data_Airyscan_processed_S18_18_batch.tif	nucleolar_rim	Ki67	0.01282134933034558	0.9309240235397893
e1170_exp06_c391_raw_data_Airyscan_processed_e1170_exp06_c391_raw_data_Airyscan_processed_S18_18_batch.tif	nucleoplasm	Ki67	0.00256889317530585	0.18652049087684983
e1170_exp06_c391_raw_data_Airyscan_processed_e1170_exp06_c391_raw_data_Airyscan_processed_S19_19_batch.tif	nucleolus_shrinken	Ki67	0.01331263718147757	0.9665951258011987
e1170_exp06_c391_raw_data_Airyscan_processed_e1170_exp06_c391_raw_data_Airyscan_processed_S19_19_batch.tif	nucleolar_rim	Ki67	0.01167965779538953	0.848028842230978
e1170_exp06_c391_raw_data_Airyscan_processed_e1170_exp06_c391_raw_data_Airyscan_processed_S19_19_batch.tif	nucleoplasm	Ki67	0.0027534439248527	0.19992022922644886
e1170_exp06_c391_raw_data_Airyscan_processed_e1170_exp06_c391_raw_data_Airyscan_processed_S1_1_batch.tif	nucleolus_shrinken	Ki67	0.01323120279711049	0.9606823920634117
e1170_exp06_c391_raw_data_Airyscan_processed_e1170_exp06_c391_raw_data_Airyscan_processed_S1_1_batch.tif	nucleolar_rim	Ki67	0.01176049644899078	0.8538983215446648
e1170_exp06_c391_raw_data_Airyscan_processed_e1170_exp06_c391_raw_data_Airyscan_processed_S1_1_batch.tif	nucleoplasm	Ki67	0.00235176353162376	0.17075528580222576
e1170_exp06_c391_raw_data_Airyscan_processed_e1170_exp06_c391_raw_data_Airyscan_processed_S2_2_batch.tif	nucleolus_shrinken	Ki67	0.0169788096501262	1.2327861434211198
e1170_exp06_c391_raw_data_Airyscan_processed_e1170_exp06_c391_raw_data_Airyscan_processed_S2_2_batch.tif	nucleolar_rim	Ki67	0.01852566144173738	1.3450989317684598
e1170_exp06_c391_raw_data_Airyscan_processed_e1170_exp06_c391_raw_data_Airyscan_processed_S2_2_batch.tif	nucleoplasm	Ki67	0.00332327589342491	0.24129421064268897
e1170_exp06_c391_raw_data_Airyscan_processed_e1170_exp06_c391_raw_data_Airyscan_processed_S4_4_batch.tif	nucleolus_shrinken	Ki67	0.01142622446483999	0.8296277231525145
e1170_exp06_c391_raw_data_Airyscan_processed_e1170_exp06_c391_raw_data_Airyscan_processed_S4_4_batch.tif	nucleolar_rim	Ki67	0.01100505357719978	0.7990476268445637
e1170_exp06_c391_raw_data_Airyscan_processed_e1170_exp06_c391_raw_data_Airyscan_processed_S4_4_batch.tif	nucleoplasm	Ki67	0.00292589889843893	0.21244172550222457
e1170_exp06_c391_raw_data_Airyscan_processed_e1170_exp06_c391_raw_data_Airyscan_processed_S5_5_batch.tif	nucleolus_shrinken	Ki67	0.0116050858676595	0.8426143731905585
e1170_exp06_c391_raw_data_Airyscan_processed_e1170_exp06_c391_raw_data_Airyscan_processed_S5_5_batch.tif	nucleolar_rim	Ki67	0.01133092648747231	0.8227083908544425
e1170_exp06_c391_raw_data_Airyscan_processed_e1170_exp06_c391_raw_data_Airyscan_processed_S5_5_batch.tif	nucleoplasm	Ki67	0.00208826396662387	0.15162328425305102
e1170_exp06_c391_raw_data_Airyscan_processed_e1170_exp06_c391_raw_data_Airyscan_processed_S6_6_batch.tif	nucleolus_shrinken	Ki67	0.01360499082636349	0.987822145234292
e1170_exp06_c391_raw_data_Airyscan_processed_e1170_exp06_c391_raw_data_Airyscan_processed_S6_6_batch.tif	nucleolar_rim	Ki67	0.01191167226917079	0.864874795171416
e1170_exp06_c391_raw_data_Airyscan_processed_e1170_exp06_c391_raw_data_Airyscan_processed_S6_6_batch.tif	nucleoplasm	Ki67	0.0018507264244135	0.1343763160253887
e1170_exp06_c391_raw_data_Airyscan_processed_e1170_exp06_c391_raw_data_Airyscan_processed_S8_8_batch.tif	nucleolus_shrinken	Ki67	0.01382525756183064	1.003815126187376
e1170_exp06_c391_raw_data_Airyscan_processed_e1170_exp06_c391_raw_data_Airyscan_processed_S8_8_batch.tif	nucleolar_rim	Ki67	0.01485149766780312	1.0783276867576332
e1170_exp06_c391_raw_data_Airyscan_processed_e1170_exp06_c391_raw_data_Airyscan_processed_S8_8_batch.tif	nucleoplasm	Ki67	0.00282521486025018	0.20513132567441028
e1170_exp06_c391_raw_data_Airyscan_processed_e1170_exp06_c391_raw_data_Airyscan_processed_S9_9_batch.tif	nucleolus_shrinken	Ki67	0.0110748188722455	0.8041130990888685
e1170_exp06_c391_raw_data_Airyscan_processed_e1170_exp06_c391_raw_data_Airyscan_processed_S9_9_batch.tif	nucleolar_rim	Ki67	0.01132378655908463	0.8221899796723438
e1170_exp06_c391_raw_data_Airyscan_processed_e1170_exp06_c391_raw_data_Airyscan_processed_S9_9_batch.tif	nucleoplasm	Ki67	0.00312030571435125	0.22655708657770177
e1170_exp08_Airyscan_processed_e1170_exp08_Airyscan_processed_S0_0_batch.tif	nucleolus_shrinken	Ki67	0.02767127041955895	2.009137239125444
e1170_exp08_Airyscan_processed_e1170_exp08_Airyscan_processed_S0_0_batch.tif	nucleolar_rim	Ki67	0.01918344645125831	1.3928589492135874
e1170_exp08_Airyscan_processed_e1170_exp08_Airyscan_processed_S0_0_batch.tif	nucleoplasm	Ki67	0.002388369261356	0.17341313033394704
e1170_exp08_Airyscan_processed_e1170_exp08_Airyscan_processed_S10_10_batch.tif	nucleolus_shrinken	Ki67	0.01517354783358516	1.1017108914724363
e1170_exp08_Airyscan_processed_e1170_exp08_Airyscan_processed_S10_10_batch.tif	nucleolar_rim	Ki67	0.01625435929550594	1.1801857328401735
e1170_exp08_Airyscan_processed_e1170_exp08_Airyscan_processed_S10_10_batch.tif	nucleoplasm	Ki67	0.00245261960645134	0.17807817675214346
e1170_exp08_Airyscan_processed_e1170_exp08_Airyscan_processed_S13_13_batch.tif	nucleolus_shrinken	Ki67	0.01523131119354585	1.105904935178937
e1170_exp08_Airyscan_processed_e1170_exp08_Airyscan_processed_S13_13_batch.tif	nucleolar_rim	Ki67	0.01603797537721458	1.1644746728998334
e1170_exp08_Airyscan_processed_e1170_exp08_Airyscan_processed_S13_13_batch.tif	nucleoplasm	Ki67	0.00314552163187894	0.22838794718350136
e1170_exp08_Airyscan_processed_e1170_exp08_Airyscan_processed_S14_14_batch.tif	nucleolus_shrinken	Ki67	0.01891964580653542	1.373705087067691
e1170_exp08_Airyscan_processed_e1170_exp08_Airyscan_processed_S14_14_batch.tif	nucleolar_rim	Ki67	0.01740689438247877	1.2638682355777078
e1170_exp08_Airyscan_processed_e1170_exp08_Airyscan_processed_S14_14_batch.tif	nucleoplasm	Ki67	0.00218852604824792	0.1589030469386388
e1170_exp08_Airyscan_processed_e1170_exp08_Airyscan_processed_S15_15_batch.tif	nucleolus_shrinken	Ki67	0.01582573990711311	1.1490648207326284
e1170_exp08_Airyscan_processed_e1170_exp08_Airyscan_processed_S15_15_batch.tif	nucleolar_rim	Ki67	0.01694009774771143	1.2299753753009857
e1170_exp08_Airyscan_processed_e1170_exp08_Airyscan_processed_S15_15_batch.tif	nucleoplasm	Ki67	0.00268799946214881	0.19516848110938365
e1170_exp08_Airyscan_processed_e1170_exp08_Airyscan_processed_S16_16_batch.tif	nucleolus_shrinken	Ki67	0.0146075312254197	1.06061393321262
e1170_exp08_Airyscan_processed_e1170_exp08_Airyscan_processed_S16_16_batch.tif	nucleolar_rim	Ki67	0.01516168490709509	1.1008495559784446
e1170_exp08_Airyscan_processed_e1170_exp08_Airyscan_processed_S16_16_batch.tif	nucleoplasm	Ki67	0.00185892134356623	0.13497132727683214
e1170_exp08_Airyscan_processed_e1170_exp08_Airyscan_processed_S18_18_batch.tif	nucleolus_shrinken	Ki67	0.01566420396138055	1.1373361259850525
e1170_exp08_Airyscan_processed_e1170_exp08_Airyscan_processed_S18_18_batch.tif	nucleolar_rim	Ki67	0.01204814714629417	0.874783872480705
e1170_exp08_Airyscan_processed_e1170_exp08_Airyscan_processed_S18_18_batch.tif	nucleoplasm	Ki67	0.002081567138995	0.15113704543679282
e1170_exp08_Airyscan_processed_e1170_exp08_Airyscan_processed_S1_1_batch.tif	nucleolus_shrinken	Ki67	0.0148437986242894	1.0777686797155088
e1170_exp08_Airyscan_processed_e1170_exp08_Airyscan_processed_S1_1_batch.tif	nucleolar_rim	Ki67	0.01601848384299975	1.1630594445187388
e1170_exp08_Airyscan_processed_e1170_exp08_Airyscan_processed_S1_1_batch.tif	nucleoplasm	Ki67	0.00329830519187002	0.23948115451550964
e1170_exp08_Airyscan_processed_e1170_exp08_Airyscan_processed_S22_22_batch.tif	nucleolus_shrinken	Ki67	0.01473849578517468	1.0701229210552385
e1170_exp08_Airyscan_processed_e1170_exp08_Airyscan_processed_S22_22_batch.tif	nucleolar_rim	Ki67	0.01186951011495076	0.8618135134578978
e1170_exp08_Airyscan_processed_e1170_exp08_Airyscan_processed_S22_22_batch.tif	nucleoplasm	Ki67	0.00179664461566568	0.13044957994616255
e1170_exp08_Airyscan_processed_e1170_exp08_Airyscan_processed_S24_24_batch.tif	nucleolus_shrinken	Ki67	0.01488382175315463	1.080674652495588
e1170_exp08_Airyscan_processed_e1170_exp08_Airyscan_processed_S24_24_batch.tif	nucleolar_rim	Ki67	0.01246813628318053	0.9052781650141661
e1170_exp08_Airyscan_processed_e1170_exp08_Airyscan_processed_S24_24_batch.tif	nucleoplasm	Ki67	0.00153186313911988	0.11122450221417794
e1170_exp08_Airyscan_processed_e1170_exp08_Airyscan_processed_S2_2_batch.tif	nucleolus_shrinken	Ki67	0.01354513021287105	0.9834758255351593
e1170_exp08_Airyscan_processed_e1170_exp08_Airyscan_processed_S2_2_batch.tif	nucleolar_rim	Ki67	0.01510590214249572	1.096799318025555
e1170_exp08_Airyscan_processed_e1170_exp08_Airyscan_processed_S2_2_batch.tif	nucleoplasm	Ki67	0.00213475821225175	0.15499910758460259
e1170_exp08_Airyscan_processed_e1170_exp08_Airyscan_processed_S4_4_batch.tif	nucleolus_shrinken	Ki67	0.01931291249431858	1.4022591337504982
e1170_exp08_Airyscan_processed_e1170_exp08_Airyscan_processed_S4_4_batch.tif	nucleolar_rim	Ki67	0.01669922702035686	1.2124863933783765
e1170_exp08_Airyscan_processed_e1170_exp08_Airyscan_processed_S4_4_batch.tif	nucleoplasm	Ki67	0.00220023546065474	0.15975323618395046
e1170_exp08_Airyscan_processed_e1170_exp08_Airyscan_processed_S5_5_batch.tif	nucleolus_shrinken	Ki67	0.0176475248202051	1.2813397707104532
e1170_exp08_Airyscan_processed_e1170_exp08_Airyscan_processed_S5_5_batch.tif	nucleolar_rim	Ki67	0.01620792386832564	1.17681418015943
e1170_exp08_Airyscan_processed_e1170_exp08_Airyscan_processed_S5_5_batch.tif	nucleoplasm	Ki67	0.00243393234071469	0.17672134416297552
e1170_exp08_Airyscan_processed_e1170_exp08_Airyscan_processed_S7_7_batch.tif	nucleolus_shrinken	Ki67	0.01420290010624097	1.0312347454368263
e1170_exp08_Airyscan_processed_e1170_exp08_Airyscan_processed_S7_7_batch.tif	nucleolar_rim	Ki67	0.01599799226554255	1.1615716056615615
e1170_exp08_Airyscan_processed_e1170_exp08_Airyscan_processed_S7_7_batch.tif	nucleoplasm	Ki67	0.0031458988172298	0.22841533360714494
e1170_exp08_Airyscan_processed_e1170_exp08_Airyscan_processed_S8_8_batch.tif	nucleolus_shrinken	Ki67	0.01645249182814567	1.1945716082832953
e1170_exp08_Airyscan_processed_e1170_exp08_Airyscan_processed_S8_8_batch.tif	nucleolar_rim	Ki67	0.01367588652355332	0.9929696929673071
e1170_exp08_Airyscan_processed_e1170_exp08_Airyscan_processed_S8_8_batch.tif	nucleoplasm	Ki67	0.00154667389451903	0.11229987171333101
e1170_exp08_Airyscan_processed_e1170_exp08_Airyscan_processed_S9_9_batch.tif	nucleolus_shrinken	Ki67	0.01635091654294273	1.1871964973837335
e1170_exp08_Airyscan_processed_e1170_exp08_Airyscan_processed_S9_9_batch.tif	nucleolar_rim	Ki67	0.01494711835636893	1.085270450256218
e1170_exp08_Airyscan_processed_e1170_exp08_Airyscan_processed_S9_9_batch.tif	nucleoplasm	Ki67	0.00251758238559735	0.182794951109098
e1170_exp09_c391_Airyscan_processed_e1170_exp09_c391_Airyscan_processed_S0_0_batch.tif	nucleolus_shrinken	Ki67	0.01563612449055696	1.1352973504018855
e1170_exp09_c391_Airyscan_processed_e1170_exp09_c391_Airyscan_processed_S0_0_batch.tif	nucleolar_rim	Ki67	0.01387378263205577	1.0073384022835676
e1170_exp09_c391_Airyscan_processed_e1170_exp09_c391_Airyscan_processed_S0_0_batch.tif	nucleoplasm	Ki67	0.00283211511433363	0.20563233474368262
e1170_exp09_c391_Airyscan_processed_e1170_exp09_c391_Airyscan_processed_S10_10_batch.tif	nucleolus_shrinken	Ki67	0.013170496636717	0.9562746794560183
e1170_exp09_c391_Airyscan_processed_e1170_exp09_c391_Airyscan_processed_S10_10_batch.tif	nucleolar_rim	Ki67	0.01488616386495869	1.0808447069951606
e1170_exp09_c391_Airyscan_processed_e1170_exp09_c391_Airyscan_processed_S10_10_batch.tif	nucleoplasm	Ki67	0.00236676114356114	0.17184422245690295
e1170_exp09_c391_Airyscan_processed_e1170_exp09_c391_Airyscan_processed_S11_11_batch.tif	nucleolus_shrinken	Ki67	0.0146890381116984	1.0665319311210915
e1170_exp09_c391_Airyscan_processed_e1170_exp09_c391_Airyscan_processed_S11_11_batch.tif	nucleolar_rim	Ki67	0.01434617575526277	1.0416376086789163
e1170_exp09_c391_Airyscan_processed_e1170_exp09_c391_Airyscan_processed_S11_11_batch.tif	nucleoplasm	Ki67	0.00252835406125223	0.18357705378663544
e1170_exp09_c391_Airyscan_processed_e1170_exp09_c391_Airyscan_processed_S12_12_batch.tif	nucleolus_shrinken	Ki67	0.01080622787493602	0.7846114222013886
e1170_exp09_c391_Airyscan_processed_e1170_exp09_c391_Airyscan_processed_S12_12_batch.tif	nucleolar_rim	Ki67	0.01039628841901748	0.7548468102343647
e1170_exp09_c391_Airyscan_processed_e1170_exp09_c391_Airyscan_processed_S12_12_batch.tif	nucleoplasm	Ki67	0.0018879452948621	0.13707867907134455
e1170_exp09_c391_Airyscan_processed_e1170_exp09_c391_Airyscan_processed_S15_15_batch.tif	nucleolus_shrinken	Ki67	0.01000564244393093	0.7264830465198483
e1170_exp09_c391_Airyscan_processed_e1170_exp09_c391_Airyscan_processed_S15_15_batch.tif	nucleolar_rim	Ki67	0.00821263964390234	0.5962978891066437
e1170_exp09_c391_Airyscan_processed_e1170_exp09_c391_Airyscan_processed_S15_15_batch.tif	nucleoplasm	Ki67	0.00202020766632593	0.14668189756525205
e1170_exp09_c391_Airyscan_processed_e1170_exp09_c391_Airyscan_processed_S16_16_batch.tif	nucleolus_shrinken	Ki67	0.013188542980160685	0.9575849763846741
e1170_exp09_c391_Airyscan_processed_e1170_exp09_c391_Airyscan_processed_S16_16_batch.tif	nucleolar_rim	Ki67	0.01174324572523934	0.852645792442626
e1170_exp09_c391_Airyscan_processed_e1170_exp09_c391_Airyscan_processed_S16_16_batch.tif	nucleoplasm	Ki67	0.00200146625873609	0.14532113388033785
e1170_exp09_c391_Airyscan_processed_e1170_exp09_c391_Airyscan_processed_S19_19_batch.tif	nucleolus_shrinken	Ki67	0.01432888660653742	1.0403822896418717
e1170_exp09_c391_Airyscan_processed_e1170_exp09_c391_Airyscan_processed_S19_19_batch.tif	nucleolar_rim	Ki67	0.01548759138019014	1.1245127568954676
e1170_exp09_c391_Airyscan_processed_e1170_exp09_c391_Airyscan_processed_S19_19_batch.tif	nucleoplasm	Ki67	0.00228976231612947	0.16625354269351147
e1170_exp09_c391_Airyscan_processed_e1170_exp09_c391_Airyscan_processed_S1_1_batch.tif	nucleolus_shrinken	Ki67	0.01652933874865219	1.2001512584894756
e1170_exp09_c391_Airyscan_processed_e1170_exp09_c391_Airyscan_processed_S1_1_batch.tif	nucleolar_rim	Ki67	0.01563028490136247	1.134873353384981
e1170_exp09_c391_Airyscan_processed_e1170_exp09_c391_Airyscan_processed_S1_1_batch.tif	nucleoplasm	Ki67	0.00260610687003989	0.18922247812795767
e1170_exp09_c391_Airyscan_processed_e1170_exp09_c391_Airyscan_processed_S20_20_batch.tif	nucleolus_shrinken	Ki67	0.00835889682446768	0.606917233412412
e1170_exp09_c391_Airyscan_processed_e1170_exp09_c391_Airyscan_processed_S20_20_batch.tif	nucleolar_rim	Ki67	0.00874262077972351	0.6347784077047227
e1170_exp09_c391_Airyscan_processed_e1170_exp09_c391_Airyscan_processed_S20_20_batch.tif	nucleoplasm	Ki67	0.00190389210035107	0.13823653414150183
e1170_exp09_c391_Airyscan_processed_e1170_exp09_c391_Airyscan_processed_S21_21_batch.tif	nucleolus_shrinken	Ki67	0.01027949645125855	0.7463668565460314
e1170_exp09_c391_Airyscan_processed_e1170_exp09_c391_Airyscan_processed_S21_21_batch.tif	nucleolar_rim	Ki67	0.01018297438254986	0.7393586462362157
e1170_exp09_c391_Airyscan_processed_e1170_exp09_c391_Airyscan_processed_S21_21_batch.tif	nucleoplasm	Ki67	0.00200749283855543	0.14575870778843855
e1170_exp09_c391_Airyscan_processed_e1170_exp09_c391_Airyscan_processed_S22_22_batch.tif	nucleolus_shrinken	Ki67	0.01230871055980807	0.8937026878913045
e1170_exp09_c391_Airyscan_processed_e1170_exp09_c391_Airyscan_processed_S22_22_batch.tif	nucleolar_rim	Ki67	0.01269743658924866	0.9219270494664934
e1170_exp09_c391_Airyscan_processed_e1170_exp09_c391_Airyscan_processed_S22_22_batch.tif	nucleoplasm	Ki67	0.0020077638063056	0.14577838203502044
e1170_exp09_c391_Airyscan_processed_e1170_exp09_c391_Airyscan_processed_S23_23_batch.tif	nucleolus_shrinken	Ki67	0.01073277646626067	0.7792783110648809
e1170_exp09_c391_Airyscan_processed_e1170_exp09_c391_Airyscan_processed_S23_23_batch.tif	nucleolar_rim	Ki67	0.00905754413076066	0.6576441533841001
e1170_exp09_c391_Airyscan_processed_e1170_exp09_c391_Airyscan_processed_S23_23_batch.tif	nucleoplasm	Ki67	0.00232259350772104	0.16863732806481344
e1170_exp09_c391_Airyscan_processed_e1170_exp09_c391_Airyscan_processed_S26_26_batch.tif	nucleolus_shrinken	Ki67	0.00853242888954767	0.6195169344325759
e1170_exp09_c391_Airyscan_processed_e1170_exp09_c391_Airyscan_processed_S26_26_batch.tif	nucleolar_rim	Ki67	0.007712360261221	0.5599739356895534
e1170_exp09_c391_Airyscan_processed_e1170_exp09_c391_Airyscan_processed_S26_26_batch.tif	nucleoplasm	Ki67	0.00191095489308096	0.1387493447089493
e1170_exp09_c391_Airyscan_processed_e1170_exp09_c391_Airyscan_processed_S27_27_batch.tif	nucleolus_shrinken	Ki67	0.00916595410301825	0.6655155127056196
e1170_exp09_c391_Airyscan_processed_e1170_exp09_c391_Airyscan_processed_S27_27_batch.tif	nucleolar_rim	Ki67	0.0123485693329069	0.8965967272369685
e1170_exp09_c391_Airyscan_processed_e1170_exp09_c391_Airyscan_processed_S27_27_batch.tif	nucleoplasm	Ki67	0.002067728724785	0.15013227504142632
e1170_exp09_c391_Airyscan_processed_e1170_exp09_c391_Airyscan_processed_S28_28_batch.tif	nucleolus_shrinken	Ki67	0.00943593657949038	0.6851182211887131
e1170_exp09_c391_Airyscan_processed_e1170_exp09_c391_Airyscan_processed_S28_28_batch.tif	nucleolar_rim	Ki67	0.00720723780768566	0.5232983397979052
e1170_exp09_c391_Airyscan_processed_e1170_exp09_c391_Airyscan_processed_S28_28_batch.tif	nucleoplasm	Ki67	0.00140148777446024	0.1017582942580339
e1170_exp09_c391_Airyscan_processed_e1170_exp09_c391_Airyscan_processed_S30_30_batch.tif	nucleolus_shrinken	Ki67	0.00970540136493568	0.7046833415052861
e1170_exp09_c391_Airyscan_processed_e1170_exp09_c391_Airyscan_processed_S30_30_batch.tif	nucleolar_rim	Ki67	0.00917052558110158	0.6658474355525219
e1170_exp09_c391_Airyscan_processed_e1170_exp09_c391_Airyscan_processed_S30_30_batch.tif	nucleoplasm	Ki67	0.00156988898518701	0.11398545761031044
e1170_exp09_c391_Airyscan_processed_e1170_exp09_c391_Airyscan_processed_S31_31_batch.tif	nucleolus_shrinken	Ki67	0.0146184164095623	1.0614042774391061
e1170_exp09_c391_Airyscan_processed_e1170_exp09_c391_Airyscan_processed_S31_31_batch.tif	nucleolar_rim	Ki67	0.0127038878018403	0.9223954548291261
e1170_exp09_c391_Airyscan_processed_e1170_exp09_c391_Airyscan_processed_S31_31_batch.tif	nucleoplasm	Ki67	0.00249670639638493	0.1812792011383049
e1170_exp09_c391_Airyscan_processed_e1170_exp09_c391_Airyscan_processed_S5_5_batch.tif	nucleolus_shrinken	Ki67	0.01800200752586689	1.3070778157576237
e1170_exp09_c391_Airyscan_processed_e1170_exp09_c391_Airyscan_processed_S5_5_batch.tif	nucleolar_rim	Ki67	0.01741464105930668	1.264430701147898
e1170_exp09_c391_Airyscan_processed_e1170_exp09_c391_Airyscan_processed_S5_5_batch.tif	nucleoplasm	Ki67	0.00234755034762746	0.17044937773461966
e1170_exp09_c391_Airyscan_processed_e1170_exp09_c391_Airyscan_processed_S6_6_batch.tif	nucleolus_shrinken	Ki67	0.0090626791241720309	0.6580169915779749
e1170_exp09_c391_Airyscan_processed_e1170_exp09_c391_Airyscan_processed_S6_6_batch.tif	nucleolar_rim	Ki67	0.00957512979678449	0.6952246699371453
e1170_exp09_c391_Airyscan_processed_e1170_exp09_c391_Airyscan_processed_S6_6_batch.tif	nucleoplasm	Ki67	0.00140734903513676	0.10218386478352356
e1170_exp09_c391_Airyscan_processed_e1170_exp09_c391_Airyscan_processed_S7_7_batch.tif	nucleolus_shrinken	Ki67	0.00909115534745022	0.6600845743000685
e1170_exp09_c391_Airyscan_processed_e1170_exp09_c391_Airyscan_processed_S7_7_batch.tif	nucleolar_rim	Ki67	0.00801955399223585	0.5822784542479629
e1170_exp09_c391_Airyscan_processed_e1170_exp09_c391_Airyscan_processed_S7_7_batch.tif	nucleoplasm	Ki67	0.00145744865183291	0.10582146450496599
