# Supplementary material for: Ki-67 shapes the nucleolus by anchoring chromatin via its amphiphilic properties
Source: EMBO J. 2026 Mar 24;45(9):3156–91. doi: 10.1038/s44318-026-00747-7 (PMC13144362; doi:10.1038/s44318-026-00747-7)
Supplement: Supplementary file 6 — Source data Fig. 2 [file 44318_2026_747_MOESM6_ESM.zip › Figure 2/E/DNA normalized mean intensity in each region.csv]

file_name	region	target	mean_intensity	mean_intensity_normalized
e1170_exp06_c391_raw_data_Airyscan_processed_e1170_exp06_c391_raw_data_Airyscan_processed_S0_0_batch.tif	nucleolus_shrinken	DNA	0.0041992104311956	1.1469486612529354
e1170_exp06_c391_raw_data_Airyscan_processed_e1170_exp06_c391_raw_data_Airyscan_processed_S0_0_batch.tif	nucleolar_rim	DNA	0.00886188672931711	2.420485776291873
e1170_exp06_c391_raw_data_Airyscan_processed_e1170_exp06_c391_raw_data_Airyscan_processed_S0_0_batch.tif	nucleoplasm	DNA	0.00651992284252303	1.780814964677795
e1170_exp06_c391_raw_data_Airyscan_processed_e1170_exp06_c391_raw_data_Airyscan_processed_S10_10_batch.tif	nucleolus_shrinken	DNA	0.00417476565028407	1.1402719516189488
e1170_exp06_c391_raw_data_Airyscan_processed_e1170_exp06_c391_raw_data_Airyscan_processed_S10_10_batch.tif	nucleolar_rim	DNA	0.00643593229028054	1.7578742587925247
e1170_exp06_c391_raw_data_Airyscan_processed_e1170_exp06_c391_raw_data_Airyscan_processed_S10_10_batch.tif	nucleoplasm	DNA	0.00440103325953688	1.2020734106716982
e1170_exp06_c391_raw_data_Airyscan_processed_e1170_exp06_c391_raw_data_Airyscan_processed_S11_11_batch.tif	nucleolus_shrinken	DNA	0.00384716565491112	1.0507931359520493
e1170_exp06_c391_raw_data_Airyscan_processed_e1170_exp06_c391_raw_data_Airyscan_processed_S11_11_batch.tif	nucleolar_rim	DNA	0.0072223407444717	1.9726694300542165
e1170_exp06_c391_raw_data_Airyscan_processed_e1170_exp06_c391_raw_data_Airyscan_processed_S11_11_batch.tif	nucleoplasm	DNA	0.00511881587798581	1.3981245080838913
e1170_exp06_c391_raw_data_Airyscan_processed_e1170_exp06_c391_raw_data_Airyscan_processed_S12_12_batch.tif	nucleolus_shrinken	DNA	0.00330046030308343	0.9014691185795614
e1170_exp06_c391_raw_data_Airyscan_processed_e1170_exp06_c391_raw_data_Airyscan_processed_S12_12_batch.tif	nucleolar_rim	DNA	0.00685629657201432	1.8726901886138452
e1170_exp06_c391_raw_data_Airyscan_processed_e1170_exp06_c391_raw_data_Airyscan_processed_S12_12_batch.tif	nucleoplasm	DNA	0.00489195939157691	1.336162206444926
e1170_exp06_c391_raw_data_Airyscan_processed_e1170_exp06_c391_raw_data_Airyscan_processed_S14_14_batch.tif	nucleolus_shrinken	DNA	0.00286998746713522	0.7838921952540068
e1170_exp06_c391_raw_data_Airyscan_processed_e1170_exp06_c391_raw_data_Airyscan_processed_S14_14_batch.tif	nucleolar_rim	DNA	0.00557758652166421	1.5234305350646045
e1170_exp06_c391_raw_data_Airyscan_processed_e1170_exp06_c391_raw_data_Airyscan_processed_S14_14_batch.tif	nucleoplasm	DNA	0.00434180460577736	1.1858960301259098
e1170_exp06_c391_raw_data_Airyscan_processed_e1170_exp06_c391_raw_data_Airyscan_processed_S15_15_batch.tif	nucleolus_shrinken	DNA	0.00349078245569518	0.9534526382724937
e1170_exp06_c391_raw_data_Airyscan_processed_e1170_exp06_c391_raw_data_Airyscan_processed_S15_15_batch.tif	nucleolar_rim	DNA	0.00772301838908238	2.109421698990163
e1170_exp06_c391_raw_data_Airyscan_processed_e1170_exp06_c391_raw_data_Airyscan_processed_S15_15_batch.tif	nucleoplasm	DNA	0.00530586549654908	1.4492141862779733
e1170_exp06_c391_raw_data_Airyscan_processed_e1170_exp06_c391_raw_data_Airyscan_processed_S16_16_batch.tif	nucleolus_shrinken	DNA	0.00312869823366742	0.854554995365537
e1170_exp06_c391_raw_data_Airyscan_processed_e1170_exp06_c391_raw_data_Airyscan_processed_S16_16_batch.tif	nucleolar_rim	DNA	0.00569057413892338	1.5542913357977242
e1170_exp06_c391_raw_data_Airyscan_processed_e1170_exp06_c391_raw_data_Airyscan_processed_S16_16_batch.tif	nucleoplasm	DNA	0.00421125639986805	1.1502388292187327
e1170_exp06_c391_raw_data_Airyscan_processed_e1170_exp06_c391_raw_data_Airyscan_processed_S17_17_batch.tif	nucleolus_shrinken	DNA	0.00358408639691885	0.978937150713477
e1170_exp06_c391_raw_data_Airyscan_processed_e1170_exp06_c391_raw_data_Airyscan_processed_S17_17_batch.tif	nucleolar_rim	DNA	0.00604449040666429	1.6509580297232052
e1170_exp06_c391_raw_data_Airyscan_processed_e1170_exp06_c391_raw_data_Airyscan_processed_S17_17_batch.tif	nucleoplasm	DNA	0.00468752954047054	1.2803253895269822
e1170_exp06_c391_raw_data_Airyscan_processed_e1170_exp06_c391_raw_data_Airyscan_processed_S18_18_batch.tif	nucleolus_shrinken	DNA	0.00342101218618668	0.9343959802366052
e1170_exp06_c391_raw_data_Airyscan_processed_e1170_exp06_c391_raw_data_Airyscan_processed_S18_18_batch.tif	nucleolar_rim	DNA	0.0070589361964153	1.9280380331031073
e1170_exp06_c391_raw_data_Airyscan_processed_e1170_exp06_c391_raw_data_Airyscan_processed_S18_18_batch.tif	nucleoplasm	DNA	0.00486916922807208	1.3299374296803668
e1170_exp06_c391_raw_data_Airyscan_processed_e1170_exp06_c391_raw_data_Airyscan_processed_S19_19_batch.tif	nucleolus_shrinken	DNA	0.00344875157621783	0.9419725608299101
e1170_exp06_c391_raw_data_Airyscan_processed_e1170_exp06_c391_raw_data_Airyscan_processed_S19_19_batch.tif	nucleolar_rim	DNA	0.00657781615240432	1.7966276169255992
e1170_exp06_c391_raw_data_Airyscan_processed_e1170_exp06_c391_raw_data_Airyscan_processed_S19_19_batch.tif	nucleoplasm	DNA	0.00510399305576996	1.394075885997663
e1170_exp06_c391_raw_data_Airyscan_processed_e1170_exp06_c391_raw_data_Airyscan_processed_S1_1_batch.tif	nucleolus_shrinken	DNA	0.00534355898219508	1.459509572424489
e1170_exp06_c391_raw_data_Airyscan_processed_e1170_exp06_c391_raw_data_Airyscan_processed_S1_1_batch.tif	nucleolar_rim	DNA	0.0091983225991879	2.5123779729008207
e1170_exp06_c391_raw_data_Airyscan_processed_e1170_exp06_c391_raw_data_Airyscan_processed_S1_1_batch.tif	nucleoplasm	DNA	0.00631056484898516	1.7236321027218888
e1170_exp06_c391_raw_data_Airyscan_processed_e1170_exp06_c391_raw_data_Airyscan_processed_S2_2_batch.tif	nucleolus_shrinken	DNA	0.00582321941825752	1.590521319516472
e1170_exp06_c391_raw_data_Airyscan_processed_e1170_exp06_c391_raw_data_Airyscan_processed_S2_2_batch.tif	nucleolar_rim	DNA	0.01117503056659319	3.0522848420733655
e1170_exp06_c391_raw_data_Airyscan_processed_e1170_exp06_c391_raw_data_Airyscan_processed_S2_2_batch.tif	nucleoplasm	DNA	0.00768622464489349	2.0993720631523334
e1170_exp06_c391_raw_data_Airyscan_processed_e1170_exp06_c391_raw_data_Airyscan_processed_S4_4_batch.tif	nucleolus_shrinken	DNA	0.00463321380281361	1.265489895185527
e1170_exp06_c391_raw_data_Airyscan_processed_e1170_exp06_c391_raw_data_Airyscan_processed_S4_4_batch.tif	nucleolar_rim	DNA	0.00857050383780877	2.340899096175834
e1170_exp06_c391_raw_data_Airyscan_processed_e1170_exp06_c391_raw_data_Airyscan_processed_S4_4_batch.tif	nucleoplasm	DNA	0.00768034517581027	2.097766178116475
e1170_exp06_c391_raw_data_Airyscan_processed_e1170_exp06_c391_raw_data_Airyscan_processed_S5_5_batch.tif	nucleolus_shrinken	DNA	0.00557216615863737	1.521950047668461
e1170_exp06_c391_raw_data_Airyscan_processed_e1170_exp06_c391_raw_data_Airyscan_processed_S5_5_batch.tif	nucleolar_rim	DNA	0.01167351637112361	3.1884384441677884
e1170_exp06_c391_raw_data_Airyscan_processed_e1170_exp06_c391_raw_data_Airyscan_processed_S5_5_batch.tif	nucleoplasm	DNA	0.00807862435853452	2.206549908514199
e1170_exp06_c391_raw_data_Airyscan_processed_e1170_exp06_c391_raw_data_Airyscan_processed_S6_6_batch.tif	nucleolus_shrinken	DNA	0.00392331306392628	1.0715916099172969
e1170_exp06_c391_raw_data_Airyscan_processed_e1170_exp06_c391_raw_data_Airyscan_processed_S6_6_batch.tif	nucleolar_rim	DNA	0.0079451628542221	2.170096985706911
e1170_exp06_c391_raw_data_Airyscan_processed_e1170_exp06_c391_raw_data_Airyscan_processed_S6_6_batch.tif	nucleoplasm	DNA	0.00522742584356887	1.4277896217202066
e1170_exp06_c391_raw_data_Airyscan_processed_e1170_exp06_c391_raw_data_Airyscan_processed_S8_8_batch.tif	nucleolus_shrinken	DNA	0.00483516494803846	1.3206496923543936
e1170_exp06_c391_raw_data_Airyscan_processed_e1170_exp06_c391_raw_data_Airyscan_processed_S8_8_batch.tif	nucleolar_rim	DNA	0.00953362008841508	2.603959238639173
e1170_exp06_c391_raw_data_Airyscan_processed_e1170_exp06_c391_raw_data_Airyscan_processed_S8_8_batch.tif	nucleoplasm	DNA	0.00705251106334095	1.926283108481266
e1170_exp06_c391_raw_data_Airyscan_processed_e1170_exp06_c391_raw_data_Airyscan_processed_S9_9_batch.tif	nucleolus_shrinken	DNA	0.00335992626493256	0.9177113161189588
e1170_exp06_c391_raw_data_Airyscan_processed_e1170_exp06_c391_raw_data_Airyscan_processed_S9_9_batch.tif	nucleolar_rim	DNA	0.00690362069479734	1.8856160326886562
e1170_exp06_c391_raw_data_Airyscan_processed_e1170_exp06_c391_raw_data_Airyscan_processed_S9_9_batch.tif	nucleoplasm	DNA	0.0055134890110771	1.5059233024164422
e1170_exp08_Airyscan_processed_e1170_exp08_Airyscan_processed_S0_0_batch.tif	nucleolus_shrinken	DNA	0.00253557081655932	0.6925515168185343
e1170_exp08_Airyscan_processed_e1170_exp08_Airyscan_processed_S0_0_batch.tif	nucleolar_rim	DNA	0.004379801323213	1.196274239293771
e1170_exp08_Airyscan_processed_e1170_exp08_Airyscan_processed_S0_0_batch.tif	nucleoplasm	DNA	0.00314497617433758	0.8590010603021492
e1170_exp08_Airyscan_processed_e1170_exp08_Airyscan_processed_S10_10_batch.tif	nucleolus_shrinken	DNA	0.00276904253401854	0.75632066536869
e1170_exp08_Airyscan_processed_e1170_exp08_Airyscan_processed_S10_10_batch.tif	nucleolar_rim	DNA	0.00582396534586986	1.590725057978829
e1170_exp08_Airyscan_processed_e1170_exp08_Airyscan_processed_S10_10_batch.tif	nucleoplasm	DNA	0.00355923081898289	0.972148238296387
e1170_exp08_Airyscan_processed_e1170_exp08_Airyscan_processed_S13_13_batch.tif	nucleolus_shrinken	DNA	0.00280283528217146	0.7655506260694244
e1170_exp08_Airyscan_processed_e1170_exp08_Airyscan_processed_S13_13_batch.tif	nucleolar_rim	DNA	0.00763452090256914	2.085249994489107
e1170_exp08_Airyscan_processed_e1170_exp08_Airyscan_processed_S13_13_batch.tif	nucleoplasm	DNA	0.00534824323607277	1.460789003117953
e1170_exp08_Airyscan_processed_e1170_exp08_Airyscan_processed_S14_14_batch.tif	nucleolus_shrinken	DNA	0.00300495327575777	0.8207559952590184
e1170_exp08_Airyscan_processed_e1170_exp08_Airyscan_processed_S14_14_batch.tif	nucleolar_rim	DNA	0.00669963894543314	1.8299016077540884
e1170_exp08_Airyscan_processed_e1170_exp08_Airyscan_processed_S14_14_batch.tif	nucleoplasm	DNA	0.00422486566235983	1.1539559864442022
e1170_exp08_Airyscan_processed_e1170_exp08_Airyscan_processed_S15_15_batch.tif	nucleolus_shrinken	DNA	0.00281261625128963	0.7682221448274514
e1170_exp08_Airyscan_processed_e1170_exp08_Airyscan_processed_S15_15_batch.tif	nucleolar_rim	DNA	0.0051035115026037	1.3939443572809163
e1170_exp08_Airyscan_processed_e1170_exp08_Airyscan_processed_S15_15_batch.tif	nucleoplasm	DNA	0.0036021111657793	0.983860334453045
e1170_exp08_Airyscan_processed_e1170_exp08_Airyscan_processed_S16_16_batch.tif	nucleolus_shrinken	DNA	0.00181189310675176	0.49489026739025843
e1170_exp08_Airyscan_processed_e1170_exp08_Airyscan_processed_S16_16_batch.tif	nucleolar_rim	DNA	0.00385614738988002	1.0532463564007744
e1170_exp08_Airyscan_processed_e1170_exp08_Airyscan_processed_S16_16_batch.tif	nucleoplasm	DNA	0.00267052554068877	0.7294122892675972
e1170_exp08_Airyscan_processed_e1170_exp08_Airyscan_processed_S18_18_batch.tif	nucleolus_shrinken	DNA	0.00227954624510461	0.6226224088852058
e1170_exp08_Airyscan_processed_e1170_exp08_Airyscan_processed_S18_18_batch.tif	nucleolar_rim	DNA	0.00431775736301443	1.1793279018204383
e1170_exp08_Airyscan_processed_e1170_exp08_Airyscan_processed_S18_18_batch.tif	nucleoplasm	DNA	0.0034476947016657	0.9416838920735954
e1170_exp08_Airyscan_processed_e1170_exp08_Airyscan_processed_S1_1_batch.tif	nucleolus_shrinken	DNA	0.00363891617586394	0.9939130473941203
e1170_exp08_Airyscan_processed_e1170_exp08_Airyscan_processed_S1_1_batch.tif	nucleolar_rim	DNA	0.0071787227258131	1.96075585036425
e1170_exp08_Airyscan_processed_e1170_exp08_Airyscan_processed_S1_1_batch.tif	nucleoplasm	DNA	0.00522780714983047	1.427893769562625
e1170_exp08_Airyscan_processed_e1170_exp08_Airyscan_processed_S22_22_batch.tif	nucleolus_shrinken	DNA	0.00257943097832251	0.7045312341108408
e1170_exp08_Airyscan_processed_e1170_exp08_Airyscan_processed_S22_22_batch.tif	nucleolar_rim	DNA	0.00481558683736046	1.315302237588808
e1170_exp08_Airyscan_processed_e1170_exp08_Airyscan_processed_S22_22_batch.tif	nucleoplasm	DNA	0.00358054473383568	0.9779698008274903
e1170_exp08_Airyscan_processed_e1170_exp08_Airyscan_processed_S24_24_batch.tif	nucleolus_shrinken	DNA	0.00173169748992544	0.47298608876801385
e1170_exp08_Airyscan_processed_e1170_exp08_Airyscan_processed_S24_24_batch.tif	nucleolar_rim	DNA	0.00303615108229487	0.8292771882375678
e1170_exp08_Airyscan_processed_e1170_exp08_Airyscan_processed_S24_24_batch.tif	nucleoplasm	DNA	0.0021987172106773	0.6005452221507521
e1170_exp08_Airyscan_processed_e1170_exp08_Airyscan_processed_S2_2_batch.tif	nucleolus_shrinken	DNA	0.00333249764844406	0.9102196184588947
e1170_exp08_Airyscan_processed_e1170_exp08_Airyscan_processed_S2_2_batch.tif	nucleolar_rim	DNA	0.00763654215413574	2.085802067745819
e1170_exp08_Airyscan_processed_e1170_exp08_Airyscan_processed_S2_2_batch.tif	nucleoplasm	DNA	0.00497645875779074	1.359241886909541
e1170_exp08_Airyscan_processed_e1170_exp08_Airyscan_processed_S4_4_batch.tif	nucleolus_shrinken	DNA	0.00192975288131041	0.5270818216980353
e1170_exp08_Airyscan_processed_e1170_exp08_Airyscan_processed_S4_4_batch.tif	nucleolar_rim	DNA	0.00352067846571219	0.9616182658893148
e1170_exp08_Airyscan_processed_e1170_exp08_Airyscan_processed_S4_4_batch.tif	nucleoplasm	DNA	0.00292526242096321	0.7989896844921873
e1170_exp08_Airyscan_processed_e1170_exp08_Airyscan_processed_S5_5_batch.tif	nucleolus_shrinken	DNA	0.00369090688416471	1.0081134963261789
e1170_exp08_Airyscan_processed_e1170_exp08_Airyscan_processed_S5_5_batch.tif	nucleolar_rim	DNA	0.00692938842604649	1.8926540855188219
e1170_exp08_Airyscan_processed_e1170_exp08_Airyscan_processed_S5_5_batch.tif	nucleoplasm	DNA	0.00493471306372656	1.3478397034027827
e1170_exp08_Airyscan_processed_e1170_exp08_Airyscan_processed_S7_7_batch.tif	nucleolus_shrinken	DNA	0.00368470772846743	1.0064202938910083
e1170_exp08_Airyscan_processed_e1170_exp08_Airyscan_processed_S7_7_batch.tif	nucleolar_rim	DNA	0.008161050282228	2.2290632605792573
e1170_exp08_Airyscan_processed_e1170_exp08_Airyscan_processed_S7_7_batch.tif	nucleoplasm	DNA	0.00536546492927685	1.465492839300629
e1170_exp08_Airyscan_processed_e1170_exp08_Airyscan_processed_S8_8_batch.tif	nucleolus_shrinken	DNA	0.00241869225151919	0.6606279645464055
e1170_exp08_Airyscan_processed_e1170_exp08_Airyscan_processed_S8_8_batch.tif	nucleolar_rim	DNA	0.0052486733839944	1.4335930551144795
e1170_exp08_Airyscan_processed_e1170_exp08_Airyscan_processed_S8_8_batch.tif	nucleoplasm	DNA	0.00334740839394255	0.9142922554148157
e1170_exp08_Airyscan_processed_e1170_exp08_Airyscan_processed_S9_9_batch.tif	nucleolus_shrinken	DNA	0.00166199726126661	0.45394856129490097
e1170_exp08_Airyscan_processed_e1170_exp08_Airyscan_processed_S9_9_batch.tif	nucleolar_rim	DNA	0.00349368137940383	0.9542444339496072
e1170_exp08_Airyscan_processed_e1170_exp08_Airyscan_processed_S9_9_batch.tif	nucleoplasm	DNA	0.00243381801434478	0.6647593301227432
e1170_exp09_c391_Airyscan_processed_e1170_exp09_c391_Airyscan_processed_S0_0_batch.tif	nucleolus_shrinken	DNA	0.00718255880001072	1.9618036140420934
e1170_exp09_c391_Airyscan_processed_e1170_exp09_c391_Airyscan_processed_S0_0_batch.tif	nucleolar_rim	DNA	0.0140370661584563	3.834005106949689
e1170_exp09_c391_Airyscan_processed_e1170_exp09_c391_Airyscan_processed_S0_0_batch.tif	nucleoplasm	DNA	0.00940445398536723	2.568679537515024
e1170_exp09_c391_Airyscan_processed_e1170_exp09_c391_Airyscan_processed_S10_10_batch.tif	nucleolus_shrinken	DNA	0.00325462122187829	0.8889488903883939
e1170_exp09_c391_Airyscan_processed_e1170_exp09_c391_Airyscan_processed_S10_10_batch.tif	nucleolar_rim	DNA	0.00956732461026785	2.6131651017057203
e1170_exp09_c391_Airyscan_processed_e1170_exp09_c391_Airyscan_processed_S10_10_batch.tif	nucleoplasm	DNA	0.00689401919841717	1.8829935341023862
e1170_exp09_c391_Airyscan_processed_e1170_exp09_c391_Airyscan_processed_S11_11_batch.tif	nucleolus_shrinken	DNA	0.00469612994303787	1.282674454993565
e1170_exp09_c391_Airyscan_processed_e1170_exp09_c391_Airyscan_processed_S11_11_batch.tif	nucleolar_rim	DNA	0.00969501948081525	2.648042958679777
e1170_exp09_c391_Airyscan_processed_e1170_exp09_c391_Airyscan_processed_S11_11_batch.tif	nucleoplasm	DNA	0.0076567546964159	2.0913228075821757
e1170_exp09_c391_Airyscan_processed_e1170_exp09_c391_Airyscan_processed_S12_12_batch.tif	nucleolus_shrinken	DNA	0.0054430097810021	1.4866730028886705
e1170_exp09_c391_Airyscan_processed_e1170_exp09_c391_Airyscan_processed_S12_12_batch.tif	nucleolar_rim	DNA	0.01094486176462781	2.9894178332387495
e1170_exp09_c391_Airyscan_processed_e1170_exp09_c391_Airyscan_processed_S12_12_batch.tif	nucleoplasm	DNA	0.00832438466019611	2.273675491668083
e1170_exp09_c391_Airyscan_processed_e1170_exp09_c391_Airyscan_processed_S15_15_batch.tif	nucleolus_shrinken	DNA	0.00488200342696919	1.33344289040554
e1170_exp09_c391_Airyscan_processed_e1170_exp09_c391_Airyscan_processed_S15_15_batch.tif	nucleolar_rim	DNA	0.00902094880460806	2.4639310947154907
e1170_exp09_c391_Airyscan_processed_e1170_exp09_c391_Airyscan_processed_S15_15_batch.tif	nucleoplasm	DNA	0.00738301587679654	2.016555329781357
e1170_exp09_c391_Airyscan_processed_e1170_exp09_c391_Airyscan_processed_S16_16_batch.tif	nucleolus_shrinken	DNA	0.004003021347132565	1.0933626809822419
e1170_exp09_c391_Airyscan_processed_e1170_exp09_c391_Airyscan_processed_S16_16_batch.tif	nucleolar_rim	DNA	0.009085866813861136	2.481662433743152
e1170_exp09_c391_Airyscan_processed_e1170_exp09_c391_Airyscan_processed_S16_16_batch.tif	nucleoplasm	DNA	0.00634355631355062	1.732643205341329
e1170_exp09_c391_Airyscan_processed_e1170_exp09_c391_Airyscan_processed_S19_19_batch.tif	nucleolus_shrinken	DNA	0.00333433956028725	0.9107227078747046
e1170_exp09_c391_Airyscan_processed_e1170_exp09_c391_Airyscan_processed_S19_19_batch.tif	nucleolar_rim	DNA	0.00730735273687611	1.9958891263462457
e1170_exp09_c391_Airyscan_processed_e1170_exp09_c391_Airyscan_processed_S19_19_batch.tif	nucleoplasm	DNA	0.00547261610664097	1.4947595077477405
e1170_exp09_c391_Airyscan_processed_e1170_exp09_c391_Airyscan_processed_S1_1_batch.tif	nucleolus_shrinken	DNA	0.00642813654141557	1.7557449719014182
e1170_exp09_c391_Airyscan_processed_e1170_exp09_c391_Airyscan_processed_S1_1_batch.tif	nucleolar_rim	DNA	0.01467868014406292	4.009251933440152
e1170_exp09_c391_Airyscan_processed_e1170_exp09_c391_Airyscan_processed_S1_1_batch.tif	nucleoplasm	DNA	0.01100903547620449	3.006945878995568
e1170_exp09_c391_Airyscan_processed_e1170_exp09_c391_Airyscan_processed_S20_20_batch.tif	nucleolus_shrinken	DNA	0.00353108751603132	0.9644613352053342
e1170_exp09_c391_Airyscan_processed_e1170_exp09_c391_Airyscan_processed_S20_20_batch.tif	nucleolar_rim	DNA	0.00925613803232351	2.528169354333393
e1170_exp09_c391_Airyscan_processed_e1170_exp09_c391_Airyscan_processed_S20_20_batch.tif	nucleoplasm	DNA	0.00717875857364495	1.9607656416389248
e1170_exp09_c391_Airyscan_processed_e1170_exp09_c391_Airyscan_processed_S21_21_batch.tif	nucleolus_shrinken	DNA	0.002928976415418935	0.8000041039976376
e1170_exp09_c391_Airyscan_processed_e1170_exp09_c391_Airyscan_processed_S21_21_batch.tif	nucleolar_rim	DNA	0.0062055207254180095	1.6949409430689233
e1170_exp09_c391_Airyscan_processed_e1170_exp09_c391_Airyscan_processed_S21_21_batch.tif	nucleoplasm	DNA	0.00431186810906818	1.1777193442022607
e1170_exp09_c391_Airyscan_processed_e1170_exp09_c391_Airyscan_processed_S22_22_batch.tif	nucleolus_shrinken	DNA	0.00445309205917279	1.216292457687125
e1170_exp09_c391_Airyscan_processed_e1170_exp09_c391_Airyscan_processed_S22_22_batch.tif	nucleolar_rim	DNA	0.0092268660770352	2.5201741775066333
e1170_exp09_c391_Airyscan_processed_e1170_exp09_c391_Airyscan_processed_S22_22_batch.tif	nucleoplasm	DNA	0.006858705655193	1.873348192010414
e1170_exp09_c391_Airyscan_processed_e1170_exp09_c391_Airyscan_processed_S23_23_batch.tif	nucleolus_shrinken	DNA	0.0046726277895473	1.276255209298632
e1170_exp09_c391_Airyscan_processed_e1170_exp09_c391_Airyscan_processed_S23_23_batch.tif	nucleolar_rim	DNA	0.00973571032978241	2.6591570277441465
e1170_exp09_c391_Airyscan_processed_e1170_exp09_c391_Airyscan_processed_S23_23_batch.tif	nucleoplasm	DNA	0.00662229950628009	1.8087775493978635
e1170_exp09_c391_Airyscan_processed_e1170_exp09_c391_Airyscan_processed_S26_26_batch.tif	nucleolus_shrinken	DNA	0.00434646897602068	1.1871700299155894
e1170_exp09_c391_Airyscan_processed_e1170_exp09_c391_Airyscan_processed_S26_26_batch.tif	nucleolar_rim	DNA	0.00890846033038328	2.433206627096524
e1170_exp09_c391_Airyscan_processed_e1170_exp09_c391_Airyscan_processed_S26_26_batch.tif	nucleoplasm	DNA	0.00651702480437762	1.780023410878432
e1170_exp09_c391_Airyscan_processed_e1170_exp09_c391_Airyscan_processed_S27_27_batch.tif	nucleolus_shrinken	DNA	0.00129587004259793	0.35394663708060503
e1170_exp09_c391_Airyscan_processed_e1170_exp09_c391_Airyscan_processed_S27_27_batch.tif	nucleolar_rim	DNA	0.00385067471424641	1.0517515806341657
e1170_exp09_c391_Airyscan_processed_e1170_exp09_c391_Airyscan_processed_S27_27_batch.tif	nucleoplasm	DNA	0.00262946815785699	0.7181981072100306
e1170_exp09_c391_Airyscan_processed_e1170_exp09_c391_Airyscan_processed_S28_28_batch.tif	nucleolus_shrinken	DNA	0.00387104109113975	1.057314337989419
e1170_exp09_c391_Airyscan_processed_e1170_exp09_c391_Airyscan_processed_S28_28_batch.tif	nucleolar_rim	DNA	0.00846989813044586	2.3134202205002845
e1170_exp09_c391_Airyscan_processed_e1170_exp09_c391_Airyscan_processed_S28_28_batch.tif	nucleoplasm	DNA	0.006082586178912	1.6613632941639458
e1170_exp09_c391_Airyscan_processed_e1170_exp09_c391_Airyscan_processed_S30_30_batch.tif	nucleolus_shrinken	DNA	0.0034340225443625	0.9379495561139468
e1170_exp09_c391_Airyscan_processed_e1170_exp09_c391_Airyscan_processed_S30_30_batch.tif	nucleolar_rim	DNA	0.00703558482268459	1.9216599705416582
e1170_exp09_c391_Airyscan_processed_e1170_exp09_c391_Airyscan_processed_S30_30_batch.tif	nucleoplasm	DNA	0.00554163677479643	1.5136114238964504
e1170_exp09_c391_Airyscan_processed_e1170_exp09_c391_Airyscan_processed_S31_31_batch.tif	nucleolus_shrinken	DNA	0.00357192830634441	0.9756163584035342
e1170_exp09_c391_Airyscan_processed_e1170_exp09_c391_Airyscan_processed_S31_31_batch.tif	nucleolar_rim	DNA	0.00645397194932641	1.7628015095533849
e1170_exp09_c391_Airyscan_processed_e1170_exp09_c391_Airyscan_processed_S31_31_batch.tif	nucleoplasm	DNA	0.00446982845955992	1.2208637437259497
e1170_exp09_c391_Airyscan_processed_e1170_exp09_c391_Airyscan_processed_S5_5_batch.tif	nucleolus_shrinken	DNA	0.00436135232018672	1.1912351826260588
e1170_exp09_c391_Airyscan_processed_e1170_exp09_c391_Airyscan_processed_S5_5_batch.tif	nucleolar_rim	DNA	0.00969685551016092	2.6485444413833807
e1170_exp09_c391_Airyscan_processed_e1170_exp09_c391_Airyscan_processed_S5_5_batch.tif	nucleoplasm	DNA	0.0065562042562682	1.7907246654668405
e1170_exp09_c391_Airyscan_processed_e1170_exp09_c391_Airyscan_processed_S6_6_batch.tif	nucleolus_shrinken	DNA	0.00323023269615064	0.8822875459781551
e1170_exp09_c391_Airyscan_processed_e1170_exp09_c391_Airyscan_processed_S6_6_batch.tif	nucleolar_rim	DNA	0.00800217522380004	2.1856690228871614
e1170_exp09_c391_Airyscan_processed_e1170_exp09_c391_Airyscan_processed_S6_6_batch.tif	nucleoplasm	DNA	0.00560079227924304	1.52976882485134
e1170_exp09_c391_Airyscan_processed_e1170_exp09_c391_Airyscan_processed_S7_7_batch.tif	nucleolus_shrinken	DNA	0.00348263189419692	0.9512264398592297
e1170_exp09_c391_Airyscan_processed_e1170_exp09_c391_Airyscan_processed_S7_7_batch.tif	nucleolar_rim	DNA	0.00735914451466831	2.0100352405208004
e1170_exp09_c391_Airyscan_processed_e1170_exp09_c391_Airyscan_processed_S7_7_batch.tif	nucleoplasm	DNA	0.00473540664594255	1.2934022721756453
