# Supplementary material for: Ki-67 shapes the nucleolus by anchoring chromatin via its amphiphilic properties
Source: EMBO J. 2026 Mar 24;45(9):3156–91. doi: 10.1038/s44318-026-00747-7 (PMC13144362; doi:10.1038/s44318-026-00747-7)
Supplement: Supplementary file 6 — Source data Fig. 2 [file 44318_2026_747_MOESM6_ESM.zip › Figure 2/F/csv_files_for_line_profile/e1170_exp09_c391_Airyscan_processed_e1170_exp09_c391_Airyscan_processed_S0_0_batch_internal2.csv]

Distance_(microns)	Value	Y1	Y2
0.00000	1785.109	521.226	886.880
0.04252	1843.789	550.627	914.345
0.08503	1861.859	568.871	971.105
0.12754	1824.728	575.946	1120.825
0.17006	1737.468	599.253	1403.729
0.21258	1642.764	663.673	1814.512
0.25509	1567.305	774.711	2265.333
0.29761	1506.141	894.831	2646.498
0.34012	1441.875	997.798	2866.403
0.38263	1349.848	1059.464	2868.669
0.42515	1239.401	1094.795	2672.724
0.46767	1122.762	1111.074	2333.507
0.51018	1023.668	1113.423	1916.770
0.55269	956.526	1101.947	1531.176
0.59521	929.810	1083.204	1228.119
0.63772	943.390	1063.494	1032.683
0.68024	998.610	1044.436	934.985
0.72276	1083.125	1015.472	913.787
0.76527	1189.414	958.138	931.788
0.80779	1307.648	857.931	954.604
0.85030	1432.394	712.074	970.349
0.89281	1560.269	556.214	1006.561
0.93533	1689.154	429.592	1095.574
0.97785	1800.006	365.046	1207.327
1.02036	1881.029	343.557	1261.919
1.06288	1916.676	342.841	1218.360
1.10539	1922.322	331.449	1114.266
1.14790	1896.215	300.216	1023.182
1.19042	1846.703	254.825	939.736
1.23293	1753.709	216.431	851.906
1.27545	1635.080	201.015	755.839
1.31797	1506.455	215.007	672.897
