# Supplementary material for: Ki-67 shapes the nucleolus by anchoring chromatin via its amphiphilic properties
Source: EMBO J. 2026 Mar 24;45(9):3156–91. doi: 10.1038/s44318-026-00747-7 (PMC13144362; doi:10.1038/s44318-026-00747-7)
Supplement: Supplementary file 6 — Source data Fig. 2 [file 44318_2026_747_MOESM6_ESM.zip › Figure 2/F/csv_files_for_line_profile/e1170_exp09_c391_Airyscan_processed_e1170_exp09_c391_Airyscan_processed_S0_0_batch_periphery2.csv]

Distance_(microns)	Value	Y1	Y2
0.00000	1509.080	181.847	762.588
0.04252	1489.442	157.063	749.307
0.08503	1482.395	135.161	748.613
0.12754	1486.624	129.032	742.068
0.17006	1522.351	150.872	700.280
0.21258	1586.246	197.754	656.359
0.25509	1679.803	261.369	652.637
0.29761	1782.849	335.294	723.535
0.34012	1868.253	411.228	865.462
0.38263	1914.743	481.415	1059.139
0.42515	1913.279	534.070	1281.204
0.46767	1879.707	571.917	1505.645
0.51018	1816.773	601.573	1725.476
0.55269	1730.238	637.800	1962.821
0.59521	1604.524	706.541	2223.332
0.63772	1433.030	812.173	2428.556
0.68024	1220.037	941.714	2458.590
0.72276	969.573	1063.839	2299.853
0.76527	705.884	1150.531	2000.045
0.80779	459.253	1199.480	1617.711
0.85030	261.949	1203.704	1202.114
0.89281	129.829	1159.826	797.274
0.93533	61.821	1061.234	475.325
0.97785	41.371	920.710	284.909
1.02036	43.714	780.320	200.992
1.06288	53.022	675.243	167.975
1.10539	61.933	622.276	141.032
1.14790	66.383	609.953	117.009
1.19042	65.690	613.990	105.534
1.23293	63.018	620.155	108.541
1.27545	58.275	626.304	110.899
1.31797	53.599	635.737	109.886
1.36048	51.304	646.612	118.288
