# Supplementary material for: Ki-67 shapes the nucleolus by anchoring chromatin via its amphiphilic properties
Source: EMBO J. 2026 Mar 24;45(9):3156–91. doi: 10.1038/s44318-026-00747-7 (PMC13144362; doi:10.1038/s44318-026-00747-7)
Supplement: Supplementary file 7 — Source data Fig. 3 [file 44318_2026_747_MOESM7_ESM.zip]

Archive with 54 entries (47 files):
- Figure 3/
- __MACOSX/._Figure 3
- Figure 3/.DS_Store
- __MACOSX/Figure 3/._.DS_Store
- Figure 3/A/
- __MACOSX/Figure 3/._A
- Figure 3/C/
- __MACOSX/Figure 3/._C
- Figure 3/D/
- __MACOSX/Figure 3/._D
- Figure 3/B/
- __MACOSX/Figure 3/._B
- Figure 3/A/.DS_Store
- __MACOSX/Figure 3/A/._.DS_Store
- Figure 3/A/raw_images/
- __MACOSX/Figure 3/A/._raw_images
- Figure 3/A/RGB_images/
- __MACOSX/Figure 3/A/._RGB_images
- Figure 3/C/relative_avg_H2B_meanInt_in_nucleolar_rim_over_nucleoplasm.csv
- __MACOSX/Figure 3/C/._relative_avg_H2B_meanInt_in_nucleolar_rim_over_nucleoplasm.csv
- Figure 3/D/relative_avg_H2B_meanInt_in_shrunken_nucleolus_over_nucleoplasm.csv
- __MACOSX/Figure 3/D/._relative_avg_H2B_meanInt_in_shrunken_nucleolus_over_nucleoplasm.csv
- Figure 3/B/Nucleolar median circularity.csv
- __MACOSX/Figure 3/B/._Nucleolar median circularity.csv
- Figure 3/A/raw_images/e1214_exp04_Control_TR1_1_W0001_P0052_T0001-1.tif
- __MACOSX/Figure 3/A/raw_images/._e1214_exp04_Control_TR1_1_W0001_P0052_T0001-1.tif
- Figure 3/A/raw_images/.DS_Store
- __MACOSX/Figure 3/A/raw_images/._.DS_Store
- Figure 3/A/raw_images/e1214_exp04_siKi67_1_TR1_1_W0001_P0128_T0001-1.tif
- __MACOSX/Figure 3/A/raw_images/._e1214_exp04_siKi67_1_TR1_1_W0001_P0128_T0001-1.tif
- Figure 3/A/raw_images/e1214_exp04_siKi67_2_TR1_1_W0001_P0019_T0001-1.tif
- __MACOSX/Figure 3/A/raw_images/._e1214_exp04_siKi67_2_TR1_1_W0001_P0019_T0001-1.tif
- Figure 3/A/RGB_images/.DS_Store
- __MACOSX/Figure 3/A/RGB_images/._.DS_Store
- Figure 3/A/RGB_images/scale.tif
- __MACOSX/Figure 3/A/RGB_images/._scale.tif
- Figure 3/A/RGB_images/e1214_exp04_Control_TR1_1_W0001_P0052_T0001-1.tif (RGB).tif
- __MACOSX/Figure 3/A/RGB_images/._e1214_exp04_Control_TR1_1_W0001_P0052_T0001-1.tif (RGB).tif
- Figure 3/A/RGB_images/e1214_exp04_Control_TR1_1_W0001_P0052_T0001-1_ch01.tif
- __MACOSX/Figure 3/A/RGB_images/._e1214_exp04_Control_TR1_1_W0001_P0052_T0001-1_ch01.tif
- Figure 3/A/RGB_images/e1214_exp04_Control_TR1_1_W0001_P0052_T0001-1_ch02.tif
- __MACOSX/Figure 3/A/RGB_images/._e1214_exp04_Control_TR1_1_W0001_P0052_T0001-1_ch02.tif
- Figure 3/A/RGB_images/e1214_exp04_siKi67_2_TR1_1_W0001_P0019_T0001-1.tif (RGB).tif
- __MACOSX/Figure 3/A/RGB_images/._e1214_exp04_siKi67_2_TR1_1_W0001_P0019_T0001-1.tif (RGB).tif
- Figure 3/A/RGB_images/e1214_exp04_siKi67_1_TR1_1_W0001_P0128_T0001-1.tif (RGB).tif
- __MACOSX/Figure 3/A/RGB_images/._e1214_exp04_siKi67_1_TR1_1_W0001_P0128_T0001-1.tif (RGB).tif
- Figure 3/A/RGB_images/e1214_exp04_siKi67_2_TR1_1_W0001_P0019_T0001-1_ch01.tif
- __MACOSX/Figure 3/A/RGB_images/._e1214_exp04_siKi67_2_TR1_1_W0001_P0019_T0001-1_ch01.tif
- Figure 3/A/RGB_images/e1214_exp04_siKi67_1_TR1_1_W0001_P0128_T0001-1_ch01.tif
- __MACOSX/Figure 3/A/RGB_images/._e1214_exp04_siKi67_1_TR1_1_W0001_P0128_T0001-1_ch01.tif
- Figure 3/A/RGB_images/e1214_exp04_siKi67_1_TR1_1_W0001_P0128_T0001-1_ch02.tif
- __MACOSX/Figure 3/A/RGB_images/._e1214_exp04_siKi67_1_TR1_1_W0001_P0128_T0001-1_ch02.tif
- Figure 3/A/RGB_images/e1214_exp04_siKi67_2_TR1_1_W0001_P0019_T0001-1_ch02.tif
- __MACOSX/Figure 3/A/RGB_images/._e1214_exp04_siKi67_2_TR1_1_W0001_P0019_T0001-1_ch02.tif
