# Supplementary material for: Ki-67 shapes the nucleolus by anchoring chromatin via its amphiphilic properties
Source: EMBO J. 2026 Mar 24;45(9):3156–91. doi: 10.1038/s44318-026-00747-7 (PMC13144362; doi:10.1038/s44318-026-00747-7)
Supplement: Supplementary file 7 — Source data Fig. 3 [file 44318_2026_747_MOESM7_ESM.zip › Figure 3/C/relative_avg_H2B_meanInt_in_nucleolar_rim_over_nucleoplasm.csv]

parental_nucleus_id	siRNA	relative_avg_H2B_meanInt_in_nucleolar_rim
e1214_exp04_Control_TR1_1_W0001_P0001_T0001.tif_1	siControl	0.756489443
e1214_exp04_Control_TR1_1_W0001_P0002_T0001.tif_1	siControl	0.943143014
e1214_exp04_Control_TR1_1_W0001_P0003_T0001.tif_1	siControl	0.910775838
e1214_exp04_Control_TR1_1_W0001_P0008_T0001.tif_1	siControl	0.966351643
e1214_exp04_Control_TR1_1_W0001_P0010_T0001.tif_1	siControl	0.905164077
e1214_exp04_Control_TR1_1_W0001_P0011_T0001.tif_1	siControl	0.747081305
e1214_exp04_Control_TR1_1_W0001_P0012_T0001.tif_1	siControl	1.049676092
e1214_exp04_Control_TR1_1_W0001_P0027_T0001.tif_1	siControl	1.0076304
e1214_exp04_Control_TR1_1_W0001_P0028_T0001.tif_1	siControl	0.790375853
e1214_exp04_Control_TR1_1_W0001_P0029_T0001.tif_1	siControl	0.637345745
e1214_exp04_Control_TR1_1_W0001_P0032_T0001.tif_1	siControl	0.928350306
e1214_exp04_Control_TR1_1_W0001_P0034_T0001.tif_1	siControl	0.972264
e1214_exp04_Control_TR1_1_W0001_P0035_T0001.tif_1	siControl	0.706772709
e1214_exp04_Control_TR1_1_W0001_P0036_T0001.tif_1	siControl	0.842849108
e1214_exp04_Control_TR1_1_W0001_P0048_T0001.tif_1	siControl	0.953089323
e1214_exp04_Control_TR1_1_W0001_P0049_T0001.tif_1	siControl	1.017259829
e1214_exp04_Control_TR1_1_W0001_P0050_T0001.tif_1	siControl	0.950193558
e1214_exp04_Control_TR1_1_W0001_P0051_T0001.tif_1	siControl	0.927220117
e1214_exp04_Control_TR1_1_W0001_P0052_T0001.tif_1	siControl	1.042591344
e1214_exp04_Control_TR1_1_W0001_P0064_T0001.tif_1	siControl	0.925492383
e1214_exp04_Control_TR1_1_W0001_P0065_T0001.tif_1	siControl	0.910621248
e1214_exp04_Control_TR1_1_W0001_P0067_T0001.tif_1	siControl	0.895285507
e1214_exp04_Control_TR1_1_W0001_P0079_T0001.tif_1	siControl	0.863173264
e1214_exp04_Control_TR1_1_W0001_P0080_T0001.tif_1	siControl	0.998798846
e1214_exp04_Control_TR1_1_W0001_P0082_T0001.tif_1	siControl	0.893347978
e1214_exp04_Control_TR1_1_W0001_P0083_T0001.tif_1	siControl	0.953084867
e1214_exp04_Control_TR1_1_W0001_P0096_T0001.tif_1	siControl	0.920296408
e1214_exp04_Control_TR1_1_W0001_P0097_T0001.tif_1	siControl	1.051527677
e1214_exp04_Control_TR1_1_W0001_P0098_T0001.tif_1	siControl	0.915972725
e1214_exp04_Control_TR1_1_W0001_P0099_T0001.tif_1	siControl	0.997692807
e1214_exp04_Control_TR1_1_W0001_P0100_T0001.tif_1	siControl	1.067515176
e1214_exp04_Control_TR1_1_W0001_P0106_T0001.tif_1	siControl	0.828445086
e1214_exp04_Control_TR1_1_W0001_P0107_T0001.tif_1	siControl	0.854709996
e1214_exp04_Control_TR1_1_W0001_P0110_T0001.tif_1	siControl	0.910101597
e1214_exp04_Control_TR1_1_W0001_P0111_T0001.tif_1	siControl	0.938886044
e1214_exp04_Control_TR1_1_W0001_P0112_T0001.tif_1	siControl	0.968173319
e1214_exp04_Control_TR1_1_W0001_P0113_T0001.tif_1	siControl	0.686526248
e1214_exp05_Control_TR1_1_W0001_P0002_T0001.tif_1	siControl	1.028135121
e1214_exp05_Control_TR1_1_W0001_P0004_T0001.tif_1	siControl	1.012102143
e1214_exp05_Control_TR1_1_W0001_P0012_T0001.tif_1	siControl	0.870980464
e1214_exp05_Control_TR1_1_W0001_P0013_T0001.tif_1	siControl	0.86311915
e1214_exp05_Control_TR1_1_W0001_P0014_T0001.tif_1	siControl	0.949747301
e1214_exp05_Control_TR1_1_W0001_P0016_T0001.tif_1	siControl	0.997249965
e1214_exp05_Control_TR1_1_W0001_P0017_T0001.tif_1	siControl	0.883821858
e1214_exp05_Control_TR1_1_W0001_P0019_T0001.tif_1	siControl	0.839722904
e1214_exp05_Control_TR1_1_W0001_P0020_T0001.tif_1	siControl	0.898357073
e1214_exp05_Control_TR1_1_W0001_P0031_T0001.tif_1	siControl	0.921767345
e1214_exp05_Control_TR1_1_W0001_P0032_T0001.tif_1	siControl	0.883547104
e1214_exp05_Control_TR1_1_W0001_P0038_T0001.tif_1	siControl	0.910416284
e1214_exp05_Control_TR1_1_W0001_P0039_T0001.tif_1	siControl	0.904967833
e1214_exp05_Control_TR1_1_W0001_P0040_T0001.tif_1	siControl	0.975759538
e1214_exp05_Control_TR1_1_W0001_P0043_T0001.tif_1	siControl	0.703023355
e1214_exp05_Control_TR1_1_W0001_P0044_T0001.tif_1	siControl	0.960513762
e1214_exp05_Control_TR1_1_W0001_P0046_T0001.tif_1	siControl	0.99448705
e1214_exp05_Control_TR1_1_W0001_P0047_T0001.tif_1	siControl	0.950510541
e1214_exp05_Control_TR1_1_W0001_P0063_T0001.tif_1	siControl	1.004567636
e1214_exp05_Control_TR1_1_W0001_P0065_T0001.tif_1	siControl	0.806559961
e1214_exp05_Control_TR1_1_W0001_P0066_T0001.tif_1	siControl	0.931482176
e1214_exp05_Control_TR1_1_W0001_P0068_T0001.tif_1	siControl	0.855194228
e1214_exp05_Control_TR1_1_W0001_P0069_T0001.tif_1	siControl	0.93025451
e1214_exp05_Control_TR1_1_W0001_P0070_T0001.tif_1	siControl	0.849848501
e1214_exp05_Control_TR1_1_W0001_P0071_T0001.tif_1	siControl	0.776697687
e1214_exp05_Control_TR1_1_W0001_P0078_T0001.tif_1	siControl	0.985050821
e1214_exp05_Control_TR1_1_W0001_P0079_T0001.tif_1	siControl	0.886191186
e1214_exp05_Control_TR1_1_W0001_P0080_T0001.tif_1	siControl	1.059258449
e1214_exp05_Control_TR1_1_W0001_P0081_T0001.tif_1	siControl	0.775277285
e1214_exp05_Control_TR1_1_W0001_P0082_T0001.tif_1	siControl	0.968383434
e1214_exp05_Control_TR1_1_W0001_P0089_T0001.tif_1	siControl	0.922740544
e1214_exp05_Control_TR1_1_W0001_P0090_T0001.tif_1	siControl	0.842359888
e1214_exp05_Control_TR1_1_W0001_P0091_T0001.tif_1	siControl	0.969689946
e1214_exp05_Control_TR1_1_W0001_P0092_T0001.tif_1	siControl	0.995613596
e1214_exp05_Control_TR1_1_W0001_P0093_T0001.tif_1	siControl	0.886086399
e1214_exp04_siKi67new_TR1_1_W0001_P0001_T0001.tif_1	siKi67#1	0.825718687
e1214_exp04_siKi67new_TR1_1_W0001_P0002_T0001.tif_1	siKi67#1	0.827929658
e1214_exp04_siKi67new_TR1_1_W0001_P0003_T0001.tif_1	siKi67#1	0.737349652
e1214_exp04_siKi67new_TR1_1_W0001_P0004_T0001.tif_1	siKi67#1	0.83892717
e1214_exp04_siKi67new_TR1_1_W0001_P0005_T0001.tif_1	siKi67#1	0.738898916
e1214_exp04_siKi67new_TR1_1_W0001_P0022_T0001.tif_1	siKi67#1	0.82756175
e1214_exp04_siKi67new_TR1_1_W0001_P0023_T0001.tif_1	siKi67#1	0.928191567
e1214_exp04_siKi67new_TR1_1_W0001_P0024_T0001.tif_1	siKi67#1	0.789724562
e1214_exp04_siKi67new_TR1_1_W0001_P0025_T0001.tif_1	siKi67#1	0.790820481
e1214_exp04_siKi67new_TR1_1_W0001_P0026_T0001.tif_1	siKi67#1	0.575793613
e1214_exp04_siKi67new_TR1_1_W0001_P0045_T0001.tif_1	siKi67#1	0.79822878
e1214_exp04_siKi67new_TR1_1_W0001_P0046_T0001.tif_1	siKi67#1	0.965249786
e1214_exp04_siKi67new_TR1_1_W0001_P0047_T0001.tif_1	siKi67#1	0.826149626
e1214_exp04_siKi67new_TR1_1_W0001_P0048_T0001.tif_1	siKi67#1	0.581812735
e1214_exp04_siKi67new_TR1_1_W0001_P0062_T0001.tif_1	siKi67#1	0.643634432
e1214_exp04_siKi67new_TR1_1_W0001_P0063_T0001.tif_1	siKi67#1	0.807308299
e1214_exp04_siKi67new_TR1_1_W0001_P0064_T0001.tif_1	siKi67#1	0.780889744
e1214_exp04_siKi67new_TR1_1_W0001_P0065_T0001.tif_1	siKi67#1	0.693174687
e1214_exp04_siKi67new_TR1_1_W0001_P0066_T0001.tif_1	siKi67#1	0.773084811
e1214_exp04_siKi67new_TR1_1_W0001_P0076_T0001.tif_1	siKi67#1	0.806261602
e1214_exp04_siKi67new_TR1_1_W0001_P0077_T0001.tif_1	siKi67#1	0.767136224
e1214_exp04_siKi67new_TR1_1_W0001_P0078_T0001.tif_1	siKi67#1	0.812156645
e1214_exp04_siKi67new_TR1_1_W0001_P0079_T0001.tif_1	siKi67#1	0.619532434
e1214_exp04_siKi67new_TR1_1_W0001_P0080_T0001.tif_1	siKi67#1	0.759370894
e1214_exp04_siKi67new_TR1_1_W0001_P0093_T0001.tif_1	siKi67#1	0.820076525
e1214_exp04_siKi67new_TR1_1_W0001_P0094_T0001.tif_1	siKi67#1	0.682961506
e1214_exp04_siKi67new_TR1_1_W0001_P0095_T0001.tif_1	siKi67#1	0.84314695
e1214_exp04_siKi67new_TR1_1_W0001_P0096_T0001.tif_1	siKi67#1	0.889128875
e1214_exp04_siKi67new_TR1_1_W0001_P0097_T0001.tif_1	siKi67#1	0.853968917
e1214_exp04_siKi67new_TR1_1_W0001_P0108_T0001.tif_1	siKi67#1	0.847672567
e1214_exp04_siKi67new_TR1_1_W0001_P0110_T0001.tif_1	siKi67#1	0.637523025
e1214_exp04_siKi67new_TR1_1_W0001_P0111_T0001.tif_1	siKi67#1	0.854764882
e1214_exp04_siKi67new_TR1_1_W0001_P0112_T0001.tif_1	siKi67#1	0.7055113
e1214_exp04_siKi67new_TR1_1_W0001_P0124_T0001.tif_1	siKi67#1	0.785418268
e1214_exp04_siKi67new_TR1_1_W0001_P0125_T0001.tif_1	siKi67#1	0.882344332
e1214_exp04_siKi67new_TR1_1_W0001_P0126_T0001.tif_1	siKi67#1	0.579416976
e1214_exp04_siKi67new_TR1_1_W0001_P0127_T0001.tif_1	siKi67#1	0.677907986
e1214_exp04_siKi67new_TR1_1_W0001_P0128_T0001.tif_1	siKi67#1	0.73084392
e1214_exp04_siKi67new_TR1_1_W0001_P0131_T0001.tif_1	siKi67#1	0.700363026
e1214_exp04_siKi67new_TR1_1_W0001_P0132_T0001.tif_1	siKi67#1	0.73775272
e1214_exp04_siKi67new_TR1_1_W0001_P0133_T0001.tif_1	siKi67#1	0.967691195
e1214_exp04_siKi67new_TR1_1_W0001_P0134_T0001.tif_1	siKi67#1	0.695849779
e1214_exp04_siKi67new_TR1_1_W0001_P0135_T0001.tif_1	siKi67#1	0.914942968
e1214_exp04_siKi67new_TR1_1_W0001_P0154_T0001.tif_1	siKi67#1	0.590756203
e1214_exp04_siKi67new_TR1_1_W0001_P0155_T0001.tif_1	siKi67#1	0.628193709
e1214_exp05_siKi67new_TR1_1_W0001_P0001_T0001.tif_1	siKi67#1	0.811402814
e1214_exp05_siKi67new_TR1_1_W0001_P0002_T0001.tif_1	siKi67#1	0.982434023
e1214_exp05_siKi67new_TR1_1_W0001_P0003_T0001.tif_1	siKi67#1	0.792061362
e1214_exp05_siKi67new_TR1_1_W0001_P0004_T0001.tif_1	siKi67#1	1.006203283
e1214_exp05_siKi67new_TR1_1_W0001_P0005_T0001.tif_1	siKi67#1	0.806603128
e1214_exp05_siKi67new_TR1_1_W0001_P0024_T0001.tif_1	siKi67#1	0.835487868
e1214_exp05_siKi67new_TR1_1_W0001_P0025_T0001.tif_1	siKi67#1	0.645657757
e1214_exp05_siKi67new_TR1_1_W0001_P0027_T0001.tif_1	siKi67#1	0.729900883
e1214_exp05_siKi67new_TR1_1_W0001_P0028_T0001.tif_1	siKi67#1	0.672962934
e1214_exp05_siKi67new_TR1_1_W0001_P0029_T0001.tif_1	siKi67#1	0.757201081
e1214_exp05_siKi67new_TR1_1_W0001_P0030_T0001.tif_1	siKi67#1	0.823854497
e1214_exp05_siKi67new_TR1_1_W0001_P0031_T0001.tif_1	siKi67#1	0.828128783
e1214_exp05_siKi67new_TR1_1_W0001_P0032_T0001.tif_1	siKi67#1	0.597476801
e1214_exp05_siKi67new_TR1_1_W0001_P0033_T0001.tif_1	siKi67#1	0.866620306
e1214_exp05_siKi67new_TR1_1_W0001_P0037_T0001.tif_1	siKi67#1	0.697112014
e1214_exp05_siKi67new_TR1_1_W0001_P0038_T0001.tif_1	siKi67#1	0.62971259
e1214_exp05_siKi67new_TR1_1_W0001_P0039_T0001.tif_1	siKi67#1	0.846127563
e1214_exp05_siKi67new_TR1_1_W0001_P0040_T0001.tif_1	siKi67#1	0.809401095
e1214_exp05_siKi67new_TR1_1_W0001_P0051_T0001.tif_1	siKi67#1	0.627429244
e1214_exp05_siKi67new_TR1_1_W0001_P0052_T0001.tif_1	siKi67#1	0.836510124
e1214_exp05_siKi67new_TR1_1_W0001_P0055_T0001.tif_1	siKi67#1	0.948580527
e1214_exp05_siKi67new_TR1_1_W0001_P0063_T0001.tif_1	siKi67#1	0.619392828
e1214_exp05_siKi67new_TR1_1_W0001_P0064_T0001.tif_1	siKi67#1	0.8126649
e1214_exp05_siKi67new_TR1_1_W0001_P0065_T0001.tif_1	siKi67#1	0.793209572
e1214_exp05_siKi67new_TR1_1_W0001_P0066_T0001.tif_1	siKi67#1	0.839919149
e1214_exp05_siKi67new_TR1_1_W0001_P0067_T0001.tif_1	siKi67#1	0.887338221
e1214_exp05_siKi67new_TR1_1_W0001_P0081_T0001.tif_1	siKi67#1	0.70184947
e1214_exp05_siKi67new_TR1_1_W0001_P0082_T0001.tif_1	siKi67#1	0.729206657
e1214_exp05_siKi67new_TR1_1_W0001_P0083_T0001.tif_1	siKi67#1	0.973113069
e1214_exp05_siKi67new_TR1_1_W0001_P0085_T0001.tif_1	siKi67#1	0.558804489
e1214_exp05_siKi67new_TR1_1_W0001_P0088_T0001.tif_1	siKi67#1	0.795473807
e1214_exp05_siKi67new_TR1_1_W0001_P0089_T0001.tif_1	siKi67#1	0.823332264
e1214_exp05_siKi67new_TR1_1_W0001_P0090_T0001.tif_1	siKi67#1	0.799335192
e1214_exp05_siKi67new_TR1_1_W0001_P0092_T0001.tif_1	siKi67#1	0.799638518
e1214_exp05_siKi67new_TR1_1_W0001_P0101_T0001.tif_1	siKi67#1	0.811450459
e1214_exp05_siKi67new_TR1_1_W0001_P0102_T0001.tif_1	siKi67#1	0.62860145
e1214_exp05_siKi67new_TR1_1_W0001_P0103_T0001.tif_1	siKi67#1	0.630591506
e1214_exp05_siKi67new_TR1_1_W0001_P0104_T0001.tif_1	siKi67#1	0.793285855
e1214_exp05_siKi67new_TR1_1_W0001_P0122_T0001.tif_1	siKi67#1	0.669316334
e1214_exp05_siKi67new_TR1_1_W0001_P0123_T0001.tif_1	siKi67#1	0.817378159
e1214_exp05_siKi67new_TR1_1_W0001_P0124_T0001.tif_1	siKi67#1	0.799381893
e1214_exp05_siKi67new_TR1_1_W0001_P0125_T0001.tif_1	siKi67#1	0.66827007
e1214_exp04_siKi67_2_TR1_1_W0001_P0001_T0001.tif_1	siKi67#2	0.703479889
e1214_exp04_siKi67_2_TR1_1_W0001_P0002_T0001.tif_1	siKi67#2	0.739852798
e1214_exp04_siKi67_2_TR1_1_W0001_P0003_T0001.tif_1	siKi67#2	0.614105445
e1214_exp04_siKi67_2_TR1_1_W0001_P0004_T0001.tif_1	siKi67#2	0.850065527
e1214_exp04_siKi67_2_TR1_1_W0001_P0017_T0001.tif_1	siKi67#2	0.849619163
e1214_exp04_siKi67_2_TR1_1_W0001_P0018_T0001.tif_1	siKi67#2	0.899298286
e1214_exp04_siKi67_2_TR1_1_W0001_P0019_T0001.tif_1	siKi67#2	0.726562023
e1214_exp04_siKi67_2_TR1_1_W0001_P0020_T0001.tif_1	siKi67#2	0.753246321
e1214_exp04_siKi67_2_TR1_1_W0001_P0021_T0001.tif_1	siKi67#2	0.713673937
e1214_exp04_siKi67_2_TR1_1_W0001_P0025_T0001.tif_1	siKi67#2	0.698566044
e1214_exp04_siKi67_2_TR1_1_W0001_P0026_T0001.tif_1	siKi67#2	0.835824689
e1214_exp04_siKi67_2_TR1_1_W0001_P0027_T0001.tif_1	siKi67#2	0.857947659
e1214_exp04_siKi67_2_TR1_1_W0001_P0028_T0001.tif_1	siKi67#2	0.886837908
e1214_exp04_siKi67_2_TR1_1_W0001_P0039_T0001.tif_1	siKi67#2	0.740826479
e1214_exp04_siKi67_2_TR1_1_W0001_P0040_T0001.tif_1	siKi67#2	0.882400395
e1214_exp04_siKi67_2_TR1_1_W0001_P0041_T0001.tif_1	siKi67#2	0.820587798
e1214_exp04_siKi67_2_TR1_1_W0001_P0043_T0001.tif_1	siKi67#2	0.894065353
e1214_exp04_siKi67_2_TR1_1_W0001_P0058_T0001.tif_1	siKi67#2	1.007266782
e1214_exp04_siKi67_2_TR1_1_W0001_P0059_T0001.tif_1	siKi67#2	0.990896327
e1214_exp04_siKi67_2_TR1_1_W0001_P0061_T0001.tif_1	siKi67#2	0.90848263
e1214_exp04_siKi67_2_TR1_1_W0001_P0062_T0001.tif_1	siKi67#2	0.900756106
e1214_exp04_siKi67_2_TR1_1_W0001_P0083_T0001.tif_1	siKi67#2	0.898406453
e1214_exp04_siKi67_2_TR1_1_W0001_P0085_T0001.tif_1	siKi67#2	0.841539217
e1214_exp04_siKi67_2_TR1_1_W0001_P0086_T0001.tif_1	siKi67#2	0.767383933
e1214_exp04_siKi67_2_TR1_1_W0001_P0087_T0001.tif_1	siKi67#2	0.65475718
e1214_exp04_siKi67_2_TR1_1_W0001_P0092_T0001.tif_1	siKi67#2	0.980686519
e1214_exp04_siKi67_2_TR1_1_W0001_P0093_T0001.tif_1	siKi67#2	0.733528573
e1214_exp04_siKi67_2_TR1_1_W0001_P0095_T0001.tif_1	siKi67#2	0.709673183
e1214_exp04_siKi67_2_TR1_1_W0001_P0114_T0001.tif_1	siKi67#2	0.641033756
e1214_exp04_siKi67_2_TR1_1_W0001_P0115_T0001.tif_1	siKi67#2	0.705005975
e1214_exp04_siKi67_2_TR1_1_W0001_P0116_T0001.tif_1	siKi67#2	0.789689956
e1214_exp04_siKi67_2_TR1_1_W0001_P0118_T0001.tif_1	siKi67#2	0.621368013
e1214_exp04_siKi67_2_TR1_1_W0001_P0126_T0001.tif_1	siKi67#2	0.737536791
e1214_exp04_siKi67_2_TR1_1_W0001_P0128_T0001.tif_1	siKi67#2	0.89403868
e1214_exp04_siKi67_2_TR1_1_W0001_P0129_T0001.tif_1	siKi67#2	0.669659407
e1214_exp04_siKi67_2_TR1_1_W0001_P0138_T0001.tif_1	siKi67#2	0.719663606
e1214_exp04_siKi67_2_TR1_1_W0001_P0139_T0001.tif_1	siKi67#2	0.757973402
e1214_exp04_siKi67_2_TR1_1_W0001_P0141_T0001.tif_1	siKi67#2	0.835386154
e1214_exp04_siKi67_2_TR1_1_W0001_P0142_T0001.tif_1	siKi67#2	0.653613196
e1214_exp05_siKi67_2_TR1_1_W0001_P0001_T0001.tif_1	siKi67#2	0.746612577
e1214_exp05_siKi67_2_TR1_1_W0001_P0002_T0001.tif_1	siKi67#2	0.833229652
e1214_exp05_siKi67_2_TR1_1_W0001_P0005_T0001.tif_1	siKi67#2	0.690292714
e1214_exp05_siKi67_2_TR1_1_W0001_P0018_T0001.tif_1	siKi67#2	0.948442287
e1214_exp05_siKi67_2_TR1_1_W0001_P0019_T0001.tif_1	siKi67#2	0.736564596
e1214_exp05_siKi67_2_TR1_1_W0001_P0020_T0001.tif_1	siKi67#2	0.916347377
e1214_exp05_siKi67_2_TR1_1_W0001_P0021_T0001.tif_1	siKi67#2	0.708359546
e1214_exp05_siKi67_2_TR1_1_W0001_P0022_T0001.tif_1	siKi67#2	0.830846004
e1214_exp05_siKi67_2_TR1_1_W0001_P0036_T0001.tif_1	siKi67#2	0.796451962
e1214_exp05_siKi67_2_TR1_1_W0001_P0037_T0001.tif_1	siKi67#2	0.751696972
e1214_exp05_siKi67_2_TR1_1_W0001_P0045_T0001.tif_1	siKi67#2	0.728055749
e1214_exp05_siKi67_2_TR1_1_W0001_P0046_T0001.tif_1	siKi67#2	0.840606324
e1214_exp05_siKi67_2_TR1_1_W0001_P0047_T0001.tif_1	siKi67#2	0.81667353
e1214_exp05_siKi67_2_TR1_1_W0001_P0048_T0001.tif_1	siKi67#2	0.778884728
e1214_exp05_siKi67_2_TR1_1_W0001_P0049_T0001.tif_1	siKi67#2	0.86176723
e1214_exp05_siKi67_2_TR1_1_W0001_P0059_T0001.tif_1	siKi67#2	0.66784404
e1214_exp05_siKi67_2_TR1_1_W0001_P0060_T0001.tif_1	siKi67#2	0.669342172
e1214_exp05_siKi67_2_TR1_1_W0001_P0062_T0001.tif_1	siKi67#2	0.677940428
e1214_exp05_siKi67_2_TR1_1_W0001_P0063_T0001.tif_1	siKi67#2	0.586920377
e1214_exp05_siKi67_2_TR1_1_W0001_P0066_T0001.tif_1	siKi67#2	0.554404512
e1214_exp05_siKi67_2_TR1_1_W0001_P0067_T0001.tif_1	siKi67#2	0.884550263
e1214_exp05_siKi67_2_TR1_1_W0001_P0068_T0001.tif_1	siKi67#2	0.893362365
e1214_exp05_siKi67_2_TR1_1_W0001_P0069_T0001.tif_1	siKi67#2	0.731034824
e1214_exp05_siKi67_2_TR1_1_W0001_P0081_T0001.tif_1	siKi67#2	0.842503623
e1214_exp05_siKi67_2_TR1_1_W0001_P0082_T0001.tif_1	siKi67#2	0.816542705
e1214_exp05_siKi67_2_TR1_1_W0001_P0083_T0001.tif_1	siKi67#2	0.806840603
e1214_exp05_siKi67_2_TR1_1_W0001_P0084_T0001.tif_1	siKi67#2	0.730011713
e1214_exp05_siKi67_2_TR1_1_W0001_P0085_T0001.tif_1	siKi67#2	0.656685799
e1214_exp05_siKi67_2_TR1_1_W0001_P0099_T0001.tif_1	siKi67#2	0.958289865
e1214_exp05_siKi67_2_TR1_1_W0001_P0115_T0001.tif_1	siKi67#2	0.986004329
e1214_exp05_siKi67_2_TR1_1_W0001_P0116_T0001.tif_1	siKi67#2	0.750843656
e1214_exp05_siKi67_2_TR1_1_W0001_P0117_T0001.tif_1	siKi67#2	0.90602053
e1214_exp05_siKi67_2_TR1_1_W0001_P0130_T0001.tif_1	siKi67#2	0.505457087
e1214_exp05_siKi67_2_TR1_1_W0001_P0131_T0001.tif_1	siKi67#2	0.90142774
e1214_exp05_siKi67_2_TR1_1_W0001_P0132_T0001.tif_1	siKi67#2	0.795957048
e1214_exp05_siKi67_2_TR1_1_W0001_P0133_T0001.tif_1	siKi67#2	1.041475547
