# Supplementary material for: Ki-67 shapes the nucleolus by anchoring chromatin via its amphiphilic properties
Source: EMBO J. 2026 Mar 24;45(9):3156–91. doi: 10.1038/s44318-026-00747-7 (PMC13144362; doi:10.1038/s44318-026-00747-7)
Supplement: Supplementary file 7 — Source data Fig. 3 [file 44318_2026_747_MOESM7_ESM.zip › Figure 3/D/relative_avg_H2B_meanInt_in_shrunken_nucleolus_over_nucleoplasm.csv]

parental_nucleus_id	siRNA	relative_avg_H2B_meanInt_in_shrunken_nucleolus
e1214_exp04_Control_TR1_1_W0001_P0001_T0001.tif_1	siControl	0.355719506
e1214_exp04_Control_TR1_1_W0001_P0002_T0001.tif_1	siControl	0.339474244
e1214_exp04_Control_TR1_1_W0001_P0003_T0001.tif_1	siControl	0.348034958
e1214_exp04_Control_TR1_1_W0001_P0008_T0001.tif_1	siControl	0.416847203
e1214_exp04_Control_TR1_1_W0001_P0010_T0001.tif_1	siControl	0.38884778
e1214_exp04_Control_TR1_1_W0001_P0011_T0001.tif_1	siControl	0.320144839
e1214_exp04_Control_TR1_1_W0001_P0012_T0001.tif_1	siControl	0.668172021
e1214_exp04_Control_TR1_1_W0001_P0027_T0001.tif_1	siControl	0.473884092
e1214_exp04_Control_TR1_1_W0001_P0028_T0001.tif_1	siControl	0.346603563
e1214_exp04_Control_TR1_1_W0001_P0029_T0001.tif_1	siControl	0.324948719
e1214_exp04_Control_TR1_1_W0001_P0032_T0001.tif_1	siControl	0.494315105
e1214_exp04_Control_TR1_1_W0001_P0034_T0001.tif_1	siControl	0.480760697
e1214_exp04_Control_TR1_1_W0001_P0035_T0001.tif_1	siControl	0.340773946
e1214_exp04_Control_TR1_1_W0001_P0036_T0001.tif_1	siControl	0.416010246
e1214_exp04_Control_TR1_1_W0001_P0048_T0001.tif_1	siControl	0.623497547
e1214_exp04_Control_TR1_1_W0001_P0049_T0001.tif_1	siControl	0.693599259
e1214_exp04_Control_TR1_1_W0001_P0050_T0001.tif_1	siControl	0.443912241
e1214_exp04_Control_TR1_1_W0001_P0051_T0001.tif_1	siControl	0.518052765
e1214_exp04_Control_TR1_1_W0001_P0052_T0001.tif_1	siControl	0.660030859
e1214_exp04_Control_TR1_1_W0001_P0064_T0001.tif_1	siControl	0.35336425
e1214_exp04_Control_TR1_1_W0001_P0065_T0001.tif_1	siControl	0.369484402
e1214_exp04_Control_TR1_1_W0001_P0067_T0001.tif_1	siControl	0.546961204
e1214_exp04_Control_TR1_1_W0001_P0079_T0001.tif_1	siControl	0.398098228
e1214_exp04_Control_TR1_1_W0001_P0080_T0001.tif_1	siControl	0.491184974
e1214_exp04_Control_TR1_1_W0001_P0082_T0001.tif_1	siControl	0.460538104
e1214_exp04_Control_TR1_1_W0001_P0083_T0001.tif_1	siControl	0.466794864
e1214_exp04_Control_TR1_1_W0001_P0096_T0001.tif_1	siControl	0.455289422
e1214_exp04_Control_TR1_1_W0001_P0097_T0001.tif_1	siControl	0.5913016
e1214_exp04_Control_TR1_1_W0001_P0098_T0001.tif_1	siControl	0.352725691
e1214_exp04_Control_TR1_1_W0001_P0099_T0001.tif_1	siControl	0.565359623
e1214_exp04_Control_TR1_1_W0001_P0100_T0001.tif_1	siControl	0.541928387
e1214_exp04_Control_TR1_1_W0001_P0106_T0001.tif_1	siControl	0.293096814
e1214_exp04_Control_TR1_1_W0001_P0107_T0001.tif_1	siControl	0.392740487
e1214_exp04_Control_TR1_1_W0001_P0110_T0001.tif_1	siControl	0.223567756
e1214_exp04_Control_TR1_1_W0001_P0111_T0001.tif_1	siControl	0.319174658
e1214_exp04_Control_TR1_1_W0001_P0112_T0001.tif_1	siControl	0.257196649
e1214_exp04_Control_TR1_1_W0001_P0113_T0001.tif_1	siControl	0.276234293
e1214_exp05_Control_TR1_1_W0001_P0002_T0001.tif_1	siControl	0.453467055
e1214_exp05_Control_TR1_1_W0001_P0004_T0001.tif_1	siControl	0.506087611
e1214_exp05_Control_TR1_1_W0001_P0012_T0001.tif_1	siControl	0.3674647
e1214_exp05_Control_TR1_1_W0001_P0013_T0001.tif_1	siControl	0.418795207
e1214_exp05_Control_TR1_1_W0001_P0014_T0001.tif_1	siControl	0.543298459
e1214_exp05_Control_TR1_1_W0001_P0016_T0001.tif_1	siControl	0.521154366
e1214_exp05_Control_TR1_1_W0001_P0017_T0001.tif_1	siControl	0.455206409
e1214_exp05_Control_TR1_1_W0001_P0019_T0001.tif_1	siControl	0.377970576
e1214_exp05_Control_TR1_1_W0001_P0020_T0001.tif_1	siControl	0.503893783
e1214_exp05_Control_TR1_1_W0001_P0031_T0001.tif_1	siControl	0.4988003
e1214_exp05_Control_TR1_1_W0001_P0032_T0001.tif_1	siControl	0.542387209
e1214_exp05_Control_TR1_1_W0001_P0038_T0001.tif_1	siControl	0.547110699
e1214_exp05_Control_TR1_1_W0001_P0039_T0001.tif_1	siControl	0.476182512
e1214_exp05_Control_TR1_1_W0001_P0040_T0001.tif_1	siControl	0.550375421
e1214_exp05_Control_TR1_1_W0001_P0043_T0001.tif_1	siControl	0.314734168
e1214_exp05_Control_TR1_1_W0001_P0044_T0001.tif_1	siControl	0.359773964
e1214_exp05_Control_TR1_1_W0001_P0046_T0001.tif_1	siControl	0.531294089
e1214_exp05_Control_TR1_1_W0001_P0047_T0001.tif_1	siControl	0.352253334
e1214_exp05_Control_TR1_1_W0001_P0063_T0001.tif_1	siControl	0.596469225
e1214_exp05_Control_TR1_1_W0001_P0065_T0001.tif_1	siControl	0.442529198
e1214_exp05_Control_TR1_1_W0001_P0066_T0001.tif_1	siControl	0.437302971
e1214_exp05_Control_TR1_1_W0001_P0068_T0001.tif_1	siControl	0.384385565
e1214_exp05_Control_TR1_1_W0001_P0069_T0001.tif_1	siControl	0.425128278
e1214_exp05_Control_TR1_1_W0001_P0070_T0001.tif_1	siControl	0.374234494
e1214_exp05_Control_TR1_1_W0001_P0071_T0001.tif_1	siControl	0.347124945
e1214_exp05_Control_TR1_1_W0001_P0078_T0001.tif_1	siControl	0.484176189
e1214_exp05_Control_TR1_1_W0001_P0079_T0001.tif_1	siControl	0.47044848
e1214_exp05_Control_TR1_1_W0001_P0080_T0001.tif_1	siControl	0.732358924
e1214_exp05_Control_TR1_1_W0001_P0081_T0001.tif_1	siControl	0.328612213
e1214_exp05_Control_TR1_1_W0001_P0082_T0001.tif_1	siControl	0.47484981
e1214_exp05_Control_TR1_1_W0001_P0089_T0001.tif_1	siControl	0.452637174
e1214_exp05_Control_TR1_1_W0001_P0090_T0001.tif_1	siControl	0.428416615
e1214_exp05_Control_TR1_1_W0001_P0091_T0001.tif_1	siControl	0.47618795
e1214_exp05_Control_TR1_1_W0001_P0092_T0001.tif_1	siControl	0.575728539
e1214_exp05_Control_TR1_1_W0001_P0093_T0001.tif_1	siControl	0.372581013
e1214_exp04_siKi67new_TR1_1_W0001_P0001_T0001.tif_1	siKi67#1	0.310653717
e1214_exp04_siKi67new_TR1_1_W0001_P0002_T0001.tif_1	siKi67#1	0.263721508
e1214_exp04_siKi67new_TR1_1_W0001_P0003_T0001.tif_1	siKi67#1	0.252655698
e1214_exp04_siKi67new_TR1_1_W0001_P0004_T0001.tif_1	siKi67#1	0.361699136
e1214_exp04_siKi67new_TR1_1_W0001_P0005_T0001.tif_1	siKi67#1	0.245506367
e1214_exp04_siKi67new_TR1_1_W0001_P0022_T0001.tif_1	siKi67#1	0.325877224
e1214_exp04_siKi67new_TR1_1_W0001_P0023_T0001.tif_1	siKi67#1	0.352690101
e1214_exp04_siKi67new_TR1_1_W0001_P0024_T0001.tif_1	siKi67#1	0.285196925
e1214_exp04_siKi67new_TR1_1_W0001_P0025_T0001.tif_1	siKi67#1	0.327005732
e1214_exp04_siKi67new_TR1_1_W0001_P0026_T0001.tif_1	siKi67#1	0.211717694
e1214_exp04_siKi67new_TR1_1_W0001_P0045_T0001.tif_1	siKi67#1	0.302350973
e1214_exp04_siKi67new_TR1_1_W0001_P0046_T0001.tif_1	siKi67#1	0.297589883
e1214_exp04_siKi67new_TR1_1_W0001_P0047_T0001.tif_1	siKi67#1	0.389901321
e1214_exp04_siKi67new_TR1_1_W0001_P0048_T0001.tif_1	siKi67#1	0.236246398
e1214_exp04_siKi67new_TR1_1_W0001_P0062_T0001.tif_1	siKi67#1	0.24520832
e1214_exp04_siKi67new_TR1_1_W0001_P0063_T0001.tif_1	siKi67#1	0.247924264
e1214_exp04_siKi67new_TR1_1_W0001_P0064_T0001.tif_1	siKi67#1	0.21634112
e1214_exp04_siKi67new_TR1_1_W0001_P0065_T0001.tif_1	siKi67#1	0.269722938
e1214_exp04_siKi67new_TR1_1_W0001_P0066_T0001.tif_1	siKi67#1	0.266135552
e1214_exp04_siKi67new_TR1_1_W0001_P0076_T0001.tif_1	siKi67#1	0.244841408
e1214_exp04_siKi67new_TR1_1_W0001_P0077_T0001.tif_1	siKi67#1	0.258700381
e1214_exp04_siKi67new_TR1_1_W0001_P0078_T0001.tif_1	siKi67#1	0.281422696
e1214_exp04_siKi67new_TR1_1_W0001_P0079_T0001.tif_1	siKi67#1	0.199809836
e1214_exp04_siKi67new_TR1_1_W0001_P0080_T0001.tif_1	siKi67#1	0.245514148
e1214_exp04_siKi67new_TR1_1_W0001_P0093_T0001.tif_1	siKi67#1	0.287545691
e1214_exp04_siKi67new_TR1_1_W0001_P0094_T0001.tif_1	siKi67#1	0.249082717
e1214_exp04_siKi67new_TR1_1_W0001_P0095_T0001.tif_1	siKi67#1	0.273680313
e1214_exp04_siKi67new_TR1_1_W0001_P0096_T0001.tif_1	siKi67#1	0.290456436
e1214_exp04_siKi67new_TR1_1_W0001_P0097_T0001.tif_1	siKi67#1	0.314648464
e1214_exp04_siKi67new_TR1_1_W0001_P0108_T0001.tif_1	siKi67#1	0.265051868
e1214_exp04_siKi67new_TR1_1_W0001_P0110_T0001.tif_1	siKi67#1	0.220715652
e1214_exp04_siKi67new_TR1_1_W0001_P0111_T0001.tif_1	siKi67#1	0.301417873
e1214_exp04_siKi67new_TR1_1_W0001_P0112_T0001.tif_1	siKi67#1	0.239029854
e1214_exp04_siKi67new_TR1_1_W0001_P0124_T0001.tif_1	siKi67#1	0.245775286
e1214_exp04_siKi67new_TR1_1_W0001_P0125_T0001.tif_1	siKi67#1	0.298649191
e1214_exp04_siKi67new_TR1_1_W0001_P0126_T0001.tif_1	siKi67#1	0.228256644
e1214_exp04_siKi67new_TR1_1_W0001_P0127_T0001.tif_1	siKi67#1	0.269618804
e1214_exp04_siKi67new_TR1_1_W0001_P0128_T0001.tif_1	siKi67#1	0.255751046
e1214_exp04_siKi67new_TR1_1_W0001_P0131_T0001.tif_1	siKi67#1	0.239141306
e1214_exp04_siKi67new_TR1_1_W0001_P0132_T0001.tif_1	siKi67#1	0.296398161
e1214_exp04_siKi67new_TR1_1_W0001_P0133_T0001.tif_1	siKi67#1	0.346342375
e1214_exp04_siKi67new_TR1_1_W0001_P0134_T0001.tif_1	siKi67#1	0.251156451
e1214_exp04_siKi67new_TR1_1_W0001_P0135_T0001.tif_1	siKi67#1	0.284965521
e1214_exp04_siKi67new_TR1_1_W0001_P0154_T0001.tif_1	siKi67#1	0.18773976
e1214_exp04_siKi67new_TR1_1_W0001_P0155_T0001.tif_1	siKi67#1	0.202143466
e1214_exp05_siKi67new_TR1_1_W0001_P0001_T0001.tif_1	siKi67#1	0.266528981
e1214_exp05_siKi67new_TR1_1_W0001_P0002_T0001.tif_1	siKi67#1	0.473211056
e1214_exp05_siKi67new_TR1_1_W0001_P0003_T0001.tif_1	siKi67#1	0.268671854
e1214_exp05_siKi67new_TR1_1_W0001_P0004_T0001.tif_1	siKi67#1	0.419336731
e1214_exp05_siKi67new_TR1_1_W0001_P0005_T0001.tif_1	siKi67#1	0.242496511
e1214_exp05_siKi67new_TR1_1_W0001_P0024_T0001.tif_1	siKi67#1	0.313134443
e1214_exp05_siKi67new_TR1_1_W0001_P0025_T0001.tif_1	siKi67#1	0.212679221
e1214_exp05_siKi67new_TR1_1_W0001_P0027_T0001.tif_1	siKi67#1	0.246195678
e1214_exp05_siKi67new_TR1_1_W0001_P0028_T0001.tif_1	siKi67#1	0.225114596
e1214_exp05_siKi67new_TR1_1_W0001_P0029_T0001.tif_1	siKi67#1	0.25665363
e1214_exp05_siKi67new_TR1_1_W0001_P0030_T0001.tif_1	siKi67#1	0.2711286
e1214_exp05_siKi67new_TR1_1_W0001_P0031_T0001.tif_1	siKi67#1	0.282390303
e1214_exp05_siKi67new_TR1_1_W0001_P0032_T0001.tif_1	siKi67#1	0.210503815
e1214_exp05_siKi67new_TR1_1_W0001_P0033_T0001.tif_1	siKi67#1	0.317340816
e1214_exp05_siKi67new_TR1_1_W0001_P0037_T0001.tif_1	siKi67#1	0.228416533
e1214_exp05_siKi67new_TR1_1_W0001_P0038_T0001.tif_1	siKi67#1	0.226537432
e1214_exp05_siKi67new_TR1_1_W0001_P0039_T0001.tif_1	siKi67#1	0.243007095
e1214_exp05_siKi67new_TR1_1_W0001_P0040_T0001.tif_1	siKi67#1	0.248272427
e1214_exp05_siKi67new_TR1_1_W0001_P0051_T0001.tif_1	siKi67#1	0.224126081
e1214_exp05_siKi67new_TR1_1_W0001_P0052_T0001.tif_1	siKi67#1	0.354230143
e1214_exp05_siKi67new_TR1_1_W0001_P0055_T0001.tif_1	siKi67#1	0.359042066
e1214_exp05_siKi67new_TR1_1_W0001_P0063_T0001.tif_1	siKi67#1	0.30266043
e1214_exp05_siKi67new_TR1_1_W0001_P0064_T0001.tif_1	siKi67#1	0.416710384
e1214_exp05_siKi67new_TR1_1_W0001_P0065_T0001.tif_1	siKi67#1	0.281313489
e1214_exp05_siKi67new_TR1_1_W0001_P0066_T0001.tif_1	siKi67#1	0.314410393
e1214_exp05_siKi67new_TR1_1_W0001_P0067_T0001.tif_1	siKi67#1	0.389997202
e1214_exp05_siKi67new_TR1_1_W0001_P0081_T0001.tif_1	siKi67#1	0.320911672
e1214_exp05_siKi67new_TR1_1_W0001_P0082_T0001.tif_1	siKi67#1	0.216171591
e1214_exp05_siKi67new_TR1_1_W0001_P0083_T0001.tif_1	siKi67#1	0.384172793
e1214_exp05_siKi67new_TR1_1_W0001_P0085_T0001.tif_1	siKi67#1	0.229872922
e1214_exp05_siKi67new_TR1_1_W0001_P0088_T0001.tif_1	siKi67#1	0.257551758
e1214_exp05_siKi67new_TR1_1_W0001_P0089_T0001.tif_1	siKi67#1	0.277342501
e1214_exp05_siKi67new_TR1_1_W0001_P0090_T0001.tif_1	siKi67#1	0.258547626
e1214_exp05_siKi67new_TR1_1_W0001_P0092_T0001.tif_1	siKi67#1	0.245276286
e1214_exp05_siKi67new_TR1_1_W0001_P0101_T0001.tif_1	siKi67#1	0.287624416
e1214_exp05_siKi67new_TR1_1_W0001_P0102_T0001.tif_1	siKi67#1	0.221638507
e1214_exp05_siKi67new_TR1_1_W0001_P0103_T0001.tif_1	siKi67#1	0.224926548
e1214_exp05_siKi67new_TR1_1_W0001_P0104_T0001.tif_1	siKi67#1	0.25913642
e1214_exp05_siKi67new_TR1_1_W0001_P0122_T0001.tif_1	siKi67#1	0.214312394
e1214_exp05_siKi67new_TR1_1_W0001_P0123_T0001.tif_1	siKi67#1	0.256504731
e1214_exp05_siKi67new_TR1_1_W0001_P0124_T0001.tif_1	siKi67#1	0.261774785
e1214_exp05_siKi67new_TR1_1_W0001_P0125_T0001.tif_1	siKi67#1	0.247630371
e1214_exp04_siKi67_2_TR1_1_W0001_P0001_T0001.tif_1	siKi67#2	0.276849628
e1214_exp04_siKi67_2_TR1_1_W0001_P0002_T0001.tif_1	siKi67#2	0.248140347
e1214_exp04_siKi67_2_TR1_1_W0001_P0003_T0001.tif_1	siKi67#2	0.291665433
e1214_exp04_siKi67_2_TR1_1_W0001_P0004_T0001.tif_1	siKi67#2	0.324498908
e1214_exp04_siKi67_2_TR1_1_W0001_P0017_T0001.tif_1	siKi67#2	0.262077556
e1214_exp04_siKi67_2_TR1_1_W0001_P0018_T0001.tif_1	siKi67#2	0.285767021
e1214_exp04_siKi67_2_TR1_1_W0001_P0019_T0001.tif_1	siKi67#2	0.222887951
e1214_exp04_siKi67_2_TR1_1_W0001_P0020_T0001.tif_1	siKi67#2	0.239671708
e1214_exp04_siKi67_2_TR1_1_W0001_P0021_T0001.tif_1	siKi67#2	0.242395796
e1214_exp04_siKi67_2_TR1_1_W0001_P0025_T0001.tif_1	siKi67#2	0.228500539
e1214_exp04_siKi67_2_TR1_1_W0001_P0026_T0001.tif_1	siKi67#2	0.343615184
e1214_exp04_siKi67_2_TR1_1_W0001_P0027_T0001.tif_1	siKi67#2	0.254603862
e1214_exp04_siKi67_2_TR1_1_W0001_P0028_T0001.tif_1	siKi67#2	0.245144868
e1214_exp04_siKi67_2_TR1_1_W0001_P0039_T0001.tif_1	siKi67#2	0.26162597
e1214_exp04_siKi67_2_TR1_1_W0001_P0040_T0001.tif_1	siKi67#2	0.336040399
e1214_exp04_siKi67_2_TR1_1_W0001_P0041_T0001.tif_1	siKi67#2	0.292882069
e1214_exp04_siKi67_2_TR1_1_W0001_P0043_T0001.tif_1	siKi67#2	0.36943835
e1214_exp04_siKi67_2_TR1_1_W0001_P0058_T0001.tif_1	siKi67#2	0.594099395
e1214_exp04_siKi67_2_TR1_1_W0001_P0059_T0001.tif_1	siKi67#2	0.443327486
e1214_exp04_siKi67_2_TR1_1_W0001_P0061_T0001.tif_1	siKi67#2	0.340560997
e1214_exp04_siKi67_2_TR1_1_W0001_P0062_T0001.tif_1	siKi67#2	0.432961369
e1214_exp04_siKi67_2_TR1_1_W0001_P0083_T0001.tif_1	siKi67#2	0.273373031
e1214_exp04_siKi67_2_TR1_1_W0001_P0085_T0001.tif_1	siKi67#2	0.389544279
e1214_exp04_siKi67_2_TR1_1_W0001_P0086_T0001.tif_1	siKi67#2	0.264074033
e1214_exp04_siKi67_2_TR1_1_W0001_P0087_T0001.tif_1	siKi67#2	0.212400579
e1214_exp04_siKi67_2_TR1_1_W0001_P0092_T0001.tif_1	siKi67#2	0.337684695
e1214_exp04_siKi67_2_TR1_1_W0001_P0093_T0001.tif_1	siKi67#2	0.29109946
e1214_exp04_siKi67_2_TR1_1_W0001_P0095_T0001.tif_1	siKi67#2	0.209563563
e1214_exp04_siKi67_2_TR1_1_W0001_P0114_T0001.tif_1	siKi67#2	0.221220937
e1214_exp04_siKi67_2_TR1_1_W0001_P0115_T0001.tif_1	siKi67#2	0.297757803
e1214_exp04_siKi67_2_TR1_1_W0001_P0116_T0001.tif_1	siKi67#2	0.257367975
e1214_exp04_siKi67_2_TR1_1_W0001_P0118_T0001.tif_1	siKi67#2	0.224271217
e1214_exp04_siKi67_2_TR1_1_W0001_P0126_T0001.tif_1	siKi67#2	0.313481934
e1214_exp04_siKi67_2_TR1_1_W0001_P0128_T0001.tif_1	siKi67#2	0.312634208
e1214_exp04_siKi67_2_TR1_1_W0001_P0129_T0001.tif_1	siKi67#2	0.235829706
e1214_exp04_siKi67_2_TR1_1_W0001_P0138_T0001.tif_1	siKi67#2	0.240847165
e1214_exp04_siKi67_2_TR1_1_W0001_P0139_T0001.tif_1	siKi67#2	0.261876154
e1214_exp04_siKi67_2_TR1_1_W0001_P0141_T0001.tif_1	siKi67#2	0.239735384
e1214_exp04_siKi67_2_TR1_1_W0001_P0142_T0001.tif_1	siKi67#2	0.240692862
e1214_exp05_siKi67_2_TR1_1_W0001_P0001_T0001.tif_1	siKi67#2	0.295814216
e1214_exp05_siKi67_2_TR1_1_W0001_P0002_T0001.tif_1	siKi67#2	0.342207623
e1214_exp05_siKi67_2_TR1_1_W0001_P0005_T0001.tif_1	siKi67#2	0.271931328
e1214_exp05_siKi67_2_TR1_1_W0001_P0018_T0001.tif_1	siKi67#2	0.400040834
e1214_exp05_siKi67_2_TR1_1_W0001_P0019_T0001.tif_1	siKi67#2	0.286578102
e1214_exp05_siKi67_2_TR1_1_W0001_P0020_T0001.tif_1	siKi67#2	0.3771957
e1214_exp05_siKi67_2_TR1_1_W0001_P0021_T0001.tif_1	siKi67#2	0.226701625
e1214_exp05_siKi67_2_TR1_1_W0001_P0022_T0001.tif_1	siKi67#2	0.297707319
e1214_exp05_siKi67_2_TR1_1_W0001_P0036_T0001.tif_1	siKi67#2	0.267653906
e1214_exp05_siKi67_2_TR1_1_W0001_P0037_T0001.tif_1	siKi67#2	0.215225216
e1214_exp05_siKi67_2_TR1_1_W0001_P0045_T0001.tif_1	siKi67#2	0.230560939
e1214_exp05_siKi67_2_TR1_1_W0001_P0046_T0001.tif_1	siKi67#2	0.266678983
e1214_exp05_siKi67_2_TR1_1_W0001_P0047_T0001.tif_1	siKi67#2	0.219672164
e1214_exp05_siKi67_2_TR1_1_W0001_P0048_T0001.tif_1	siKi67#2	0.466418698
e1214_exp05_siKi67_2_TR1_1_W0001_P0049_T0001.tif_1	siKi67#2	0.304275338
e1214_exp05_siKi67_2_TR1_1_W0001_P0059_T0001.tif_1	siKi67#2	0.22137726
e1214_exp05_siKi67_2_TR1_1_W0001_P0060_T0001.tif_1	siKi67#2	0.22276812
e1214_exp05_siKi67_2_TR1_1_W0001_P0062_T0001.tif_1	siKi67#2	0.243597942
e1214_exp05_siKi67_2_TR1_1_W0001_P0063_T0001.tif_1	siKi67#2	0.189362528
e1214_exp05_siKi67_2_TR1_1_W0001_P0066_T0001.tif_1	siKi67#2	0.265221655
e1214_exp05_siKi67_2_TR1_1_W0001_P0067_T0001.tif_1	siKi67#2	0.262493058
e1214_exp05_siKi67_2_TR1_1_W0001_P0068_T0001.tif_1	siKi67#2	0.268902839
e1214_exp05_siKi67_2_TR1_1_W0001_P0069_T0001.tif_1	siKi67#2	0.260475838
e1214_exp05_siKi67_2_TR1_1_W0001_P0081_T0001.tif_1	siKi67#2	0.283925214
e1214_exp05_siKi67_2_TR1_1_W0001_P0082_T0001.tif_1	siKi67#2	0.256221053
e1214_exp05_siKi67_2_TR1_1_W0001_P0083_T0001.tif_1	siKi67#2	0.25245525
e1214_exp05_siKi67_2_TR1_1_W0001_P0084_T0001.tif_1	siKi67#2	0.25430303
e1214_exp05_siKi67_2_TR1_1_W0001_P0085_T0001.tif_1	siKi67#2	0.2956543
e1214_exp05_siKi67_2_TR1_1_W0001_P0099_T0001.tif_1	siKi67#2	0.417485924
e1214_exp05_siKi67_2_TR1_1_W0001_P0115_T0001.tif_1	siKi67#2	0.300657513
e1214_exp05_siKi67_2_TR1_1_W0001_P0116_T0001.tif_1	siKi67#2	0.26559503
e1214_exp05_siKi67_2_TR1_1_W0001_P0117_T0001.tif_1	siKi67#2	0.241414021
e1214_exp05_siKi67_2_TR1_1_W0001_P0130_T0001.tif_1	siKi67#2	0.218560755
e1214_exp05_siKi67_2_TR1_1_W0001_P0131_T0001.tif_1	siKi67#2	0.281372723
e1214_exp05_siKi67_2_TR1_1_W0001_P0132_T0001.tif_1	siKi67#2	0.304954035
e1214_exp05_siKi67_2_TR1_1_W0001_P0133_T0001.tif_1	siKi67#2	0.347740588
