# Supplementary material for: Ki-67 shapes the nucleolus by anchoring chromatin via its amphiphilic properties
Source: EMBO J. 2026 Mar 24;45(9):3156–91. doi: 10.1038/s44318-026-00747-7 (PMC13144362; doi:10.1038/s44318-026-00747-7)
Supplement: Supplementary file 7 — Source data Fig. 3 [file 44318_2026_747_MOESM7_ESM.zip › Figure 3/B/Nucleolar median circularity.csv]

parental_nucleus_id	siRNA	nucleoli_median_circularity
e1214_exp04_Control_TR1_1_W0001_P0001_T0001.tif_1	siControl	0.807828768
e1214_exp04_Control_TR1_1_W0001_P0002_T0001.tif_1	siControl	0.706130174
e1214_exp04_Control_TR1_1_W0001_P0003_T0001.tif_1	siControl	0.820277836
e1214_exp04_Control_TR1_1_W0001_P0008_T0001.tif_1	siControl	0.812724993
e1214_exp04_Control_TR1_1_W0001_P0010_T0001.tif_1	siControl	0.632312517
e1214_exp04_Control_TR1_1_W0001_P0011_T0001.tif_1	siControl	0.724702757
e1214_exp04_Control_TR1_1_W0001_P0012_T0001.tif_1	siControl	0.784546719
e1214_exp04_Control_TR1_1_W0001_P0027_T0001.tif_1	siControl	0.813481377
e1214_exp04_Control_TR1_1_W0001_P0028_T0001.tif_1	siControl	0.403835989
e1214_exp04_Control_TR1_1_W0001_P0029_T0001.tif_1	siControl	0.500009892
e1214_exp04_Control_TR1_1_W0001_P0032_T0001.tif_1	siControl	0.392018698
e1214_exp04_Control_TR1_1_W0001_P0034_T0001.tif_1	siControl	0.742474437
e1214_exp04_Control_TR1_1_W0001_P0035_T0001.tif_1	siControl	0.469895725
e1214_exp04_Control_TR1_1_W0001_P0036_T0001.tif_1	siControl	0.596953309
e1214_exp04_Control_TR1_1_W0001_P0048_T0001.tif_1	siControl	0.521846244
e1214_exp04_Control_TR1_1_W0001_P0049_T0001.tif_1	siControl	0.721102313
e1214_exp04_Control_TR1_1_W0001_P0050_T0001.tif_1	siControl	0.768269211
e1214_exp04_Control_TR1_1_W0001_P0051_T0001.tif_1	siControl	0.652894477
e1214_exp04_Control_TR1_1_W0001_P0052_T0001.tif_1	siControl	0.563914315
e1214_exp04_Control_TR1_1_W0001_P0064_T0001.tif_1	siControl	0.720138975
e1214_exp04_Control_TR1_1_W0001_P0065_T0001.tif_1	siControl	0.70174655
e1214_exp04_Control_TR1_1_W0001_P0067_T0001.tif_1	siControl	0.715524191
e1214_exp04_Control_TR1_1_W0001_P0079_T0001.tif_1	siControl	0.727422251
e1214_exp04_Control_TR1_1_W0001_P0080_T0001.tif_1	siControl	0.678024633
e1214_exp04_Control_TR1_1_W0001_P0082_T0001.tif_1	siControl	0.75492096
e1214_exp04_Control_TR1_1_W0001_P0083_T0001.tif_1	siControl	0.838611219
e1214_exp04_Control_TR1_1_W0001_P0096_T0001.tif_1	siControl	0.586602684
e1214_exp04_Control_TR1_1_W0001_P0097_T0001.tif_1	siControl	0.748990995
e1214_exp04_Control_TR1_1_W0001_P0098_T0001.tif_1	siControl	0.774540442
e1214_exp04_Control_TR1_1_W0001_P0099_T0001.tif_1	siControl	0.680989691
e1214_exp04_Control_TR1_1_W0001_P0100_T0001.tif_1	siControl	0.842364867
e1214_exp04_Control_TR1_1_W0001_P0106_T0001.tif_1	siControl	0.717555148
e1214_exp04_Control_TR1_1_W0001_P0107_T0001.tif_1	siControl	0.649624583
e1214_exp04_Control_TR1_1_W0001_P0110_T0001.tif_1	siControl	0.90788304
e1214_exp04_Control_TR1_1_W0001_P0111_T0001.tif_1	siControl	0.894987287
e1214_exp04_Control_TR1_1_W0001_P0112_T0001.tif_1	siControl	0.901215679
e1214_exp04_Control_TR1_1_W0001_P0113_T0001.tif_1	siControl	0.760108683
e1214_exp05_Control_TR1_1_W0001_P0002_T0001.tif_1	siControl	0.809487675
e1214_exp05_Control_TR1_1_W0001_P0004_T0001.tif_1	siControl	0.795496111
e1214_exp05_Control_TR1_1_W0001_P0012_T0001.tif_1	siControl	0.839045027
e1214_exp05_Control_TR1_1_W0001_P0013_T0001.tif_1	siControl	0.849025803
e1214_exp05_Control_TR1_1_W0001_P0014_T0001.tif_1	siControl	0.832871579
e1214_exp05_Control_TR1_1_W0001_P0016_T0001.tif_1	siControl	0.884120319
e1214_exp05_Control_TR1_1_W0001_P0017_T0001.tif_1	siControl	0.852909043
e1214_exp05_Control_TR1_1_W0001_P0019_T0001.tif_1	siControl	0.839149391
e1214_exp05_Control_TR1_1_W0001_P0020_T0001.tif_1	siControl	0.503352824
e1214_exp05_Control_TR1_1_W0001_P0031_T0001.tif_1	siControl	0.782528391
e1214_exp05_Control_TR1_1_W0001_P0032_T0001.tif_1	siControl	0.732973486
e1214_exp05_Control_TR1_1_W0001_P0038_T0001.tif_1	siControl	0.854718847
e1214_exp05_Control_TR1_1_W0001_P0039_T0001.tif_1	siControl	0.783379632
e1214_exp05_Control_TR1_1_W0001_P0040_T0001.tif_1	siControl	0.619514113
e1214_exp05_Control_TR1_1_W0001_P0043_T0001.tif_1	siControl	0.702974485
e1214_exp05_Control_TR1_1_W0001_P0044_T0001.tif_1	siControl	0.874030323
e1214_exp05_Control_TR1_1_W0001_P0046_T0001.tif_1	siControl	0.823108243
e1214_exp05_Control_TR1_1_W0001_P0047_T0001.tif_1	siControl	0.853321274
e1214_exp05_Control_TR1_1_W0001_P0063_T0001.tif_1	siControl	0.795671956
e1214_exp05_Control_TR1_1_W0001_P0065_T0001.tif_1	siControl	0.707461108
e1214_exp05_Control_TR1_1_W0001_P0066_T0001.tif_1	siControl	0.83201526
e1214_exp05_Control_TR1_1_W0001_P0068_T0001.tif_1	siControl	0.769980284
e1214_exp05_Control_TR1_1_W0001_P0069_T0001.tif_1	siControl	0.661384652
e1214_exp05_Control_TR1_1_W0001_P0070_T0001.tif_1	siControl	0.799331232
e1214_exp05_Control_TR1_1_W0001_P0071_T0001.tif_1	siControl	0.823435633
e1214_exp05_Control_TR1_1_W0001_P0078_T0001.tif_1	siControl	0.867605764
e1214_exp05_Control_TR1_1_W0001_P0079_T0001.tif_1	siControl	0.771309454
e1214_exp05_Control_TR1_1_W0001_P0080_T0001.tif_1	siControl	0.854494584
e1214_exp05_Control_TR1_1_W0001_P0081_T0001.tif_1	siControl	0.686521658
e1214_exp05_Control_TR1_1_W0001_P0082_T0001.tif_1	siControl	0.854322739
e1214_exp05_Control_TR1_1_W0001_P0089_T0001.tif_1	siControl	0.815349046
e1214_exp05_Control_TR1_1_W0001_P0090_T0001.tif_1	siControl	0.638531004
e1214_exp05_Control_TR1_1_W0001_P0091_T0001.tif_1	siControl	0.742396776
e1214_exp05_Control_TR1_1_W0001_P0092_T0001.tif_1	siControl	0.847766861
e1214_exp05_Control_TR1_1_W0001_P0093_T0001.tif_1	siControl	0.751967584
e1214_exp04_siKi67new_TR1_1_W0001_P0001_T0001.tif_1	siKi67#1	0.876291505
e1214_exp04_siKi67new_TR1_1_W0001_P0002_T0001.tif_1	siKi67#1	0.866631381
e1214_exp04_siKi67new_TR1_1_W0001_P0003_T0001.tif_1	siKi67#1	0.880057726
e1214_exp04_siKi67new_TR1_1_W0001_P0004_T0001.tif_1	siKi67#1	0.854523091
e1214_exp04_siKi67new_TR1_1_W0001_P0005_T0001.tif_1	siKi67#1	0.772565057
e1214_exp04_siKi67new_TR1_1_W0001_P0022_T0001.tif_1	siKi67#1	0.7899277
e1214_exp04_siKi67new_TR1_1_W0001_P0023_T0001.tif_1	siKi67#1	0.899469587
e1214_exp04_siKi67new_TR1_1_W0001_P0024_T0001.tif_1	siKi67#1	0.861260082
e1214_exp04_siKi67new_TR1_1_W0001_P0025_T0001.tif_1	siKi67#1	0.86147156
e1214_exp04_siKi67new_TR1_1_W0001_P0026_T0001.tif_1	siKi67#1	0.83805366
e1214_exp04_siKi67new_TR1_1_W0001_P0045_T0001.tif_1	siKi67#1	0.876872676
e1214_exp04_siKi67new_TR1_1_W0001_P0046_T0001.tif_1	siKi67#1	0.896745288
e1214_exp04_siKi67new_TR1_1_W0001_P0047_T0001.tif_1	siKi67#1	0.749619942
e1214_exp04_siKi67new_TR1_1_W0001_P0048_T0001.tif_1	siKi67#1	0.812103033
e1214_exp04_siKi67new_TR1_1_W0001_P0062_T0001.tif_1	siKi67#1	0.867446855
e1214_exp04_siKi67new_TR1_1_W0001_P0063_T0001.tif_1	siKi67#1	0.888029452
e1214_exp04_siKi67new_TR1_1_W0001_P0064_T0001.tif_1	siKi67#1	0.87721432
e1214_exp04_siKi67new_TR1_1_W0001_P0065_T0001.tif_1	siKi67#1	0.781416924
e1214_exp04_siKi67new_TR1_1_W0001_P0066_T0001.tif_1	siKi67#1	0.893583991
e1214_exp04_siKi67new_TR1_1_W0001_P0076_T0001.tif_1	siKi67#1	0.897648938
e1214_exp04_siKi67new_TR1_1_W0001_P0077_T0001.tif_1	siKi67#1	0.87007638
e1214_exp04_siKi67new_TR1_1_W0001_P0078_T0001.tif_1	siKi67#1	0.864007859
e1214_exp04_siKi67new_TR1_1_W0001_P0079_T0001.tif_1	siKi67#1	0.838253429
e1214_exp04_siKi67new_TR1_1_W0001_P0080_T0001.tif_1	siKi67#1	0.807014208
e1214_exp04_siKi67new_TR1_1_W0001_P0093_T0001.tif_1	siKi67#1	0.83923915
e1214_exp04_siKi67new_TR1_1_W0001_P0094_T0001.tif_1	siKi67#1	0.819273195
e1214_exp04_siKi67new_TR1_1_W0001_P0095_T0001.tif_1	siKi67#1	0.86423152
e1214_exp04_siKi67new_TR1_1_W0001_P0096_T0001.tif_1	siKi67#1	0.908675368
e1214_exp04_siKi67new_TR1_1_W0001_P0097_T0001.tif_1	siKi67#1	0.861640094
e1214_exp04_siKi67new_TR1_1_W0001_P0108_T0001.tif_1	siKi67#1	0.852443593
e1214_exp04_siKi67new_TR1_1_W0001_P0110_T0001.tif_1	siKi67#1	0.893188533
e1214_exp04_siKi67new_TR1_1_W0001_P0111_T0001.tif_1	siKi67#1	0.839080363
e1214_exp04_siKi67new_TR1_1_W0001_P0112_T0001.tif_1	siKi67#1	0.866966753
e1214_exp04_siKi67new_TR1_1_W0001_P0124_T0001.tif_1	siKi67#1	0.807462736
e1214_exp04_siKi67new_TR1_1_W0001_P0125_T0001.tif_1	siKi67#1	0.837788045
e1214_exp04_siKi67new_TR1_1_W0001_P0126_T0001.tif_1	siKi67#1	0.792119817
e1214_exp04_siKi67new_TR1_1_W0001_P0127_T0001.tif_1	siKi67#1	0.866934999
e1214_exp04_siKi67new_TR1_1_W0001_P0128_T0001.tif_1	siKi67#1	0.861692742
e1214_exp04_siKi67new_TR1_1_W0001_P0131_T0001.tif_1	siKi67#1	0.878447126
e1214_exp04_siKi67new_TR1_1_W0001_P0132_T0001.tif_1	siKi67#1	0.827715412
e1214_exp04_siKi67new_TR1_1_W0001_P0133_T0001.tif_1	siKi67#1	0.886892052
e1214_exp04_siKi67new_TR1_1_W0001_P0134_T0001.tif_1	siKi67#1	0.845374761
e1214_exp04_siKi67new_TR1_1_W0001_P0135_T0001.tif_1	siKi67#1	0.867249447
e1214_exp04_siKi67new_TR1_1_W0001_P0154_T0001.tif_1	siKi67#1	0.866917716
e1214_exp04_siKi67new_TR1_1_W0001_P0155_T0001.tif_1	siKi67#1	0.875234142
e1214_exp05_siKi67new_TR1_1_W0001_P0001_T0001.tif_1	siKi67#1	0.858093428
e1214_exp05_siKi67new_TR1_1_W0001_P0002_T0001.tif_1	siKi67#1	0.857163866
e1214_exp05_siKi67new_TR1_1_W0001_P0003_T0001.tif_1	siKi67#1	0.835086809
e1214_exp05_siKi67new_TR1_1_W0001_P0004_T0001.tif_1	siKi67#1	0.848165862
e1214_exp05_siKi67new_TR1_1_W0001_P0005_T0001.tif_1	siKi67#1	0.866375581
e1214_exp05_siKi67new_TR1_1_W0001_P0024_T0001.tif_1	siKi67#1	0.807036439
e1214_exp05_siKi67new_TR1_1_W0001_P0025_T0001.tif_1	siKi67#1	0.825114902
e1214_exp05_siKi67new_TR1_1_W0001_P0027_T0001.tif_1	siKi67#1	0.839499522
e1214_exp05_siKi67new_TR1_1_W0001_P0028_T0001.tif_1	siKi67#1	0.86019575
e1214_exp05_siKi67new_TR1_1_W0001_P0029_T0001.tif_1	siKi67#1	0.863090077
e1214_exp05_siKi67new_TR1_1_W0001_P0030_T0001.tif_1	siKi67#1	0.86019358
e1214_exp05_siKi67new_TR1_1_W0001_P0031_T0001.tif_1	siKi67#1	0.888948831
e1214_exp05_siKi67new_TR1_1_W0001_P0032_T0001.tif_1	siKi67#1	0.878415662
e1214_exp05_siKi67new_TR1_1_W0001_P0033_T0001.tif_1	siKi67#1	0.701210816
e1214_exp05_siKi67new_TR1_1_W0001_P0037_T0001.tif_1	siKi67#1	0.802426712
e1214_exp05_siKi67new_TR1_1_W0001_P0038_T0001.tif_1	siKi67#1	0.853598917
e1214_exp05_siKi67new_TR1_1_W0001_P0039_T0001.tif_1	siKi67#1	0.896231681
e1214_exp05_siKi67new_TR1_1_W0001_P0040_T0001.tif_1	siKi67#1	0.862247247
e1214_exp05_siKi67new_TR1_1_W0001_P0051_T0001.tif_1	siKi67#1	0.869805298
e1214_exp05_siKi67new_TR1_1_W0001_P0052_T0001.tif_1	siKi67#1	0.905371529
e1214_exp05_siKi67new_TR1_1_W0001_P0055_T0001.tif_1	siKi67#1	0.898375012
e1214_exp05_siKi67new_TR1_1_W0001_P0063_T0001.tif_1	siKi67#1	0.808312801
e1214_exp05_siKi67new_TR1_1_W0001_P0064_T0001.tif_1	siKi67#1	0.868268988
e1214_exp05_siKi67new_TR1_1_W0001_P0065_T0001.tif_1	siKi67#1	0.885753557
e1214_exp05_siKi67new_TR1_1_W0001_P0066_T0001.tif_1	siKi67#1	0.847501068
e1214_exp05_siKi67new_TR1_1_W0001_P0067_T0001.tif_1	siKi67#1	0.76109083
e1214_exp05_siKi67new_TR1_1_W0001_P0081_T0001.tif_1	siKi67#1	0.788662266
e1214_exp05_siKi67new_TR1_1_W0001_P0082_T0001.tif_1	siKi67#1	0.863128399
e1214_exp05_siKi67new_TR1_1_W0001_P0083_T0001.tif_1	siKi67#1	0.903136091
e1214_exp05_siKi67new_TR1_1_W0001_P0085_T0001.tif_1	siKi67#1	0.852016163
e1214_exp05_siKi67new_TR1_1_W0001_P0088_T0001.tif_1	siKi67#1	0.861530088
e1214_exp05_siKi67new_TR1_1_W0001_P0089_T0001.tif_1	siKi67#1	0.862584864
e1214_exp05_siKi67new_TR1_1_W0001_P0090_T0001.tif_1	siKi67#1	0.885194026
e1214_exp05_siKi67new_TR1_1_W0001_P0092_T0001.tif_1	siKi67#1	0.804264864
e1214_exp05_siKi67new_TR1_1_W0001_P0101_T0001.tif_1	siKi67#1	0.870622937
e1214_exp05_siKi67new_TR1_1_W0001_P0102_T0001.tif_1	siKi67#1	0.857736763
e1214_exp05_siKi67new_TR1_1_W0001_P0103_T0001.tif_1	siKi67#1	0.874844117
e1214_exp05_siKi67new_TR1_1_W0001_P0104_T0001.tif_1	siKi67#1	0.858493677
e1214_exp05_siKi67new_TR1_1_W0001_P0122_T0001.tif_1	siKi67#1	0.85713819
e1214_exp05_siKi67new_TR1_1_W0001_P0123_T0001.tif_1	siKi67#1	0.829588336
e1214_exp05_siKi67new_TR1_1_W0001_P0124_T0001.tif_1	siKi67#1	0.857688489
e1214_exp05_siKi67new_TR1_1_W0001_P0125_T0001.tif_1	siKi67#1	0.840819743
e1214_exp04_siKi67_2_TR1_1_W0001_P0001_T0001.tif_1	siKi67#2	0.864683649
e1214_exp04_siKi67_2_TR1_1_W0001_P0002_T0001.tif_1	siKi67#2	0.793402217
e1214_exp04_siKi67_2_TR1_1_W0001_P0003_T0001.tif_1	siKi67#2	0.626897382
e1214_exp04_siKi67_2_TR1_1_W0001_P0004_T0001.tif_1	siKi67#2	0.878314698
e1214_exp04_siKi67_2_TR1_1_W0001_P0017_T0001.tif_1	siKi67#2	0.879746573
e1214_exp04_siKi67_2_TR1_1_W0001_P0018_T0001.tif_1	siKi67#2	0.879157501
e1214_exp04_siKi67_2_TR1_1_W0001_P0019_T0001.tif_1	siKi67#2	0.846474819
e1214_exp04_siKi67_2_TR1_1_W0001_P0020_T0001.tif_1	siKi67#2	0.806864363
e1214_exp04_siKi67_2_TR1_1_W0001_P0021_T0001.tif_1	siKi67#2	0.803666582
e1214_exp04_siKi67_2_TR1_1_W0001_P0025_T0001.tif_1	siKi67#2	0.880329236
e1214_exp04_siKi67_2_TR1_1_W0001_P0026_T0001.tif_1	siKi67#2	0.874651993
e1214_exp04_siKi67_2_TR1_1_W0001_P0027_T0001.tif_1	siKi67#2	0.821182743
e1214_exp04_siKi67_2_TR1_1_W0001_P0028_T0001.tif_1	siKi67#2	0.908164684
e1214_exp04_siKi67_2_TR1_1_W0001_P0039_T0001.tif_1	siKi67#2	0.865977421
e1214_exp04_siKi67_2_TR1_1_W0001_P0040_T0001.tif_1	siKi67#2	0.889770512
e1214_exp04_siKi67_2_TR1_1_W0001_P0041_T0001.tif_1	siKi67#2	0.907717752
e1214_exp04_siKi67_2_TR1_1_W0001_P0043_T0001.tif_1	siKi67#2	0.88001973
e1214_exp04_siKi67_2_TR1_1_W0001_P0058_T0001.tif_1	siKi67#2	0.843988796
e1214_exp04_siKi67_2_TR1_1_W0001_P0059_T0001.tif_1	siKi67#2	0.85029073
e1214_exp04_siKi67_2_TR1_1_W0001_P0061_T0001.tif_1	siKi67#2	0.86658321
e1214_exp04_siKi67_2_TR1_1_W0001_P0062_T0001.tif_1	siKi67#2	0.862482656
e1214_exp04_siKi67_2_TR1_1_W0001_P0083_T0001.tif_1	siKi67#2	0.788945395
e1214_exp04_siKi67_2_TR1_1_W0001_P0085_T0001.tif_1	siKi67#2	0.842048867
e1214_exp04_siKi67_2_TR1_1_W0001_P0086_T0001.tif_1	siKi67#2	0.84520541
e1214_exp04_siKi67_2_TR1_1_W0001_P0087_T0001.tif_1	siKi67#2	0.789934261
e1214_exp04_siKi67_2_TR1_1_W0001_P0092_T0001.tif_1	siKi67#2	0.894868742
e1214_exp04_siKi67_2_TR1_1_W0001_P0093_T0001.tif_1	siKi67#2	0.888762128
e1214_exp04_siKi67_2_TR1_1_W0001_P0095_T0001.tif_1	siKi67#2	0.870654767
e1214_exp04_siKi67_2_TR1_1_W0001_P0114_T0001.tif_1	siKi67#2	0.827496234
e1214_exp04_siKi67_2_TR1_1_W0001_P0115_T0001.tif_1	siKi67#2	0.798012285
e1214_exp04_siKi67_2_TR1_1_W0001_P0116_T0001.tif_1	siKi67#2	0.857051533
e1214_exp04_siKi67_2_TR1_1_W0001_P0118_T0001.tif_1	siKi67#2	0.835080589
e1214_exp04_siKi67_2_TR1_1_W0001_P0126_T0001.tif_1	siKi67#2	0.825116631
e1214_exp04_siKi67_2_TR1_1_W0001_P0128_T0001.tif_1	siKi67#2	0.805236415
e1214_exp04_siKi67_2_TR1_1_W0001_P0129_T0001.tif_1	siKi67#2	0.789653224
e1214_exp04_siKi67_2_TR1_1_W0001_P0138_T0001.tif_1	siKi67#2	0.878448092
e1214_exp04_siKi67_2_TR1_1_W0001_P0139_T0001.tif_1	siKi67#2	0.85073963
e1214_exp04_siKi67_2_TR1_1_W0001_P0141_T0001.tif_1	siKi67#2	0.84603518
e1214_exp04_siKi67_2_TR1_1_W0001_P0142_T0001.tif_1	siKi67#2	0.765734561
e1214_exp05_siKi67_2_TR1_1_W0001_P0001_T0001.tif_1	siKi67#2	0.873188436
e1214_exp05_siKi67_2_TR1_1_W0001_P0002_T0001.tif_1	siKi67#2	0.856744096
e1214_exp05_siKi67_2_TR1_1_W0001_P0005_T0001.tif_1	siKi67#2	0.889817369
e1214_exp05_siKi67_2_TR1_1_W0001_P0018_T0001.tif_1	siKi67#2	0.899601339
e1214_exp05_siKi67_2_TR1_1_W0001_P0019_T0001.tif_1	siKi67#2	0.859579214
e1214_exp05_siKi67_2_TR1_1_W0001_P0020_T0001.tif_1	siKi67#2	0.886845682
e1214_exp05_siKi67_2_TR1_1_W0001_P0021_T0001.tif_1	siKi67#2	0.701723722
e1214_exp05_siKi67_2_TR1_1_W0001_P0022_T0001.tif_1	siKi67#2	0.89117657
e1214_exp05_siKi67_2_TR1_1_W0001_P0036_T0001.tif_1	siKi67#2	0.881939156
e1214_exp05_siKi67_2_TR1_1_W0001_P0037_T0001.tif_1	siKi67#2	0.768292821
e1214_exp05_siKi67_2_TR1_1_W0001_P0045_T0001.tif_1	siKi67#2	0.828333759
e1214_exp05_siKi67_2_TR1_1_W0001_P0046_T0001.tif_1	siKi67#2	0.866307989
e1214_exp05_siKi67_2_TR1_1_W0001_P0047_T0001.tif_1	siKi67#2	0.818622723
e1214_exp05_siKi67_2_TR1_1_W0001_P0048_T0001.tif_1	siKi67#2	0.895337233
e1214_exp05_siKi67_2_TR1_1_W0001_P0049_T0001.tif_1	siKi67#2	0.643890889
e1214_exp05_siKi67_2_TR1_1_W0001_P0059_T0001.tif_1	siKi67#2	0.877957412
e1214_exp05_siKi67_2_TR1_1_W0001_P0060_T0001.tif_1	siKi67#2	0.833933291
e1214_exp05_siKi67_2_TR1_1_W0001_P0062_T0001.tif_1	siKi67#2	0.824735931
e1214_exp05_siKi67_2_TR1_1_W0001_P0063_T0001.tif_1	siKi67#2	0.855996694
e1214_exp05_siKi67_2_TR1_1_W0001_P0066_T0001.tif_1	siKi67#2	0.747498993
e1214_exp05_siKi67_2_TR1_1_W0001_P0067_T0001.tif_1	siKi67#2	0.773101079
e1214_exp05_siKi67_2_TR1_1_W0001_P0068_T0001.tif_1	siKi67#2	0.889014047
e1214_exp05_siKi67_2_TR1_1_W0001_P0069_T0001.tif_1	siKi67#2	0.791659369
e1214_exp05_siKi67_2_TR1_1_W0001_P0081_T0001.tif_1	siKi67#2	0.895342287
e1214_exp05_siKi67_2_TR1_1_W0001_P0082_T0001.tif_1	siKi67#2	0.877528933
e1214_exp05_siKi67_2_TR1_1_W0001_P0083_T0001.tif_1	siKi67#2	0.799171978
e1214_exp05_siKi67_2_TR1_1_W0001_P0084_T0001.tif_1	siKi67#2	0.886405975
e1214_exp05_siKi67_2_TR1_1_W0001_P0085_T0001.tif_1	siKi67#2	0.77696049
e1214_exp05_siKi67_2_TR1_1_W0001_P0099_T0001.tif_1	siKi67#2	0.886593264
e1214_exp05_siKi67_2_TR1_1_W0001_P0115_T0001.tif_1	siKi67#2	0.90631437
e1214_exp05_siKi67_2_TR1_1_W0001_P0116_T0001.tif_1	siKi67#2	0.839337409
e1214_exp05_siKi67_2_TR1_1_W0001_P0117_T0001.tif_1	siKi67#2	0.868404599
e1214_exp05_siKi67_2_TR1_1_W0001_P0130_T0001.tif_1	siKi67#2	0.803132493
e1214_exp05_siKi67_2_TR1_1_W0001_P0131_T0001.tif_1	siKi67#2	0.799767996
e1214_exp05_siKi67_2_TR1_1_W0001_P0132_T0001.tif_1	siKi67#2	0.744244284
e1214_exp05_siKi67_2_TR1_1_W0001_P0133_T0001.tif_1	siKi67#2	0.917327669
