# Supplementary material for: Ki-67 shapes the nucleolus by anchoring chromatin via its amphiphilic properties
Source: EMBO J. 2026 Mar 24;45(9):3156–91. doi: 10.1038/s44318-026-00747-7 (PMC13144362; doi:10.1038/s44318-026-00747-7)
Supplement: Supplementary file 8 — Source data Fig. 4 [file 44318_2026_747_MOESM8_ESM.zip]

Archive with 66 entries (58 files):
- Figure 4/
- __MACOSX/._Figure 4
- Figure 4/.DS_Store
- __MACOSX/Figure 4/._.DS_Store
- Figure 4/A/
- __MACOSX/Figure 4/._A
- Figure 4/C/
- __MACOSX/Figure 4/._C
- Figure 4/D/
- __MACOSX/Figure 4/._D
- Figure 4/B/
- __MACOSX/Figure 4/._B
- Figure 4/A/.DS_Store
- __MACOSX/Figure 4/A/._.DS_Store
- Figure 4/A/RGB_contrast_adjusted_by_high_expression/
- __MACOSX/Figure 4/A/._RGB_contrast_adjusted_by_high_expression
- Figure 4/A/README.txt
- __MACOSX/Figure 4/A/._README.txt
- Figure 4/A/raw/
- __MACOSX/Figure 4/A/._raw
- Figure 4/A/RGB_contrast_adjusted_by_mock_expression/
- __MACOSX/Figure 4/A/._RGB_contrast_adjusted_by_mock_expression
- Figure 4/C/Releative_DNA_levels_in_nucleolar_rim_and_EGFP_Ki67_total_intensity.csv
- __MACOSX/Figure 4/C/._Releative_DNA_levels_in_nucleolar_rim_and_EGFP_Ki67_total_intensity.csv
- Figure 4/D/Nucleolus_circularity_and_EGFP_Ki67_total_intensity.csv
- __MACOSX/Figure 4/D/._Nucleolus_circularity_and_EGFP_Ki67_total_intensity.csv
- Figure 4/B/.DS_Store
- __MACOSX/Figure 4/B/._.DS_Store
- Figure 4/B/Releative_DNA_levels_in_nucleolar_interior_and_EGFP_Ki67_total_intensity.csv
- __MACOSX/Figure 4/B/._Releative_DNA_levels_in_nucleolar_interior_and_EGFP_Ki67_total_intensity.csv
- Figure 4/A/RGB_contrast_adjusted_by_high_expression/mock_trasnfection_03_ch01.tif
- __MACOSX/Figure 4/A/RGB_contrast_adjusted_by_high_expression/._mock_trasnfection_03_ch01.tif
- Figure 4/A/RGB_contrast_adjusted_by_high_expression/mock_trasnfection_03_ch03.tif
- __MACOSX/Figure 4/A/RGB_contrast_adjusted_by_high_expression/._mock_trasnfection_03_ch03.tif
- Figure 4/A/RGB_contrast_adjusted_by_high_expression/mock_trasnfection_03_ch02.tif
- __MACOSX/Figure 4/A/RGB_contrast_adjusted_by_high_expression/._mock_trasnfection_03_ch02.tif
- Figure 4/A/RGB_contrast_adjusted_by_high_expression/mock_trasnfection_03_ch04.tif
- __MACOSX/Figure 4/A/RGB_contrast_adjusted_by_high_expression/._mock_trasnfection_03_ch04.tif
- Figure 4/A/RGB_contrast_adjusted_by_high_expression/High_overexp_06_ch04.tif
- __MACOSX/Figure 4/A/RGB_contrast_adjusted_by_high_expression/._High_overexp_06_ch04.tif
- Figure 4/A/RGB_contrast_adjusted_by_high_expression/High_overexp_06_ch03.tif
- __MACOSX/Figure 4/A/RGB_contrast_adjusted_by_high_expression/._High_overexp_06_ch03.tif
- Figure 4/A/RGB_contrast_adjusted_by_high_expression/High_overexp_06_ch02.tif
- __MACOSX/Figure 4/A/RGB_contrast_adjusted_by_high_expression/._High_overexp_06_ch02.tif
- Figure 4/A/RGB_contrast_adjusted_by_high_expression/High_overexp_06_ch01.tif
- __MACOSX/Figure 4/A/RGB_contrast_adjusted_by_high_expression/._High_overexp_06_ch01.tif
- Figure 4/A/raw/mock_trasnfection_03.tif
- __MACOSX/Figure 4/A/raw/._mock_trasnfection_03.tif
- Figure 4/A/raw/High_overexp_06.tif
- __MACOSX/Figure 4/A/raw/._High_overexp_06.tif
- Figure 4/A/RGB_contrast_adjusted_by_mock_expression/mock_trasnfection_03_ch01.tif
- __MACOSX/Figure 4/A/RGB_contrast_adjusted_by_mock_expression/._mock_trasnfection_03_ch01.tif
- Figure 4/A/RGB_contrast_adjusted_by_mock_expression/mock_trasnfection_03_ch03.tif
- __MACOSX/Figure 4/A/RGB_contrast_adjusted_by_mock_expression/._mock_trasnfection_03_ch03.tif
- Figure 4/A/RGB_contrast_adjusted_by_mock_expression/mock_trasnfection_03_ch02.tif
- __MACOSX/Figure 4/A/RGB_contrast_adjusted_by_mock_expression/._mock_trasnfection_03_ch02.tif
- Figure 4/A/RGB_contrast_adjusted_by_mock_expression/mock_trasnfection_03_ch04.tif
- __MACOSX/Figure 4/A/RGB_contrast_adjusted_by_mock_expression/._mock_trasnfection_03_ch04.tif
- Figure 4/A/RGB_contrast_adjusted_by_mock_expression/High_overexp_06_ch04.tif
- __MACOSX/Figure 4/A/RGB_contrast_adjusted_by_mock_expression/._High_overexp_06_ch04.tif
- Figure 4/A/RGB_contrast_adjusted_by_mock_expression/High_overexp_06_ch03.tif
- __MACOSX/Figure 4/A/RGB_contrast_adjusted_by_mock_expression/._High_overexp_06_ch03.tif
- Figure 4/A/RGB_contrast_adjusted_by_mock_expression/High_overexp_06_ch02.tif
- __MACOSX/Figure 4/A/RGB_contrast_adjusted_by_mock_expression/._High_overexp_06_ch02.tif
- Figure 4/A/RGB_contrast_adjusted_by_mock_expression/High_overexp_06_ch01.tif
- __MACOSX/Figure 4/A/RGB_contrast_adjusted_by_mock_expression/._High_overexp_06_ch01.tif
