# Supplementary material for: Ki-67 shapes the nucleolus by anchoring chromatin via its amphiphilic properties
Source: EMBO J. 2026 Mar 24;45(9):3156–91. doi: 10.1038/s44318-026-00747-7 (PMC13144362; doi:10.1038/s44318-026-00747-7)
Supplement: Supplementary file 8 — Source data Fig. 4 [file 44318_2026_747_MOESM8_ESM.zip › Figure 4/C/Releative_DNA_levels_in_nucleolar_rim_and_EGFP_Ki67_total_intensity.csv]

parental_nucleus_id	sample	EGFP_Ki67_total_intensity_in_nucleus	relative_DNA_mean_intensity_in_nucleolar_rim_over_nucleoplasm
image 1 object 1	Untransfected	10.6313731	0.795501741
image 1 object 3	Untransfected	24.82745218	1.079735541
image 1 object 4	Untransfected	29.07451122	1.005087219
image 1 object 5	Untransfected	19.46274608	0.982610949
image 1 object 6	Untransfected	20.08627554	1.049344441
image 1 object 7	Untransfected	15.01960861	0.871255279
image 1 object 8	Untransfected	26.32941308	0.835317721
image 1 object 9	Untransfected	12.07058885	0.938112042
image 1 object 10	Untransfected	17.29019692	1.079107836
image 1 object 11	Untransfected	22.97255011	1.316205743
image 1 object 12	Untransfected	21.42745214	0.841526538
image 1 object 13	Untransfected	22.74509919	1.093679766
image 1 object 14	Untransfected	17.59215774	1.187062922
image 1 object 15	Untransfected	24.47058948	0.980856649
image 1 object 16	Untransfected	17.99215776	1.167070745
image 1 object 17	Untransfected	17.58823606	1.029983663
image 1 object 18	Untransfected	18.93333433	1.055521697
image 1 object 19	Untransfected	28.96862883	1.156750714
image 1 object 20	Untransfected	18.29804016	0.919554073
image 1 object 21	Untransfected	23.51764823	1.038094777
image 1 object 23	Untransfected	22.32941285	1.018785768
image 1 object 24	Untransfected	22.13725598	1.073838697
image 1 object 25	Untransfected	13.07058893	0.809828437
image 1 object 26	Untransfected	10.21568681	0.897973241
image 1 object 27	Untransfected	18.14902053	0.761825323
image 1 object 28	Untransfected	10.50196131	0.940336044
image 2 object 1	Untransfected	23.25882469	0.914457484
image 2 object 2	Untransfected	19.91764804	1.074214888
image 2 object 3	Untransfected	25.65098157	1.005447955
image 2 object 4	Untransfected	16.01960866	0.965210117
image 2 object 5	Untransfected	32.81960943	1.140760524
image 2 object 6	Untransfected	20.10196187	0.905888132
image 2 object 8	Untransfected	26.45882489	0.984862089
image 2 object 9	Untransfected	15.6862753	0.955869057
image 2 object 10	Untransfected	15.03137331	0.867813924
image 2 object 12	Untransfected	12.9725497	0.908907387
image 2 object 13	Untransfected	17.22353032	1.008308914
image 2 object 14	Untransfected	14.86274592	1.012444319
image 2 object 15	Untransfected	23.85882473	1.108972422
image 2 object 16	Untransfected	28.8000014	1.129743567
image 2 object 17	Untransfected	20.7803932	1.004107528
image 2 object 18	Untransfected	15.51764788	1.087246158
image 2 object 19	Untransfected	8.984314208	0.657374725
image 2 object 20	Untransfected	24.20784438	0.950948424
image 2 object 21	Untransfected	22.80784428	1.102714802
image 2 object 22	Untransfected	20.24313829	1.014533389
image 2 object 23	Untransfected	24.43529534	1.060340096
image 2 object 24	Untransfected	24.79607962	0.93105391
image 2 object 26	Untransfected	20.96078523	1.119814324
image 3 object 1	Untransfected	14.66666746	0.820877135
image 3 object 4	Untransfected	19.88627544	1.034508665
image 3 object 6	Untransfected	24.11764823	1.092495904
image 3 object 7	Untransfected	20.0901971	1.211778809
image 3 object 8	Untransfected	11.68235356	0.931534042
image 3 object 9	Untransfected	26.82745231	0.560560114
image 3 object 10	Untransfected	17.01568712	1.005975098
image 3 object 11	Untransfected	20.38039323	0.963684961
image 3 object 12	Untransfected	21.18039318	1.151820097
image 3 object 13	Untransfected	11.49411825	1.060478624
image 3 object 15	Untransfected	14.01960854	1.021155859
image 3 object 16	Untransfected	31.11372705	1.007013852
image 3 object 18	Untransfected	11.12941238	0.779024862
image 3 object 19	Untransfected	26.20000125	1.154151706
image 3 object 20	Untransfected	18.84705983	1.142925517
image 3 object 21	Untransfected	28.18431516	1.035181712
image 3 object 22	Untransfected	14.74509887	0.990539463
image 3 object 23	Untransfected	13.87843216	0.911975149
image 3 object 24	Untransfected	22.72156978	1.025816406
image 3 object 25	Untransfected	37.77255078	1.006836016
image 3 object 26	Untransfected	15.67843226	1.149637254
image 3 object 27	Untransfected	36.02745269	1.157330419
image 3 object 28	Untransfected	18.11372648	0.918672184
image 3 object 33	Untransfected	22.70196189	0.938544763
image 4 object 1	Untransfected	19.05490303	1.054292816
image 4 object 2	Untransfected	21.44705994	1.042916449
image 4 object 3	Untransfected	11.98823592	0.968711463
image 4 object 4	Untransfected	22.56078549	1.067093615
image 4 object 5	Untransfected	20.27843239	1.154533361
image 4 object 6	Untransfected	24.7529424	0.887688842
image 4 object 7	Untransfected	25.37647187	1.020791302
image 4 object 8	Untransfected	16.34902047	0.938993039
image 4 object 9	Untransfected	19.95294223	1.166674608
image 4 object 10	Untransfected	26.54509946	0.974532939
image 4 object 11	Untransfected	8.760784824	1.073259703
image 4 object 12	Untransfected	13.08235362	1.095415009
image 4 object 13	Untransfected	19.69411857	1.230283559
image 4 object 14	Untransfected	29.0823544	1.03899953
image 4 object 15	Untransfected	22.78431488	1.26105485
image 4 object 16	Untransfected	18.44313822	1.01472962
image 4 object 17	Untransfected	20.86274617	1.0434563
image 4 object 18	Untransfected	25.90980522	1.10931378
image 4 object 19	Untransfected	8.3960789	0.776439924
image 4 object 21	Untransfected	23.76862866	1.051309284
image 4 object 22	Untransfected	14.17647127	0.867418518
image 4 object 23	Untransfected	22.6235306	0.983786919
image 4 object 24	Untransfected	15.69019686	1.178369888
image 4 object 25	Untransfected	11.89411822	0.909440961
image 4 object 26	Untransfected	12.37647126	1.179841812
image 4 object 27	Untransfected	13.46666736	0.78183738
image 5 object 1	Untransfected	20.66274622	0.855789299
image 5 object 2	Untransfected	21.94509919	1.074443185
image 5 object 3	Untransfected	24.38823654	1.009941765
image 5 object 4	Untransfected	22.70980512	1.090543895
image 5 object 6	Untransfected	14.05098118	1.029580345
image 5 object 7	Untransfected	24.53333466	0.936062415
image 5 object 8	Untransfected	18.63921667	1.005131288
image 5 object 9	Untransfected	18.53333427	0.917083406
image 5 object 10	Untransfected	21.37647176	1.198008972
image 5 object 11	Untransfected	28.29804059	0.947258031
image 5 object 13	Untransfected	22.94902086	1.073144805
image 5 object 14	Untransfected	14.58039296	1.059407782
image 5 object 15	Untransfected	19.05882457	0.96412907
image 6 object 1	Untransfected	15.08235375	1.255842229
image 6 object 2	Untransfected	19.41960883	1.098879756
image 6 object 3	Untransfected	26.97647197	1.000377294
image 6 object 4	Untransfected	20.38039317	1.057886169
image 6 object 5	Untransfected	28.26274655	0.950301789
image 6 object 6	Untransfected	30.83137402	1.026775438
image 6 object 7	Untransfected	5.878431713	0.819520777
image 6 object 8	Untransfected	23.94117764	1.079693855
image 6 object 9	Untransfected	23.78039336	1.028498724
image 6 object 10	Untransfected	25.70588361	0.982184398
image 6 object 11	Untransfected	20.75294228	0.981556511
image 6 object 12	Untransfected	33.80784471	0.953406287
image 6 object 13	Untransfected	24.39215802	1.164757975
image 6 object 14	Untransfected	29.36862884	1.06977866
image 6 object 15	Untransfected	17.43921657	1.227698559
image 6 object 16	Untransfected	31.13725647	1.137276426
image 6 object 17	Untransfected	32.63529569	0.931063358
image 6 object 18	Untransfected	17.68235392	0.808491175
image 6 object 19	Untransfected	18.76470682	0.949893648
image 6 object 20	Untransfected	20.90196174	1.018387925
image 6 object 22	Untransfected	22.85490305	0.962247977
image 6 object 23	Untransfected	20.33333439	0.91599257
image 6 object 24	Untransfected	33.66666831	1.059246569
image 6 object 25	Untransfected	30.09019753	1.257045582
image 6 object 26	Untransfected	18.53725572	1.007021598
image 6 object 27	Untransfected	16.87058909	1.067054396
image 6 object 28	Untransfected	20.58823626	0.99592246
image 6 object 30	Untransfected	26.15294248	0.817169893
image 6 object 32	Untransfected	20.95686375	1.008663627
image 6 object 33	Untransfected	24.30196205	0.863418616
image 6 object 34	Untransfected	18.45490287	0.984725093
image 6 object 35	Untransfected	18.82353033	1.04977172
image 6 object 36	Untransfected	18.5725499	1.166124198
image 7 object 1	Untransfected	17.29411858	0.924670426
image 7 object 3	Untransfected	15.97647142	1.193239972
image 7 object 4	Untransfected	32.46274669	0.891284577
image 7 object 5	Untransfected	17.6666675	0.977403512
image 7 object 6	Untransfected	15.3058832	0.810309326
image 7 object 7	Untransfected	17.81960877	1.054833356
image 7 object 8	Untransfected	15.5607851	0.943612279
image 7 object 9	Untransfected	14.4588243	1.171684441
image 7 object 10	Untransfected	10.650981	1.117020497
image 7 object 11	Untransfected	20.14902063	0.944221517
image 7 object 12	Untransfected	27.38823666	1.091152292
image 7 object 13	Untransfected	20.84705988	0.829987129
image 7 object 14	Untransfected	18.83921672	0.931260572
image 7 object 15	Untransfected	26.3686288	1.243451541
image 7 object 16	Untransfected	15.00784396	0.941559694
image 7 object 17	Untransfected	21.52941286	0.966034221
image 7 object 18	Untransfected	19.20000105	0.886178346
image 7 object 21	Untransfected	18.76862846	0.991950996
image 7 object 22	Untransfected	22.27451084	1.203343916
image 7 object 23	Untransfected	20.29804029	0.930788204
image 7 object 24	Untransfected	33.29411933	0.905678831
image 7 object 25	Untransfected	29.36470738	1.061263254
image 7 object 26	Untransfected	27.81568768	1.017488619
image 7 object 27	Untransfected	21.76078545	0.881677242
image 7 object 28	Untransfected	22.42745205	1.081033984
image 7 object 30	Untransfected	11.74509865	0.926686583
image 7 object 31	Untransfected	21.06274622	0.960605919
image 7 object 32	Untransfected	12.66274584	0.842559247
image 7 object 33	Untransfected	12.57254971	1.016867322
image 7 object 34	Untransfected	22.44706004	0.952574449
image 7 object 35	Untransfected	19.10196178	1.117219495
image 7 object 37	Untransfected	16.51372638	1.077328886
image 8 object 1	Untransfected	19.44313821	1.185918261
image 8 object 3	Untransfected	19.72941275	1.19990829
image 8 object 4	Untransfected	17.77254993	1.036271476
image 8 object 5	Untransfected	16.83529499	1.229721287
image 8 object 6	Untransfected	20.96470689	0.910815308
image 8 object 7	Untransfected	19.0235303	1.016065918
image 8 object 8	Untransfected	18.27058915	1.043771044
image 8 object 9	Untransfected	15.71372629	0.91568061
image 8 object 10	Untransfected	25.43921692	1.07763438
image 8 object 11	Untransfected	22.03137368	1.015923949
image 8 object 12	Untransfected	15.22745175	0.970293038
image 8 object 13	Untransfected	10.94902024	1.095319991
image 8 object 14	Untransfected	22.24705997	0.996547408
image 8 object 15	Untransfected	27.65882489	1.08663265
image 8 object 16	Untransfected	28.09411902	0.972097955
image 8 object 17	Untransfected	14.28235363	0.853142361
image 8 object 18	Untransfected	8.91764755	0.793299286
image 8 object 19	Untransfected	35.14117819	0.836495179
image 8 object 20	Untransfected	14.98431444	0.942750548
image 8 object 21	Untransfected	16.63529499	0.965597562
image 8 object 23	Untransfected	10.66274563	1.033793412
image 8 object 24	Untransfected	16.43137345	0.843234206
image 8 object 25	Untransfected	24.91764834	0.958352677
image 8 object 26	Untransfected	17.63529499	1.022299012
image 8 object 27	Untransfected	31.96862901	1.037430172
image 8 object 28	Untransfected	16.38823619	1.139774967
image 8 object 29	Untransfected	23.64706002	0.912528534
image 8 object 30	Untransfected	15.35686356	0.797328768
image 8 object 32	Untransfected	26.04313853	0.988169874
image 8 object 34	Untransfected	16.0156871	0.947226119
image 8 object 35	Untransfected	22.94509924	1.161260204
image 8 object 36	Untransfected	25.1372562	1.001323217
image 9 object 2	Untransfected	13.90196153	0.938466973
image 9 object 3	Untransfected	27.35294247	1.050894738
image 9 object 4	Untransfected	15.86666752	0.846322012
image 9 object 5	Untransfected	28.39607982	1.020146474
image 9 object 6	Untransfected	25.0705895	1.109093694
image 9 object 7	Untransfected	15.90980472	1.021449295
image 9 object 8	Untransfected	16.7333342	1.036052654
image 9 object 9	Untransfected	20.0941187	1.092514276
image 9 object 10	Untransfected	21.57647172	1.06262567
image 9 object 12	Untransfected	20.34902061	1.021559823
image 9 object 13	Untransfected	14.18039291	0.876897343
image 9 object 14	Untransfected	16.39215771	0.907910015
image 9 object 15	Untransfected	28.72157007	0.936244167
image 9 object 16	Untransfected	22.45490313	1.133915996
image 9 object 17	Untransfected	18.42353038	1.109214897
image 9 object 18	Untransfected	20.09019713	1.022116988
image 9 object 19	Untransfected	25.35294248	0.949727115
image 9 object 20	Untransfected	24.10588353	1.042290107
image 9 object 21	Untransfected	25.84313851	1.03484238
image 9 object 22	Untransfected	18.08235383	0.998112079
image 9 object 23	Untransfected	12.88235362	1.076359975
image 9 object 24	Untransfected	14.34117719	0.994575145
image 9 object 25	Untransfected	8.098039678	0.825291794
image 9 object 26	Untransfected	19.40392253	1.13882862
image 9 object 27	Untransfected	25.65098167	1.03030696
image 9 object 28	Untransfected	25.28627572	1.107379639
image 9 object 29	Untransfected	23.38039333	1.007395969
image 9 object 30	Untransfected	12.52941243	1.147610092
image 9 object 31	Untransfected	10.98039278	1.213182145
image 9 object 32	Untransfected	18.58039311	1.179295708
image 9 object 33	Untransfected	17.21176548	0.939999354
image 9 object 34	Untransfected	17.21176558	1.257616455
image 9 object 35	Untransfected	20.67843235	0.979212666
image 9 object 36	Untransfected	8.72156909	0.912150341
image 9 object 37	Untransfected	14.67843215	1.263106883
image 9 object 38	Untransfected	22.1843148	1.125727465
image 9 object 39	Untransfected	21.74902065	1.171103402
image 9 object 40	Untransfected	13.2745105	0.955205325
image 9 object 41	Untransfected	21.16470697	0.960640767
image 9 object 42	Untransfected	21.80392266	1.167755271
image 9 object 43	Untransfected	21.60784427	1.071300495
image 10 object 1	Untransfected	29.59607993	0.975249024
image 10 object 2	Untransfected	12.26274574	0.874198416
image 10 object 3	Untransfected	28.45098186	0.956821628
image 10 object 4	Untransfected	20.6862756	1.14764302
image 10 object 5	Untransfected	20.81568736	0.960146332
image 10 object 6	Untransfected	13.3647066	0.908174747
image 10 object 7	Untransfected	23.32941295	1.128879557
image 10 object 8	Untransfected	24.07451101	1.028748808
image 10 object 9	Untransfected	28.46666816	0.932321676
image 10 object 10	Untransfected	17.18039302	1.152614577
image 10 object 11	Untransfected	13.76470656	0.917885463
image 10 object 12	Untransfected	19.8392167	0.936619887
image 10 object 13	Untransfected	21.06274618	0.957060294
image 10 object 14	Untransfected	25.7803934	1.034241724
image 10 object 15	Untransfected	22.08235404	1.154856226
image 10 object 16	Untransfected	18.19215782	0.935618742
image 10 object 17	Untransfected	14.13725569	1.153161427
image 10 object 18	Untransfected	19.43529509	1.138758515
image 11 object 1	Transfected	54.95686467	1.415937758
image 11 object 2	Transfected	77.80392447	1.370106614
image 11 object 3	Transfected	57.34510001	1.428323956
image 11 object 4	Transfected	58.21568849	0.844742484
image 11 object 5	Transfected	296.40393	1.725641998
image 11 object 6	Transfected	110.7607878	1.617340679
image 11 object 7	Transfected	133.4666703	1.15354614
image 11 object 8	Transfected	38.57647238	1.167223418
image 11 object 9	Transfected	180.7843182	1.268672875
image 11 object 10	Transfected	113.0862783	1.569116909
image 11 object 11	Transfected	36.41176616	1.382576073
image 11 object 12	Transfected	32.67843265	1.232822501
image 11 object 13	Transfected	76.86666937	1.337159706
image 11 object 14	Transfected	59.60392364	1.395331989
image 11 object 15	Transfected	85.92157156	1.299004297
image 11 object 17	Transfected	124.0784353	1.139058449
image 11 object 18	Transfected	63.74902184	1.230059228
image 11 object 19	Transfected	150.7372595	1.451918635
image 11 object 21	Transfected	101.3215719	1.14842433
image 11 object 22	Transfected	61.32157051	1.788640501
image 11 object 23	Transfected	116.1529449	1.370829641
image 11 object 24	Transfected	157.7960834	1.492610396
image 11 object 25	Transfected	84.27059102	1.377509364
image 11 object 26	Transfected	76.10588512	1.656789805
image 11 object 27	Transfected	66.36078674	1.46504376
image 11 object 28	Transfected	38.04706064	1.11103913
image 11 object 29	Transfected	144.2902006	1.305607984
image 11 object 30	Transfected	101.1451015	1.360956973
image 11 object 31	Transfected	72.62353184	1.296236385
image 11 object 32	Transfected	67.15294328	1.347788835
image 11 object 33	Transfected	29.8901976	1.294530334
image 11 object 34	Transfected	211.5019671	1.572461564
image 11 object 36	Transfected	77.21568912	1.235043722
image 11 object 37	Transfected	57.09804112	1.241699758
image 11 object 38	Transfected	32.56078559	1.016017602
image 11 object 39	Transfected	174.2588285	1.815596728
image 11 object 40	Transfected	42.28627613	1.446900064
image 11 object 41	Transfected	34.16078573	1.114367497
image 12 object 1	Transfected	40.69411928	1.30675751
image 12 object 2	Transfected	36.20392306	1.241328267
image 12 object 3	Transfected	95.08235612	1.425676411
image 12 object 4	Transfected	71.36470846	1.525889444
image 12 object 5	Transfected	47.71372728	1.214183757
image 12 object 6	Transfected	87.92157184	1.340701881
image 12 object 7	Transfected	42.08627615	1.38243071
image 12 object 8	Transfected	58.77647288	1.358996617
image 12 object 9	Transfected	73.98431621	1.555250468
image 12 object 10	Transfected	70.7568653	1.553353154
image 12 object 11	Transfected	58.24706092	1.583183241
image 12 object 12	Transfected	84.94117936	1.341350099
image 12 object 13	Transfected	62.69804159	1.4863715
image 12 object 14	Transfected	260.4156934	1.344131251
image 12 object 15	Transfected	117.6549054	1.486457987
image 12 object 16	Transfected	54.32549229	1.173137045
image 12 object 17	Transfected	86.63137535	1.487751166
image 12 object 18	Transfected	233.5647125	1.6108884
image 12 object 19	Transfected	52.75294321	1.709857659
image 12 object 20	Transfected	886.4157099	1.895662912
image 12 object 21	Transfected	188.8627507	1.450687464
image 12 object 22	Transfected	199.9294173	1.286277116
image 12 object 23	Transfected	54.99608048	1.811011185
image 12 object 24	Transfected	48.91372726	1.348207211
image 12 object 25	Transfected	52.68627642	1.235440519
image 12 object 26	Transfected	53.84313938	1.443162623
image 12 object 27	Transfected	46.07843325	1.317761292
image 13 object 1	Transfected	64.19608067	1.569636748
image 13 object 2	Transfected	79.72157127	1.363916166
image 13 object 3	Transfected	116.6274551	1.444212944
image 13 object 4	Transfected	357.87452	1.478535248
image 13 object 5	Transfected	78.95294388	1.429255829
image 13 object 7	Transfected	42.8156878	1.328739241
image 13 object 8	Transfected	290.4549104	1.473155874
image 13 object 9	Transfected	82.96078693	1.197717423
image 13 object 10	Transfected	54.57647255	1.35813765
image 13 object 11	Transfected	66.15686524	1.282174025
image 13 object 12	Transfected	84.427454	1.390205305
image 13 object 13	Transfected	53.09411965	0.753585852
image 13 object 14	Transfected	330.45099	1.771495166
image 13 object 15	Transfected	143.7607881	1.139254464
image 13 object 16	Transfected	37.30588405	1.190792649
image 13 object 17	Transfected	194.2039263	1.347642933
image 13 object 18	Transfected	37.11372691	1.348591393
image 13 object 19	Transfected	35.62745243	1.310299266
image 13 object 20	Transfected	34.39215817	1.247552831
image 13 object 21	Transfected	75.46666928	1.321318167
image 13 object 22	Transfected	61.22353155	1.461231774
image 13 object 23	Transfected	84.1372578	1.324490101
image 13 object 25	Transfected	53.60392367	1.562563517
image 13 object 26	Transfected	121.5058862	1.04282318
image 13 object 27	Transfected	57.1921588	1.205349495
image 13 object 28	Transfected	149.6352987	1.438916353
image 13 object 30	Transfected	98.58823847	1.160216226
image 13 object 31	Transfected	109.4470624	1.37125615
image 13 object 32	Transfected	146.2392203	1.534284043
image 13 object 33	Transfected	81.34902227	1.278232781
image 13 object 34	Transfected	72.36078696	1.680352005
image 13 object 35	Transfected	64.14510039	1.447945096
image 13 object 36	Transfected	37.96078614	1.122733988
image 13 object 37	Transfected	144.8627497	1.284639275
image 13 object 38	Transfected	93.81176798	1.341043292
image 13 object 39	Transfected	56.72549211	1.10469843
image 13 object 40	Transfected	66.60392372	1.419403255
image 14 object 1	Transfected	39.76470747	1.219740627
image 14 object 2	Transfected	33.20784445	1.071482463
image 14 object 3	Transfected	260.8862817	1.813323594
image 14 object 4	Transfected	78.79215934	1.449309526
image 14 object 5	Transfected	39.37255051	1.508081912
image 14 object 6	Transfected	29.29804036	1.25698424
image 14 object 7	Transfected	84.97647324	1.12507962
image 14 object 8	Transfected	93.47451305	1.451118703
image 14 object 9	Transfected	24.3803933	1.207208835
image 14 object 10	Transfected	95.51765008	1.203471704
image 14 object 11	Transfected	100.8039248	1.328776648
image 14 object 12	Transfected	241.43138	1.632582223
image 14 object 13	Transfected	43.87058981	1.368003031
image 14 object 14	Transfected	36.22745232	1.152034164
image 14 object 15	Transfected	34.75294246	1.146052575
image 14 object 17	Transfected	116.788239	1.952310689
image 14 object 18	Transfected	90.97255209	1.359016087
image 14 object 19	Transfected	140.5176515	1.207294725
image 14 object 20	Transfected	124.7803961	1.791201691
image 14 object 21	Transfected	58.77647256	1.19435527
image 14 object 22	Transfected	109.0784348	1.217600399
image 14 object 23	Transfected	21.16862833	1.274814984
image 14 object 25	Transfected	143.7764746	1.493941539
image 14 object 26	Transfected	41.53333489	1.304598414
image 14 object 27	Transfected	47.88627615	1.064230318
image 14 object 28	Transfected	35.92156999	1.313105459
image 15 object 1	Transfected	30.38823652	1.004454461
image 15 object 3	Transfected	42.92549194	1.38533251
image 15 object 4	Transfected	117.7764743	2.001763616
image 15 object 5	Transfected	25.85490309	1.243547272
image 15 object 6	Transfected	99.84706192	1.383568797
image 15 object 8	Transfected	39.25882523	1.118304742
image 15 object 9	Transfected	28.48235412	1.306989951
image 15 object 10	Transfected	56.43137483	1.305475642
image 15 object 11	Transfected	28.29019733	0.974058458
image 15 object 12	Transfected	29.5647072	0.927427251
image 15 object 13	Transfected	27.30196204	1.392780286
image 15 object 14	Transfected	39.7607859	1.268984722
image 15 object 16	Transfected	38.3725504	1.265583921
image 15 object 17	Transfected	49.36862954	1.213607765
image 15 object 18	Transfected	59.21568824	1.260095726
image 15 object 19	Transfected	74.08627713	1.446450745
image 15 object 20	Transfected	60.20784535	1.478603708
image 15 object 21	Transfected	30.56078548	1.291725082
image 15 object 22	Transfected	139.8902004	1.694469391
image 15 object 23	Transfected	117.6627491	1.388600444
image 15 object 24	Transfected	81.23137539	1.436167391
image 15 object 25	Transfected	26.70588355	1.062893838
image 16 object 1	Transfected	53.3686293	1.193943194
image 16 object 2	Transfected	24.29019702	1.339931152
image 16 object 3	Transfected	64.88627687	1.564891128
image 16 object 4	Transfected	42.56470754	1.042844969
image 16 object 5	Transfected	36.55686409	1.254651569
image 16 object 6	Transfected	65.70588476	1.252682707
image 16 object 7	Transfected	63.89804144	1.391727147
image 16 object 8	Transfected	60.43529615	1.458510853
image 16 object 9	Transfected	17.3450988	1.347494702
image 16 object 10	Transfected	40.30980549	1.24053033
image 16 object 11	Transfected	57.09019822	1.255007866
image 16 object 12	Transfected	131.5294157	1.499799195
image 16 object 13	Transfected	71.43529667	1.288899206
image 16 object 14	Transfected	56.44706089	1.475822927
image 16 object 16	Transfected	168.7215737	1.350400209
image 16 object 17	Transfected	90.56078757	1.181012446
image 16 object 18	Transfected	230.6039284	1.40133767
image 16 object 19	Transfected	62.90588469	1.299466831
image 16 object 20	Transfected	184.0352996	1.541386919
image 16 object 21	Transfected	101.7333367	1.41394083
image 16 object 22	Transfected	30.39607975	1.129546551
image 16 object 23	Transfected	24.40392261	1.20917673
image 17 object 1	Transfected	29.90588363	1.173693269
image 17 object 2	Transfected	35.32157011	1.256302857
image 17 object 3	Transfected	17.21960866	0.974878401
image 17 object 4	Transfected	18.74902053	1.247853359
image 17 object 5	Transfected	83.89804211	1.205956798
image 17 object 6	Transfected	108.6549055	1.409346779
image 17 object 7	Transfected	66.63137497	1.392977627
image 17 object 8	Transfected	59.06666875	1.415500667
image 17 object 9	Transfected	87.34902287	1.297597656
image 17 object 10	Transfected	43.61960951	1.399633273
image 17 object 11	Transfected	53.80392368	1.272977288
image 17 object 12	Transfected	78.80000262	1.626925
image 17 object 13	Transfected	56.04313929	1.462520961
image 17 object 14	Transfected	52.50588421	1.496631372
image 17 object 15	Transfected	98.04706201	1.540167445
image 17 object 16	Transfected	55.75294334	1.44869651
image 17 object 17	Transfected	285.2313805	1.420744278
image 17 object 18	Transfected	31.81568758	1.026004667
image 17 object 19	Transfected	399.3921681	1.851922471
image 17 object 20	Transfected	118.6941213	1.408069963
image 17 object 21	Transfected	28.00392291	1.113012529
image 17 object 22	Transfected	77.61961034	1.313474832
image 17 object 23	Transfected	201.388241	1.496055238
image 17 object 24	Transfected	47.47059008	1.660373833
image 17 object 25	Transfected	790.5921786	1.743074785
image 17 object 26	Transfected	193.607849	1.519639805
image 17 object 27	Transfected	265.0745169	1.394889269
image 17 object 28	Transfected	45.67843308	1.787569178
image 17 object 30	Transfected	40.62745253	1.278858313
image 17 object 31	Transfected	60.74117882	1.576128537
image 17 object 32	Transfected	44.37255081	1.308262467
image 18 object 1	Transfected	52.14902145	1.374898449
image 18 object 2	Transfected	100.2666696	1.234251803
image 18 object 3	Transfected	78.04314	1.155172224
image 18 object 4	Transfected	24.07451074	1.223596324
image 18 object 5	Transfected	58.94117864	1.570922542
image 18 object 6	Transfected	49.09411944	1.380008609
image 18 object 7	Transfected	198.6274564	1.565302718
image 18 object 8	Transfected	73.67843414	1.341179638
image 18 object 9	Transfected	38.29411908	1.325586224
image 18 object 10	Transfected	33.7058836	1.212237479
image 18 object 11	Transfected	260.1411841	1.799703077
image 18 object 12	Transfected	113.4784349	1.130690538
image 18 object 13	Transfected	25.11764808	1.221431534
image 18 object 14	Transfected	61.76862959	1.370752607
image 18 object 15	Transfected	72.39608094	1.273962264
image 18 object 16	Transfected	155.5019657	1.722646274
image 18 object 17	Transfected	46.73333492	1.070795284
image 18 object 18	Transfected	66.19215928	1.400415359
image 18 object 19	Transfected	92.3921598	1.382320338
image 19 object 1	Transfected	33.77647201	1.09612735
image 19 object 2	Transfected	142.6117689	1.669609883
image 19 object 3	Transfected	37.74509962	1.253540529
image 19 object 4	Transfected	36.1294131	1.643892616
image 19 object 5	Transfected	35.72157008	1.093198154
image 19 object 6	Transfected	28.54902082	1.26093675
image 19 object 7	Transfected	42.31764887	1.44631413
image 19 object 8	Transfected	99.95294431	1.659734324
image 19 object 9	Transfected	40.2941192	1.246655566
image 19 object 10	Transfected	202.7490249	1.586046222
image 19 object 11	Transfected	39.05490359	1.354554156
image 19 object 12	Transfected	18.34902043	1.134022764
image 19 object 13	Transfected	333.8078527	1.377690437
image 19 object 14	Transfected	33.00392289	1.530018854
image 20 object 1	Transfected	93.27451269	1.645164828
image 20 object 2	Transfected	24.02745195	1.339018211
image 20 object 3	Transfected	38.27058977	1.279069182
image 20 object 4	Transfected	116.313729	1.402775423
image 20 object 5	Transfected	38.72157016	1.207411633
image 20 object 7	Transfected	36.16078569	1.392469159
image 20 object 8	Transfected	31.29411904	1.22735623
image 20 object 9	Transfected	155.5529455	1.346872143
image 20 object 10	Transfected	29.65882486	1.307811171
image 20 object 11	Transfected	19.52549106	0.947010628
image 20 object 12	Transfected	33.62353073	1.151326649
image 20 object 13	Transfected	23.80392257	1.053070222
image 20 object 14	Transfected	23.81176585	1.093544905
image 20 object 15	Transfected	33.61176625	1.201360794
image 21 object 1	Untransfected	57.74902191	1.117743282
image 21 object 2	Untransfected	50.92157069	1.066221633
image 21 object 3	Untransfected	34.52941323	1.095489682
image 21 object 4	Untransfected	65.61568875	1.06863962
image 21 object 6	Untransfected	18.30196163	1.171153752
image 21 object 7	Untransfected	41.36470759	1.148685035
image 21 object 8	Untransfected	44.8039234	1.046142522
image 21 object 9	Untransfected	39.84706043	1.282690793
image 21 object 10	Untransfected	14.51764779	1.091340583
image 21 object 11	Untransfected	22.80000102	1.045186692
image 21 object 13	Untransfected	24.02745194	1.156613593
image 21 object 14	Untransfected	38.6196094	1.14377966
image 21 object 15	Untransfected	31.10980512	0.900908732
image 21 object 16	Untransfected	38.8549035	1.087420022
image 21 object 17	Untransfected	41.15686445	1.126181431
image 21 object 18	Untransfected	12.83137313	0.944617509
image 21 object 19	Untransfected	38.06274659	1.112598812
image 21 object 20	Untransfected	38.65882496	1.038769684
image 21 object 21	Untransfected	38.44706031	0.927629094
image 21 object 22	Untransfected	39.91372702	1.010142193
image 21 object 23	Untransfected	46.6745116	1.089378917
image 21 object 24	Untransfected	32.52941305	1.226661702
image 21 object 25	Untransfected	66.87059082	0.963383035
image 21 object 26	Untransfected	34.15686422	1.032648564
image 21 object 27	Untransfected	17.94117722	0.902967984
image 21 object 28	Untransfected	49.27843342	1.113974262
image 21 object 29	Untransfected	56.24313926	1.204520367
image 21 object 30	Untransfected	56.25882581	1.168615876
image 21 object 31	Untransfected	33.33333472	1.088706891
image 21 object 32	Untransfected	36.95294253	1.25304785
image 21 object 33	Untransfected	27.65098158	1.230426975
image 21 object 34	Untransfected	16.03921636	1.256052568
image 21 object 35	Untransfected	28.27843268	0.878644941
image 22 object 1	Untransfected	38.01568776	1.063127773
image 22 object 2	Untransfected	57.63921787	1.058886754
image 22 object 3	Untransfected	45.28627633	1.250406797
image 22 object 4	Untransfected	23.64705987	0.957484987
image 22 object 5	Untransfected	35.85098196	0.992311601
image 22 object 6	Untransfected	38.32549166	1.094873229
image 22 object 7	Untransfected	51.5843158	1.014520658
image 22 object 8	Untransfected	28.04313837	1.073551398
image 22 object 9	Untransfected	56.36862964	0.996685359
image 22 object 10	Untransfected	39.84313871	1.048228252
image 22 object 11	Untransfected	44.05490366	1.10731847
image 22 object 12	Untransfected	32.27843273	0.910017888
image 22 object 13	Untransfected	42.34509968	1.007317404
image 22 object 14	Untransfected	41.5568645	0.966932499
image 22 object 15	Untransfected	49.0274528	1.154918269
image 22 object 16	Untransfected	31.38039341	1.040834637
image 22 object 17	Untransfected	14.65882417	0.999152173
image 22 object 18	Untransfected	33.14117776	1.191828265
image 22 object 19	Untransfected	35.36078563	1.156767159
image 22 object 20	Untransfected	46.32941354	0.977514651
image 22 object 21	Untransfected	45.13333514	1.06875729
image 22 object 22	Untransfected	43.43137412	0.984230157
image 22 object 23	Untransfected	36.57647207	1.065318188
image 22 object 24	Untransfected	49.3647078	1.025997139
image 22 object 25	Untransfected	22.76862839	0.868041533
image 22 object 26	Untransfected	46.8588252	1.01328741
image 22 object 27	Untransfected	42.32549196	1.060505168
image 22 object 28	Untransfected	31.6392169	1.112571182
image 22 object 29	Untransfected	17.98039291	0.946142934
image 22 object 30	Untransfected	40.28235462	1.041122661
image 22 object 31	Untransfected	51.18039418	1.156851264
image 22 object 32	Untransfected	42.44706035	1.10296198
image 22 object 33	Untransfected	30.09411878	1.190717082
image 22 object 34	Untransfected	44.49804106	0.918285588
image 22 object 35	Untransfected	36.99607986	1.00126804
image 22 object 36	Untransfected	40.05490367	1.035937876
image 22 object 37	Untransfected	30.25882484	1.029773886
image 22 object 38	Untransfected	34.88235433	1.08716269
image 22 object 39	Untransfected	44.77647229	1.311522124
image 22 object 40	Untransfected	36.21176605	1.211095782
image 22 object 41	Untransfected	42.0901976	1.087575234
image 22 object 42	Untransfected	38.29411911	1.123999725
image 22 object 43	Untransfected	17.35686357	1.139605346
image 22 object 44	Untransfected	23.41960883	1.146268043
image 22 object 45	Untransfected	24.09411868	1.182822157
image 22 object 46	Untransfected	73.14117914	1.121790207
image 22 object 47	Untransfected	42.90196242	0.966650519
image 22 object 48	Untransfected	30.64313855	1.213415281
image 22 object 49	Untransfected	19.9607852	1.264065329
image 22 object 50	Untransfected	36.61176611	1.022441871
image 22 object 51	Untransfected	44.74902128	0.981343286
image 22 object 52	Untransfected	35.5137268	1.245142906
image 22 object 53	Untransfected	74.44706144	1.083916306
image 22 object 54	Untransfected	19.68627542	1.305181311
image 22 object 55	Untransfected	36.88627593	1.067525427
image 22 object 56	Untransfected	55.85882575	1.033020602
image 22 object 57	Untransfected	26.85882455	1.037271364
image 22 object 59	Untransfected	33.66274636	1.055190745
image 23 object 1	Untransfected	42.4823547	1.09857083
image 23 object 3	Untransfected	35.11764846	1.04378378
image 23 object 4	Untransfected	21.13333424	0.943189363
image 23 object 5	Untransfected	14.23921636	1.019183766
image 23 object 6	Untransfected	43.95686437	1.147082536
image 23 object 7	Untransfected	45.18431562	1.073475823
image 23 object 8	Untransfected	62.42353182	1.030433855
image 23 object 9	Untransfected	46.31372726	1.065515288
image 23 object 10	Untransfected	61.91764939	1.109593924
image 23 object 11	Untransfected	45.67059006	1.168001238
image 23 object 12	Untransfected	41.16470761	0.966966781
image 23 object 13	Untransfected	39.11764863	0.968917742
image 23 object 14	Untransfected	38.27843298	1.116476195
image 23 object 16	Untransfected	35.7764721	0.958040793
image 23 object 17	Untransfected	27.03137379	1.152235993
image 23 object 18	Untransfected	25.72941287	1.045858144
image 23 object 19	Untransfected	35.17255044	1.038476061
image 23 object 20	Untransfected	36.41176609	1.028223512
image 23 object 21	Untransfected	64.25882585	1.030300411
image 23 object 22	Untransfected	55.45490415	1.154621995
image 23 object 23	Untransfected	34.98431506	0.982360134
image 23 object 24	Untransfected	46.54902144	1.132720662
image 23 object 25	Untransfected	26.10588349	1.04484707
image 23 object 26	Untransfected	38.4705896	1.015317553
image 23 object 27	Untransfected	53.92941373	1.0998555
image 23 object 28	Untransfected	72.66666939	0.983675508
image 23 object 29	Untransfected	30.34117771	1.027512155
image 23 object 30	Untransfected	34.11372679	0.903617009
image 23 object 31	Untransfected	45.99608023	1.091287695
image 23 object 32	Untransfected	26.71372669	0.928643629
image 23 object 33	Untransfected	70.43529673	1.028496812
image 23 object 34	Untransfected	26.8156873	0.845887495
image 23 object 35	Untransfected	30.05490312	0.981895988
image 23 object 36	Untransfected	20.15686366	0.958697731
image 23 object 37	Untransfected	32.77647189	0.943570707
image 23 object 38	Untransfected	37.38431529	1.019251409
image 23 object 39	Untransfected	37.32941334	1.032517806
image 23 object 40	Untransfected	35.63529564	1.020914328
image 23 object 41	Untransfected	31.50588368	0.869476204
image 23 object 42	Untransfected	34.45098183	1.078753976
image 23 object 43	Untransfected	38.27058985	0.977658638
image 23 object 44	Untransfected	31.80784451	1.037435131
image 23 object 45	Untransfected	33.67058955	1.040893283
image 23 object 46	Untransfected	39.98431536	1.148696597
image 24 object 1	Untransfected	37.57647214	1.235646528
image 24 object 2	Untransfected	46.27059011	0.936762277
image 24 object 4	Untransfected	14.29019668	1.240384712
image 24 object 5	Untransfected	16.54117714	1.084132841
image 24 object 6	Untransfected	55.54510017	1.199514575
image 24 object 8	Untransfected	53.74117852	0.982874122
image 24 object 9	Untransfected	44.1098056	1.138655254
image 24 object 10	Untransfected	59.01960996	1.124709957
image 24 object 11	Untransfected	56.03529624	1.092043886
image 24 object 13	Untransfected	32.46666787	0.950425676
image 24 object 14	Untransfected	34.34117772	0.893730745
image 24 object 15	Untransfected	69.63529681	1.209254689
image 24 object 16	Untransfected	40.05490353	1.171058552
image 24 object 17	Untransfected	21.71764793	0.93537193
image 24 object 18	Untransfected	38.71764865	1.123944309
image 24 object 19	Untransfected	43.70980575	1.060545906
image 24 object 20	Untransfected	33.91764839	1.313607828
image 24 object 21	Untransfected	35.32549166	0.897918783
image 24 object 22	Untransfected	43.65882517	1.010799149
image 24 object 23	Untransfected	76.7686303	1.093221106
image 24 object 24	Untransfected	60.4901984	1.020957947
image 24 object 26	Untransfected	32.43529545	1.069650907
image 24 object 27	Untransfected	34.98039346	1.126180041
image 24 object 28	Untransfected	42.59608002	1.245364086
image 24 object 29	Untransfected	22.75294207	0.983606981
image 24 object 30	Untransfected	69.81176733	1.141638614
image 24 object 31	Untransfected	61.79608058	1.038034357
image 24 object 32	Untransfected	51.52941374	1.03320769
image 24 object 33	Untransfected	30.1450992	0.965227439
image 24 object 34	Untransfected	43.78823706	0.846381577
image 24 object 35	Untransfected	33.70980527	1.049518553
image 24 object 36	Untransfected	36.04706023	1.107196076
image 24 object 37	Untransfected	39.16470751	1.107011985
image 24 object 38	Untransfected	36.74509944	1.082440263
image 24 object 39	Untransfected	30.8352953	1.026510105
image 25 object 1	Untransfected	30.65098164	1.022607876
image 25 object 2	Untransfected	53.12549231	0.954942319
image 25 object 3	Untransfected	35.07843274	1.094210552
image 25 object 4	Untransfected	27.57255021	0.964347152
image 25 object 5	Untransfected	15.39215752	0.824808005
image 25 object 6	Untransfected	38.68235436	0.951305446
image 25 object 7	Untransfected	30.1098052	0.960651914
image 25 object 8	Untransfected	35.12941307	0.96045303
image 25 object 9	Untransfected	56.97647275	1.011081273
image 25 object 10	Untransfected	30.29411897	1.122945176
image 25 object 11	Untransfected	37.87451127	1.116083866
image 25 object 12	Untransfected	39.93333483	0.957467891
image 25 object 13	Untransfected	28.65882469	0.984438884
image 25 object 14	Untransfected	18.80392238	1.056018646
image 25 object 16	Untransfected	42.16078591	1.06131312
image 25 object 17	Untransfected	52.80000201	0.932137183
image 25 object 18	Untransfected	14.74902022	0.828809874
image 25 object 19	Untransfected	20.21568706	0.77970922
image 25 object 21	Untransfected	67.3058848	1.23737709
image 25 object 22	Untransfected	23.76470679	0.807589899
image 25 object 23	Untransfected	18.52941256	0.838649422
image 25 object 24	Untransfected	73.29019879	0.914068293
image 25 object 25	Untransfected	31.89411896	1.065144575
image 25 object 26	Untransfected	20.13725575	0.781752315
image 25 object 27	Untransfected	45.61176658	1.080781767
image 25 object 28	Untransfected	31.76078552	1.0721537
image 25 object 29	Untransfected	37.51764867	0.894767343
image 25 object 31	Untransfected	36.48235432	1.056196192
image 25 object 32	Untransfected	56.96078651	0.8761136
image 25 object 33	Untransfected	43.80784491	0.960093028
image 25 object 34	Untransfected	31.7098052	1.007528567
image 25 object 35	Untransfected	25.44313835	1.068299915
image 25 object 36	Untransfected	36.23137401	1.089035624
image 25 object 38	Untransfected	20.91372648	0.974568553
image 25 object 39	Untransfected	27.03921686	1.016812188
image 25 object 40	Untransfected	29.22745222	1.051630038
image 26 object 1	Untransfected	9.988235824	1.066611642
image 26 object 2	Untransfected	30.87451104	0.99396073
image 26 object 3	Untransfected	44.59608029	1.028450116
image 26 object 4	Untransfected	33.32156991	1.029807219
image 26 object 5	Untransfected	29.98039337	0.965962513
image 26 object 6	Untransfected	48.28627644	1.061663156
image 26 object 7	Untransfected	45.07451163	1.149780949
image 26 object 8	Untransfected	32.36470727	0.921931735
image 26 object 9	Untransfected	33.92941318	1.169701134
image 26 object 10	Untransfected	30.44706015	1.068927276
image 26 object 11	Untransfected	31.67451113	1.063120211
image 26 object 12	Untransfected	35.54117797	1.178832038
image 26 object 13	Untransfected	25.8745108	1.148618542
image 26 object 14	Untransfected	39.25882493	0.957476438
image 26 object 15	Untransfected	42.94509987	1.234016357
image 26 object 16	Untransfected	23.83137353	0.962697002
image 26 object 17	Untransfected	53.32941394	0.911868964
image 26 object 18	Untransfected	36.6431386	0.855043207
image 26 object 19	Untransfected	68.96863	0.950041902
image 26 object 20	Untransfected	39.96470751	1.052282352
image 26 object 21	Untransfected	38.81960936	1.213993554
image 26 object 22	Untransfected	49.91372752	0.986451361
image 26 object 23	Untransfected	31.3176483	1.186422724
image 26 object 24	Untransfected	38.51764859	1.144863787
image 26 object 25	Untransfected	57.88235521	1.096223551
image 26 object 26	Untransfected	31.58823649	1.009909847
image 26 object 27	Untransfected	43.97647242	0.964466406
image 26 object 29	Untransfected	39.14509955	1.055185987
image 26 object 30	Untransfected	21.56470682	0.978190379
image 26 object 31	Untransfected	36.82353072	1.05500273
image 26 object 32	Untransfected	13.26666725	1.000465782
image 26 object 33	Untransfected	33.05098183	1.096031076
image 26 object 34	Untransfected	41.45490364	1.133496441
image 26 object 35	Untransfected	31.78431506	1.136104957
image 26 object 36	Untransfected	35.32549169	1.029271486
image 26 object 37	Untransfected	28.44313843	1.173716333
image 26 object 38	Untransfected	46.72941351	1.068770631
image 26 object 39	Untransfected	27.98431484	1.061095187
image 26 object 40	Untransfected	19.207844	1.127550838
image 26 object 41	Untransfected	42.99608005	1.109976485
image 26 object 42	Untransfected	25.08627559	0.993852775
image 26 object 43	Untransfected	20.81568711	0.970168262
image 26 object 44	Untransfected	30.29804038	1.127249151
image 27 object 1	Transfected	311.2627539	1.366774574
image 27 object 2	Transfected	670.3725686	1.935782791
image 27 object 3	Transfected	156.6117692	1.182201815
image 27 object 4	Transfected	120.3215722	1.152482001
image 27 object 5	Transfected	308.4745187	1.568898255
image 27 object 6	Transfected	267.0549095	1.371201902
image 27 object 7	Transfected	116.5921602	1.242592519
image 27 object 8	Transfected	584.7294276	1.6930592
image 27 object 9	Transfected	401.0588347	1.547159621
image 27 object 10	Transfected	535.8509952	1.576604213
image 27 object 11	Transfected	272.4941255	1.309154664
image 28 object 1	Transfected	136.0078471	1.166400165
image 28 object 2	Transfected	171.7215735	1.178932303
image 28 object 3	Transfected	368.4745195	1.463935964
image 28 object 4	Transfected	722.0313928	1.793896822
image 28 object 5	Transfected	301.1882437	1.502805125
image 28 object 6	Transfected	75.65882589	1.342065908
image 28 object 7	Transfected	147.5882398	1.192125299
image 29 object 1	Transfected	148.156867	1.278151462
image 29 object 3	Transfected	116.0392191	1.265971551
image 29 object 4	Transfected	336.2666763	1.670140065
image 29 object 5	Transfected	272.552949	1.418045626
image 29 object 6	Transfected	109.0666699	1.493406392
image 29 object 7	Transfected	124.1607879	1.255062319
image 29 object 8	Transfected	648.8000172	1.815942218
image 29 object 9	Transfected	413.0823643	1.574228327
image 29 object 10	Transfected	532.7725642	1.648628339
image 29 object 11	Transfected	183.9333385	1.325635181
image 29 object 12	Transfected	201.0039271	1.283053968
image 30 object 1	Transfected	130.9725529	1.292146736
image 30 object 2	Transfected	270.0235367	1.008285076
image 30 object 3	Transfected	199.4313782	1.517556403
image 30 object 4	Transfected	395.364717	1.534599678
image 30 object 5	Transfected	738.6039421	1.475941631
image 30 object 6	Transfected	1053.352971	1.849126336
image 30 object 7	Transfected	70.6745121	0.945264372
image 30 object 8	Transfected	143.1019649	1.352147516
image 30 object 9	Transfected	214.392163	1.380330358
image 30 object 10	Transfected	142.4078474	1.071334584
image 31 object 1	Transfected	221.3137314	1.608834771
image 31 object 2	Transfected	129.5529453	1.243306072
image 31 object 3	Transfected	145.6039261	1.19345079
image 31 object 5	Transfected	264.7451055	1.403027219
image 31 object 6	Transfected	307.7960871	1.549730858
image 31 object 7	Transfected	153.0902005	1.335114561
image 31 object 8	Transfected	303.5411849	1.307639667
image 31 object 9	Transfected	154.1372593	1.039716655
image 32 object 1	Transfected	166.8902009	1.318288301
image 32 object 2	Transfected	241.9294188	1.419714881
image 32 object 3	Transfected	102.9490226	0.944144909
image 32 object 4	Transfected	156.7921614	1.143816706
image 32 object 5	Transfected	107.6313759	1.210598028
image 32 object 6	Transfected	874.2078671	1.683027027
image 33 object 1	Transfected	306.831381	1.43683059
image 33 object 2	Transfected	305.4823614	1.21284651
image 33 object 4	Transfected	193.9960837	1.538384323
image 33 object 6	Transfected	340.7921666	1.341318761
image 34 object 1	Transfected	355.6705974	1.471565551
image 34 object 2	Transfected	412.5725597	1.428784707
image 34 object 3	Transfected	306.7215774	1.600847816
image 34 object 4	Transfected	203.3451039	1.434785887
image 34 object 5	Transfected	379.8588345	1.576005675
image 34 object 6	Transfected	392.2823637	1.34462791
image 34 object 7	Transfected	157.7607888	1.398429667
image 35 object 1	Transfected	254.2313798	1.234683313
image 35 object 2	Transfected	367.5451087	1.721422694
image 35 object 3	Transfected	265.8235367	1.289482503
image 35 object 4	Transfected	290.7882433	1.791342611
image 35 object 5	Transfected	78.20392401	0.874449015
image 35 object 6	Transfected	283.235302	1.499444061
image 36 object 1	Transfected	115.9529446	1.539851654
image 36 object 2	Transfected	130.854906	1.439203568
image 36 object 4	Transfected	380.741187	1.511231603
image 36 object 5	Transfected	381.3764816	1.381696243
image 36 object 6	Transfected	365.6705987	1.45517965
image 36 object 7	Transfected	538.576486	1.435533698
image 36 object 8	Transfected	289.3215769	1.703894675
image 37 object 1	Transfected	303.0784398	1.370599287
image 37 object 2	Transfected	505.0039353	1.48411754
image 37 object 3	Transfected	137.7607885	1.555466511
image 37 object 4	Transfected	855.7137492	2.061450233
image 37 object 5	Transfected	369.6392257	1.456285709
image 37 object 6	Transfected	90.61568906	1.706011024
image 37 object 7	Transfected	293.9529493	1.092649721
image 37 object 8	Transfected	131.9960826	1.414788998
image 37 object 9	Transfected	371.2470694	1.49682834
image 37 object 10	Transfected	224.3647123	1.500098061
image 37 object 11	Transfected	996.8314008	2.024717482
image 37 object 13	Transfected	392.9058935	1.716778413
image 38 object 1	Transfected	505.188249	2.374836864
image 38 object 2	Transfected	113.6431406	1.507273692
image 38 object 3	Transfected	968.6392403	1.407004646
image 38 object 4	Transfected	145.0862788	1.271080236
image 38 object 5	Transfected	133.5568666	1.453345009
image 38 object 6	Transfected	689.0627639	1.636388827
image 38 object 7	Transfected	89.82745379	1.450751623
image 38 object 8	Transfected	392.8784421	1.67289296
image 38 object 9	Transfected	86.96078691	1.214815372
image 38 object 10	Transfected	778.0784525	1.551969792
image 38 object 11	Transfected	603.8274673	1.535679303
image 38 object 12	Transfected	148.1960826	1.393736184
image 38 object 13	Transfected	68.89019822	0.95847444
image 38 object 15	Transfected	458.4235428	1.429849716
image 38 object 16	Transfected	205.9490255	1.383163237
image 38 object 17	Transfected	659.8274678	1.090688959
