# Supplementary material for: Ki-67 shapes the nucleolus by anchoring chromatin via its amphiphilic properties
Source: EMBO J. 2026 Mar 24;45(9):3156–91. doi: 10.1038/s44318-026-00747-7 (PMC13144362; doi:10.1038/s44318-026-00747-7)
Supplement: Supplementary file 8 — Source data Fig. 4 [file 44318_2026_747_MOESM8_ESM.zip › Figure 4/D/Nucleolus_circularity_and_EGFP_Ki67_total_intensity.csv]

parental_nucleus_id	sample	EGFP_Ki67_total_intensity_in_nucleus	median_nucleolus_circularity
image 1 object 1	Untransfected	10.6313731	0.94534961
image 1 object 3	Untransfected	24.82745218	0.663695151
image 1 object 4	Untransfected	29.07451122	0.889442616
image 1 object 5	Untransfected	19.46274608	0.894135555
image 1 object 6	Untransfected	20.08627554	0.464939499
image 1 object 7	Untransfected	15.01960861	0.86805415
image 1 object 8	Untransfected	26.32941308	0.831989925
image 1 object 9	Untransfected	12.07058885	0.904375933
image 1 object 10	Untransfected	17.29019692	0.869927462
image 1 object 11	Untransfected	22.97255011	0.958016343
image 1 object 12	Untransfected	21.42745214	0.798044849
image 1 object 13	Untransfected	22.74509919	0.682816252
image 1 object 14	Untransfected	17.59215774	0.842887537
image 1 object 15	Untransfected	24.47058948	0.687866676
image 1 object 16	Untransfected	17.99215776	0.905491761
image 1 object 17	Untransfected	17.58823606	0.704493197
image 1 object 18	Untransfected	18.93333433	0.908591886
image 1 object 19	Untransfected	28.96862883	0.919948676
image 1 object 20	Untransfected	18.29804016	0.870668724
image 1 object 21	Untransfected	23.51764823	0.780654377
image 1 object 23	Untransfected	22.32941285	0.883393734
image 1 object 24	Untransfected	22.13725598	0.891563584
image 1 object 25	Untransfected	13.07058893	0.854581156
image 1 object 26	Untransfected	10.21568681	0.897742091
image 1 object 27	Untransfected	18.14902053	0.887898833
image 1 object 28	Untransfected	10.50196131	0.928819386
image 2 object 1	Untransfected	23.25882469	0.954134315
image 2 object 2	Untransfected	19.91764804	0.874256359
image 2 object 3	Untransfected	25.65098157	0.906044696
image 2 object 4	Untransfected	16.01960866	0.931142543
image 2 object 5	Untransfected	32.81960943	0.617326803
image 2 object 6	Untransfected	20.10196187	0.90012809
image 2 object 8	Untransfected	26.45882489	0.874824164
image 2 object 9	Untransfected	15.6862753	0.872957526
image 2 object 10	Untransfected	15.03137331	0.894756163
image 2 object 12	Untransfected	12.9725497	0.829124763
image 2 object 13	Untransfected	17.22353032	0.950087551
image 2 object 14	Untransfected	14.86274592	0.891466274
image 2 object 15	Untransfected	23.85882473	0.922403233
image 2 object 16	Untransfected	28.8000014	0.885636514
image 2 object 17	Untransfected	20.7803932	0.914998978
image 2 object 18	Untransfected	15.51764788	0.85306458
image 2 object 19	Untransfected	8.984314208	0.872686887
image 2 object 20	Untransfected	24.20784438	0.890859677
image 2 object 21	Untransfected	22.80784428	0.580029272
image 2 object 22	Untransfected	20.24313829	0.966993406
image 2 object 23	Untransfected	24.43529534	0.892603816
image 2 object 24	Untransfected	24.79607962	0.531935274
image 2 object 26	Untransfected	20.96078523	0.612554724
image 3 object 1	Untransfected	14.66666746	0.958575508
image 3 object 4	Untransfected	19.88627544	0.467866894
image 3 object 6	Untransfected	24.11764823	0.832485911
image 3 object 7	Untransfected	20.0901971	0.828717119
image 3 object 8	Untransfected	11.68235356	0.98356492
image 3 object 9	Untransfected	26.82745231	0.266821057
image 3 object 10	Untransfected	17.01568712	1.00295049
image 3 object 11	Untransfected	20.38039323	0.895413414
image 3 object 12	Untransfected	21.18039318	0.862112565
image 3 object 13	Untransfected	11.49411825	0.961881595
image 3 object 15	Untransfected	14.01960854	1.007278597
image 3 object 16	Untransfected	31.11372705	0.813656634
image 3 object 18	Untransfected	11.12941238	0.889909634
image 3 object 19	Untransfected	26.20000125	0.911693981
image 3 object 20	Untransfected	18.84705983	0.932979364
image 3 object 21	Untransfected	28.18431516	0.771089252
image 3 object 22	Untransfected	14.74509887	0.981868468
image 3 object 23	Untransfected	13.87843216	0.923851401
image 3 object 24	Untransfected	22.72156978	0.759016197
image 3 object 25	Untransfected	37.77255078	0.773358627
image 3 object 26	Untransfected	15.67843226	0.688919412
image 3 object 27	Untransfected	36.02745269	0.958756854
image 3 object 28	Untransfected	18.11372648	0.971365188
image 3 object 33	Untransfected	22.70196189	0.875762388
image 4 object 1	Untransfected	19.05490303	0.765375234
image 4 object 2	Untransfected	21.44705994	0.944490186
image 4 object 3	Untransfected	11.98823592	0.958685092
image 4 object 4	Untransfected	22.56078549	0.582870648
image 4 object 5	Untransfected	20.27843239	0.998179014
image 4 object 6	Untransfected	24.7529424	0.851619131
image 4 object 7	Untransfected	25.37647187	0.816406024
image 4 object 8	Untransfected	16.34902047	0.810681347
image 4 object 9	Untransfected	19.95294223	0.93351285
image 4 object 10	Untransfected	26.54509946	0.772568628
image 4 object 11	Untransfected	8.760784824	0.880910054
image 4 object 12	Untransfected	13.08235362	0.921713976
image 4 object 13	Untransfected	19.69411857	0.858360328
image 4 object 14	Untransfected	29.0823544	0.914178661
image 4 object 15	Untransfected	22.78431488	0.558046476
image 4 object 16	Untransfected	18.44313822	0.838974131
image 4 object 17	Untransfected	20.86274617	0.895587966
image 4 object 18	Untransfected	25.90980522	0.63339939
image 4 object 19	Untransfected	8.3960789	0.972175155
image 4 object 21	Untransfected	23.76862866	0.819992171
image 4 object 22	Untransfected	14.17647127	0.911454606
image 4 object 23	Untransfected	22.6235306	0.718246619
image 4 object 24	Untransfected	15.69019686	0.692808658
image 4 object 25	Untransfected	11.89411822	0.951642606
image 4 object 26	Untransfected	12.37647126	0.879319921
image 4 object 27	Untransfected	13.46666736	0.861937055
image 5 object 1	Untransfected	20.66274622	0.653243463
image 5 object 2	Untransfected	21.94509919	0.883928212
image 5 object 3	Untransfected	24.38823654	0.930420249
image 5 object 4	Untransfected	22.70980512	0.776847345
image 5 object 6	Untransfected	14.05098118	0.818907248
image 5 object 7	Untransfected	24.53333466	0.70422857
image 5 object 8	Untransfected	18.63921667	0.819387733
image 5 object 9	Untransfected	18.53333427	0.882216645
image 5 object 10	Untransfected	21.37647176	0.93586656
image 5 object 11	Untransfected	28.29804059	0.942139308
image 5 object 13	Untransfected	22.94902086	0.787088925
image 5 object 14	Untransfected	14.58039296	0.899233799
image 5 object 15	Untransfected	19.05882457	0.777083325
image 6 object 1	Untransfected	15.08235375	0.613435461
image 6 object 2	Untransfected	19.41960883	0.893933739
image 6 object 3	Untransfected	26.97647197	0.536955611
image 6 object 4	Untransfected	20.38039317	0.799698342
image 6 object 5	Untransfected	28.26274655	0.956701108
image 6 object 6	Untransfected	30.83137402	0.808694074
image 6 object 7	Untransfected	5.878431713	0.870124169
image 6 object 8	Untransfected	23.94117764	0.747746462
image 6 object 9	Untransfected	23.78039336	0.897061938
image 6 object 10	Untransfected	25.70588361	0.812463627
image 6 object 11	Untransfected	20.75294228	0.856804544
image 6 object 12	Untransfected	33.80784471	0.949741912
image 6 object 13	Untransfected	24.39215802	0.905549852
image 6 object 14	Untransfected	29.36862884	0.725434104
image 6 object 15	Untransfected	17.43921657	0.811039966
image 6 object 16	Untransfected	31.13725647	0.892817722
image 6 object 17	Untransfected	32.63529569	0.774458707
image 6 object 18	Untransfected	17.68235392	0.903857649
image 6 object 19	Untransfected	18.76470682	0.884338596
image 6 object 20	Untransfected	20.90196174	0.7196121
image 6 object 22	Untransfected	22.85490305	0.899127388
image 6 object 23	Untransfected	20.33333439	0.910957947
image 6 object 24	Untransfected	33.66666831	0.820444649
image 6 object 25	Untransfected	30.09019753	0.723358396
image 6 object 26	Untransfected	18.53725572	0.929608914
image 6 object 27	Untransfected	16.87058909	0.661692015
image 6 object 28	Untransfected	20.58823626	0.766801107
image 6 object 30	Untransfected	26.15294248	0.893399834
image 6 object 32	Untransfected	20.95686375	0.758506002
image 6 object 33	Untransfected	24.30196205	0.886816574
image 6 object 34	Untransfected	18.45490287	0.713673145
image 6 object 35	Untransfected	18.82353033	0.840384645
image 6 object 36	Untransfected	18.5725499	0.577692335
image 7 object 1	Untransfected	17.29411858	0.920994677
image 7 object 3	Untransfected	15.97647142	0.890735867
image 7 object 4	Untransfected	32.46274669	0.635290041
image 7 object 5	Untransfected	17.6666675	0.88127399
image 7 object 6	Untransfected	15.3058832	0.950733255
image 7 object 7	Untransfected	17.81960877	0.776619608
image 7 object 8	Untransfected	15.5607851	0.882694557
image 7 object 9	Untransfected	14.4588243	0.679193521
image 7 object 10	Untransfected	10.650981	0.936044218
image 7 object 11	Untransfected	20.14902063	0.86266363
image 7 object 12	Untransfected	27.38823666	0.906435547
image 7 object 13	Untransfected	20.84705988	0.922911187
image 7 object 14	Untransfected	18.83921672	0.813243679
image 7 object 15	Untransfected	26.3686288	0.810678607
image 7 object 16	Untransfected	15.00784396	0.997064391
image 7 object 17	Untransfected	21.52941286	0.936455014
image 7 object 18	Untransfected	19.20000105	0.883136523
image 7 object 21	Untransfected	18.76862846	0.95152065
image 7 object 22	Untransfected	22.27451084	0.500844139
image 7 object 23	Untransfected	20.29804029	0.779179375
image 7 object 24	Untransfected	33.29411933	0.615181778
image 7 object 25	Untransfected	29.36470738	0.599919134
image 7 object 26	Untransfected	27.81568768	0.952759547
image 7 object 27	Untransfected	21.76078545	0.873455687
image 7 object 28	Untransfected	22.42745205	0.897605148
image 7 object 30	Untransfected	11.74509865	0.948094898
image 7 object 31	Untransfected	21.06274622	0.776207741
image 7 object 32	Untransfected	12.66274584	0.898151621
image 7 object 33	Untransfected	12.57254971	0.949246294
image 7 object 34	Untransfected	22.44706004	0.954392084
image 7 object 35	Untransfected	19.10196178	0.843254461
image 7 object 37	Untransfected	16.51372638	0.842874565
image 8 object 1	Untransfected	19.44313821	0.919913957
image 8 object 3	Untransfected	19.72941275	0.841735053
image 8 object 4	Untransfected	17.77254993	0.864840906
image 8 object 5	Untransfected	16.83529499	0.873473978
image 8 object 6	Untransfected	20.96470689	0.780391196
image 8 object 7	Untransfected	19.0235303	0.854818747
image 8 object 8	Untransfected	18.27058915	0.776773256
image 8 object 9	Untransfected	15.71372629	0.750866858
image 8 object 10	Untransfected	25.43921692	0.845621494
image 8 object 11	Untransfected	22.03137368	0.8990815
image 8 object 12	Untransfected	15.22745175	0.856659215
image 8 object 13	Untransfected	10.94902024	0.92960109
image 8 object 14	Untransfected	22.24705997	0.919339011
image 8 object 15	Untransfected	27.65882489	0.914972664
image 8 object 16	Untransfected	28.09411902	0.911426076
image 8 object 17	Untransfected	14.28235363	0.920708762
image 8 object 18	Untransfected	8.91764755	0.961938955
image 8 object 19	Untransfected	35.14117819	0.827898485
image 8 object 20	Untransfected	14.98431444	0.949873888
image 8 object 21	Untransfected	16.63529499	0.944986791
image 8 object 23	Untransfected	10.66274563	0.909624897
image 8 object 24	Untransfected	16.43137345	0.680992336
image 8 object 25	Untransfected	24.91764834	0.919887982
image 8 object 26	Untransfected	17.63529499	0.866293515
image 8 object 27	Untransfected	31.96862901	0.911143699
image 8 object 28	Untransfected	16.38823619	0.941430581
image 8 object 29	Untransfected	23.64706002	0.943820129
image 8 object 30	Untransfected	15.35686356	0.88905799
image 8 object 32	Untransfected	26.04313853	0.932188265
image 8 object 34	Untransfected	16.0156871	0.914722026
image 8 object 35	Untransfected	22.94509924	0.888133994
image 8 object 36	Untransfected	25.1372562	0.820967239
image 9 object 2	Untransfected	13.90196153	0.938233797
image 9 object 3	Untransfected	27.35294247	0.892102725
image 9 object 4	Untransfected	15.86666752	0.911662025
image 9 object 5	Untransfected	28.39607982	0.872505184
image 9 object 6	Untransfected	25.0705895	0.666645298
image 9 object 7	Untransfected	15.90980472	0.935387883
image 9 object 8	Untransfected	16.7333342	0.601318814
image 9 object 9	Untransfected	20.0941187	0.896105839
image 9 object 10	Untransfected	21.57647172	0.874335077
image 9 object 12	Untransfected	20.34902061	0.661553803
image 9 object 13	Untransfected	14.18039291	0.84353495
image 9 object 14	Untransfected	16.39215771	0.730060343
image 9 object 15	Untransfected	28.72157007	0.862516181
image 9 object 16	Untransfected	22.45490313	0.82762406
image 9 object 17	Untransfected	18.42353038	0.987612634
image 9 object 18	Untransfected	20.09019713	0.855562591
image 9 object 19	Untransfected	25.35294248	0.937374169
image 9 object 20	Untransfected	24.10588353	0.918467811
image 9 object 21	Untransfected	25.84313851	0.879569174
image 9 object 22	Untransfected	18.08235383	0.960920584
image 9 object 23	Untransfected	12.88235362	0.6939643
image 9 object 24	Untransfected	14.34117719	0.841604775
image 9 object 25	Untransfected	8.098039678	0.867539267
image 9 object 26	Untransfected	19.40392253	0.610013552
image 9 object 27	Untransfected	25.65098167	0.730410434
image 9 object 28	Untransfected	25.28627572	0.855491548
image 9 object 29	Untransfected	23.38039333	0.854656988
image 9 object 30	Untransfected	12.52941243	0.824377844
image 9 object 31	Untransfected	10.98039278	0.754565631
image 9 object 32	Untransfected	18.58039311	0.854378488
image 9 object 33	Untransfected	17.21176548	0.85225517
image 9 object 34	Untransfected	17.21176558	0.960874826
image 9 object 35	Untransfected	20.67843235	0.896381497
image 9 object 36	Untransfected	8.72156909	0.911262491
image 9 object 37	Untransfected	14.67843215	0.8905373
image 9 object 38	Untransfected	22.1843148	0.829433259
image 9 object 39	Untransfected	21.74902065	0.816235399
image 9 object 40	Untransfected	13.2745105	0.959743591
image 9 object 41	Untransfected	21.16470697	0.924056187
image 9 object 42	Untransfected	21.80392266	0.905744164
image 9 object 43	Untransfected	21.60784427	0.956996038
image 10 object 1	Untransfected	29.59607993	0.814288012
image 10 object 2	Untransfected	12.26274574	0.951321864
image 10 object 3	Untransfected	28.45098186	0.60714941
image 10 object 4	Untransfected	20.6862756	0.839605251
image 10 object 5	Untransfected	20.81568736	0.917948172
image 10 object 6	Untransfected	13.3647066	0.732177772
image 10 object 7	Untransfected	23.32941295	0.969085298
image 10 object 8	Untransfected	24.07451101	0.753387543
image 10 object 9	Untransfected	28.46666816	0.636477181
image 10 object 10	Untransfected	17.18039302	0.571938193
image 10 object 11	Untransfected	13.76470656	0.938552897
image 10 object 12	Untransfected	19.8392167	0.873092992
image 10 object 13	Untransfected	21.06274618	0.864745386
image 10 object 14	Untransfected	25.7803934	0.544757412
image 10 object 15	Untransfected	22.08235404	0.681073317
image 10 object 16	Untransfected	18.19215782	0.653122084
image 10 object 17	Untransfected	14.13725569	0.936208275
image 10 object 18	Untransfected	19.43529509	0.779862196
image 11 object 1	Transfected	54.95686467	0.804145325
image 11 object 2	Transfected	77.80392447	0.608038083
image 11 object 3	Transfected	57.34510001	0.72040802
image 11 object 4	Transfected	58.21568849	0.840315735
image 11 object 5	Transfected	296.40393	0.184026635
image 11 object 6	Transfected	110.7607878	0.638737182
image 11 object 7	Transfected	133.4666703	0.758623795
image 11 object 8	Transfected	38.57647238	0.900214641
image 11 object 9	Transfected	180.7843182	0.790881831
image 11 object 10	Transfected	113.0862783	0.37098908
image 11 object 11	Transfected	36.41176616	0.797824405
image 11 object 12	Transfected	32.67843265	0.705587028
image 11 object 13	Transfected	76.86666937	0.812275511
image 11 object 14	Transfected	59.60392364	0.536940569
image 11 object 15	Transfected	85.92157156	0.739167567
image 11 object 17	Transfected	124.0784353	0.786516436
image 11 object 18	Transfected	63.74902184	0.774764487
image 11 object 19	Transfected	150.7372595	0.25023945
image 11 object 21	Transfected	101.3215719	0.806646557
image 11 object 22	Transfected	61.32157051	0.691089245
image 11 object 23	Transfected	116.1529449	0.446344547
image 11 object 24	Transfected	157.7960834	0.504510448
image 11 object 25	Transfected	84.27059102	0.701500108
image 11 object 26	Transfected	76.10588512	0.793023285
image 11 object 27	Transfected	66.36078674	0.4908311
image 11 object 28	Transfected	38.04706064	0.795814379
image 11 object 29	Transfected	144.2902006	0.508327733
image 11 object 30	Transfected	101.1451015	0.70532631
image 11 object 31	Transfected	72.62353184	0.8987184
image 11 object 32	Transfected	67.15294328	0.907127218
image 11 object 33	Transfected	29.8901976	0.925600679
image 11 object 34	Transfected	211.5019671	0.250884863
image 11 object 36	Transfected	77.21568912	0.719399222
image 11 object 37	Transfected	57.09804112	0.782364638
image 11 object 38	Transfected	32.56078559	0.682925645
image 11 object 39	Transfected	174.2588285	0.812242236
image 11 object 40	Transfected	42.28627613	0.770720541
image 11 object 41	Transfected	34.16078573	0.797990547
image 12 object 1	Transfected	40.69411928	0.325343382
image 12 object 2	Transfected	36.20392306	0.781754769
image 12 object 3	Transfected	95.08235612	0.833456948
image 12 object 4	Transfected	71.36470846	0.815963393
image 12 object 5	Transfected	47.71372728	0.561352708
image 12 object 6	Transfected	87.92157184	0.665101437
image 12 object 7	Transfected	42.08627615	0.837473321
image 12 object 8	Transfected	58.77647288	0.882265844
image 12 object 9	Transfected	73.98431621	0.75195848
image 12 object 10	Transfected	70.7568653	0.68828189
image 12 object 11	Transfected	58.24706092	0.613471305
image 12 object 12	Transfected	84.94117936	0.649194511
image 12 object 13	Transfected	62.69804159	0.550646749
image 12 object 14	Transfected	260.4156934	0.385961514
image 12 object 15	Transfected	117.6549054	0.394044296
image 12 object 16	Transfected	54.32549229	0.873394598
image 12 object 17	Transfected	86.63137535	0.722715605
image 12 object 18	Transfected	233.5647125	0.696428896
image 12 object 19	Transfected	52.75294321	0.806723504
image 12 object 20	Transfected	886.4157099	0.286590037
image 12 object 21	Transfected	188.8627507	0.430974381
image 12 object 22	Transfected	199.9294173	0.507732523
image 12 object 23	Transfected	54.99608048	0.772159268
image 12 object 24	Transfected	48.91372726	0.611119717
image 12 object 25	Transfected	52.68627642	0.51016169
image 12 object 26	Transfected	53.84313938	0.519414663
image 12 object 27	Transfected	46.07843325	0.812142838
image 13 object 1	Transfected	64.19608067	0.589912231
image 13 object 2	Transfected	79.72157127	0.516369456
image 13 object 3	Transfected	116.6274551	0.662190667
image 13 object 4	Transfected	357.87452	0.288643373
image 13 object 5	Transfected	78.95294388	0.471184437
image 13 object 7	Transfected	42.8156878	0.819506473
image 13 object 8	Transfected	290.4549104	0.307010424
image 13 object 9	Transfected	82.96078693	0.639881463
image 13 object 10	Transfected	54.57647255	0.831884052
image 13 object 11	Transfected	66.15686524	0.726320097
image 13 object 12	Transfected	84.427454	0.583497798
image 13 object 13	Transfected	53.09411965	0.798200216
image 13 object 14	Transfected	330.45099	0.188994481
image 13 object 15	Transfected	143.7607881	0.724345329
image 13 object 16	Transfected	37.30588405	0.909948582
image 13 object 17	Transfected	194.2039263	0.790586507
image 13 object 18	Transfected	37.11372691	0.803135766
image 13 object 19	Transfected	35.62745243	0.739333464
image 13 object 20	Transfected	34.39215817	0.721909549
image 13 object 21	Transfected	75.46666928	0.841176154
image 13 object 22	Transfected	61.22353155	0.576755387
image 13 object 23	Transfected	84.1372578	0.747922935
image 13 object 25	Transfected	53.60392367	0.743758837
image 13 object 26	Transfected	121.5058862	0.776417125
image 13 object 27	Transfected	57.1921588	0.829188401
image 13 object 28	Transfected	149.6352987	0.589717817
image 13 object 30	Transfected	98.58823847	0.823070693
image 13 object 31	Transfected	109.4470624	0.451633172
image 13 object 32	Transfected	146.2392203	0.488624899
image 13 object 33	Transfected	81.34902227	0.666768324
image 13 object 34	Transfected	72.36078696	0.809685555
image 13 object 35	Transfected	64.14510039	0.514176358
image 13 object 36	Transfected	37.96078614	0.793127799
image 13 object 37	Transfected	144.8627497	0.53278473
image 13 object 38	Transfected	93.81176798	0.681450348
image 13 object 39	Transfected	56.72549211	0.9281214
image 13 object 40	Transfected	66.60392372	0.96343134
image 14 object 1	Transfected	39.76470747	0.897772396
image 14 object 2	Transfected	33.20784445	0.573038232
image 14 object 3	Transfected	260.8862817	0.697054127
image 14 object 4	Transfected	78.79215934	0.726965963
image 14 object 5	Transfected	39.37255051	0.923069477
image 14 object 6	Transfected	29.29804036	0.510979008
image 14 object 7	Transfected	84.97647324	0.737705427
image 14 object 8	Transfected	93.47451305	0.645384267
image 14 object 9	Transfected	24.3803933	0.611546854
image 14 object 10	Transfected	95.51765008	0.652777275
image 14 object 11	Transfected	100.8039248	0.495408787
image 14 object 12	Transfected	241.43138	0.69567146
image 14 object 13	Transfected	43.87058981	0.555019545
image 14 object 14	Transfected	36.22745232	0.748680412
image 14 object 15	Transfected	34.75294246	0.842958617
image 14 object 17	Transfected	116.788239	0.776012145
image 14 object 18	Transfected	90.97255209	0.56386193
image 14 object 19	Transfected	140.5176515	0.670256408
image 14 object 20	Transfected	124.7803961	0.598267145
image 14 object 21	Transfected	58.77647256	0.610706574
image 14 object 22	Transfected	109.0784348	0.639225562
image 14 object 23	Transfected	21.16862833	0.643361771
image 14 object 25	Transfected	143.7764746	0.663785055
image 14 object 26	Transfected	41.53333489	0.371885653
image 14 object 27	Transfected	47.88627615	0.603411399
image 14 object 28	Transfected	35.92156999	0.806307714
image 15 object 1	Transfected	30.38823652	0.893655973
image 15 object 3	Transfected	42.92549194	0.926099215
image 15 object 4	Transfected	117.7764743	0.657665682
image 15 object 5	Transfected	25.85490309	0.826083244
image 15 object 6	Transfected	99.84706192	0.618759625
image 15 object 8	Transfected	39.25882523	0.814134982
image 15 object 9	Transfected	28.48235412	0.954624009
image 15 object 10	Transfected	56.43137483	0.683388076
image 15 object 11	Transfected	28.29019733	0.921386849
image 15 object 12	Transfected	29.5647072	0.960674173
image 15 object 13	Transfected	27.30196204	0.823006603
image 15 object 14	Transfected	39.7607859	0.59765349
image 15 object 16	Transfected	38.3725504	0.427667479
image 15 object 17	Transfected	49.36862954	0.741561376
image 15 object 18	Transfected	59.21568824	0.696319998
image 15 object 19	Transfected	74.08627713	0.647294764
image 15 object 20	Transfected	60.20784535	0.774315961
image 15 object 21	Transfected	30.56078548	0.759397197
image 15 object 22	Transfected	139.8902004	0.797436404
image 15 object 23	Transfected	117.6627491	0.598320067
image 15 object 24	Transfected	81.23137539	0.715231496
image 15 object 25	Transfected	26.70588355	0.883672131
image 16 object 1	Transfected	53.3686293	0.474678665
image 16 object 2	Transfected	24.29019702	0.835468731
image 16 object 3	Transfected	64.88627687	0.590831911
image 16 object 4	Transfected	42.56470754	0.9643287
image 16 object 5	Transfected	36.55686409	0.412719925
image 16 object 6	Transfected	65.70588476	0.770145588
image 16 object 7	Transfected	63.89804144	0.689094059
image 16 object 8	Transfected	60.43529615	0.67222186
image 16 object 9	Transfected	17.3450988	0.494613421
image 16 object 10	Transfected	40.30980549	0.794352508
image 16 object 11	Transfected	57.09019822	0.622659155
image 16 object 12	Transfected	131.5294157	0.554851753
image 16 object 13	Transfected	71.43529667	0.881709569
image 16 object 14	Transfected	56.44706089	0.924739659
image 16 object 16	Transfected	168.7215737	0.402054385
image 16 object 17	Transfected	90.56078757	0.690441333
image 16 object 18	Transfected	230.6039284	0.584346776
image 16 object 19	Transfected	62.90588469	0.885794108
image 16 object 20	Transfected	184.0352996	0.570479347
image 16 object 21	Transfected	101.7333367	0.491175359
image 16 object 22	Transfected	30.39607975	0.881212827
image 16 object 23	Transfected	24.40392261	0.947230692
image 17 object 1	Transfected	29.90588363	0.45956825
image 17 object 2	Transfected	35.32157011	0.784435423
image 17 object 3	Transfected	17.21960866	0.92862512
image 17 object 4	Transfected	18.74902053	0.967280321
image 17 object 5	Transfected	83.89804211	0.633182898
image 17 object 6	Transfected	108.6549055	0.858516113
image 17 object 7	Transfected	66.63137497	0.743629177
image 17 object 8	Transfected	59.06666875	0.629707403
image 17 object 9	Transfected	87.34902287	0.602594919
image 17 object 10	Transfected	43.61960951	0.82730104
image 17 object 11	Transfected	53.80392368	0.966418773
image 17 object 12	Transfected	78.80000262	0.691058713
image 17 object 13	Transfected	56.04313929	0.709677828
image 17 object 14	Transfected	52.50588421	0.681242379
image 17 object 15	Transfected	98.04706201	0.516677659
image 17 object 16	Transfected	55.75294334	0.553715033
image 17 object 17	Transfected	285.2313805	0.434104002
image 17 object 18	Transfected	31.81568758	0.884120319
image 17 object 19	Transfected	399.3921681	0.563821876
image 17 object 20	Transfected	118.6941213	0.442620469
image 17 object 21	Transfected	28.00392291	0.776182181
image 17 object 22	Transfected	77.61961034	0.65685218
image 17 object 23	Transfected	201.388241	0.737564898
image 17 object 24	Transfected	47.47059008	0.815582113
image 17 object 25	Transfected	790.5921786	0.307602776
image 17 object 26	Transfected	193.607849	0.418888607
image 17 object 27	Transfected	265.0745169	0.39590337
image 17 object 28	Transfected	45.67843308	0.797146469
image 17 object 30	Transfected	40.62745253	0.786803389
image 17 object 31	Transfected	60.74117882	0.68462934
image 17 object 32	Transfected	44.37255081	0.772331824
image 18 object 1	Transfected	52.14902145	0.748938933
image 18 object 2	Transfected	100.2666696	0.393828722
image 18 object 3	Transfected	78.04314	0.365256613
image 18 object 4	Transfected	24.07451074	0.688905167
image 18 object 5	Transfected	58.94117864	0.672254819
image 18 object 6	Transfected	49.09411944	0.50938829
image 18 object 7	Transfected	198.6274564	0.49322366
image 18 object 8	Transfected	73.67843414	0.573587966
image 18 object 9	Transfected	38.29411908	0.686472972
image 18 object 10	Transfected	33.7058836	0.876950965
image 18 object 11	Transfected	260.1411841	0.405080259
image 18 object 12	Transfected	113.4784349	0.715636485
image 18 object 13	Transfected	25.11764808	0.942826471
image 18 object 14	Transfected	61.76862959	0.630922259
image 18 object 15	Transfected	72.39608094	0.432405277
image 18 object 16	Transfected	155.5019657	0.59407699
image 18 object 17	Transfected	46.73333492	0.87159714
image 18 object 18	Transfected	66.19215928	0.863797291
image 18 object 19	Transfected	92.3921598	0.492075705
image 19 object 1	Transfected	33.77647201	0.835422399
image 19 object 2	Transfected	142.6117689	0.298445443
image 19 object 3	Transfected	37.74509962	0.888097069
image 19 object 4	Transfected	36.1294131	0.700646569
image 19 object 5	Transfected	35.72157008	0.957297573
image 19 object 6	Transfected	28.54902082	0.812123626
image 19 object 7	Transfected	42.31764887	0.875306122
image 19 object 8	Transfected	99.95294431	0.487016673
image 19 object 9	Transfected	40.2941192	0.871719834
image 19 object 10	Transfected	202.7490249	0.772395652
image 19 object 11	Transfected	39.05490359	0.753852572
image 19 object 12	Transfected	18.34902043	0.962600081
image 19 object 13	Transfected	333.8078527	0.344440483
image 19 object 14	Transfected	33.00392289	0.89441062
image 20 object 1	Transfected	93.27451269	0.563038253
image 20 object 2	Transfected	24.02745195	0.886422217
image 20 object 3	Transfected	38.27058977	0.621109999
image 20 object 4	Transfected	116.313729	0.38014187
image 20 object 5	Transfected	38.72157016	0.734073677
image 20 object 7	Transfected	36.16078569	0.664756162
image 20 object 8	Transfected	31.29411904	0.966356558
image 20 object 9	Transfected	155.5529455	0.544780347
image 20 object 10	Transfected	29.65882486	0.720389867
image 20 object 11	Transfected	19.52549106	0.878419972
image 20 object 12	Transfected	33.62353073	0.796159309
image 20 object 13	Transfected	23.80392257	0.700924667
image 20 object 14	Transfected	23.81176585	0.552310234
image 20 object 15	Transfected	33.61176625	0.884874869
image 21 object 1	Untransfected	57.74902191	0.750103761
image 21 object 2	Untransfected	50.92157069	0.705881379
image 21 object 3	Untransfected	34.52941323	0.952070294
image 21 object 4	Untransfected	65.61568875	0.673156002
image 21 object 6	Untransfected	18.30196163	0.894601028
image 21 object 7	Untransfected	41.36470759	0.709160564
image 21 object 8	Untransfected	44.8039234	0.700543473
image 21 object 9	Untransfected	39.84706043	0.62466607
image 21 object 10	Untransfected	14.51764779	0.575051062
image 21 object 11	Untransfected	22.80000102	0.573986526
image 21 object 13	Untransfected	24.02745194	0.923338936
image 21 object 14	Untransfected	38.6196094	0.867021675
image 21 object 15	Untransfected	31.10980512	0.919679932
image 21 object 16	Untransfected	38.8549035	0.773372363
image 21 object 17	Untransfected	41.15686445	0.735841136
image 21 object 18	Untransfected	12.83137313	0.993641837
image 21 object 19	Untransfected	38.06274659	0.633557998
image 21 object 20	Untransfected	38.65882496	0.982450765
image 21 object 21	Untransfected	38.44706031	0.909948697
image 21 object 22	Untransfected	39.91372702	0.890142504
image 21 object 23	Untransfected	46.6745116	0.884727319
image 21 object 24	Untransfected	32.52941305	0.617690147
image 21 object 25	Untransfected	66.87059082	0.712602414
image 21 object 26	Untransfected	34.15686422	0.918820338
image 21 object 27	Untransfected	17.94117722	0.896270547
image 21 object 28	Untransfected	49.27843342	0.617137216
image 21 object 29	Untransfected	56.24313926	0.953520624
image 21 object 30	Untransfected	56.25882581	0.556090514
image 21 object 31	Untransfected	33.33333472	0.878671793
image 21 object 32	Untransfected	36.95294253	0.860565435
image 21 object 33	Untransfected	27.65098158	0.720383202
image 21 object 34	Untransfected	16.03921636	0.922425508
image 21 object 35	Untransfected	28.27843268	0.904522172
image 22 object 1	Untransfected	38.01568776	0.666562633
image 22 object 2	Untransfected	57.63921787	0.814087795
image 22 object 3	Untransfected	45.28627633	0.76170763
image 22 object 4	Untransfected	23.64705987	0.74272882
image 22 object 5	Untransfected	35.85098196	0.713116962
image 22 object 6	Untransfected	38.32549166	0.776516225
image 22 object 7	Untransfected	51.5843158	0.782496693
image 22 object 8	Untransfected	28.04313837	0.826500684
image 22 object 9	Untransfected	56.36862964	0.909402654
image 22 object 10	Untransfected	39.84313871	0.705531076
image 22 object 11	Untransfected	44.05490366	0.607077897
image 22 object 12	Untransfected	32.27843273	0.870267218
image 22 object 13	Untransfected	42.34509968	0.740753095
image 22 object 14	Untransfected	41.5568645	0.806447614
image 22 object 15	Untransfected	49.0274528	0.89519127
image 22 object 16	Untransfected	31.38039341	0.959955575
image 22 object 17	Untransfected	14.65882417	0.90210304
image 22 object 18	Untransfected	33.14117776	0.859387904
image 22 object 19	Untransfected	35.36078563	0.621836679
image 22 object 20	Untransfected	46.32941354	0.855711669
image 22 object 21	Untransfected	45.13333514	0.862984917
image 22 object 22	Untransfected	43.43137412	0.811193149
image 22 object 23	Untransfected	36.57647207	0.976960085
image 22 object 24	Untransfected	49.3647078	0.925497594
image 22 object 25	Untransfected	22.76862839	0.86607946
image 22 object 26	Untransfected	46.8588252	0.676493541
image 22 object 27	Untransfected	42.32549196	0.843547802
image 22 object 28	Untransfected	31.6392169	0.896598863
image 22 object 29	Untransfected	17.98039291	0.749893925
image 22 object 30	Untransfected	40.28235462	0.885174747
image 22 object 31	Untransfected	51.18039418	0.796845165
image 22 object 32	Untransfected	42.44706035	0.857815695
image 22 object 33	Untransfected	30.09411878	0.724412375
image 22 object 34	Untransfected	44.49804106	0.932479169
image 22 object 35	Untransfected	36.99607986	0.789144051
image 22 object 36	Untransfected	40.05490367	0.933276516
image 22 object 37	Untransfected	30.25882484	0.996210949
image 22 object 38	Untransfected	34.88235433	0.925963211
image 22 object 39	Untransfected	44.77647229	0.865081217
image 22 object 40	Untransfected	36.21176605	0.931202641
image 22 object 41	Untransfected	42.0901976	0.950955455
image 22 object 42	Untransfected	38.29411911	0.923362288
image 22 object 43	Untransfected	17.35686357	0.49432164
image 22 object 44	Untransfected	23.41960883	0.894989439
image 22 object 45	Untransfected	24.09411868	0.7848575
image 22 object 46	Untransfected	73.14117914	0.597887816
image 22 object 47	Untransfected	42.90196242	0.800265592
image 22 object 48	Untransfected	30.64313855	0.806452747
image 22 object 49	Untransfected	19.9607852	0.944276418
image 22 object 50	Untransfected	36.61176611	0.928036356
image 22 object 51	Untransfected	44.74902128	0.902147212
image 22 object 52	Untransfected	35.5137268	0.622626841
image 22 object 53	Untransfected	74.44706144	0.864921227
image 22 object 54	Untransfected	19.68627542	0.856419191
image 22 object 55	Untransfected	36.88627593	0.864006552
image 22 object 56	Untransfected	55.85882575	0.69170978
image 22 object 57	Untransfected	26.85882455	0.947804251
image 22 object 59	Untransfected	33.66274636	0.930259694
image 23 object 1	Untransfected	42.4823547	0.627559741
image 23 object 3	Untransfected	35.11764846	0.683581331
image 23 object 4	Untransfected	21.13333424	0.889505659
image 23 object 5	Untransfected	14.23921636	0.904554407
image 23 object 6	Untransfected	43.95686437	0.892520471
image 23 object 7	Untransfected	45.18431562	0.945479442
image 23 object 8	Untransfected	62.42353182	0.825533797
image 23 object 9	Untransfected	46.31372726	0.714102062
image 23 object 10	Untransfected	61.91764939	0.754636151
image 23 object 11	Untransfected	45.67059006	0.876249892
image 23 object 12	Untransfected	41.16470761	0.975703324
image 23 object 13	Untransfected	39.11764863	0.743508819
image 23 object 14	Untransfected	38.27843298	0.486582519
image 23 object 16	Untransfected	35.7764721	0.913908003
image 23 object 17	Untransfected	27.03137379	0.87865953
image 23 object 18	Untransfected	25.72941287	0.86176615
image 23 object 19	Untransfected	35.17255044	0.616722212
image 23 object 20	Untransfected	36.41176609	0.487322205
image 23 object 21	Untransfected	64.25882585	0.73175726
image 23 object 22	Untransfected	55.45490415	0.839029871
image 23 object 23	Untransfected	34.98431506	0.752691657
image 23 object 24	Untransfected	46.54902144	0.67242929
image 23 object 25	Untransfected	26.10588349	0.983044263
image 23 object 26	Untransfected	38.4705896	0.572434699
image 23 object 27	Untransfected	53.92941373	0.954545392
image 23 object 28	Untransfected	72.66666939	0.842937183
image 23 object 29	Untransfected	30.34117771	0.927364262
image 23 object 30	Untransfected	34.11372679	0.876472099
image 23 object 31	Untransfected	45.99608023	0.889644946
image 23 object 32	Untransfected	26.71372669	0.915244189
image 23 object 33	Untransfected	70.43529673	0.822590978
image 23 object 34	Untransfected	26.8156873	0.942034133
image 23 object 35	Untransfected	30.05490312	0.893870401
image 23 object 36	Untransfected	20.15686366	0.949362702
image 23 object 37	Untransfected	32.77647189	0.813498338
image 23 object 38	Untransfected	37.38431529	0.941225519
image 23 object 39	Untransfected	37.32941334	0.803861662
image 23 object 40	Untransfected	35.63529564	0.918909369
image 23 object 41	Untransfected	31.50588368	1.017278384
image 23 object 42	Untransfected	34.45098183	0.813539355
image 23 object 43	Untransfected	38.27058985	0.825723054
image 23 object 44	Untransfected	31.80784451	0.956486603
image 23 object 45	Untransfected	33.67058955	0.757286887
image 23 object 46	Untransfected	39.98431536	0.813610368
image 24 object 1	Untransfected	37.57647214	0.771052567
image 24 object 2	Untransfected	46.27059011	0.841538204
image 24 object 4	Untransfected	14.29019668	0.800887093
image 24 object 5	Untransfected	16.54117714	0.973375296
image 24 object 6	Untransfected	55.54510017	0.558013928
image 24 object 8	Untransfected	53.74117852	0.901369185
image 24 object 9	Untransfected	44.1098056	0.915060972
image 24 object 10	Untransfected	59.01960996	0.695448496
image 24 object 11	Untransfected	56.03529624	0.904034644
image 24 object 13	Untransfected	32.46666787	0.897832806
image 24 object 14	Untransfected	34.34117772	0.887515877
image 24 object 15	Untransfected	69.63529681	0.472958652
image 24 object 16	Untransfected	40.05490353	0.586452008
image 24 object 17	Untransfected	21.71764793	0.753477854
image 24 object 18	Untransfected	38.71764865	0.84761539
image 24 object 19	Untransfected	43.70980575	0.77634002
image 24 object 20	Untransfected	33.91764839	0.68379311
image 24 object 21	Untransfected	35.32549166	0.810891196
image 24 object 22	Untransfected	43.65882517	0.909789611
image 24 object 23	Untransfected	76.7686303	0.683589052
image 24 object 24	Untransfected	60.4901984	0.624432255
image 24 object 26	Untransfected	32.43529545	0.913946363
image 24 object 27	Untransfected	34.98039346	0.819832219
image 24 object 28	Untransfected	42.59608002	0.89410903
image 24 object 29	Untransfected	22.75294207	0.616584689
image 24 object 30	Untransfected	69.81176733	0.48373236
image 24 object 31	Untransfected	61.79608058	0.910331527
image 24 object 32	Untransfected	51.52941374	0.83837765
image 24 object 33	Untransfected	30.1450992	0.79045802
image 24 object 34	Untransfected	43.78823706	0.726637859
image 24 object 35	Untransfected	33.70980527	0.761244796
image 24 object 36	Untransfected	36.04706023	0.909642047
image 24 object 37	Untransfected	39.16470751	0.772290247
image 24 object 38	Untransfected	36.74509944	0.931251071
image 24 object 39	Untransfected	30.8352953	0.748717928
image 25 object 1	Untransfected	30.65098164	0.910862386
image 25 object 2	Untransfected	53.12549231	0.787176303
image 25 object 3	Untransfected	35.07843274	0.817780925
image 25 object 4	Untransfected	27.57255021	0.803902038
image 25 object 5	Untransfected	15.39215752	0.858877233
image 25 object 6	Untransfected	38.68235436	0.78821609
image 25 object 7	Untransfected	30.1098052	0.750645874
image 25 object 8	Untransfected	35.12941307	0.801428458
image 25 object 9	Untransfected	56.97647275	0.729500009
image 25 object 10	Untransfected	30.29411897	0.731206126
image 25 object 11	Untransfected	37.87451127	0.800241447
image 25 object 12	Untransfected	39.93333483	0.919847486
image 25 object 13	Untransfected	28.65882469	0.894139936
image 25 object 14	Untransfected	18.80392238	0.936985383
image 25 object 16	Untransfected	42.16078591	0.954165644
image 25 object 17	Untransfected	52.80000201	0.946078723
image 25 object 18	Untransfected	14.74902022	0.949910815
image 25 object 19	Untransfected	20.21568706	0.872227549
image 25 object 21	Untransfected	67.3058848	0.878561796
image 25 object 22	Untransfected	23.76470679	0.915733908
image 25 object 23	Untransfected	18.52941256	0.945021719
image 25 object 24	Untransfected	73.29019879	0.791574256
image 25 object 25	Untransfected	31.89411896	0.86669284
image 25 object 26	Untransfected	20.13725575	0.805895863
image 25 object 27	Untransfected	45.61176658	0.64941408
image 25 object 28	Untransfected	31.76078552	0.62180166
image 25 object 29	Untransfected	37.51764867	0.861371926
image 25 object 31	Untransfected	36.48235432	0.921389041
image 25 object 32	Untransfected	56.96078651	0.907399549
image 25 object 33	Untransfected	43.80784491	0.829749793
image 25 object 34	Untransfected	31.7098052	0.800233308
image 25 object 35	Untransfected	25.44313835	0.93425826
image 25 object 36	Untransfected	36.23137401	0.483770056
image 25 object 38	Untransfected	20.91372648	0.873289569
image 25 object 39	Untransfected	27.03921686	0.940246145
image 25 object 40	Untransfected	29.22745222	0.966686757
image 26 object 1	Untransfected	9.988235824	0.517661994
image 26 object 2	Untransfected	30.87451104	0.849677285
image 26 object 3	Untransfected	44.59608029	0.736064137
image 26 object 4	Untransfected	33.32156991	0.958416639
image 26 object 5	Untransfected	29.98039337	0.788508857
image 26 object 6	Untransfected	48.28627644	0.897811822
image 26 object 7	Untransfected	45.07451163	0.787408008
image 26 object 8	Untransfected	32.36470727	0.939773522
image 26 object 9	Untransfected	33.92941318	0.843910018
image 26 object 10	Untransfected	30.44706015	0.856854642
image 26 object 11	Untransfected	31.67451113	0.683351084
image 26 object 12	Untransfected	35.54117797	0.665305829
image 26 object 13	Untransfected	25.8745108	0.884067078
image 26 object 14	Untransfected	39.25882493	0.709220566
image 26 object 15	Untransfected	42.94509987	0.845456756
image 26 object 16	Untransfected	23.83137353	0.888274416
image 26 object 17	Untransfected	53.32941394	0.915242296
image 26 object 18	Untransfected	36.6431386	0.77928354
image 26 object 19	Untransfected	68.96863	0.590722398
image 26 object 20	Untransfected	39.96470751	0.938004697
image 26 object 21	Untransfected	38.81960936	0.853894144
image 26 object 22	Untransfected	49.91372752	0.802929197
image 26 object 23	Untransfected	31.3176483	0.857815695
image 26 object 24	Untransfected	38.51764859	0.725753326
image 26 object 25	Untransfected	57.88235521	0.816804437
image 26 object 26	Untransfected	31.58823649	0.703134043
image 26 object 27	Untransfected	43.97647242	0.812808254
image 26 object 29	Untransfected	39.14509955	0.722366421
image 26 object 30	Untransfected	21.56470682	0.904484563
image 26 object 31	Untransfected	36.82353072	0.928296141
image 26 object 32	Untransfected	13.26666725	0.648081319
image 26 object 33	Untransfected	33.05098183	0.61741419
image 26 object 34	Untransfected	41.45490364	0.800207618
image 26 object 35	Untransfected	31.78431506	0.872570535
image 26 object 36	Untransfected	35.32549169	0.956699601
image 26 object 37	Untransfected	28.44313843	0.747085104
image 26 object 38	Untransfected	46.72941351	0.479600206
image 26 object 39	Untransfected	27.98431484	0.829264947
image 26 object 40	Untransfected	19.207844	0.933423271
image 26 object 41	Untransfected	42.99608005	0.825944868
image 26 object 42	Untransfected	25.08627559	0.977807975
image 26 object 43	Untransfected	20.81568711	0.741441067
image 26 object 44	Untransfected	30.29804038	0.732387843
image 27 object 1	Transfected	311.2627539	0.308649884
image 27 object 2	Transfected	670.3725686	0.589932258
image 27 object 3	Transfected	156.6117692	0.325873639
image 27 object 4	Transfected	120.3215722	0.849163256
image 27 object 5	Transfected	308.4745187	0.33148937
image 27 object 6	Transfected	267.0549095	0.424535079
image 27 object 7	Transfected	116.5921602	0.576175328
image 27 object 8	Transfected	584.7294276	0.518465642
image 27 object 9	Transfected	401.0588347	0.557807251
image 27 object 10	Transfected	535.8509952	0.610065129
image 27 object 11	Transfected	272.4941255	0.558953937
image 28 object 1	Transfected	136.0078471	0.468312299
image 28 object 2	Transfected	171.7215735	0.683623639
image 28 object 3	Transfected	368.4745195	0.630739522
image 28 object 4	Transfected	722.0313928	0.556243828
image 28 object 5	Transfected	301.1882437	0.55085828
image 28 object 6	Transfected	75.65882589	0.439818888
image 28 object 7	Transfected	147.5882398	0.447736926
image 29 object 1	Transfected	148.156867	0.341386964
image 29 object 3	Transfected	116.0392191	0.84174868
image 29 object 4	Transfected	336.2666763	0.243092239
image 29 object 5	Transfected	272.552949	0.703073944
image 29 object 6	Transfected	109.0666699	0.727559956
image 29 object 7	Transfected	124.1607879	0.574646303
image 29 object 8	Transfected	648.8000172	0.47957026
image 29 object 9	Transfected	413.0823643	0.535254433
image 29 object 10	Transfected	532.7725642	0.640184395
image 29 object 11	Transfected	183.9333385	0.558519482
image 29 object 12	Transfected	201.0039271	0.861364382
image 30 object 1	Transfected	130.9725529	0.363519423
image 30 object 2	Transfected	270.0235367	0.749907455
image 30 object 3	Transfected	199.4313782	0.883805687
image 30 object 4	Transfected	395.364717	0.64411052
image 30 object 5	Transfected	738.6039421	0.490521251
image 30 object 6	Transfected	1053.352971	0.402469414
image 30 object 7	Transfected	70.6745121	0.804429361
image 30 object 8	Transfected	143.1019649	0.505728374
image 30 object 9	Transfected	214.392163	0.530849073
image 30 object 10	Transfected	142.4078474	0.370103296
image 31 object 1	Transfected	221.3137314	0.626470581
image 31 object 2	Transfected	129.5529453	0.436114068
image 31 object 3	Transfected	145.6039261	0.956996038
image 31 object 5	Transfected	264.7451055	0.696039481
image 31 object 6	Transfected	307.7960871	0.685552966
image 31 object 7	Transfected	153.0902005	0.460678148
image 31 object 8	Transfected	303.5411849	0.375841189
image 31 object 9	Transfected	154.1372593	0.714524003
image 32 object 1	Transfected	166.8902009	0.492449182
image 32 object 2	Transfected	241.9294188	0.237235268
image 32 object 3	Transfected	102.9490226	0.705561887
image 32 object 4	Transfected	156.7921614	0.831555067
image 32 object 5	Transfected	107.6313759	0.449570312
image 32 object 6	Transfected	874.2078671	0.446079157
image 33 object 1	Transfected	306.831381	0.792268489
image 33 object 2	Transfected	305.4823614	0.362424715
image 33 object 4	Transfected	193.9960837	0.386476292
image 33 object 6	Transfected	340.7921666	0.239297792
image 34 object 1	Transfected	355.6705974	0.711074195
image 34 object 2	Transfected	412.5725597	0.773984208
image 34 object 3	Transfected	306.7215774	0.645101635
image 34 object 4	Transfected	203.3451039	0.785107301
image 34 object 5	Transfected	379.8588345	0.361620833
image 34 object 6	Transfected	392.2823637	0.512864099
image 34 object 7	Transfected	157.7607888	0.821902591
image 35 object 1	Transfected	254.2313798	0.495698359
image 35 object 2	Transfected	367.5451087	0.650745495
image 35 object 3	Transfected	265.8235367	0.701406939
image 35 object 4	Transfected	290.7882433	0.571367114
image 35 object 5	Transfected	78.20392401	0.531161898
image 35 object 6	Transfected	283.235302	0.492732135
image 36 object 1	Transfected	115.9529446	0.562812935
image 36 object 2	Transfected	130.854906	0.562468251
image 36 object 4	Transfected	380.741187	0.469825355
image 36 object 5	Transfected	381.3764816	0.643585919
image 36 object 6	Transfected	365.6705987	0.589603664
image 36 object 7	Transfected	538.576486	0.515393355
image 36 object 8	Transfected	289.3215769	0.31865456
image 37 object 1	Transfected	303.0784398	0.608753031
image 37 object 2	Transfected	505.0039353	0.7473218
image 37 object 3	Transfected	137.7607885	0.760164585
image 37 object 4	Transfected	855.7137492	0.840066596
image 37 object 5	Transfected	369.6392257	0.612210036
image 37 object 6	Transfected	90.61568906	0.714362941
image 37 object 7	Transfected	293.9529493	0.591867523
image 37 object 8	Transfected	131.9960826	0.469445511
image 37 object 9	Transfected	371.2470694	0.260708494
image 37 object 10	Transfected	224.3647123	0.593819576
image 37 object 11	Transfected	996.8314008	0.533044183
image 37 object 13	Transfected	392.9058935	0.615971779
image 38 object 1	Transfected	505.188249	0.355522866
image 38 object 2	Transfected	113.6431406	0.540154742
image 38 object 3	Transfected	968.6392403	0.298209989
image 38 object 4	Transfected	145.0862788	0.584083265
image 38 object 5	Transfected	133.5568666	0.806178795
image 38 object 6	Transfected	689.0627639	0.551989123
image 38 object 7	Transfected	89.82745379	0.907030368
image 38 object 8	Transfected	392.8784421	0.653784298
image 38 object 9	Transfected	86.96078691	0.630680806
image 38 object 10	Transfected	778.0784525	0.31038863
image 38 object 11	Transfected	603.8274673	0.665171148
image 38 object 12	Transfected	148.1960826	0.756393742
image 38 object 13	Transfected	68.89019822	0.801461213
image 38 object 15	Transfected	458.4235428	0.697732035
image 38 object 16	Transfected	205.9490255	0.637350539
image 38 object 17	Transfected	659.8274678	0.779958968
