# Supplementary material for: Ki-67 shapes the nucleolus by anchoring chromatin via its amphiphilic properties
Source: EMBO J. 2026 Mar 24;45(9):3156–91. doi: 10.1038/s44318-026-00747-7 (PMC13144362; doi:10.1038/s44318-026-00747-7)
Supplement: Supplementary file 8 — Source data Fig. 4 [file 44318_2026_747_MOESM8_ESM.zip › Figure 4/B/Releative_DNA_levels_in_nucleolar_interior_and_EGFP_Ki67_total_intensity.csv]

parental_nucleus_id	sample	EGFP_Ki67_total_intensity_in_nucleus	relative_DNA_mean_intensity_in_nucleolar_interior_over_nucleoplasm
image 1 object 1	Untransfected	10.6313731	0.430962967
image 1 object 3	Untransfected	24.82745218	0.446969973
image 1 object 4	Untransfected	29.07451122	0.330973079
image 1 object 5	Untransfected	19.46274608	0.21026665
image 1 object 6	Untransfected	20.08627554	0.607665792
image 1 object 7	Untransfected	15.01960861	0.357758539
image 1 object 8	Untransfected	26.32941308	0.218883264
image 1 object 9	Untransfected	12.07058885	0.310785535
image 1 object 10	Untransfected	17.29019692	0.717581301
image 1 object 11	Untransfected	22.97255011	0.611242787
image 1 object 12	Untransfected	21.42745214	0.332855226
image 1 object 13	Untransfected	22.74509919	0.36432143
image 1 object 14	Untransfected	17.59215774	0.70567599
image 1 object 15	Untransfected	24.47058948	0.317350197
image 1 object 16	Untransfected	17.99215776	0.401613883
image 1 object 17	Untransfected	17.58823606	0.290069207
image 1 object 18	Untransfected	18.93333433	0.383087099
image 1 object 19	Untransfected	28.96862883	0.224991437
image 1 object 20	Untransfected	18.29804016	0.397308829
image 1 object 21	Untransfected	23.51764823	0.351419593
image 1 object 23	Untransfected	22.32941285	0.254839159
image 1 object 24	Untransfected	22.13725598	0.655015625
image 1 object 25	Untransfected	13.07058893	0.22551014
image 1 object 26	Untransfected	10.21568681	0.486426309
image 1 object 27	Untransfected	18.14902053	0.205911491
image 1 object 28	Untransfected	10.50196131	0.223399626
image 2 object 1	Untransfected	23.25882469	0.317453023
image 2 object 2	Untransfected	19.91764804	0.375702333
image 2 object 3	Untransfected	25.65098157	0.257254214
image 2 object 4	Untransfected	16.01960866	0.36616757
image 2 object 5	Untransfected	32.81960943	0.34847857
image 2 object 6	Untransfected	20.10196187	0.292294984
image 2 object 8	Untransfected	26.45882489	0.370240663
image 2 object 9	Untransfected	15.6862753	0.194298095
image 2 object 10	Untransfected	15.03137331	0.264599586
image 2 object 12	Untransfected	12.9725497	0.254344456
image 2 object 13	Untransfected	17.22353032	0.239631022
image 2 object 14	Untransfected	14.86274592	0.319293109
image 2 object 15	Untransfected	23.85882473	0.39469673
image 2 object 16	Untransfected	28.8000014	0.486999044
image 2 object 17	Untransfected	20.7803932	0.270655703
image 2 object 18	Untransfected	15.51764788	0.568702153
image 2 object 19	Untransfected	8.984314208	0.120577751
image 2 object 20	Untransfected	24.20784438	0.515484599
image 2 object 21	Untransfected	22.80784428	0.380235339
image 2 object 22	Untransfected	20.24313829	0.250781222
image 2 object 23	Untransfected	24.43529534	0.528787471
image 2 object 24	Untransfected	24.79607962	0.471294233
image 2 object 26	Untransfected	20.96078523	0.668690682
image 3 object 1	Untransfected	14.66666746	0.491251409
image 3 object 4	Untransfected	19.88627544	0.475112955
image 3 object 6	Untransfected	24.11764823	0.335205785
image 3 object 7	Untransfected	20.0901971	0.451961434
image 3 object 8	Untransfected	11.68235356	0.290023785
image 3 object 9	Untransfected	26.82745231	0.393753228
image 3 object 10	Untransfected	17.01568712	0.362465005
image 3 object 11	Untransfected	20.38039323	0.310420614
image 3 object 12	Untransfected	21.18039318	0.376815661
image 3 object 13	Untransfected	11.49411825	0.493406358
image 3 object 15	Untransfected	14.01960854	0.311489633
image 3 object 16	Untransfected	31.11372705	0.510166439
image 3 object 18	Untransfected	11.12941238	0.399090309
image 3 object 19	Untransfected	26.20000125	0.383253412
image 3 object 20	Untransfected	18.84705983	0.583257767
image 3 object 21	Untransfected	28.18431516	0.462731102
image 3 object 22	Untransfected	14.74509887	0.22519858
image 3 object 23	Untransfected	13.87843216	0.203270947
image 3 object 24	Untransfected	22.72156978	0.595217698
image 3 object 25	Untransfected	37.77255078	0.484997122
image 3 object 26	Untransfected	15.67843226	0.999766696
image 3 object 27	Untransfected	36.02745269	0.45873205
image 3 object 28	Untransfected	18.11372648	0.647673068
image 3 object 33	Untransfected	22.70196189	0.470276155
image 4 object 1	Untransfected	19.05490303	0.584774992
image 4 object 2	Untransfected	21.44705994	0.341396563
image 4 object 3	Untransfected	11.98823592	0.458149083
image 4 object 4	Untransfected	22.56078549	0.46136443
image 4 object 5	Untransfected	20.27843239	0.324421974
image 4 object 6	Untransfected	24.7529424	0.330625838
image 4 object 7	Untransfected	25.37647187	0.367348603
image 4 object 8	Untransfected	16.34902047	0.484595863
image 4 object 9	Untransfected	19.95294223	0.420821006
image 4 object 10	Untransfected	26.54509946	0.40129313
image 4 object 11	Untransfected	8.760784824	0.335049971
image 4 object 12	Untransfected	13.08235362	0.732789917
image 4 object 13	Untransfected	19.69411857	0.402349976
image 4 object 14	Untransfected	29.0823544	0.458817522
image 4 object 15	Untransfected	22.78431488	0.58160156
image 4 object 16	Untransfected	18.44313822	0.4632309
image 4 object 17	Untransfected	20.86274617	0.449861427
image 4 object 18	Untransfected	25.90980522	0.425337662
image 4 object 19	Untransfected	8.3960789	0.305851788
image 4 object 21	Untransfected	23.76862866	0.294111031
image 4 object 22	Untransfected	14.17647127	0.251387864
image 4 object 23	Untransfected	22.6235306	0.461868412
image 4 object 24	Untransfected	15.69019686	0.828938131
image 4 object 25	Untransfected	11.89411822	0.401556439
image 4 object 26	Untransfected	12.37647126	0.778460484
image 4 object 27	Untransfected	13.46666736	0.236690989
image 5 object 1	Untransfected	20.66274622	0.482943025
image 5 object 2	Untransfected	21.94509919	0.343282411
image 5 object 3	Untransfected	24.38823654	0.352210049
image 5 object 4	Untransfected	22.70980512	0.511116301
image 5 object 6	Untransfected	14.05098118	0.457645868
image 5 object 7	Untransfected	24.53333466	0.582506051
image 5 object 8	Untransfected	18.63921667	0.396015691
image 5 object 9	Untransfected	18.53333427	0.31317105
image 5 object 10	Untransfected	21.37647176	0.498606896
image 5 object 11	Untransfected	28.29804059	0.453003181
image 5 object 13	Untransfected	22.94902086	0.490806991
image 5 object 14	Untransfected	14.58039296	1.122018053
image 5 object 15	Untransfected	19.05882457	0.762678124
image 6 object 1	Untransfected	15.08235375	1.29654232
image 6 object 2	Untransfected	19.41960883	0.425232814
image 6 object 3	Untransfected	26.97647197	0.332292169
image 6 object 4	Untransfected	20.38039317	0.24732387
image 6 object 5	Untransfected	28.26274655	0.3774323
image 6 object 6	Untransfected	30.83137402	0.283637131
image 6 object 7	Untransfected	5.878431713	0.36377178
image 6 object 8	Untransfected	23.94117764	0.401431076
image 6 object 9	Untransfected	23.78039336	0.353662237
image 6 object 10	Untransfected	25.70588361	0.489133874
image 6 object 11	Untransfected	20.75294228	0.63084718
image 6 object 12	Untransfected	33.80784471	0.32340183
image 6 object 13	Untransfected	24.39215802	0.53166327
image 6 object 14	Untransfected	29.36862884	0.358396944
image 6 object 15	Untransfected	17.43921657	0.664417462
image 6 object 16	Untransfected	31.13725647	0.409578673
image 6 object 17	Untransfected	32.63529569	0.359846236
image 6 object 18	Untransfected	17.68235392	0.355733754
image 6 object 19	Untransfected	18.76470682	0.198132503
image 6 object 20	Untransfected	20.90196174	0.48223107
image 6 object 22	Untransfected	22.85490305	0.229013054
image 6 object 23	Untransfected	20.33333439	0.166410971
image 6 object 24	Untransfected	33.66666831	0.28065347
image 6 object 25	Untransfected	30.09019753	0.510899885
image 6 object 26	Untransfected	18.53725572	0.363182236
image 6 object 27	Untransfected	16.87058909	0.346401594
image 6 object 28	Untransfected	20.58823626	0.442518053
image 6 object 30	Untransfected	26.15294248	0.254639801
image 6 object 32	Untransfected	20.95686375	0.541689683
image 6 object 33	Untransfected	24.30196205	0.28441256
image 6 object 34	Untransfected	18.45490287	0.378924461
image 6 object 35	Untransfected	18.82353033	0.478329743
image 6 object 36	Untransfected	18.5725499	0.542364045
image 7 object 1	Untransfected	17.29411858	0.186704023
image 7 object 3	Untransfected	15.97647142	0.607966422
image 7 object 4	Untransfected	32.46274669	0.381559969
image 7 object 5	Untransfected	17.6666675	0.47965978
image 7 object 6	Untransfected	15.3058832	0.196154704
image 7 object 7	Untransfected	17.81960877	0.591395323
image 7 object 8	Untransfected	15.5607851	0.305336434
image 7 object 9	Untransfected	14.4588243	0.427629483
image 7 object 10	Untransfected	10.650981	0.277421988
image 7 object 11	Untransfected	20.14902063	0.46286896
image 7 object 12	Untransfected	27.38823666	0.491684687
image 7 object 13	Untransfected	20.84705988	0.200833373
image 7 object 14	Untransfected	18.83921672	0.279549023
image 7 object 15	Untransfected	26.3686288	0.292034777
image 7 object 16	Untransfected	15.00784396	0.526284406
image 7 object 17	Untransfected	21.52941286	0.214373851
image 7 object 18	Untransfected	19.20000105	0.396754001
image 7 object 21	Untransfected	18.76862846	0.278361086
image 7 object 22	Untransfected	22.27451084	0.607406693
image 7 object 23	Untransfected	20.29804029	0.31496627
image 7 object 24	Untransfected	33.29411933	0.504569074
image 7 object 25	Untransfected	29.36470738	0.535765103
image 7 object 26	Untransfected	27.81568768	0.4478712
image 7 object 27	Untransfected	21.76078545	0.350651279
image 7 object 28	Untransfected	22.42745205	0.46979226
image 7 object 30	Untransfected	11.74509865	0.895090005
image 7 object 31	Untransfected	21.06274622	0.386772152
image 7 object 32	Untransfected	12.66274584	0.288344585
image 7 object 33	Untransfected	12.57254971	0.457474302
image 7 object 34	Untransfected	22.44706004	0.298050383
image 7 object 35	Untransfected	19.10196178	0.397901204
image 7 object 37	Untransfected	16.51372638	0.401573753
image 8 object 1	Untransfected	19.44313821	0.569654558
image 8 object 3	Untransfected	19.72941275	0.352410627
image 8 object 4	Untransfected	17.77254993	0.249066749
image 8 object 5	Untransfected	16.83529499	0.497870468
image 8 object 6	Untransfected	20.96470689	0.422249301
image 8 object 7	Untransfected	19.0235303	0.4426911
image 8 object 8	Untransfected	18.27058915	0.25088169
image 8 object 9	Untransfected	15.71372629	0.317230227
image 8 object 10	Untransfected	25.43921692	0.327039489
image 8 object 11	Untransfected	22.03137368	0.464622098
image 8 object 12	Untransfected	15.22745175	0.312805006
image 8 object 13	Untransfected	10.94902024	0.243468481
image 8 object 14	Untransfected	22.24705997	0.341087193
image 8 object 15	Untransfected	27.65882489	0.456164351
image 8 object 16	Untransfected	28.09411902	0.379259939
image 8 object 17	Untransfected	14.28235363	0.422262109
image 8 object 18	Untransfected	8.91764755	0.213125792
image 8 object 19	Untransfected	35.14117819	0.268825518
image 8 object 20	Untransfected	14.98431444	0.338606447
image 8 object 21	Untransfected	16.63529499	0.287476439
image 8 object 23	Untransfected	10.66274563	0.455315897
image 8 object 24	Untransfected	16.43137345	0.219637959
image 8 object 25	Untransfected	24.91764834	0.444582283
image 8 object 26	Untransfected	17.63529499	0.47478359
image 8 object 27	Untransfected	31.96862901	0.327736699
image 8 object 28	Untransfected	16.38823619	0.737570054
image 8 object 29	Untransfected	23.64706002	0.241848747
image 8 object 30	Untransfected	15.35686356	0.160277036
image 8 object 32	Untransfected	26.04313853	0.184776274
image 8 object 34	Untransfected	16.0156871	0.361693185
image 8 object 35	Untransfected	22.94509924	0.305448943
image 8 object 36	Untransfected	25.1372562	0.250456259
image 9 object 2	Untransfected	13.90196153	0.203800955
image 9 object 3	Untransfected	27.35294247	0.386267143
image 9 object 4	Untransfected	15.86666752	0.212888382
image 9 object 5	Untransfected	28.39607982	0.284781189
image 9 object 6	Untransfected	25.0705895	0.483077517
image 9 object 7	Untransfected	15.90980472	0.348421639
image 9 object 8	Untransfected	16.7333342	0.699763031
image 9 object 9	Untransfected	20.0941187	0.527550557
image 9 object 10	Untransfected	21.57647172	0.296253946
image 9 object 12	Untransfected	20.34902061	0.379177601
image 9 object 13	Untransfected	14.18039291	0.276759293
image 9 object 14	Untransfected	16.39215771	0.309003138
image 9 object 15	Untransfected	28.72157007	0.31581707
image 9 object 16	Untransfected	22.45490313	0.661837443
image 9 object 17	Untransfected	18.42353038	0.259605448
image 9 object 18	Untransfected	20.09019713	0.285319235
image 9 object 19	Untransfected	25.35294248	0.303271587
image 9 object 20	Untransfected	24.10588353	0.341695213
image 9 object 21	Untransfected	25.84313851	0.281556164
image 9 object 22	Untransfected	18.08235383	0.597088551
image 9 object 23	Untransfected	12.88235362	0.936333626
image 9 object 24	Untransfected	14.34117719	0.353864929
image 9 object 25	Untransfected	8.098039678	0.485424794
image 9 object 26	Untransfected	19.40392253	0.683787143
image 9 object 27	Untransfected	25.65098167	0.289708185
image 9 object 28	Untransfected	25.28627572	0.467083554
image 9 object 29	Untransfected	23.38039333	0.203286745
image 9 object 30	Untransfected	12.52941243	0.884243214
image 9 object 31	Untransfected	10.98039278	1.205287341
image 9 object 32	Untransfected	18.58039311	0.610598943
image 9 object 33	Untransfected	17.21176548	0.415405005
image 9 object 34	Untransfected	17.21176558	0.502886301
image 9 object 35	Untransfected	20.67843235	0.504714449
image 9 object 36	Untransfected	8.72156909	0.441433643
image 9 object 37	Untransfected	14.67843215	0.654346712
image 9 object 38	Untransfected	22.1843148	0.523253194
image 9 object 39	Untransfected	21.74902065	0.553436567
image 9 object 40	Untransfected	13.2745105	0.366864121
image 9 object 41	Untransfected	21.16470697	0.262674284
image 9 object 42	Untransfected	21.80392266	0.401741902
image 9 object 43	Untransfected	21.60784427	0.339334045
image 10 object 1	Untransfected	29.59607993	0.315803014
image 10 object 2	Untransfected	12.26274574	0.262182524
image 10 object 3	Untransfected	28.45098186	0.575552376
image 10 object 4	Untransfected	20.6862756	0.580765599
image 10 object 5	Untransfected	20.81568736	0.262762693
image 10 object 6	Untransfected	13.3647066	0.52358822
image 10 object 7	Untransfected	23.32941295	0.546727986
image 10 object 8	Untransfected	24.07451101	0.443039386
image 10 object 9	Untransfected	28.46666816	0.423804119
image 10 object 10	Untransfected	17.18039302	0.476019797
image 10 object 11	Untransfected	13.76470656	0.175038983
image 10 object 12	Untransfected	19.8392167	0.285108047
image 10 object 13	Untransfected	21.06274618	0.285852364
image 10 object 14	Untransfected	25.7803934	0.332309678
image 10 object 15	Untransfected	22.08235404	0.411934018
image 10 object 16	Untransfected	18.19215782	0.396001065
image 10 object 17	Untransfected	14.13725569	0.375595629
image 10 object 18	Untransfected	19.43529509	0.495331969
image 11 object 1	Transfected	54.95686467	1.206972873
image 11 object 2	Transfected	77.80392447	1.0555196
image 11 object 3	Transfected	57.34510001	1.545505917
image 11 object 4	Transfected	58.21568849	0.469967286
image 11 object 5	Transfected	296.40393	2.644735015
image 11 object 6	Transfected	110.7607878	1.333434267
image 11 object 7	Transfected	133.4666703	0.886850563
image 11 object 8	Transfected	38.57647238	0.524266985
image 11 object 9	Transfected	180.7843182	0.828419544
image 11 object 10	Transfected	113.0862783	1.449145259
image 11 object 11	Transfected	36.41176616	0.712831689
image 11 object 12	Transfected	32.67843265	0.579149734
image 11 object 13	Transfected	76.86666937	1.002878026
image 11 object 14	Transfected	59.60392364	0.785139612
image 11 object 15	Transfected	85.92157156	0.921889029
image 11 object 17	Transfected	124.0784353	1.161951593
image 11 object 18	Transfected	63.74902184	0.938254365
image 11 object 19	Transfected	150.7372595	1.508408955
image 11 object 21	Transfected	101.3215719	1.014177433
image 11 object 22	Transfected	61.32157051	2.220762283
image 11 object 23	Transfected	116.1529449	1.107660346
image 11 object 24	Transfected	157.7960834	1.519557729
image 11 object 25	Transfected	84.27059102	0.977870454
image 11 object 26	Transfected	76.10588512	0.926068925
image 11 object 27	Transfected	66.36078674	1.09738268
image 11 object 28	Transfected	38.04706064	0.680243876
image 11 object 29	Transfected	144.2902006	0.931654396
image 11 object 30	Transfected	101.1451015	0.900714049
image 11 object 31	Transfected	72.62353184	1.168132427
image 11 object 32	Transfected	67.15294328	1.139728883
image 11 object 33	Transfected	29.8901976	0.470964914
image 11 object 34	Transfected	211.5019671	2.014251942
image 11 object 36	Transfected	77.21568912	0.965397449
image 11 object 37	Transfected	57.09804112	1.335089256
image 11 object 38	Transfected	32.56078559	0.695764794
image 11 object 39	Transfected	174.2588285	2.407921509
image 11 object 40	Transfected	42.28627613	0.745009843
image 11 object 41	Transfected	34.16078573	0.56691766
image 12 object 1	Transfected	40.69411928	0.903764179
image 12 object 2	Transfected	36.20392306	0.627349359
image 12 object 3	Transfected	95.08235612	1.440424808
image 12 object 4	Transfected	71.36470846	0.987720226
image 12 object 5	Transfected	47.71372728	1.008277285
image 12 object 6	Transfected	87.92157184	0.880926997
image 12 object 7	Transfected	42.08627615	0.711648434
image 12 object 8	Transfected	58.77647288	0.741605254
image 12 object 9	Transfected	73.98431621	1.169041819
image 12 object 10	Transfected	70.7568653	1.082473307
image 12 object 11	Transfected	58.24706092	1.056960733
image 12 object 12	Transfected	84.94117936	1.119157318
image 12 object 13	Transfected	62.69804159	0.80761671
image 12 object 14	Transfected	260.4156934	1.93035865
image 12 object 15	Transfected	117.6549054	1.584324329
image 12 object 16	Transfected	54.32549229	0.698091587
image 12 object 17	Transfected	86.63137535	1.154797161
image 12 object 18	Transfected	233.5647125	2.03112138
image 12 object 19	Transfected	52.75294321	0.806401104
image 12 object 20	Transfected	886.4157099	2.574825406
image 12 object 21	Transfected	188.8627507	1.581761478
image 12 object 22	Transfected	199.9294173	1.8595013
image 12 object 23	Transfected	54.99608048	0.9397057
image 12 object 24	Transfected	48.91372726	0.726371913
image 12 object 25	Transfected	52.68627642	0.942712291
image 12 object 26	Transfected	53.84313938	1.048136487
image 12 object 27	Transfected	46.07843325	0.499268276
image 13 object 1	Transfected	64.19608067	1.40635675
image 13 object 2	Transfected	79.72157127	1.190827185
image 13 object 3	Transfected	116.6274551	1.197545442
image 13 object 4	Transfected	357.87452	1.514845402
image 13 object 5	Transfected	78.95294388	1.47853465
image 13 object 7	Transfected	42.8156878	0.930211928
image 13 object 8	Transfected	290.4549104	1.550593503
image 13 object 9	Transfected	82.96078693	1.099486322
image 13 object 10	Transfected	54.57647255	1.219799732
image 13 object 11	Transfected	66.15686524	0.798912627
image 13 object 12	Transfected	84.427454	1.010351609
image 13 object 13	Transfected	53.09411965	0.326763612
image 13 object 14	Transfected	330.45099	2.72040697
image 13 object 15	Transfected	143.7607881	0.861198014
image 13 object 16	Transfected	37.30588405	0.591522821
image 13 object 17	Transfected	194.2039263	0.87231067
image 13 object 18	Transfected	37.11372691	0.69349992
image 13 object 19	Transfected	35.62745243	1.014092806
image 13 object 20	Transfected	34.39215817	0.545668527
image 13 object 21	Transfected	75.46666928	1.038614686
image 13 object 22	Transfected	61.22353155	0.825192571
image 13 object 23	Transfected	84.1372578	0.961295958
image 13 object 25	Transfected	53.60392367	1.049275797
image 13 object 26	Transfected	121.5058862	0.69284344
image 13 object 27	Transfected	57.1921588	0.894778652
image 13 object 28	Transfected	149.6352987	1.353745994
image 13 object 30	Transfected	98.58823847	1.003219089
image 13 object 31	Transfected	109.4470624	1.076835886
image 13 object 32	Transfected	146.2392203	1.507339526
image 13 object 33	Transfected	81.34902227	0.934143173
image 13 object 34	Transfected	72.36078696	0.984908561
image 13 object 35	Transfected	64.14510039	1.109721379
image 13 object 36	Transfected	37.96078614	0.65012374
image 13 object 37	Transfected	144.8627497	0.942640908
image 13 object 38	Transfected	93.81176798	0.92608426
image 13 object 39	Transfected	56.72549211	1.084834092
image 13 object 40	Transfected	66.60392372	1.116999692
image 14 object 1	Transfected	39.76470747	0.572168927
image 14 object 2	Transfected	33.20784445	0.910744815
image 14 object 3	Transfected	260.8862817	2.270745005
image 14 object 4	Transfected	78.79215934	1.009513036
image 14 object 5	Transfected	39.37255051	1.173601288
image 14 object 6	Transfected	29.29804036	1.336525629
image 14 object 7	Transfected	84.97647324	1.021404056
image 14 object 8	Transfected	93.47451305	1.169895865
image 14 object 9	Transfected	24.3803933	0.741645858
image 14 object 10	Transfected	95.51765008	0.555671452
image 14 object 11	Transfected	100.8039248	1.171121523
image 14 object 12	Transfected	241.43138	1.89584219
image 14 object 13	Transfected	43.87058981	1.099114315
image 14 object 14	Transfected	36.22745232	0.689777274
image 14 object 15	Transfected	34.75294246	0.665613201
image 14 object 17	Transfected	116.788239	1.748499036
image 14 object 18	Transfected	90.97255209	0.707205052
image 14 object 19	Transfected	140.5176515	1.098622484
image 14 object 20	Transfected	124.7803961	1.668743068
image 14 object 21	Transfected	58.77647256	0.753308828
image 14 object 22	Transfected	109.0784348	1.286491791
image 14 object 23	Transfected	21.16862833	1.056961016
image 14 object 25	Transfected	143.7764746	1.564755511
image 14 object 26	Transfected	41.53333489	1.106003298
image 14 object 27	Transfected	47.88627615	1.019487282
image 14 object 28	Transfected	35.92156999	0.849768408
image 15 object 1	Transfected	30.38823652	0.467596911
image 15 object 3	Transfected	42.92549194	0.946977733
image 15 object 4	Transfected	117.7764743	1.698485089
image 15 object 5	Transfected	25.85490309	0.516734496
image 15 object 6	Transfected	99.84706192	1.210880336
image 15 object 8	Transfected	39.25882523	0.537056514
image 15 object 9	Transfected	28.48235412	0.722390314
image 15 object 10	Transfected	56.43137483	0.787927789
image 15 object 11	Transfected	28.29019733	0.876657585
image 15 object 12	Transfected	29.5647072	0.353349157
image 15 object 13	Transfected	27.30196204	0.482795706
image 15 object 14	Transfected	39.7607859	0.825010514
image 15 object 16	Transfected	38.3725504	1.13037213
image 15 object 17	Transfected	49.36862954	0.964681021
image 15 object 18	Transfected	59.21568824	1.537812838
image 15 object 19	Transfected	74.08627713	0.933541112
image 15 object 20	Transfected	60.20784535	1.209235329
image 15 object 21	Transfected	30.56078548	0.689929996
image 15 object 22	Transfected	139.8902004	1.375244859
image 15 object 23	Transfected	117.6627491	0.958298713
image 15 object 24	Transfected	81.23137539	1.174005876
image 15 object 25	Transfected	26.70588355	0.28437643
image 16 object 1	Transfected	53.3686293	0.996395894
image 16 object 2	Transfected	24.29019702	0.720410871
image 16 object 3	Transfected	64.88627687	1.705472001
image 16 object 4	Transfected	42.56470754	0.660754976
image 16 object 5	Transfected	36.55686409	0.971126124
image 16 object 6	Transfected	65.70588476	1.336369519
image 16 object 7	Transfected	63.89804144	1.273768016
image 16 object 8	Transfected	60.43529615	0.925052294
image 16 object 9	Transfected	17.3450988	1.487459106
image 16 object 10	Transfected	40.30980549	1.113538709
image 16 object 11	Transfected	57.09019822	1.010459336
image 16 object 12	Transfected	131.5294157	1.234994814
image 16 object 13	Transfected	71.43529667	0.727893869
image 16 object 14	Transfected	56.44706089	1.46695466
image 16 object 16	Transfected	168.7215737	1.398962479
image 16 object 17	Transfected	90.56078757	0.752663507
image 16 object 18	Transfected	230.6039284	1.113174225
image 16 object 19	Transfected	62.90588469	0.972576447
image 16 object 20	Transfected	184.0352996	1.636642734
image 16 object 21	Transfected	101.7333367	1.337114487
image 16 object 22	Transfected	30.39607975	0.426024331
image 16 object 23	Transfected	24.40392261	0.399398733
image 17 object 1	Transfected	29.90588363	0.593590279
image 17 object 2	Transfected	35.32157011	0.665976134
image 17 object 3	Transfected	17.21960866	0.406091304
image 17 object 4	Transfected	18.74902053	0.946366366
image 17 object 5	Transfected	83.89804211	1.305193813
image 17 object 6	Transfected	108.6549055	1.44673134
image 17 object 7	Transfected	66.63137497	0.947558455
image 17 object 8	Transfected	59.06666875	1.092168289
image 17 object 9	Transfected	87.34902287	0.766191949
image 17 object 10	Transfected	43.61960951	0.724142694
image 17 object 11	Transfected	53.80392368	0.807284519
image 17 object 12	Transfected	78.80000262	1.177859581
image 17 object 13	Transfected	56.04313929	1.189928105
image 17 object 14	Transfected	52.50588421	0.987412337
image 17 object 15	Transfected	98.04706201	1.479583489
image 17 object 16	Transfected	55.75294334	0.918511403
image 17 object 17	Transfected	285.2313805	1.725711822
image 17 object 18	Transfected	31.81568758	0.434669591
image 17 object 19	Transfected	399.3921681	2.093881634
image 17 object 20	Transfected	118.6941213	1.663425787
image 17 object 21	Transfected	28.00392291	0.732356618
image 17 object 22	Transfected	77.61961034	1.228365028
image 17 object 23	Transfected	201.388241	2.09709411
image 17 object 24	Transfected	47.47059008	0.851485595
image 17 object 25	Transfected	790.5921786	2.195279963
image 17 object 26	Transfected	193.607849	1.983435184
image 17 object 27	Transfected	265.0745169	1.803082214
image 17 object 28	Transfected	45.67843308	1.168517879
image 17 object 30	Transfected	40.62745253	0.995746905
image 17 object 31	Transfected	60.74117882	0.938434896
image 17 object 32	Transfected	44.37255081	0.7074916
image 18 object 1	Transfected	52.14902145	0.885182695
image 18 object 2	Transfected	100.2666696	1.222674332
image 18 object 3	Transfected	78.04314	0.995248633
image 18 object 4	Transfected	24.07451074	0.878183985
image 18 object 5	Transfected	58.94117864	1.388075741
image 18 object 6	Transfected	49.09411944	1.254998736
image 18 object 7	Transfected	198.6274564	2.211679801
image 18 object 8	Transfected	73.67843414	1.132729685
image 18 object 9	Transfected	38.29411908	0.978300801
image 18 object 10	Transfected	33.7058836	0.733480036
image 18 object 11	Transfected	260.1411841	1.81035043
image 18 object 12	Transfected	113.4784349	1.081969588
image 18 object 13	Transfected	25.11764808	0.505963244
image 18 object 14	Transfected	61.76862959	1.516565412
image 18 object 15	Transfected	72.39608094	1.139045684
image 18 object 16	Transfected	155.5019657	1.378720206
image 18 object 17	Transfected	46.73333492	0.820187127
image 18 object 18	Transfected	66.19215928	1.386544583
image 18 object 19	Transfected	92.3921598	1.0736327
image 19 object 1	Transfected	33.77647201	0.741290987
image 19 object 2	Transfected	142.6117689	2.084832416
image 19 object 3	Transfected	37.74509962	0.644028749
image 19 object 4	Transfected	36.1294131	0.834304926
image 19 object 5	Transfected	35.72157008	0.533210419
image 19 object 6	Transfected	28.54902082	0.480617956
image 19 object 7	Transfected	42.31764887	0.676617889
image 19 object 8	Transfected	99.95294431	1.523396444
image 19 object 9	Transfected	40.2941192	0.7002984
image 19 object 10	Transfected	202.7490249	1.101957594
image 19 object 11	Transfected	39.05490359	0.897678196
image 19 object 12	Transfected	18.34902043	0.620048458
image 19 object 13	Transfected	333.8078527	1.714924389
image 19 object 14	Transfected	33.00392289	0.967996648
image 20 object 1	Transfected	93.27451269	2.007470786
image 20 object 2	Transfected	24.02745195	0.497484416
image 20 object 3	Transfected	38.27058977	0.793770918
image 20 object 4	Transfected	116.313729	1.403295329
image 20 object 5	Transfected	38.72157016	0.605115718
image 20 object 7	Transfected	36.16078569	0.800189086
image 20 object 8	Transfected	31.29411904	0.527917771
image 20 object 9	Transfected	155.5529455	1.80797721
image 20 object 10	Transfected	29.65882486	0.732343475
image 20 object 11	Transfected	19.52549106	0.787492868
image 20 object 12	Transfected	33.62353073	0.99509232
image 20 object 13	Transfected	23.80392257	0.913822524
image 20 object 14	Transfected	23.81176585	0.741265226
image 20 object 15	Transfected	33.61176625	0.711728582
image 21 object 1	Untransfected	57.74902191	0.462988239
image 21 object 2	Untransfected	50.92157069	0.412390481
image 21 object 3	Untransfected	34.52941323	0.821490176
image 21 object 4	Untransfected	65.61568875	0.57653531
image 21 object 6	Untransfected	18.30196163	0.332938142
image 21 object 7	Untransfected	41.36470759	0.613460855
image 21 object 8	Untransfected	44.8039234	0.577833485
image 21 object 9	Untransfected	39.84706043	0.642734392
image 21 object 10	Untransfected	14.51764779	0.957146747
image 21 object 11	Untransfected	22.80000102	0.501805902
image 21 object 13	Untransfected	24.02745194	0.449493427
image 21 object 14	Untransfected	38.6196094	0.619248953
image 21 object 15	Untransfected	31.10980512	0.625043985
image 21 object 16	Untransfected	38.8549035	0.432638502
image 21 object 17	Untransfected	41.15686445	0.48370953
image 21 object 18	Untransfected	12.83137313	0.426425106
image 21 object 19	Untransfected	38.06274659	0.576263691
image 21 object 20	Untransfected	38.65882496	0.680931877
image 21 object 21	Untransfected	38.44706031	0.610350176
image 21 object 22	Untransfected	39.91372702	0.570910148
image 21 object 23	Untransfected	46.6745116	0.557625095
image 21 object 24	Untransfected	32.52941305	0.923999702
image 21 object 25	Untransfected	66.87059082	0.520154563
image 21 object 26	Untransfected	34.15686422	0.450605415
image 21 object 27	Untransfected	17.94117722	0.425125932
image 21 object 28	Untransfected	49.27843342	0.578752037
image 21 object 29	Untransfected	56.24313926	0.645149147
image 21 object 30	Untransfected	56.25882581	0.652051298
image 21 object 31	Untransfected	33.33333472	0.555455887
image 21 object 32	Untransfected	36.95294253	0.690509767
image 21 object 33	Untransfected	27.65098158	0.803824629
image 21 object 34	Untransfected	16.03921636	0.549632294
image 21 object 35	Untransfected	28.27843268	0.742279641
image 22 object 1	Untransfected	38.01568776	0.733250613
image 22 object 2	Untransfected	57.63921787	0.506716109
image 22 object 3	Untransfected	45.28627633	0.463998524
image 22 object 4	Untransfected	23.64705987	0.482835719
image 22 object 5	Untransfected	35.85098196	0.558494216
image 22 object 6	Untransfected	38.32549166	0.61795254
image 22 object 7	Untransfected	51.5843158	0.49269544
image 22 object 8	Untransfected	28.04313837	0.661887738
image 22 object 9	Untransfected	56.36862964	0.469372371
image 22 object 10	Untransfected	39.84313871	0.698952906
image 22 object 11	Untransfected	44.05490366	0.702310982
image 22 object 12	Untransfected	32.27843273	0.331240482
image 22 object 13	Untransfected	42.34509968	0.686771554
image 22 object 14	Untransfected	41.5568645	0.428048867
image 22 object 15	Untransfected	49.0274528	0.462318975
image 22 object 16	Untransfected	31.38039341	1.158078326
image 22 object 17	Untransfected	14.65882417	0.764062212
image 22 object 18	Untransfected	33.14117776	0.985231034
image 22 object 19	Untransfected	35.36078563	0.592549773
image 22 object 20	Untransfected	46.32941354	0.526628799
image 22 object 21	Untransfected	45.13333514	0.435594813
image 22 object 22	Untransfected	43.43137412	0.662771106
image 22 object 23	Untransfected	36.57647207	0.595752624
image 22 object 24	Untransfected	49.3647078	0.547782336
image 22 object 25	Untransfected	22.76862839	0.444105687
image 22 object 26	Untransfected	46.8588252	0.601464374
image 22 object 27	Untransfected	42.32549196	0.602894886
image 22 object 28	Untransfected	31.6392169	0.531471911
image 22 object 29	Untransfected	17.98039291	0.977104777
image 22 object 30	Untransfected	40.28235462	0.538846498
image 22 object 31	Untransfected	51.18039418	0.553977932
image 22 object 32	Untransfected	42.44706035	0.702704305
image 22 object 33	Untransfected	30.09411878	0.591265723
image 22 object 34	Untransfected	44.49804106	0.395009687
image 22 object 35	Untransfected	36.99607986	0.556677183
image 22 object 36	Untransfected	40.05490367	0.818513472
image 22 object 37	Untransfected	30.25882484	0.365668073
image 22 object 38	Untransfected	34.88235433	0.544845826
image 22 object 39	Untransfected	44.77647229	0.712525122
image 22 object 40	Untransfected	36.21176605	0.671066797
image 22 object 41	Untransfected	42.0901976	0.652424671
image 22 object 42	Untransfected	38.29411911	0.725869721
image 22 object 43	Untransfected	17.35686357	0.938894488
image 22 object 44	Untransfected	23.41960883	0.458088519
image 22 object 45	Untransfected	24.09411868	0.739760082
image 22 object 46	Untransfected	73.14117914	0.61334759
image 22 object 47	Untransfected	42.90196242	0.404565129
image 22 object 48	Untransfected	30.64313855	1.081148163
image 22 object 49	Untransfected	19.9607852	0.567360041
image 22 object 50	Untransfected	36.61176611	0.518772935
image 22 object 51	Untransfected	44.74902128	0.604524446
image 22 object 52	Untransfected	35.5137268	0.988748545
image 22 object 53	Untransfected	74.44706144	0.765524895
image 22 object 54	Untransfected	19.68627542	0.889106054
image 22 object 55	Untransfected	36.88627593	0.523322992
image 22 object 56	Untransfected	55.85882575	0.587823069
image 22 object 57	Untransfected	26.85882455	0.596444696
image 22 object 59	Untransfected	33.66274636	0.686708977
image 23 object 1	Untransfected	42.4823547	0.851194548
image 23 object 3	Untransfected	35.11764846	0.55353266
image 23 object 4	Untransfected	21.13333424	0.489049667
image 23 object 5	Untransfected	14.23921636	0.545991308
image 23 object 6	Untransfected	43.95686437	0.614829063
image 23 object 7	Untransfected	45.18431562	0.53170337
image 23 object 8	Untransfected	62.42353182	0.516702322
image 23 object 9	Untransfected	46.31372726	0.544550418
image 23 object 10	Untransfected	61.91764939	0.650155242
image 23 object 11	Untransfected	45.67059006	0.56661728
image 23 object 12	Untransfected	41.16470761	0.481539142
image 23 object 13	Untransfected	39.11764863	0.552565997
image 23 object 14	Untransfected	38.27843298	0.967468664
image 23 object 16	Untransfected	35.7764721	0.26619875
image 23 object 17	Untransfected	27.03137379	0.478637864
image 23 object 18	Untransfected	25.72941287	0.499745998
image 23 object 19	Untransfected	35.17255044	0.438420086
image 23 object 20	Untransfected	36.41176609	0.753969054
image 23 object 21	Untransfected	64.25882585	0.408964218
image 23 object 22	Untransfected	55.45490415	0.489282193
image 23 object 23	Untransfected	34.98431506	0.307394524
image 23 object 24	Untransfected	46.54902144	0.585492222
image 23 object 25	Untransfected	26.10588349	0.386153906
image 23 object 26	Untransfected	38.4705896	0.569550935
image 23 object 27	Untransfected	53.92941373	0.638307167
image 23 object 28	Untransfected	72.66666939	0.48843853
image 23 object 29	Untransfected	30.34117771	0.435442616
image 23 object 30	Untransfected	34.11372679	0.497049914
image 23 object 31	Untransfected	45.99608023	0.446924792
image 23 object 32	Untransfected	26.71372669	0.296473308
image 23 object 33	Untransfected	70.43529673	0.494462283
image 23 object 34	Untransfected	26.8156873	0.634163483
image 23 object 35	Untransfected	30.05490312	0.69185141
image 23 object 36	Untransfected	20.15686366	0.611825481
image 23 object 37	Untransfected	32.77647189	0.590499753
image 23 object 38	Untransfected	37.38431529	0.337931104
image 23 object 39	Untransfected	37.32941334	0.521265635
image 23 object 40	Untransfected	35.63529564	0.605127231
image 23 object 41	Untransfected	31.50588368	0.334987846
image 23 object 42	Untransfected	34.45098183	0.585513873
image 23 object 43	Untransfected	38.27058985	0.729338376
image 23 object 44	Untransfected	31.80784451	0.363023407
image 23 object 45	Untransfected	33.67058955	0.322997323
image 23 object 46	Untransfected	39.98431536	0.49156544
image 24 object 1	Untransfected	37.57647214	0.427258383
image 24 object 2	Untransfected	46.27059011	0.486062824
image 24 object 4	Untransfected	14.29019668	0.910258838
image 24 object 5	Untransfected	16.54117714	0.733680217
image 24 object 6	Untransfected	55.54510017	0.575729876
image 24 object 8	Untransfected	53.74117852	0.500599804
image 24 object 9	Untransfected	44.1098056	0.519536551
image 24 object 10	Untransfected	59.01960996	0.580773018
image 24 object 11	Untransfected	56.03529624	0.629601918
image 24 object 13	Untransfected	32.46666787	0.429149492
image 24 object 14	Untransfected	34.34117772	0.619304986
image 24 object 15	Untransfected	69.63529681	0.971940678
image 24 object 16	Untransfected	40.05490353	0.605343797
image 24 object 17	Untransfected	21.71764793	0.531524107
image 24 object 18	Untransfected	38.71764865	0.41669745
image 24 object 19	Untransfected	43.70980575	0.909983603
image 24 object 20	Untransfected	33.91764839	0.757977396
image 24 object 21	Untransfected	35.32549166	0.417431782
image 24 object 22	Untransfected	43.65882517	0.496168535
image 24 object 23	Untransfected	76.7686303	0.445983762
image 24 object 24	Untransfected	60.4901984	0.55947041
image 24 object 26	Untransfected	32.43529545	0.692788498
image 24 object 27	Untransfected	34.98039346	0.924400765
image 24 object 28	Untransfected	42.59608002	1.024640833
image 24 object 29	Untransfected	22.75294207	0.721251684
image 24 object 30	Untransfected	69.81176733	0.647237004
image 24 object 31	Untransfected	61.79608058	0.581572306
image 24 object 32	Untransfected	51.52941374	0.604229013
image 24 object 33	Untransfected	30.1450992	0.556839688
image 24 object 34	Untransfected	43.78823706	0.364585145
image 24 object 35	Untransfected	33.70980527	0.697386951
image 24 object 36	Untransfected	36.04706023	0.561011911
image 24 object 37	Untransfected	39.16470751	0.497206734
image 24 object 38	Untransfected	36.74509944	0.571043938
image 24 object 39	Untransfected	30.8352953	0.814601293
image 25 object 1	Untransfected	30.65098164	0.542952341
image 25 object 2	Untransfected	53.12549231	0.484377757
image 25 object 3	Untransfected	35.07843274	0.54918299
image 25 object 4	Untransfected	27.57255021	0.450522656
image 25 object 5	Untransfected	15.39215752	0.436367781
image 25 object 6	Untransfected	38.68235436	0.501758082
image 25 object 7	Untransfected	30.1098052	0.485945134
image 25 object 8	Untransfected	35.12941307	0.617563682
image 25 object 9	Untransfected	56.97647275	0.514257929
image 25 object 10	Untransfected	30.29411897	0.910224446
image 25 object 11	Untransfected	37.87451127	0.724341549
image 25 object 12	Untransfected	39.93333483	0.498862703
image 25 object 13	Untransfected	28.65882469	0.515477476
image 25 object 14	Untransfected	18.80392238	0.432865006
image 25 object 16	Untransfected	42.16078591	0.563153946
image 25 object 17	Untransfected	52.80000201	0.419243232
image 25 object 18	Untransfected	14.74902022	0.315207015
image 25 object 19	Untransfected	20.21568706	0.298485549
image 25 object 21	Untransfected	67.3058848	0.546604314
image 25 object 22	Untransfected	23.76470679	0.37971738
image 25 object 23	Untransfected	18.52941256	0.467383632
image 25 object 24	Untransfected	73.29019879	0.618097566
image 25 object 25	Untransfected	31.89411896	0.418166846
image 25 object 26	Untransfected	20.13725575	0.475362374
image 25 object 27	Untransfected	45.61176658	1.046460313
image 25 object 28	Untransfected	31.76078552	0.678762725
image 25 object 29	Untransfected	37.51764867	0.353608749
image 25 object 31	Untransfected	36.48235432	0.548892131
image 25 object 32	Untransfected	56.96078651	0.564711857
image 25 object 33	Untransfected	43.80784491	0.341824416
image 25 object 34	Untransfected	31.7098052	0.523873661
image 25 object 35	Untransfected	25.44313835	0.648657124
image 25 object 36	Untransfected	36.23137401	0.486697329
image 25 object 38	Untransfected	20.91372648	0.891669902
image 25 object 39	Untransfected	27.03921686	0.44502208
image 25 object 40	Untransfected	29.22745222	0.551406542
image 26 object 1	Untransfected	9.988235824	1.090824109
image 26 object 2	Untransfected	30.87451104	0.717420916
image 26 object 3	Untransfected	44.59608029	0.574604403
image 26 object 4	Untransfected	33.32156991	0.732774081
image 26 object 5	Untransfected	29.98039337	0.439248801
image 26 object 6	Untransfected	48.28627644	0.400664649
image 26 object 7	Untransfected	45.07451163	0.734955092
image 26 object 8	Untransfected	32.36470727	0.440530909
image 26 object 9	Untransfected	33.92941318	0.823037718
image 26 object 10	Untransfected	30.44706015	0.39931229
image 26 object 11	Untransfected	31.67451113	0.546474535
image 26 object 12	Untransfected	35.54117797	0.588064741
image 26 object 13	Untransfected	25.8745108	0.540361047
image 26 object 14	Untransfected	39.25882493	0.597744552
image 26 object 15	Untransfected	42.94509987	0.938921763
image 26 object 16	Untransfected	23.83137353	0.614246791
image 26 object 17	Untransfected	53.32941394	0.522957147
image 26 object 18	Untransfected	36.6431386	0.597995767
image 26 object 19	Untransfected	68.96863	0.460257437
image 26 object 20	Untransfected	39.96470751	0.574941879
image 26 object 21	Untransfected	38.81960936	0.530979871
image 26 object 22	Untransfected	49.91372752	0.670917531
image 26 object 23	Untransfected	31.3176483	0.492295232
image 26 object 24	Untransfected	38.51764859	0.690917036
image 26 object 25	Untransfected	57.88235521	0.707045219
image 26 object 26	Untransfected	31.58823649	0.483400834
image 26 object 27	Untransfected	43.97647242	0.397501726
image 26 object 29	Untransfected	39.14509955	0.488096839
image 26 object 30	Untransfected	21.56470682	0.416459257
image 26 object 31	Untransfected	36.82353072	0.536232495
image 26 object 32	Untransfected	13.26666725	1.12563624
image 26 object 33	Untransfected	33.05098183	0.850515197
image 26 object 34	Untransfected	41.45490364	0.479892371
image 26 object 35	Untransfected	31.78431506	0.78906588
image 26 object 36	Untransfected	35.32549169	0.60461989
image 26 object 37	Untransfected	28.44313843	0.93501625
image 26 object 38	Untransfected	46.72941351	0.749693618
image 26 object 39	Untransfected	27.98431484	0.601774005
image 26 object 40	Untransfected	19.207844	0.433683399
image 26 object 41	Untransfected	42.99608005	0.803918847
image 26 object 42	Untransfected	25.08627559	0.527769264
image 26 object 43	Untransfected	20.81568711	0.491437853
image 26 object 44	Untransfected	30.29804038	0.735130129
image 27 object 1	Transfected	311.2627539	1.42925045
image 27 object 2	Transfected	670.3725686	3.521392327
image 27 object 3	Transfected	156.6117692	1.563180292
image 27 object 4	Transfected	120.3215722	1.374120332
image 27 object 5	Transfected	308.4745187	1.792804551
image 27 object 6	Transfected	267.0549095	1.600708383
image 27 object 7	Transfected	116.5921602	1.18746546
image 27 object 8	Transfected	584.7294276	2.357637163
image 27 object 9	Transfected	401.0588347	2.148695936
image 27 object 10	Transfected	535.8509952	2.750085209
image 27 object 11	Transfected	272.4941255	2.154248787
image 28 object 1	Transfected	136.0078471	1.274727623
image 28 object 2	Transfected	171.7215735	1.487872172
image 28 object 3	Transfected	368.4745195	2.077635345
image 28 object 4	Transfected	722.0313928	2.795581644
image 28 object 5	Transfected	301.1882437	1.432506359
image 28 object 6	Transfected	75.65882589	1.19777356
image 28 object 7	Transfected	147.5882398	1.032978834
image 29 object 1	Transfected	148.156867	1.522391626
image 29 object 3	Transfected	116.0392191	1.359716528
image 29 object 4	Transfected	336.2666763	1.838368136
image 29 object 5	Transfected	272.552949	1.577224824
image 29 object 6	Transfected	109.0666699	2.019536613
image 29 object 7	Transfected	124.1607879	1.253705817
image 29 object 8	Transfected	648.8000172	2.386957239
image 29 object 9	Transfected	413.0823643	1.941747076
image 29 object 10	Transfected	532.7725642	2.731913842
image 29 object 11	Transfected	183.9333385	1.275355989
image 29 object 12	Transfected	201.0039271	1.336217425
image 30 object 1	Transfected	130.9725529	1.460378678
image 30 object 2	Transfected	270.0235367	1.101652029
image 30 object 3	Transfected	199.4313782	1.903529209
image 30 object 4	Transfected	395.364717	1.61048508
image 30 object 5	Transfected	738.6039421	2.548497289
image 30 object 6	Transfected	1053.352971	3.44344432
image 30 object 7	Transfected	70.6745121	0.887525151
image 30 object 8	Transfected	143.1019649	1.712580596
image 30 object 9	Transfected	214.392163	1.558575666
image 30 object 10	Transfected	142.4078474	1.594154799
image 31 object 1	Transfected	221.3137314	1.528937267
image 31 object 2	Transfected	129.5529453	1.070273635
image 31 object 3	Transfected	145.6039261	0.863518089
image 31 object 5	Transfected	264.7451055	1.464118456
image 31 object 6	Transfected	307.7960871	1.670363876
image 31 object 7	Transfected	153.0902005	1.190595796
image 31 object 8	Transfected	303.5411849	1.820261072
image 31 object 9	Transfected	154.1372593	1.324204646
image 32 object 1	Transfected	166.8902009	1.13225867
image 32 object 2	Transfected	241.9294188	1.541052933
image 32 object 3	Transfected	102.9490226	0.71418579
image 32 object 4	Transfected	156.7921614	1.463647597
image 32 object 5	Transfected	107.6313759	1.386477554
image 32 object 6	Transfected	874.2078671	2.814473961
image 33 object 1	Transfected	306.831381	2.629922591
image 33 object 2	Transfected	305.4823614	1.699596289
image 33 object 4	Transfected	193.9960837	1.702524748
image 33 object 6	Transfected	340.7921666	1.56204378
image 34 object 1	Transfected	355.6705974	1.809969644
image 34 object 2	Transfected	412.5725597	1.707130564
image 34 object 3	Transfected	306.7215774	1.649697505
image 34 object 4	Transfected	203.3451039	1.433699724
image 34 object 5	Transfected	379.8588345	1.82746859
image 34 object 6	Transfected	392.2823637	1.820571596
image 34 object 7	Transfected	157.7607888	1.491927012
image 35 object 1	Transfected	254.2313798	1.366467575
image 35 object 2	Transfected	367.5451087	1.902279241
image 35 object 3	Transfected	265.8235367	1.603437146
image 35 object 4	Transfected	290.7882433	2.090737551
image 35 object 5	Transfected	78.20392401	1.149403088
image 35 object 6	Transfected	283.235302	1.495213055
image 36 object 1	Transfected	115.9529446	1.71666644
image 36 object 2	Transfected	130.854906	1.382433598
image 36 object 4	Transfected	380.741187	1.432577757
image 36 object 5	Transfected	381.3764816	1.339353538
image 36 object 6	Transfected	365.6705987	1.53930675
image 36 object 7	Transfected	538.576486	2.210428279
image 36 object 8	Transfected	289.3215769	2.551507375
image 37 object 1	Transfected	303.0784398	1.219988078
image 37 object 2	Transfected	505.0039353	1.771337684
image 37 object 3	Transfected	137.7607885	1.748558326
image 37 object 4	Transfected	855.7137492	3.007168195
image 37 object 5	Transfected	369.6392257	1.925252708
image 37 object 6	Transfected	90.61568906	1.486894445
image 37 object 7	Transfected	293.9529493	1.600170749
image 37 object 8	Transfected	131.9960826	1.161840678
image 37 object 9	Transfected	371.2470694	1.772960118
image 37 object 10	Transfected	224.3647123	1.940163112
image 37 object 11	Transfected	996.8314008	2.485772726
image 37 object 13	Transfected	392.9058935	1.876876062
image 38 object 1	Transfected	505.188249	3.647104666
image 38 object 2	Transfected	113.6431406	1.306604977
image 38 object 3	Transfected	968.6392403	2.307700015
image 38 object 4	Transfected	145.0862788	1.27402172
image 38 object 5	Transfected	133.5568666	1.886834417
image 38 object 6	Transfected	689.0627639	1.88203276
image 38 object 7	Transfected	89.82745379	1.679715694
image 38 object 8	Transfected	392.8784421	1.980648995
image 38 object 9	Transfected	86.96078691	1.389447984
image 38 object 10	Transfected	778.0784525	1.952339216
image 38 object 11	Transfected	603.8274673	2.59005862
image 38 object 12	Transfected	148.1960826	1.212745356
image 38 object 13	Transfected	68.89019822	0.832751637
image 38 object 15	Transfected	458.4235428	1.301498003
image 38 object 16	Transfected	205.9490255	1.567605843
image 38 object 17	Transfected	659.8274678	2.156760088
