# Supplementary material for: Ki-67 shapes the nucleolus by anchoring chromatin via its amphiphilic properties
Source: EMBO J. 2026 Mar 24;45(9):3156–91. doi: 10.1038/s44318-026-00747-7 (PMC13144362; doi:10.1038/s44318-026-00747-7)
Supplement: Supplementary file 9 — Source data Fig. 5 [file 44318_2026_747_MOESM9_ESM.zip]

Archive with 102 entries (95 files):
- Figure 5/
- __MACOSX/._Figure 5
- Figure 5/.DS_Store
- __MACOSX/Figure 5/._.DS_Store
- Figure 5/A/
- __MACOSX/Figure 5/._A
- Figure 5/C/
- __MACOSX/Figure 5/._C
- Figure 5/D/
- __MACOSX/Figure 5/._D
- Figure 5/B/
- __MACOSX/Figure 5/._B
- Figure 5/A/.DS_Store
- __MACOSX/Figure 5/A/._.DS_Store
- Figure 5/A/RGB/
- __MACOSX/Figure 5/A/._RGB
- Figure 5/A/raw_image/
- __MACOSX/Figure 5/A/._raw_image
- Figure 5/C/.DS_Store
- __MACOSX/Figure 5/C/._.DS_Store
- Figure 5/C/NPM1 aspect ratio c-163.csv
- __MACOSX/Figure 5/C/._NPM1 aspect ratio c-163.csv
- Figure 5/D/.DS_Store
- __MACOSX/Figure 5/D/._.DS_Store
- Figure 5/D/DNA mean intensity in shrinken nucleolus c-163.csv
- __MACOSX/Figure 5/D/._DNA mean intensity in shrinken nucleolus c-163.csv
- Figure 5/B/.DS_Store
- __MACOSX/Figure 5/B/._.DS_Store
- Figure 5/B/Ki-67 mean intensity in nucleus in c-163.csv
- __MACOSX/Figure 5/B/._Ki-67 mean intensity in nucleus in c-163.csv
- Figure 5/A/RGB/e-0905_W0019_all_channels_stack_Greyscalecrop_cell19_1_FBL_frame12.tif
- __MACOSX/Figure 5/A/RGB/._e-0905_W0019_all_channels_stack_Greyscalecrop_cell19_1_FBL_frame12.tif
- Figure 5/A/RGB/e-0905_W0019_all_channels_stack_Greyscalecrop_cell19_1_Ki67_frame12.tif
- __MACOSX/Figure 5/A/RGB/._e-0905_W0019_all_channels_stack_Greyscalecrop_cell19_1_Ki67_frame12.tif
- Figure 5/A/RGB/cell_38_1_hyperstack_RGB_chromatin-9.tif
- __MACOSX/Figure 5/A/RGB/._cell_38_1_hyperstack_RGB_chromatin-9.tif
- Figure 5/A/RGB/cell_38_1_hyperstack_RGB_FBL-15.tif
- __MACOSX/Figure 5/A/RGB/._cell_38_1_hyperstack_RGB_FBL-15.tif
- Figure 5/A/RGB/e-0905_W0019_all_channels_stack_Greyscalecrop_cell19_1_FBL_frame1.tif
- __MACOSX/Figure 5/A/RGB/._e-0905_W0019_all_channels_stack_Greyscalecrop_cell19_1_FBL_frame1.tif
- Figure 5/A/RGB/e-0905_W0019_all_channels_stack_Greyscalecrop_cell19_1_DNA_frame12.tif
- __MACOSX/Figure 5/A/RGB/._e-0905_W0019_all_channels_stack_Greyscalecrop_cell19_1_DNA_frame12.tif
- Figure 5/A/RGB/e-0905_W0019_all_channels_stack_Greyscalecrop_cell19_1_FBL_frame3.tif
- __MACOSX/Figure 5/A/RGB/._e-0905_W0019_all_channels_stack_Greyscalecrop_cell19_1_FBL_frame3.tif
- Figure 5/A/RGB/cell_38_1_hyperstack_RGB_chromatin-18.tif
- __MACOSX/Figure 5/A/RGB/._cell_38_1_hyperstack_RGB_chromatin-18.tif
- Figure 5/A/RGB/e-0905_W0019_all_channels_stack_Greyscalecrop_cell19_1_DNA_frame9.tif
- __MACOSX/Figure 5/A/RGB/._e-0905_W0019_all_channels_stack_Greyscalecrop_cell19_1_DNA_frame9.tif
- Figure 5/A/RGB/e-0905_W0019_all_channels_stack_Greyscalecrop_cell19_1_FBL_frame6.tif
- __MACOSX/Figure 5/A/RGB/._e-0905_W0019_all_channels_stack_Greyscalecrop_cell19_1_FBL_frame6.tif
- Figure 5/A/RGB/cell_38_1_hyperstack_RGB_FBL-12.tif
- __MACOSX/Figure 5/A/RGB/._cell_38_1_hyperstack_RGB_FBL-12.tif
- Figure 5/A/RGB/cell_38_1_hyperstack_RGB_chromatin-23.tif
- __MACOSX/Figure 5/A/RGB/._cell_38_1_hyperstack_RGB_chromatin-23.tif
- Figure 5/A/RGB/e-0905_W0019_all_channels_stack_Greyscalecrop_cell19_1_Ki-67_frame3.tif
- __MACOSX/Figure 5/A/RGB/._e-0905_W0019_all_channels_stack_Greyscalecrop_cell19_1_Ki-67_frame3.tif
- Figure 5/A/RGB/e-0905_W0019_all_channels_stack_Greyscalecrop_cell19_1_Ki67_frame9.tif
- __MACOSX/Figure 5/A/RGB/._e-0905_W0019_all_channels_stack_Greyscalecrop_cell19_1_Ki67_frame9.tif
- Figure 5/A/RGB/cell_38_1_hyperstack_RGB_Ki67-12.tif
- __MACOSX/Figure 5/A/RGB/._cell_38_1_hyperstack_RGB_Ki67-12.tif
- Figure 5/A/RGB/cell_38_1_hyperstack_RGB_Ki67-9.tif
- __MACOSX/Figure 5/A/RGB/._cell_38_1_hyperstack_RGB_Ki67-9.tif
- Figure 5/A/RGB/cell_38_1_hyperstack_RGB_Ki67-15.tif
- __MACOSX/Figure 5/A/RGB/._cell_38_1_hyperstack_RGB_Ki67-15.tif
- Figure 5/A/RGB/cell_38_1_hyperstack_RGB_Ki67-18.tif
- __MACOSX/Figure 5/A/RGB/._cell_38_1_hyperstack_RGB_Ki67-18.tif
- Figure 5/A/RGB/e-0905_W0019_all_channels_stack_Greyscalecrop_cell19_1_Ki67_frame1.tif
- __MACOSX/Figure 5/A/RGB/._e-0905_W0019_all_channels_stack_Greyscalecrop_cell19_1_Ki67_frame1.tif
- Figure 5/A/RGB/cell_38_1_hyperstack_RGB_Ki67-23.tif
- __MACOSX/Figure 5/A/RGB/._cell_38_1_hyperstack_RGB_Ki67-23.tif
- Figure 5/A/RGB/e-0905_W0019_all_channels_stack_Greyscalecrop_cell19_1_Ki67_frame6.tif
- __MACOSX/Figure 5/A/RGB/._e-0905_W0019_all_channels_stack_Greyscalecrop_cell19_1_Ki67_frame6.tif
- Figure 5/A/RGB/e-0905_W0019_all_channels_stack_Greyscalecrop_cell19_1_FBL_frame9.tif
- __MACOSX/Figure 5/A/RGB/._e-0905_W0019_all_channels_stack_Greyscalecrop_cell19_1_FBL_frame9.tif
- Figure 5/A/RGB/cell_38_1_hyperstack_RGB_chromatin-12.tif
- __MACOSX/Figure 5/A/RGB/._cell_38_1_hyperstack_RGB_chromatin-12.tif
- Figure 5/A/RGB/e-0905_W0019_all_channels_stack_Greyscalecrop_cell19_1_DNA_frame3.tif
- __MACOSX/Figure 5/A/RGB/._e-0905_W0019_all_channels_stack_Greyscalecrop_cell19_1_DNA_frame3.tif
- Figure 5/A/RGB/cell_38_1_hyperstack_RGB_FBL-23.tif
- __MACOSX/Figure 5/A/RGB/._cell_38_1_hyperstack_RGB_FBL-23.tif
- Figure 5/A/RGB/e-0905_W0019_all_channels_stack_Greyscalecrop_cell19_1_DNA_frame1.tif
- __MACOSX/Figure 5/A/RGB/._e-0905_W0019_all_channels_stack_Greyscalecrop_cell19_1_DNA_frame1.tif
- Figure 5/A/RGB/cell_38_1_hyperstack_RGB_chromatin-15.tif
- __MACOSX/Figure 5/A/RGB/._cell_38_1_hyperstack_RGB_chromatin-15.tif
- Figure 5/A/RGB/e-0905_W0019_all_channels_stack_Greyscalecrop_cell19_1_DNA_frame6.tif
- __MACOSX/Figure 5/A/RGB/._e-0905_W0019_all_channels_stack_Greyscalecrop_cell19_1_DNA_frame6.tif
- Figure 5/A/RGB/cell_38_1_hyperstack_RGB_FBL-18.tif
- __MACOSX/Figure 5/A/RGB/._cell_38_1_hyperstack_RGB_FBL-18.tif
- Figure 5/A/RGB/cell_38_1_hyperstack_RGB_FBL-9.tif
- __MACOSX/Figure 5/A/RGB/._cell_38_1_hyperstack_RGB_FBL-9.tif
- Figure 5/A/raw_image/e-0905_W0019_Ki67.tif
- __MACOSX/Figure 5/A/raw_image/._e-0905_W0019_Ki67.tif
- Figure 5/A/raw_image/e-0905_W0019_FBL.tif
- __MACOSX/Figure 5/A/raw_image/._e-0905_W0019_FBL.tif
- Figure 5/A/raw_image/cell_38_1_chromatin.tif
- __MACOSX/Figure 5/A/raw_image/._cell_38_1_chromatin.tif
- Figure 5/A/raw_image/cell_38_1_Ki67.tif
- __MACOSX/Figure 5/A/raw_image/._cell_38_1_Ki67.tif
- Figure 5/A/raw_image/cell_38_1_FBL.tif
- __MACOSX/Figure 5/A/raw_image/._cell_38_1_FBL.tif
- Figure 5/A/raw_image/e-0905_W0019_chromatin.tif
- __MACOSX/Figure 5/A/raw_image/._e-0905_W0019_chromatin.tif
