# Supplementary material for: Ki-67 shapes the nucleolus by anchoring chromatin via its amphiphilic properties
Source: EMBO J. 2026 Mar 24;45(9):3156–91. doi: 10.1038/s44318-026-00747-7 (PMC13144362; doi:10.1038/s44318-026-00747-7)
Supplement: Supplementary file 9 — Source data Fig. 5 [file 44318_2026_747_MOESM9_ESM.zip › Figure 5/C/NPM1 aspect ratio c-163.csv]

Timepoint	Exp_id_Exp_Image_Nucleus_Id	Treatment	median_nucleolus_aspect_ratio
0	e0905_905_162_1	1_no_treatment	1.36963433534261
0	e0905_905_162_10	1_no_treatment	1.3364521567255
0	e0905_905_162_12	1_no_treatment	1.28574470309866
0	e0905_905_162_13	1_no_treatment	1.81514346959078
0	e0905_905_162_14	1_no_treatment	1.29165612026475
0	e0905_905_162_17	1_no_treatment	1.29628856825869
0	e0905_905_162_18	1_no_treatment	1.414178577056985
0	e0905_905_162_19	1_no_treatment	1.60599428035891
0	e0905_905_162_2	1_no_treatment	1.42056788678614
0	e0905_905_162_21	1_no_treatment	1.63599507481463
0	e0905_905_162_22	1_no_treatment	1.47173009534294
0	e0905_905_162_23	1_no_treatment	1.41939066529505
0	e0905_905_162_3	1_no_treatment	1.406361318937635
0	e0905_905_162_6	1_no_treatment	1.66527653713419
0	e0905_905_162_7	1_no_treatment	2.76131029042064
0	e0905_905_162_8	1_no_treatment	1.34137823607927
0	e0905_905_162_9	1_no_treatment	2.68042687223213
0	e0905_905_185_10	1_no_treatment	1.69915722165458
0	e0905_905_185_12	1_no_treatment	1.6250285090629
0	e0905_905_185_13	1_no_treatment	1.87528260495537
0	e0905_905_185_14	1_no_treatment	1.32461310120855
0	e0905_905_185_2	1_no_treatment	1.29291419918134
0	e0905_905_185_4	1_no_treatment	1.4316563169876901
0	e0905_905_185_5	1_no_treatment	1.3249012237179
0	e0905_905_208_1	1_no_treatment	1.91555262406637
0	e0905_905_208_11	1_no_treatment	1.04256568780099
0	e0905_905_208_12	1_no_treatment	1.6362899391371202
0	e0905_905_208_13	1_no_treatment	1.31635670423143
0	e0905_905_208_14	1_no_treatment	1.471331447208395
0	e0905_905_208_15	1_no_treatment	1.264198005660225
0	e0905_905_208_16	1_no_treatment	1.76084694471387
0	e0905_905_208_17	1_no_treatment	1.7813024946178801
0	e0905_905_208_18	1_no_treatment	1.49680277370385
0	e0905_905_208_19	1_no_treatment	1.192620885686245
0	e0905_905_208_2	1_no_treatment	2.99070083715336
0	e0905_905_208_20	1_no_treatment	1.28472796500239
0	e0905_905_208_22	1_no_treatment	3.4478855349963
0	e0905_905_208_23	1_no_treatment	2.06297153112305
0	e0905_905_208_24	1_no_treatment	1.3839743684352999
0	e0905_905_208_26	1_no_treatment	1.12317150658683
0	e0905_905_208_29	1_no_treatment	1.82457637011338
0	e0905_905_208_3	1_no_treatment	1.4703865728534251
0	e0905_905_208_30	1_no_treatment	1.61094927306296
0	e0905_905_208_31	1_no_treatment	1.96646671362075
0	e0905_905_208_32	1_no_treatment	3.97042125702598
0	e0905_905_208_33	1_no_treatment	1.307192423109
0	e0905_905_208_34	1_no_treatment	1.09721343338772
0	e0905_905_208_35	1_no_treatment	1.24939475516978
0	e0905_905_208_36	1_no_treatment	1.51479851295646
0	e0905_905_208_37	1_no_treatment	1.425612137813195
0	e0905_905_208_4	1_no_treatment	1.67826745338598
0	e0905_905_208_40	1_no_treatment	1.3811411712655999
0	e0905_905_208_41	1_no_treatment	1.309709518748785
0	e0905_905_208_42	1_no_treatment	1.31867172586895
0	e0905_905_208_43	1_no_treatment	2.01906710210267
0	e0905_905_208_46	1_no_treatment	1.57004386438689
0	e0905_905_208_5	1_no_treatment	1.172716878171295
0	e0905_905_208_6	1_no_treatment	1.8278575467165
0	e0905_905_208_8	1_no_treatment	1.56152039830232
0	e0905_905_208_9	1_no_treatment	1.33909940740126
0	e0905_905_231_1	1_no_treatment	1.70018631177114
0	e0905_905_231_10	1_no_treatment	1.85569156225381
0	e0905_905_231_11	1_no_treatment	1.38828887539683
0	e0905_905_231_12	1_no_treatment	1.27917435747121
0	e0905_905_231_13	1_no_treatment	2.11404367895361
0	e0905_905_231_14	1_no_treatment	1.768409401422005
0	e0905_905_231_15	1_no_treatment	1.380488963547
0	e0905_905_231_16	1_no_treatment	1.41655097095865
0	e0905_905_231_17	1_no_treatment	1.369118839337005
0	e0905_905_231_18	1_no_treatment	1.314062295439915
0	e0905_905_231_19	1_no_treatment	1.1219427904090948
0	e0905_905_231_2	1_no_treatment	1.8621682860564401
0	e0905_905_231_20	1_no_treatment	1.32545335334614
0	e0905_905_231_21	1_no_treatment	1.64999586824827
0	e0905_905_231_22	1_no_treatment	2.7202707221231597
0	e0905_905_231_23	1_no_treatment	1.40750275468061
0	e0905_905_231_24	1_no_treatment	1.70250137887915
0	e0905_905_231_25	1_no_treatment	1.3930631314033302
0	e0905_905_231_26	1_no_treatment	1.49964133055529
0	e0905_905_231_28	1_no_treatment	1.799458264355585
0	e0905_905_231_3	1_no_treatment	1.15424026295474
0	e0905_905_231_4	1_no_treatment	1.2636437452181402
0	e0905_905_231_8	1_no_treatment	1.220327447970045
0	e0905_905_231_9	1_no_treatment	1.56981331972923
0	e0905_905_254_1	1_no_treatment	1.32899771661114
0	e0905_905_254_10	1_no_treatment	1.76486036732556
0	e0905_905_254_11	1_no_treatment	1.2082086460782402
0	e0905_905_254_12	1_no_treatment	1.38087099057616
0	e0905_905_254_13	1_no_treatment	1.318368431805235
0	e0905_905_254_14	1_no_treatment	1.18692475856413
0	e0905_905_254_15	1_no_treatment	2.37907470742007
0	e0905_905_254_16	1_no_treatment	1.429134260143015
0	e0905_905_254_17	1_no_treatment	1.84947094394074
0	e0905_905_254_18	1_no_treatment	1.491586782704375
0	e0905_905_254_19	1_no_treatment	1.42093509926926
0	e0905_905_254_2	1_no_treatment	1.266252160995505
0	e0905_905_254_20	1_no_treatment	2.03660869277
0	e0905_905_254_21	1_no_treatment	1.16749775627326
0	e0905_905_254_22	1_no_treatment	1.2313546868911849
0	e0905_905_254_23	1_no_treatment	1.16588313054579
0	e0905_905_254_24	1_no_treatment	1.31949206130147
0	e0905_905_254_26	1_no_treatment	1.11052026883174
0	e0905_905_254_27	1_no_treatment	1.675486068152985
0	e0905_905_254_28	1_no_treatment	1.22108304289321
0	e0905_905_254_29	1_no_treatment	1.5764539004746498
0	e0905_905_254_31	1_no_treatment	1.1737645072449752
0	e0905_905_254_35	1_no_treatment	2.136944431564575
0	e0905_905_254_4	1_no_treatment	1.42041137034666
0	e0905_905_254_5	1_no_treatment	1.3077901935785499
0	e0905_905_254_6	1_no_treatment	1.16014295170845
0	e0905_905_254_8	1_no_treatment	1.7095353909995898
0	e0905_905_254_9	1_no_treatment	1.52229986966582
0	e0905_905_277_10	1_no_treatment	1.129494219693225
0	e0905_905_277_11	1_no_treatment	2.11855709097674
0	e0905_905_277_12	1_no_treatment	1.37163057258663
0	e0905_905_277_13	1_no_treatment	1.14883254734815
0	e0905_905_277_14	1_no_treatment	2.10943098462813
0	e0905_905_277_15	1_no_treatment	1.37819581598953
0	e0905_905_277_16	1_no_treatment	1.18567343279039
0	e0905_905_277_17	1_no_treatment	1.16847488802387
0	e0905_905_277_18	1_no_treatment	1.38827346128008
0	e0905_905_277_19	1_no_treatment	1.1000701317508699
0	e0905_905_277_2	1_no_treatment	1.18016161696695
0	e0905_905_277_20	1_no_treatment	1.51731417836549
0	e0905_905_277_3	1_no_treatment	1.21906759574823
0	e0905_905_277_5	1_no_treatment	1.7640613005780201
0	e0905_905_277_6	1_no_treatment	1.11567964264734
0	e0905_905_277_7	1_no_treatment	1.08949366477678
0	e0905_905_277_8	1_no_treatment	1.8468272889666002
0	e0905_905_277_9	1_no_treatment	1.443951605555875
0	e0905_905_300_10	1_no_treatment	1.73273273130003
0	e0905_905_300_11	1_no_treatment	1.69612251264447
0	e0905_905_300_3	1_no_treatment	2.147718384561195
0	e0905_905_300_4	1_no_treatment	1.286291021087425
0	e0905_905_300_6	1_no_treatment	1.28909015676009
0	e0905_905_300_7	1_no_treatment	1.5006469950571901
0	e0905_905_300_8	1_no_treatment	1.25100829713629
0	e0905_905_300_9	1_no_treatment	1.7233425394705
0	e0908_908_176_10	1_no_treatment	1.433903567056845
0	e0908_908_176_11	1_no_treatment	1.68978251431599
0	e0908_908_176_12	1_no_treatment	1.07082765296654
0	e0908_908_176_7	1_no_treatment	1.97481295714204
0	e0908_908_176_8	1_no_treatment	1.3066274866165801
0	e0908_908_176_9	1_no_treatment	2.0743511629034552
0	e0908_908_201_1	1_no_treatment	1.29243895919787
0	e0908_908_201_2	1_no_treatment	1.47900631240954
0	e0908_908_201_3	1_no_treatment	1.03763672611349
0	e0908_908_201_4	1_no_treatment	1.748024134684615
0	e0908_908_201_5	1_no_treatment	1.23895471750177
0	e0908_908_201_6	1_no_treatment	1.92018687577571
0	e0908_908_201_7	1_no_treatment	2.30255522821739
0	e0908_908_201_8	1_no_treatment	1.224055392211215
0	e0908_908_226_11	1_no_treatment	1.33933082489655
0	e0908_908_226_12	1_no_treatment	1.7557501850485848
0	e0908_908_226_2	1_no_treatment	1.082057328949255
0	e0908_908_226_4	1_no_treatment	1.72477580177216
0	e0908_908_226_5	1_no_treatment	1.34194885021461
0	e0908_908_226_6	1_no_treatment	1.211001141809775
0	e0908_908_226_8	1_no_treatment	1.160801872498335
0	e0908_908_226_9	1_no_treatment	1.353562199713335
0	e0908_908_251_1	1_no_treatment	2.04008826845073
0	e0908_908_251_10	1_no_treatment	1.3096002043693402
0	e0908_908_251_2	1_no_treatment	2.06476474537909
0	e0908_908_251_3	1_no_treatment	1.547989161041055
0	e0908_908_251_4	1_no_treatment	1.7372822456453851
0	e0908_908_251_5	1_no_treatment	1.487869830578225
0	e0908_908_251_6	1_no_treatment	1.480761731627985
0	e0908_908_251_8	1_no_treatment	2.44840024055476
0	e0908_908_251_9	1_no_treatment	1.82024665516753
0	e0908_908_276_10	1_no_treatment	1.54869253669187
0	e0908_908_276_11	1_no_treatment	1.159442097342935
0	e0908_908_276_12	1_no_treatment	1.873810014389155
0	e0908_908_276_13	1_no_treatment	2.0780922611761
0	e0908_908_276_14	1_no_treatment	1.27230951444944
0	e0908_908_276_15	1_no_treatment	1.542042260214545
0	e0908_908_276_4	1_no_treatment	1.7860343634176
0	e0908_908_276_5	1_no_treatment	1.47823433097343
0	e0908_908_276_6	1_no_treatment	1.23773907809225
0	e0908_908_276_7	1_no_treatment	1.9283603076769449
0	e0908_908_301_1	1_no_treatment	3.78565806952895
0	e0908_908_301_10	1_no_treatment	1.4126064913993
0	e0908_908_301_2	1_no_treatment	1.65472770523759
0	e0908_908_301_3	1_no_treatment	1.36600085549142
0	e0908_908_301_4	1_no_treatment	1.47195914809542
0	e0908_908_301_5	1_no_treatment	1.42220614615084
0	e0908_908_301_7	1_no_treatment	1.229536332609325
0	e0908_908_301_9	1_no_treatment	1.17382880013477
0	e0908_908_326_2	1_no_treatment	1.39655072485172
0	e0908_908_326_3	1_no_treatment	1.34021880870449
0	e0908_908_326_5	1_no_treatment	1.90574652565313
0	e0908_908_326_6	1_no_treatment	1.2702034161305749
0	e0908_908_326_7	1_no_treatment	1.5611895403121951
0	e0908_908_326_8	1_no_treatment	2.82666266194088
0	e0905_905_323_1	2_no_washout	1.31896971702039
0	e0905_905_323_10	2_no_washout	1.2738830669702
0	e0905_905_323_11	2_no_washout	1.58978984644841
0	e0905_905_323_12	2_no_washout	1.449666919411865
0	e0905_905_323_13	2_no_washout	1.27901122074503
0	e0905_905_323_14	2_no_washout	1.14646965846979
0	e0905_905_323_15	2_no_washout	1.20593978218529
0	e0905_905_323_16	2_no_washout	1.6504330427858
0	e0905_905_323_17	2_no_washout	2.24931293770311
0	e0905_905_323_18	2_no_washout	1.29341049569446
0	e0905_905_323_19	2_no_washout	1.253841525866005
0	e0905_905_323_2	2_no_washout	1.41588404979109
0	e0905_905_323_20	2_no_washout	1.89636585334703
0	e0905_905_323_21	2_no_washout	2.01687641237046
0	e0905_905_323_22	2_no_washout	1.20192000992859
0	e0905_905_323_23	2_no_washout	1.57019323487597
0	e0905_905_323_24	2_no_washout	1.362149624907015
0	e0905_905_323_25	2_no_washout	1.95597566308186
0	e0905_905_323_26	2_no_washout	1.060663691410995
0	e0905_905_323_27	2_no_washout	1.38997448649012
0	e0905_905_323_28	2_no_washout	1.19143195356424
0	e0905_905_323_3	2_no_washout	1.27584087332161
0	e0905_905_323_30	2_no_washout	1.626174797127605
0	e0905_905_323_31	2_no_washout	1.24520646003456
0	e0905_905_323_32	2_no_washout	2.642031929619985
0	e0905_905_323_33	2_no_washout	1.29538859205969
0	e0905_905_323_34	2_no_washout	1.63936581724249
0	e0905_905_323_35	2_no_washout	1.17125989691009
0	e0905_905_323_4	2_no_washout	1.55569673945889
0	e0905_905_323_5	2_no_washout	1.22132814611402
0	e0905_905_323_6	2_no_washout	1.07507195417909
0	e0905_905_323_8	2_no_washout	1.61470323880964
0	e0905_905_323_9	2_no_washout	1.76004073760747
0	e0905_905_346_1	2_no_washout	1.21409241138507
0	e0905_905_346_10	2_no_washout	1.263063652387315
0	e0905_905_346_11	2_no_washout	1.3593290602253751
0	e0905_905_346_12	2_no_washout	1.6619916795360998
0	e0905_905_346_13	2_no_washout	2.0269609427706
0	e0905_905_346_15	2_no_washout	1.23461429828646
0	e0905_905_346_2	2_no_washout	1.45416230307623
0	e0905_905_346_3	2_no_washout	1.57870340936187
0	e0905_905_346_4	2_no_washout	1.123030274364045
0	e0905_905_346_5	2_no_washout	1.26156101674972
0	e0905_905_346_7	2_no_washout	1.78613697637269
0	e0905_905_369_10	2_no_washout	1.16755611633197
0	e0905_905_369_11	2_no_washout	1.09686757136872
0	e0905_905_369_13	2_no_washout	2.48058771540486
0	e0905_905_369_14	2_no_washout	1.17447832188631
0	e0905_905_369_16	2_no_washout	1.5765449580493351
0	e0905_905_369_17	2_no_washout	1.08474854627177
0	e0905_905_369_19	2_no_washout	1.7641459718505352
0	e0905_905_369_2	2_no_washout	2.09977775226934
0	e0905_905_369_21	2_no_washout	1.57890412651766
0	e0905_905_369_22	2_no_washout	1.683898790289235
0	e0905_905_369_23	2_no_washout	1.5598555098792248
0	e0905_905_369_3	2_no_washout	2.06588173026154
0	e0905_905_369_4	2_no_washout	1.30292258678248
0	e0905_905_369_5	2_no_washout	1.53187204597912
0	e0905_905_369_6	2_no_washout	1.67301403631814
0	e0905_905_369_7	2_no_washout	1.24914562685394
0	e0905_905_369_8	2_no_washout	1.15550472235287
0	e0905_905_369_9	2_no_washout	1.94417059236608
0	e0905_905_392_1	2_no_washout	1.413358423521285
0	e0905_905_392_11	2_no_washout	2.49201161568906
0	e0905_905_392_12	2_no_washout	1.31525022277385
0	e0905_905_392_13	2_no_washout	1.937224031734
0	e0905_905_392_16	2_no_washout	2.57834208417975
0	e0905_905_392_17	2_no_washout	1.8019116336753949
0	e0905_905_392_18	2_no_washout	1.5856396277635398
0	e0905_905_392_19	2_no_washout	1.274412699636835
0	e0905_905_392_20	2_no_washout	1.485804754204025
0	e0905_905_392_21	2_no_washout	1.47730073679915
0	e0905_905_392_22	2_no_washout	1.25281348911475
0	e0905_905_392_3	2_no_washout	2.11058528626832
0	e0905_905_392_5	2_no_washout	1.3360343724924602
0	e0905_905_392_6	2_no_washout	1.48152534844208
0	e0905_905_392_8	2_no_washout	1.406210053940645
0	e0905_905_415_1	2_no_washout	1.7536243779829248
0	e0905_905_415_10	2_no_washout	2.0712954673638952
0	e0905_905_415_11	2_no_washout	1.60701552327763
0	e0905_905_415_12	2_no_washout	1.654795240859515
0	e0905_905_415_2	2_no_washout	1.24584701433219
0	e0905_905_415_3	2_no_washout	1.51215465598176
0	e0905_905_415_5	2_no_washout	1.62997658531709
0	e0905_905_415_8	2_no_washout	1.81467117022089
0	e0905_905_438_13	2_no_washout	1.15270149306274
0	e0905_905_438_14	2_no_washout	1.67526637430222
0	e0905_905_438_15	2_no_washout	2.0496210562979003
0	e0905_905_438_17	2_no_washout	1.17435137351433
0	e0905_905_438_2	2_no_washout	3.20548576058264
0	e0905_905_438_3	2_no_washout	2.3019098379186
0	e0905_905_438_6	2_no_washout	2.10893059814909
0	e0905_905_438_7	2_no_washout	2.51818874677496
0	e0905_905_438_8	2_no_washout	1.3797924079948
0	e0905_905_438_9	2_no_washout	1.98998510752971
0	e0905_905_461_1	2_no_washout	1.36817858312801
0	e0905_905_461_10	2_no_washout	1.480808794162465
0	e0905_905_461_11	2_no_washout	2.06549416543322
0	e0905_905_461_13	2_no_washout	1.62395409125409
0	e0905_905_461_14	2_no_washout	1.43630311863265
0	e0905_905_461_2	2_no_washout	1.85245433186953
0	e0905_905_461_3	2_no_washout	1.25996189972462
0	e0905_905_461_5	2_no_washout	1.728925063317765
0	e0905_905_461_6	2_no_washout	1.51154027680632
0	e0905_905_461_8	2_no_washout	1.80300394800013
0	e0905_905_461_9	2_no_washout	2.41245963251342
0	e0908_908_351_10	2_no_washout	1.3310417786360649
0	e0908_908_351_11	2_no_washout	1.05542076607586
0	e0908_908_351_14	2_no_washout	1.9518818643283349
0	e0908_908_351_17	2_no_washout	1.74443527043331
0	e0908_908_351_18	2_no_washout	1.59908586555906
0	e0908_908_351_2	2_no_washout	1.1970291744827501
0	e0908_908_351_21	2_no_washout	1.98792591709577
0	e0908_908_351_3	2_no_washout	1.376183730704315
0	e0908_908_351_4	2_no_washout	1.448508798238745
0	e0908_908_351_5	2_no_washout	1.06076359308665
0	e0908_908_351_6	2_no_washout	1.86693607886247
0	e0908_908_351_7	2_no_washout	1.73328280115931
0	e0908_908_351_8	2_no_washout	1.30310807500845
0	e0908_908_376_11	2_no_washout	1.382050867473205
0	e0908_908_376_12	2_no_washout	1.42173458101936
0	e0908_908_376_13	2_no_washout	1.31927174092787
0	e0908_908_376_14	2_no_washout	1.11834131913711
0	e0908_908_376_16	2_no_washout	2.10912142342973
0	e0908_908_376_17	2_no_washout	1.75779178614622
0	e0908_908_376_18	2_no_washout	1.28366872141504
0	e0908_908_376_5	2_no_washout	1.72677485900629
0	e0908_908_376_6	2_no_washout	1.65681650991067
0	e0908_908_376_7	2_no_washout	1.50842307873364
0	e0908_908_376_8	2_no_washout	1.61177968100107
0	e0908_908_376_9	2_no_washout	1.610272331280685
0	e0908_908_401_1	2_no_washout	1.255384238587325
0	e0908_908_401_10	2_no_washout	1.77652546501387
0	e0908_908_401_2	2_no_washout	1.583535375122505
0	e0908_908_401_3	2_no_washout	1.36622745674235
0	e0908_908_401_4	2_no_washout	1.96037922553919
0	e0908_908_401_5	2_no_washout	3.59846184102941
0	e0908_908_401_6	2_no_washout	1.14954860869263
0	e0908_908_401_7	2_no_washout	1.26560328082635
0	e0908_908_401_8	2_no_washout	1.751555168773155
0	e0908_908_401_9	2_no_washout	1.3206956546731101
0	e0908_908_426_2	2_no_washout	1.5210260488286251
0	e0908_908_426_5	2_no_washout	1.871763064631295
0	e0908_908_426_6	2_no_washout	2.14057879146112
0	e0908_908_426_7	2_no_washout	2.10670757741321
0	e0908_908_426_8	2_no_washout	1.2741252815156998
0	e0908_908_426_9	2_no_washout	1.64869093714927
0	e0908_908_451_1	2_no_washout	2.20648670577819
0	e0908_908_451_2	2_no_washout	1.5350427259778399
0	e0908_908_451_3	2_no_washout	1.847566479132185
0	e0908_908_451_4	2_no_washout	1.39989922771663
0	e0908_908_451_5	2_no_washout	1.4435859274134
0	e0908_908_451_6	2_no_washout	1.15716382730169
0	e0908_908_476_1	2_no_washout	1.36565006864885
0	e0908_908_476_2	2_no_washout	1.89386288998949
0	e0908_908_476_3	2_no_washout	1.2452618647809701
0	e0908_908_476_4	2_no_washout	1.14176863027351
0	e0908_908_476_7	2_no_washout	1.64019987023185
0	e0908_908_501_1	2_no_washout	2.79307600121337
0	e0908_908_501_10	2_no_washout	1.79343135970923
0	e0908_908_501_11	2_no_washout	1.31100784964399
0	e0908_908_501_12	2_no_washout	1.65436845417182
0	e0908_908_501_13	2_no_washout	4.28364964591009
0	e0908_908_501_14	2_no_washout	2.28168531632712
0	e0908_908_501_2	2_no_washout	1.9701044643316599
0	e0908_908_501_4	2_no_washout	2.18988059883483
0	e0908_908_501_5	2_no_washout	1.75510367589471
0	e0908_908_501_6	2_no_washout	1.8861279867638
0	e0908_908_501_7	2_no_washout	1.276737460308135
0	e0908_908_501_8	2_no_washout	1.42970429180446
0	e0908_908_501_9	2_no_washout	1.31440430335404
0	e0905_905_806_1	3_late_washout	1.07014670639437
0	e0905_905_806_2	3_late_washout	1.03637546590859
0	e0905_905_806_3	3_late_washout	1.49619982701847
0	e0905_905_806_4	3_late_washout	2.09382069082668
0	e0905_905_806_5	3_late_washout	1.8699194355134
0	e0905_905_806_7	3_late_washout	1.72971286473338
0	e0905_905_829_1	3_late_washout	1.3029558154071301
0	e0905_905_829_10	3_late_washout	1.851066437804295
0	e0905_905_829_11	3_late_washout	1.26123825930945
0	e0905_905_829_12	3_late_washout	1.599015947257635
0	e0905_905_829_13	3_late_washout	1.340758843649035
0	e0905_905_829_14	3_late_washout	1.40179030457075
0	e0905_905_829_15	3_late_washout	1.04318511809853
0	e0905_905_829_16	3_late_washout	1.5187886635179
0	e0905_905_829_2	3_late_washout	2.84442049451796
0	e0905_905_829_3	3_late_washout	3.60392533042431
0	e0905_905_829_4	3_late_washout	1.69395062161679
0	e0905_905_829_5	3_late_washout	1.84924610191617
0	e0905_905_829_6	3_late_washout	1.850922520960745
0	e0905_905_829_7	3_late_washout	1.26189485223626
0	e0905_905_829_8	3_late_washout	1.20403462942132
0	e0905_905_829_9	3_late_washout	1.44444493971408
0	e0905_905_852_1	3_late_washout	1.53249605559597
0	e0905_905_852_11	3_late_washout	1.4179192584194351
0	e0905_905_852_12	3_late_washout	1.91426574305085
0	e0905_905_852_14	3_late_washout	1.25000506955587
0	e0905_905_852_15	3_late_washout	1.09198163289464
0	e0905_905_852_16	3_late_washout	1.22774219275152
0	e0905_905_852_17	3_late_washout	1.47379010040012
0	e0905_905_852_18	3_late_washout	4.91804359717677
0	e0905_905_852_19	3_late_washout	1.91061854774943
0	e0905_905_852_2	3_late_washout	1.444403040863115
0	e0905_905_852_3	3_late_washout	2.09180823447014
0	e0905_905_852_4	3_late_washout	1.23124948917038
0	e0905_905_852_6	3_late_washout	1.3311174006607
0	e0905_905_852_7	3_late_washout	1.51940335415385
0	e0905_905_852_9	3_late_washout	1.54957208895378
0	e0905_905_875_1	3_late_washout	1.33538027056924
0	e0905_905_875_10	3_late_washout	1.19503298755204
0	e0905_905_875_11	3_late_washout	2.222905820527485
0	e0905_905_875_12	3_late_washout	1.40025726595806
0	e0905_905_875_13	3_late_washout	1.7958771633618
0	e0905_905_875_2	3_late_washout	1.84318854910553
0	e0905_905_875_4	3_late_washout	2.62396079415127
0	e0905_905_875_6	3_late_washout	1.844727834581245
0	e0905_905_875_7	3_late_washout	2.06688092470513
0	e0905_905_875_8	3_late_washout	1.6517553111743748
0	e0905_905_875_9	3_late_washout	1.52108802265154
0	e0905_905_898_10	3_late_washout	1.134242611741925
0	e0905_905_898_11	3_late_washout	1.25522618279218
0	e0905_905_898_13	3_late_washout	1.81973295155065
0	e0905_905_898_15	3_late_washout	1.25389940188507
0	e0905_905_898_16	3_late_washout	1.20201711100654
0	e0905_905_898_18	3_late_washout	1.666695404065805
0	e0905_905_898_19	3_late_washout	1.50557459189982
0	e0905_905_898_20	3_late_washout	1.19225608737686
0	e0905_905_898_4	3_late_washout	1.23952703047664
0	e0905_905_898_6	3_late_washout	1.68590708296214
0	e0905_905_898_7	3_late_washout	1.81858736178838
0	e0905_905_898_8	3_late_washout	1.1617229812232
0	e0905_905_898_9	3_late_washout	1.87965893829276
0	e0905_905_921_1	3_late_washout	2.0460790698323947
0	e0905_905_921_10	3_late_washout	1.20435445893087
0	e0905_905_921_11	3_late_washout	1.6959600330904199
0	e0905_905_921_12	3_late_washout	1.44972509732
0	e0905_905_921_13	3_late_washout	2.68626077484505
0	e0905_905_921_14	3_late_washout	1.530921177248615
0	e0905_905_921_15	3_late_washout	1.54730852611312
0	e0905_905_921_16	3_late_washout	3.1713748982521
0	e0905_905_921_17	3_late_washout	1.52356133370971
0	e0905_905_921_2	3_late_washout	1.36187338421401
0	e0905_905_921_3	3_late_washout	1.3493787869240101
0	e0905_905_921_4	3_late_washout	1.5464045522488301
0	e0905_905_921_5	3_late_washout	1.242005350782005
0	e0905_905_921_6	3_late_washout	1.68633162475708
0	e0905_905_921_8	3_late_washout	1.2486197461082051
0	e0905_905_944_1	3_late_washout	1.032846048605975
0	e0905_905_944_10	3_late_washout	1.24092642067493
0	e0905_905_944_11	3_late_washout	1.41320816856234
0	e0905_905_944_12	3_late_washout	1.47258655998996
0	e0905_905_944_15	3_late_washout	1.41106234074739
0	e0905_905_944_16	3_late_washout	1.3818457353018498
0	e0905_905_944_17	3_late_washout	2.23800429381611
0	e0905_905_944_18	3_late_washout	2.0616287964074447
0	e0905_905_944_19	3_late_washout	1.54072434495071
0	e0905_905_944_2	3_late_washout	1.60276437064956
0	e0905_905_944_20	3_late_washout	1.5062651480908151
0	e0905_905_944_3	3_late_washout	1.32934803897735
0	e0905_905_944_4	3_late_washout	1.6394037941573
0	e0905_905_944_5	3_late_washout	1.9439335882497701
0	e0905_905_944_6	3_late_washout	1.49465130195048
0	e0905_905_944_7	3_late_washout	1.55883031770373
0	e0905_905_944_8	3_late_washout	1.47265796241405
0	e0905_905_944_9	3_late_washout	1.27808308945275
0	e0908_908_1001_10	3_late_washout	1.22024679498605
0	e0908_908_1001_11	3_late_washout	1.77350081428073
0	e0908_908_1001_12	3_late_washout	1.231632122567325
0	e0908_908_1001_18	3_late_washout	1.22573181116041
0	e0908_908_1001_3	3_late_washout	1.53723981059929
0	e0908_908_1001_4	3_late_washout	1.673199469210515
0	e0908_908_1001_5	3_late_washout	1.08424443679518
0	e0908_908_1001_6	3_late_washout	1.11626679522398
0	e0908_908_1001_7	3_late_washout	3.03433235560575
0	e0908_908_1001_8	3_late_washout	1.071586766061875
0	e0908_908_1001_9	3_late_washout	2.33162537458321
0	e0908_908_1026_1	3_late_washout	1.28575704914367
0	e0908_908_1026_11	3_late_washout	1.7527737598199549
0	e0908_908_1026_2	3_late_washout	1.8459319118253399
0	e0908_908_1026_3	3_late_washout	1.24234937762357
0	e0908_908_1026_4	3_late_washout	1.7132750585988
0	e0908_908_1026_5	3_late_washout	1.35208497981897
0	e0908_908_1026_6	3_late_washout	1.2071102276180699
0	e0908_908_1026_7	3_late_washout	1.441724510950215
0	e0908_908_1026_8	3_late_washout	1.1747583476225
0	e0908_908_1026_9	3_late_washout	2.25340846328508
0	e0908_908_876_1	3_late_washout	1.477171688164645
0	e0908_908_876_5	3_late_washout	2.60260076279193
0	e0908_908_876_6	3_late_washout	1.31219137499424
0	e0908_908_901_10	3_late_washout	1.23497094091421
0	e0908_908_901_7	3_late_washout	1.5947454461069
0	e0908_908_901_8	3_late_washout	1.436355257274995
0	e0908_908_901_9	3_late_washout	1.1431950472598151
0	e0908_908_926_1	3_late_washout	1.74970904162943
0	e0908_908_926_10	3_late_washout	1.7928574393423
0	e0908_908_926_12	3_late_washout	1.44052943435143
0	e0908_908_926_13	3_late_washout	1.30667372522
0	e0908_908_926_2	3_late_washout	1.86974326649689
0	e0908_908_926_3	3_late_washout	1.5115498983903901
0	e0908_908_926_4	3_late_washout	1.43563033233937
0	e0908_908_926_5	3_late_washout	1.70378940225226
0	e0908_908_926_6	3_late_washout	1.8011308558021
0	e0908_908_926_7	3_late_washout	1.521766077826685
0	e0908_908_926_9	3_late_washout	1.36744329575726
0	e0908_908_951_1	3_late_washout	1.05428947455564
0	e0908_908_951_12	3_late_washout	1.53263790855875
0	e0908_908_951_13	3_late_washout	1.34214415795102
0	e0908_908_951_15	3_late_washout	1.3347085778709702
0	e0908_908_951_17	3_late_washout	1.6044940032296
0	e0908_908_951_2	3_late_washout	1.28426651555019
0	e0908_908_951_3	3_late_washout	1.3358528873347848
0	e0908_908_951_4	3_late_washout	2.00586974965129
0	e0908_908_951_5	3_late_washout	1.4203347603500251
0	e0908_908_951_6	3_late_washout	1.787605221990955
0	e0908_908_951_7	3_late_washout	1.07767309249199
0	e0908_908_951_8	3_late_washout	2.03666092146727
0	e0908_908_951_9	3_late_washout	1.25412172605725
0	e0908_908_976_1	3_late_washout	2.004977471513985
0	e0908_908_976_10	3_late_washout	1.24654618137357
0	e0908_908_976_11	3_late_washout	1.10710431072946
0	e0908_908_976_12	3_late_washout	1.50199461606107
0	e0908_908_976_13	3_late_washout	1.20962108631318
0	e0908_908_976_14	3_late_washout	1.32976125208656
0	e0908_908_976_18	3_late_washout	1.31147907197245
0	e0908_908_976_2	3_late_washout	1.10597598108887
0	e0908_908_976_3	3_late_washout	1.48157953722262
0	e0908_908_976_4	3_late_washout	1.89827345235865
0	e0908_908_976_5	3_late_washout	1.46037416634666
0	e0908_908_976_6	3_late_washout	1.1986485659842852
0	e0908_908_976_7	3_late_washout	1.561025127723695
0	e0908_908_976_8	3_late_washout	1.45463752011111
0	e0908_908_976_9	3_late_washout	1.27360294275346
1	e0905_905_163_1	1_no_treatment	1.28880916936739
1	e0905_905_163_10	1_no_treatment	1.85985567968306
1	e0905_905_163_11	1_no_treatment	1.485837874141065
1	e0905_905_163_12	1_no_treatment	1.5390330514408799
1	e0905_905_163_14	1_no_treatment	1.24635523699749
1	e0905_905_163_15	1_no_treatment	1.53972968627701
1	e0905_905_163_16	1_no_treatment	1.7228370982172
1	e0905_905_163_17	1_no_treatment	1.367950979789675
1	e0905_905_163_18	1_no_treatment	1.427644683831575
1	e0905_905_163_2	1_no_treatment	1.27551094571545
1	e0905_905_163_3	1_no_treatment	1.26455508377343
1	e0905_905_163_6	1_no_treatment	1.55535572859956
1	e0905_905_163_7	1_no_treatment	1.22001112559466
1	e0905_905_163_8	1_no_treatment	1.442237539274765
1	e0905_905_186_1	1_no_treatment	1.1092990678721
1	e0905_905_186_11	1_no_treatment	1.8733737432424649
1	e0905_905_186_13	1_no_treatment	1.37538151796151
1	e0905_905_186_16	1_no_treatment	1.80437240742431
1	e0905_905_186_17	1_no_treatment	1.42245997446746
1	e0905_905_186_3	1_no_treatment	1.387798278025385
1	e0905_905_186_4	1_no_treatment	1.26957617917132
1	e0905_905_186_6	1_no_treatment	1.5566370803732101
1	e0905_905_209_1	1_no_treatment	2.43721005444807
1	e0905_905_209_11	1_no_treatment	1.4014903482540348
1	e0905_905_209_12	1_no_treatment	1.5996954761402349
1	e0905_905_209_13	1_no_treatment	1.568974240044985
1	e0905_905_209_14	1_no_treatment	1.59647315294265
1	e0905_905_209_15	1_no_treatment	1.304247350717545
1	e0905_905_209_16	1_no_treatment	1.7337797538597148
1	e0905_905_209_17	1_no_treatment	1.317120170843405
1	e0905_905_209_19	1_no_treatment	1.64322781709982
1	e0905_905_209_2	1_no_treatment	1.3177921345727301
1	e0905_905_209_20	1_no_treatment	2.09448497608509
1	e0905_905_209_21	1_no_treatment	3.34825361208431
1	e0905_905_209_23	1_no_treatment	1.20830369326522
1	e0905_905_209_27	1_no_treatment	2.3533332741340347
1	e0905_905_209_28	1_no_treatment	2.388790101898355
1	e0905_905_209_29	1_no_treatment	1.47897072562208
1	e0905_905_209_3	1_no_treatment	1.74640001056703
1	e0905_905_209_30	1_no_treatment	2.1192506341215003
1	e0905_905_209_31	1_no_treatment	1.09520601492493
1	e0905_905_209_32	1_no_treatment	2.70456424215426
1	e0905_905_209_33	1_no_treatment	1.4344584886861251
1	e0905_905_209_34	1_no_treatment	1.24193683501363
1	e0905_905_209_35	1_no_treatment	1.48631970121191
1	e0905_905_209_38	1_no_treatment	1.30767227500936
1	e0905_905_209_39	1_no_treatment	1.371659135609835
1	e0905_905_209_4	1_no_treatment	1.1553058789896649
1	e0905_905_209_40	1_no_treatment	1.607569966772685
1	e0905_905_209_41	1_no_treatment	1.54074790044958
1	e0905_905_209_43	1_no_treatment	1.9431805677387848
1	e0905_905_209_44	1_no_treatment	1.4442449850861
1	e0905_905_209_5	1_no_treatment	2.33355378233356
1	e0905_905_209_6	1_no_treatment	1.90631792209824
1	e0905_905_209_7	1_no_treatment	1.5697759246704
1	e0905_905_209_8	1_no_treatment	1.3625078055592001
1	e0905_905_209_9	1_no_treatment	1.17017858281234
1	e0905_905_232_1	1_no_treatment	2.293840826877445
1	e0905_905_232_10	1_no_treatment	1.63864721157531
1	e0905_905_232_11	1_no_treatment	2.14998029747435
1	e0905_905_232_12	1_no_treatment	1.7581920254063248
1	e0905_905_232_13	1_no_treatment	1.5657621229508552
1	e0905_905_232_14	1_no_treatment	1.2651082711068
1	e0905_905_232_15	1_no_treatment	1.24162535721495
1	e0905_905_232_16	1_no_treatment	1.361634276035975
1	e0905_905_232_17	1_no_treatment	2.10868314017188
1	e0905_905_232_18	1_no_treatment	1.73082980803526
1	e0905_905_232_19	1_no_treatment	1.460555042997985
1	e0905_905_232_2	1_no_treatment	1.25044879807572
1	e0905_905_232_20	1_no_treatment	1.77722305884788
1	e0905_905_232_21	1_no_treatment	1.443681342902515
1	e0905_905_232_22	1_no_treatment	2.23270094846328
1	e0905_905_232_23	1_no_treatment	1.4537344250841349
1	e0905_905_232_25	1_no_treatment	1.23257315052245
1	e0905_905_232_26	1_no_treatment	1.33561623657499
1	e0905_905_232_27	1_no_treatment	1.9728916723224
1	e0905_905_232_3	1_no_treatment	1.3929880312932101
1	e0905_905_232_7	1_no_treatment	1.256255865183065
1	e0905_905_232_8	1_no_treatment	1.61986295366084
1	e0905_905_232_9	1_no_treatment	1.43601915490677
1	e0905_905_255_1	1_no_treatment	1.267048347258355
1	e0905_905_255_10	1_no_treatment	1.495292647268125
1	e0905_905_255_11	1_no_treatment	1.04710604106936
1	e0905_905_255_12	1_no_treatment	2.58177947339674
1	e0905_905_255_13	1_no_treatment	1.69233159637211
1	e0905_905_255_14	1_no_treatment	1.4338050305757601
1	e0905_905_255_15	1_no_treatment	1.07534815884957
1	e0905_905_255_16	1_no_treatment	1.34344015864087
1	e0905_905_255_17	1_no_treatment	1.413830374952375
1	e0905_905_255_18	1_no_treatment	1.95623316627965
1	e0905_905_255_19	1_no_treatment	1.2597930084126552
1	e0905_905_255_20	1_no_treatment	1.16262025136882
1	e0905_905_255_21	1_no_treatment	1.37298365216414
1	e0905_905_255_22	1_no_treatment	1.36182958299757
1	e0905_905_255_23	1_no_treatment	1.02955873561714
1	e0905_905_255_25	1_no_treatment	1.629101907218365
1	e0905_905_255_26	1_no_treatment	1.14742740152289
1	e0905_905_255_27	1_no_treatment	1.59413222017223
1	e0905_905_255_3	1_no_treatment	1.1841222706631749
1	e0905_905_255_30	1_no_treatment	1.31121538141644
1	e0905_905_255_33	1_no_treatment	2.65341943515939
1	e0905_905_255_4	1_no_treatment	1.43491069368963
1	e0905_905_255_5	1_no_treatment	1.29912713626003
1	e0905_905_255_6	1_no_treatment	1.23488866992835
1	e0905_905_255_7	1_no_treatment	2.04231122630488
1	e0905_905_255_8	1_no_treatment	1.485574400023045
1	e0905_905_255_9	1_no_treatment	1.74319500145443
1	e0905_905_278_1	1_no_treatment	1.130497411249835
1	e0905_905_278_10	1_no_treatment	1.1266662832092251
1	e0905_905_278_11	1_no_treatment	2.08908911927468
1	e0905_905_278_12	1_no_treatment	1.21056625835098
1	e0905_905_278_13	1_no_treatment	1.18009489461425
1	e0905_905_278_14	1_no_treatment	2.074557105077025
1	e0905_905_278_15	1_no_treatment	1.43909944599293
1	e0905_905_278_16	1_no_treatment	1.26387536528017
1	e0905_905_278_17	1_no_treatment	1.28035231930247
1	e0905_905_278_18	1_no_treatment	1.15092284469301
1	e0905_905_278_19	1_no_treatment	1.53875777394836
1	e0905_905_278_3	1_no_treatment	1.20078325377751
1	e0905_905_278_5	1_no_treatment	1.81346604818983
1	e0905_905_278_6	1_no_treatment	1.21582123495626
1	e0905_905_278_7	1_no_treatment	1.797800434791895
1	e0905_905_278_8	1_no_treatment	1.97114830832724
1	e0905_905_278_9	1_no_treatment	1.31211765928428
1	e0905_905_301_10	1_no_treatment	1.71469328314271
1	e0905_905_301_11	1_no_treatment	1.382646506193945
1	e0905_905_301_2	1_no_treatment	2.348997428789335
1	e0905_905_301_4	1_no_treatment	1.2385731518323
1	e0905_905_301_6	1_no_treatment	1.39552287709082
1	e0905_905_301_7	1_no_treatment	1.44840687491598
1	e0905_905_301_8	1_no_treatment	1.296759386884185
1	e0905_905_301_9	1_no_treatment	1.6781698437958252
1	e0908_908_177_10	1_no_treatment	1.179136420447265
1	e0908_908_177_11	1_no_treatment	1.50121695629629
1	e0908_908_177_12	1_no_treatment	1.74912415805115
1	e0908_908_177_13	1_no_treatment	2.2181184372695
1	e0908_908_177_14	1_no_treatment	1.150846027297065
1	e0908_908_177_7	1_no_treatment	1.95594787371126
1	e0908_908_177_8	1_no_treatment	2.15007015029946
1	e0908_908_177_9	1_no_treatment	1.33111701657693
1	e0908_908_202_1	1_no_treatment	1.44791499752198
1	e0908_908_202_2	1_no_treatment	2.02661552699563
1	e0908_908_202_3	1_no_treatment	1.20205292107955
1	e0908_908_202_4	1_no_treatment	1.95689504124156
1	e0908_908_202_5	1_no_treatment	1.5017072137948
1	e0908_908_202_6	1_no_treatment	2.43998692791015
1	e0908_908_202_7	1_no_treatment	2.25049240529022
1	e0908_908_202_8	1_no_treatment	1.17890587708093
1	e0908_908_227_10	1_no_treatment	1.2151589823285152
1	e0908_908_227_11	1_no_treatment	1.59377541287062
1	e0908_908_227_13	1_no_treatment	1.7766830599123198
1	e0908_908_227_14	1_no_treatment	1.26799616795198
1	e0908_908_227_2	1_no_treatment	1.208601979234065
1	e0908_908_227_4	1_no_treatment	1.57505801028494
1	e0908_908_227_5	1_no_treatment	2.84657154964086
1	e0908_908_227_6	1_no_treatment	2.082269242883
1	e0908_908_227_7	1_no_treatment	1.6193694528047051
1	e0908_908_227_8	1_no_treatment	1.2925745408229101
1	e0908_908_252_1	1_no_treatment	1.629285690385945
1	e0908_908_252_2	1_no_treatment	1.96599019879751
1	e0908_908_252_3	1_no_treatment	2.41356600699418
1	e0908_908_252_4	1_no_treatment	1.4452810496949149
1	e0908_908_252_5	1_no_treatment	1.691532472419805
1	e0908_908_252_6	1_no_treatment	1.5047411885791
1	e0908_908_252_9	1_no_treatment	1.46426481093112
1	e0908_908_277_11	1_no_treatment	2.10082052117894
1	e0908_908_277_12	1_no_treatment	1.338875385269565
1	e0908_908_277_13	1_no_treatment	1.365176270791685
1	e0908_908_277_14	1_no_treatment	1.78845275456304
1	e0908_908_277_15	1_no_treatment	1.44857637198467
1	e0908_908_277_16	1_no_treatment	1.37758804210524
1	e0908_908_277_3	1_no_treatment	1.39680327709606
1	e0908_908_277_4	1_no_treatment	1.10863693744136
1	e0908_908_277_5	1_no_treatment	1.80872479652728
1	e0908_908_277_6	1_no_treatment	1.26920344368742
1	e0908_908_277_7	1_no_treatment	1.2215324075135
1	e0908_908_277_8	1_no_treatment	1.7710796418601151
1	e0908_908_302_1	1_no_treatment	2.503780425291775
1	e0908_908_302_10	1_no_treatment	1.52161620345676
1	e0908_908_302_2	1_no_treatment	1.830782523134715
1	e0908_908_302_3	1_no_treatment	1.3230570963793449
1	e0908_908_302_4	1_no_treatment	1.31210690608215
1	e0908_908_302_5	1_no_treatment	1.51834502639566
1	e0908_908_302_7	1_no_treatment	1.22406813807845
1	e0908_908_302_9	1_no_treatment	1.430428064958365
1	e0908_908_327_10	1_no_treatment	1.70765305062309
1	e0908_908_327_11	1_no_treatment	1.46193609654462
1	e0908_908_327_2	1_no_treatment	1.73081445061009
1	e0908_908_327_3	1_no_treatment	1.20564381682787
1	e0908_908_327_4	1_no_treatment	1.97955037213944
1	e0908_908_327_5	1_no_treatment	1.351813147655995
1	e0908_908_327_6	1_no_treatment	1.33179096830682
1	e0908_908_327_7	1_no_treatment	1.8395712706013798
1	e0908_908_327_8	1_no_treatment	2.84090656032319
1	e0908_908_327_9	1_no_treatment	1.7833034670630799
1	e0905_905_324_1	2_no_washout	1.50815777959232
1	e0905_905_324_10	2_no_washout	1.27137453832835
1	e0905_905_324_11	2_no_washout	1.710314759189655
1	e0905_905_324_12	2_no_washout	1.4171197782314051
1	e0905_905_324_13	2_no_washout	1.92211131117398
1	e0905_905_324_14	2_no_washout	1.508436590335815
1	e0905_905_324_15	2_no_washout	1.2105385877614
1	e0905_905_324_16	2_no_washout	1.37334271166302
1	e0905_905_324_17	2_no_washout	2.11002410474521
1	e0905_905_324_18	2_no_washout	1.64493522700733
1	e0905_905_324_19	2_no_washout	1.388670213162215
1	e0905_905_324_20	2_no_washout	2.09720396072815
1	e0905_905_324_21	2_no_washout	2.19701974697945
1	e0905_905_324_22	2_no_washout	1.8872351201986248
1	e0905_905_324_23	2_no_washout	1.388963126251565
1	e0905_905_324_24	2_no_washout	1.20526632349943
1	e0905_905_324_25	2_no_washout	1.23210082989766
1	e0905_905_324_27	2_no_washout	1.7598880012147649
1	e0905_905_324_28	2_no_washout	1.14504490587641
1	e0905_905_324_29	2_no_washout	2.020903098811975
1	e0905_905_324_3	2_no_washout	1.424385099141535
1	e0905_905_324_30	2_no_washout	1.58638640704331
1	e0905_905_324_31	2_no_washout	1.2932293559653498
1	e0905_905_324_4	2_no_washout	1.37355598772689
1	e0905_905_324_5	2_no_washout	1.78330889254915
1	e0905_905_324_6	2_no_washout	1.24865705731975
1	e0905_905_324_9	2_no_washout	1.63591568658333
1	e0905_905_347_1	2_no_washout	1.25093346348071
1	e0905_905_347_10	2_no_washout	1.3573731631137198
1	e0905_905_347_11	2_no_washout	1.245652813811915
1	e0905_905_347_12	2_no_washout	1.27512557029268
1	e0905_905_347_13	2_no_washout	1.859605186516045
1	e0905_905_347_15	2_no_washout	1.436092806175055
1	e0905_905_347_2	2_no_washout	1.6282461278634348
1	e0905_905_347_3	2_no_washout	1.218553369815845
1	e0905_905_347_4	2_no_washout	1.20096535931249
1	e0905_905_347_7	2_no_washout	1.7845806313844
1	e0905_905_347_9	2_no_washout	1.4142618440973251
1	e0905_905_370_10	2_no_washout	1.46165988330636
1	e0905_905_370_12	2_no_washout	1.04912099459294
1	e0905_905_370_13	2_no_washout	1.85769804125036
1	e0905_905_370_15	2_no_washout	1.1795296386948
1	e0905_905_370_16	2_no_washout	1.07983761806555
1	e0905_905_370_17	2_no_washout	1.49333408618603
1	e0905_905_370_19	2_no_washout	1.80218391084101
1	e0905_905_370_2	2_no_washout	1.90849555994672
1	e0905_905_370_21	2_no_washout	1.395212738351665
1	e0905_905_370_22	2_no_washout	1.653425560988285
1	e0905_905_370_23	2_no_washout	1.2995758498158452
1	e0905_905_370_24	2_no_washout	1.63960414173035
1	e0905_905_370_3	2_no_washout	2.08079367375605
1	e0905_905_370_4	2_no_washout	1.597122447612835
1	e0905_905_370_5	2_no_washout	1.67453355335982
1	e0905_905_370_6	2_no_washout	1.776615271272235
1	e0905_905_370_7	2_no_washout	1.17642628511146
1	e0905_905_370_8	2_no_washout	1.29456892634322
1	e0905_905_370_9	2_no_washout	2.04693122184225
1	e0905_905_393_1	2_no_washout	1.59745821100747
1	e0905_905_393_11	2_no_washout	2.401716636982825
1	e0905_905_393_13	2_no_washout	1.28057574616041
1	e0905_905_393_16	2_no_washout	2.13886078474164
1	e0905_905_393_17	2_no_washout	1.645721197722875
1	e0905_905_393_18	2_no_washout	1.5095157076145451
1	e0905_905_393_19	2_no_washout	1.212545709887035
1	e0905_905_393_2	2_no_washout	1.488163942512095
1	e0905_905_393_20	2_no_washout	1.39780538736297
1	e0905_905_393_21	2_no_washout	1.1922715809275548
1	e0905_905_393_22	2_no_washout	2.305836248542455
1	e0905_905_393_3	2_no_washout	1.97650030525786
1	e0905_905_393_4	2_no_washout	1.19993064030541
1	e0905_905_393_5	2_no_washout	1.28951487549078
1	e0905_905_393_6	2_no_washout	1.36445954345617
1	e0905_905_393_8	2_no_washout	1.500694598262165
1	e0905_905_416_1	2_no_washout	1.80093479171137
1	e0905_905_416_10	2_no_washout	2.10986046142172
1	e0905_905_416_11	2_no_washout	1.279836799361985
1	e0905_905_416_12	2_no_washout	1.33196066084975
1	e0905_905_416_2	2_no_washout	1.2008570734807
1	e0905_905_416_4	2_no_washout	1.33880431209546
1	e0905_905_416_5	2_no_washout	1.42684896617116
1	e0905_905_416_8	2_no_washout	2.15599015645093
1	e0905_905_439_10	2_no_washout	1.7632477528543902
1	e0905_905_439_13	2_no_washout	1.26267931972469
1	e0905_905_439_14	2_no_washout	1.4663392157357151
1	e0905_905_439_15	2_no_washout	3.67887830866919
1	e0905_905_439_17	2_no_washout	1.18900054325566
1	e0905_905_439_2	2_no_washout	2.35153637836362
1	e0905_905_439_3	2_no_washout	2.24643041961016
1	e0905_905_439_5	2_no_washout	1.29832938669147
1	e0905_905_439_6	2_no_washout	2.12320634842139
1	e0905_905_439_7	2_no_washout	2.26579704966917
1	e0905_905_439_8	2_no_washout	1.40797853700894
1	e0905_905_439_9	2_no_washout	2.03255694698536
1	e0905_905_462_1	2_no_washout	1.27168873020568
1	e0905_905_462_10	2_no_washout	1.66575257968755
1	e0905_905_462_11	2_no_washout	1.51691938099591
1	e0905_905_462_12	2_no_washout	1.23124208386323
1	e0905_905_462_2	2_no_washout	1.86464107864591
1	e0905_905_462_3	2_no_washout	1.6077411609888501
1	e0905_905_462_6	2_no_washout	1.65309779286749
1	e0905_905_462_7	2_no_washout	1.52239953313276
1	e0905_905_462_8	2_no_washout	1.963897515914685
1	e0905_905_462_9	2_no_washout	1.32371557569102
1	e0908_908_352_1	2_no_washout	1.89536684819699
1	e0908_908_352_10	2_no_washout	1.77862136034004
1	e0908_908_352_11	2_no_washout	1.25640004661825
1	e0908_908_352_13	2_no_washout	1.711085769281355
1	e0908_908_352_15	2_no_washout	1.17030662824945
1	e0908_908_352_16	2_no_washout	2.580934471327625
1	e0908_908_352_17	2_no_washout	1.13263271048915
1	e0908_908_352_18	2_no_washout	2.03417973937862
1	e0908_908_352_19	2_no_washout	1.84069470791676
1	e0908_908_352_2	2_no_washout	1.35977334160516
1	e0908_908_352_21	2_no_washout	1.35971086886389
1	e0908_908_352_22	2_no_washout	1.38462907354825
1	e0908_908_352_24	2_no_washout	1.135297047229
1	e0908_908_352_25	2_no_washout	3.11023680546659
1	e0908_908_352_26	2_no_washout	1.86037841570391
1	e0908_908_352_3	2_no_washout	1.40299439134568
1	e0908_908_352_4	2_no_washout	1.512882569118615
1	e0908_908_352_5	2_no_washout	1.0802404547616948
1	e0908_908_352_6	2_no_washout	1.5404610645992198
1	e0908_908_352_7	2_no_washout	1.1122342374585301
1	e0908_908_352_8	2_no_washout	1.504200101543205
1	e0908_908_352_9	2_no_washout	1.604800201458545
1	e0908_908_377_10	2_no_washout	1.355158118535015
1	e0908_908_377_11	2_no_washout	1.31068099595923
1	e0908_908_377_12	2_no_washout	1.95950648665193
1	e0908_908_377_13	2_no_washout	1.26361292596269
1	e0908_908_377_14	2_no_washout	1.97092403927467
1	e0908_908_377_15	2_no_washout	1.89490009907175
1	e0908_908_377_16	2_no_washout	2.71967198993002
1	e0908_908_377_17	2_no_washout	2.03019836389886
1	e0908_908_377_5	2_no_washout	1.85709264235084
1	e0908_908_377_6	2_no_washout	1.82442091226192
1	e0908_908_377_8	2_no_washout	1.71528609596179
1	e0908_908_377_9	2_no_washout	1.588671861665625
1	e0908_908_402_1	2_no_washout	1.63942735936741
1	e0908_908_402_10	2_no_washout	2.15125073215173
1	e0908_908_402_12	2_no_washout	1.56030224667666
1	e0908_908_402_2	2_no_washout	1.34150305134039
1	e0908_908_402_3	2_no_washout	1.29079631740224
1	e0908_908_402_4	2_no_washout	1.586693013517795
1	e0908_908_402_5	2_no_washout	2.29330965393501
1	e0908_908_402_6	2_no_washout	1.040536173427695
1	e0908_908_402_7	2_no_washout	1.26569027694209
1	e0908_908_402_8	2_no_washout	1.423920351576685
1	e0908_908_402_9	2_no_washout	1.324885204238075
1	e0908_908_427_3	2_no_washout	1.346495765558355
1	e0908_908_427_5	2_no_washout	1.74747791742512
1	e0908_908_427_6	2_no_washout	2.22437836604593
1	e0908_908_427_7	2_no_washout	2.13531404111936
1	e0908_908_427_8	2_no_washout	1.365140276200775
1	e0908_908_427_9	2_no_washout	1.83142679567027
1	e0908_908_452_1	2_no_washout	2.32822660586471
1	e0908_908_452_2	2_no_washout	1.56471175780126
1	e0908_908_452_3	2_no_washout	1.98424930818459
1	e0908_908_452_4	2_no_washout	1.38362189801314
1	e0908_908_452_5	2_no_washout	1.540363260232015
1	e0908_908_452_7	2_no_washout	1.183931792240155
1	e0908_908_477_1	2_no_washout	1.24937079551949
1	e0908_908_477_2	2_no_washout	1.30106185667841
1	e0908_908_477_5	2_no_washout	1.32835081538953
1	e0908_908_502_1	2_no_washout	2.83434261327728
1	e0908_908_502_11	2_no_washout	1.173429742258595
1	e0908_908_502_12	2_no_washout	1.54954620909417
1	e0908_908_502_13	2_no_washout	2.99777536800083
1	e0908_908_502_14	2_no_washout	1.49470280047853
1	e0908_908_502_15	2_no_washout	1.48502490680816
1	e0908_908_502_2	2_no_washout	1.87856506645601
1	e0908_908_502_4	2_no_washout	1.3667328681492101
1	e0908_908_502_5	2_no_washout	1.29365226827595
1	e0908_908_502_6	2_no_washout	1.1666700176155151
1	e0908_908_502_7	2_no_washout	1.85181502445986
1	e0908_908_502_8	2_no_washout	1.24861097951937
1	e0908_908_502_9	2_no_washout	1.44377044435284
1	e0905_905_807_1	3_late_washout	1.071024644272375
1	e0905_905_807_2	3_late_washout	1.06780733315153
1	e0905_905_807_3	3_late_washout	1.478583464457645
1	e0905_905_807_4	3_late_washout	1.983941724886185
1	e0905_905_807_6	3_late_washout	2.50462811171578
1	e0905_905_807_7	3_late_washout	2.49560756505229
1	e0905_905_830_1	3_late_washout	2.61288758930569
1	e0905_905_830_10	3_late_washout	1.30156026778632
1	e0905_905_830_11	3_late_washout	1.4130784993137349
1	e0905_905_830_12	3_late_washout	1.282615886988875
1	e0905_905_830_13	3_late_washout	1.32519706603254
1	e0905_905_830_14	3_late_washout	1.11514664948755
1	e0905_905_830_15	3_late_washout	1.404425407077405
1	e0905_905_830_2	3_late_washout	2.89091306924611
1	e0905_905_830_3	3_late_washout	1.6073578718916548
1	e0905_905_830_4	3_late_washout	3.67283891131982
1	e0905_905_830_5	3_late_washout	1.833598043056345
1	e0905_905_830_6	3_late_washout	1.62199124490045
1	e0905_905_830_7	3_late_washout	1.33850178490472
1	e0905_905_830_8	3_late_washout	1.35121645827536
1	e0905_905_830_9	3_late_washout	1.237892891240005
1	e0905_905_853_1	3_late_washout	1.6195810037656
1	e0905_905_853_10	3_late_washout	1.88327067625894
1	e0905_905_853_12	3_late_washout	1.38803437928979
1	e0905_905_853_14	3_late_washout	1.15227173103576
1	e0905_905_853_15	3_late_washout	1.50745095336598
1	e0905_905_853_16	3_late_washout	1.891944113752895
1	e0905_905_853_17	3_late_washout	1.72390575439531
1	e0905_905_853_18	3_late_washout	3.84938203187962
1	e0905_905_853_19	3_late_washout	2.0051083928821
1	e0905_905_853_2	3_late_washout	1.377246821323415
1	e0905_905_853_3	3_late_washout	1.67854761493071
1	e0905_905_853_4	3_late_washout	1.14877929592646
1	e0905_905_853_5	3_late_washout	1.98891536092935
1	e0905_905_853_6	3_late_washout	1.08524470109456
1	e0905_905_853_8	3_late_washout	1.35898698172489
1	e0905_905_876_1	3_late_washout	1.25183706389757
1	e0905_905_876_10	3_late_washout	1.8155136773239051
1	e0905_905_876_11	3_late_washout	1.66577895429019
1	e0905_905_876_12	3_late_washout	1.66424124980506
1	e0905_905_876_13	3_late_washout	1.15531785923
1	e0905_905_876_14	3_late_washout	1.19990348229937
1	e0905_905_876_15	3_late_washout	1.9790650952898248
1	e0905_905_876_16	3_late_washout	1.1489619823733501
1	e0905_905_876_17	3_late_washout	2.457713086201235
1	e0905_905_876_2	3_late_washout	1.8892112331066049
1	e0905_905_876_3	3_late_washout	1.43162566553553
1	e0905_905_876_4	3_late_washout	2.00666488653027
1	e0905_905_876_5	3_late_washout	2.52525987106079
1	e0905_905_876_8	3_late_washout	1.1189555890990301
1	e0905_905_876_9	3_late_washout	1.356757298982935
1	e0905_905_899_10	3_late_washout	1.72871735566687
1	e0905_905_899_11	3_late_washout	1.17101982728639
1	e0905_905_899_12	3_late_washout	1.18865663289068
1	e0905_905_899_13	3_late_washout	1.48214007968838
1	e0905_905_899_14	3_late_washout	1.748427544419625
1	e0905_905_899_18	3_late_washout	1.3429071238815649
1	e0905_905_899_19	3_late_washout	1.323641556541115
1	e0905_905_899_21	3_late_washout	1.598968620277405
1	e0905_905_899_22	3_late_washout	1.56530266787853
1	e0905_905_899_23	3_late_washout	1.50773586194795
1	e0905_905_899_5	3_late_washout	1.33249240001794
1	e0905_905_899_7	3_late_washout	1.65805782910268
1	e0905_905_899_8	3_late_washout	1.429602155327815
1	e0905_905_899_9	3_late_washout	1.27032281668191
1	e0905_905_922_1	3_late_washout	1.2752080639106351
1	e0905_905_922_10	3_late_washout	1.38115495666566
1	e0905_905_922_11	3_late_washout	1.15488749063247
1	e0905_905_922_12	3_late_washout	1.744011457849615
1	e0905_905_922_13	3_late_washout	1.9682521477345951
1	e0905_905_922_14	3_late_washout	1.3004700518968102
1	e0905_905_922_15	3_late_washout	1.31776360517688
1	e0905_905_922_16	3_late_washout	2.29905059517606
1	e0905_905_922_17	3_late_washout	1.51041403187916
1	e0905_905_922_18	3_late_washout	1.428519900911395
1	e0905_905_922_2	3_late_washout	1.61760248164911
1	e0905_905_922_3	3_late_washout	1.15413546351304
1	e0905_905_922_4	3_late_washout	1.4935152273386398
1	e0905_905_922_6	3_late_washout	1.29156537862577
1	e0905_905_922_8	3_late_washout	1.17537931313422
1	e0905_905_922_9	3_late_washout	1.529377873806855
1	e0905_905_945_1	3_late_washout	1.07414496556379
1	e0905_905_945_10	3_late_washout	1.47825854152237
1	e0905_905_945_12	3_late_washout	1.1218713714320598
1	e0905_905_945_13	3_late_washout	1.14969409600759
1	e0905_905_945_15	3_late_washout	1.44794442698186
1	e0905_905_945_17	3_late_washout	1.4177173059520949
1	e0905_905_945_2	3_late_washout	1.311699217910505
1	e0905_905_945_21	3_late_washout	1.120197756604725
1	e0905_905_945_22	3_late_washout	1.804446033260175
1	e0905_905_945_23	3_late_washout	2.42043628631791
1	e0905_905_945_24	3_late_washout	1.481057866480265
1	e0905_905_945_25	3_late_washout	2.026393195018575
1	e0905_905_945_3	3_late_washout	1.80441893830817
1	e0905_905_945_4	3_late_washout	1.50697316059003
1	e0905_905_945_5	3_late_washout	1.6209322051151
1	e0905_905_945_6	3_late_washout	1.52544897823966
1	e0905_905_945_7	3_late_washout	1.700702705408
1	e0908_908_1002_10	3_late_washout	1.23841440643974
1	e0908_908_1002_11	3_late_washout	2.10502727924045
1	e0908_908_1002_12	3_late_washout	1.16639755253416
1	e0908_908_1002_13	3_late_washout	1.95923924442245
1	e0908_908_1002_14	3_late_washout	2.41500725355536
1	e0908_908_1002_3	3_late_washout	1.63639246890346
1	e0908_908_1002_4	3_late_washout	1.54659979466646
1	e0908_908_1002_5	3_late_washout	1.348480993660915
1	e0908_908_1002_6	3_late_washout	1.479744976088405
1	e0908_908_1002_7	3_late_washout	1.066157827816105
1	e0908_908_1002_8	3_late_washout	1.13257141394804
1	e0908_908_1002_9	3_late_washout	2.961489794252
1	e0908_908_1027_1	3_late_washout	1.5747796148462
1	e0908_908_1027_10	3_late_washout	1.131030634296415
1	e0908_908_1027_11	3_late_washout	1.46011434083471
1	e0908_908_1027_12	3_late_washout	2.74162538931922
1	e0908_908_1027_13	3_late_washout	1.22764196485338
1	e0908_908_1027_14	3_late_washout	1.10007000030667
1	e0908_908_1027_15	3_late_washout	2.44298144172589
1	e0908_908_1027_16	3_late_washout	1.63760328333589
1	e0908_908_1027_2	3_late_washout	1.12650803470439
1	e0908_908_1027_3	3_late_washout	1.6363886248263548
1	e0908_908_1027_4	3_late_washout	1.3988386060740399
1	e0908_908_1027_5	3_late_washout	1.37192743611187
1	e0908_908_1027_6	3_late_washout	1.0678694131288
1	e0908_908_1027_7	3_late_washout	1.175881758989765
1	e0908_908_1027_8	3_late_washout	1.3636869952432549
1	e0908_908_1027_9	3_late_washout	1.32403941851806
1	e0908_908_877_1	3_late_washout	1.59084996776035
1	e0908_908_877_6	3_late_washout	2.53222241327626
1	e0908_908_877_7	3_late_washout	1.31569836361114
1	e0908_908_902_10	3_late_washout	1.352407890530145
1	e0908_908_902_7	3_late_washout	1.55185154228867
1	e0908_908_902_8	3_late_washout	1.6176652643974099
1	e0908_908_902_9	3_late_washout	1.1219887857224249
1	e0908_908_927_1	3_late_washout	1.572913350469275
1	e0908_908_927_11	3_late_washout	1.26478439955593
1	e0908_908_927_12	3_late_washout	2.10389739006795
1	e0908_908_927_14	3_late_washout	1.4078211412475148
1	e0908_908_927_15	3_late_washout	1.309217416270555
1	e0908_908_927_2	3_late_washout	1.86752514441446
1	e0908_908_927_3	3_late_washout	1.05108750129028
1	e0908_908_927_4	3_late_washout	1.76008671658903
1	e0908_908_927_5	3_late_washout	1.6680103813371
1	e0908_908_927_6	3_late_washout	1.33423502784567
1	e0908_908_927_7	3_late_washout	1.443237727713005
1	e0908_908_927_8	3_late_washout	1.72732832045869
1	e0908_908_927_9	3_late_washout	1.52056908812586
1	e0908_908_952_1	3_late_washout	1.341379402595
1	e0908_908_952_13	3_late_washout	1.28516912655355
1	e0908_908_952_14	3_late_washout	1.41251859826537
1	e0908_908_952_16	3_late_washout	1.23869154364136
1	e0908_908_952_17	3_late_washout	2.69489542528916
1	e0908_908_952_2	3_late_washout	1.33109861436555
1	e0908_908_952_3	3_late_washout	1.61189173209792
1	e0908_908_952_4	3_late_washout	1.4379085896019301
1	e0908_908_952_5	3_late_washout	2.16194032861425
1	e0908_908_952_6	3_late_washout	2.58829894446507
1	e0908_908_952_7	3_late_washout	1.83770565415731
1	e0908_908_952_8	3_late_washout	1.98498818164743
1	e0908_908_952_9	3_late_washout	1.36069915040927
1	e0908_908_977_1	3_late_washout	1.60392198839094
1	e0908_908_977_10	3_late_washout	1.17935604630301
1	e0908_908_977_11	3_late_washout	1.26402976022632
1	e0908_908_977_12	3_late_washout	1.40304487618244
1	e0908_908_977_13	3_late_washout	1.146922979935075
1	e0908_908_977_14	3_late_washout	1.64311038414685
1	e0908_908_977_15	3_late_washout	1.74625666088816
1	e0908_908_977_17	3_late_washout	1.29876372122326
1	e0908_908_977_21	3_late_washout	1.4686799947801301
1	e0908_908_977_3	3_late_washout	1.3319158819553
1	e0908_908_977_4	3_late_washout	3.02825794542858
1	e0908_908_977_5	3_late_washout	2.39692631648276
1	e0908_908_977_6	3_late_washout	1.18890548149065
1	e0908_908_977_7	3_late_washout	1.6700684698987849
1	e0908_908_977_8	3_late_washout	1.60606376181789
1	e0908_908_977_9	3_late_washout	1.61668031614568
2	e0905_905_164_1	1_no_treatment	1.25211845289437
2	e0905_905_164_10	1_no_treatment	1.32788779724395
2	e0905_905_164_12	1_no_treatment	1.379926431917355
2	e0905_905_164_13	1_no_treatment	1.124509601755125
2	e0905_905_164_14	1_no_treatment	1.85298118528331
2	e0905_905_164_16	1_no_treatment	1.506203704899105
2	e0905_905_164_17	1_no_treatment	1.05422900771727
2	e0905_905_164_2	1_no_treatment	1.2786587548145851
2	e0905_905_164_21	1_no_treatment	1.15874236564774
2	e0905_905_164_22	1_no_treatment	1.69556034384618
2	e0905_905_164_23	1_no_treatment	1.804264408480415
2	e0905_905_164_24	1_no_treatment	1.453696514124525
2	e0905_905_164_25	1_no_treatment	2.20004242296927
2	e0905_905_164_27	1_no_treatment	1.3587295714789849
2	e0905_905_164_28	1_no_treatment	1.617511207250425
2	e0905_905_164_3	1_no_treatment	1.336297384557605
2	e0905_905_164_6	1_no_treatment	1.38971836442603
2	e0905_905_164_7	1_no_treatment	1.24727283504087
2	e0905_905_164_8	1_no_treatment	1.88861424643603
2	e0905_905_187_1	1_no_treatment	1.1908921525438
2	e0905_905_187_12	1_no_treatment	1.642779110750525
2	e0905_905_187_16	1_no_treatment	2.22444447057978
2	e0905_905_187_17	1_no_treatment	1.29066081045832
2	e0905_905_187_4	1_no_treatment	1.27890281628232
2	e0905_905_187_6	1_no_treatment	1.43222371070331
2	e0905_905_187_7	1_no_treatment	1.300923405621545
2	e0905_905_210_1	1_no_treatment	1.92752532226161
2	e0905_905_210_10	1_no_treatment	1.93054661672696
2	e0905_905_210_11	1_no_treatment	1.25437000292286
2	e0905_905_210_12	1_no_treatment	1.39667682363088
2	e0905_905_210_14	1_no_treatment	1.61630517605506
2	e0905_905_210_15	1_no_treatment	2.12333189167298
2	e0905_905_210_16	1_no_treatment	1.70374981480464
2	e0905_905_210_17	1_no_treatment	1.278566805616685
2	e0905_905_210_18	1_no_treatment	1.5249577525365798
2	e0905_905_210_19	1_no_treatment	1.46918273621086
2	e0905_905_210_2	1_no_treatment	2.71588232399253
2	e0905_905_210_20	1_no_treatment	1.2511272113122551
2	e0905_905_210_22	1_no_treatment	2.03646028398656
2	e0905_905_210_23	1_no_treatment	2.09951789952241
2	e0905_905_210_24	1_no_treatment	1.05169942872905
2	e0905_905_210_28	1_no_treatment	2.647109691039995
2	e0905_905_210_29	1_no_treatment	1.54976592579479
2	e0905_905_210_30	1_no_treatment	1.44452084705963
2	e0905_905_210_31	1_no_treatment	1.9434263347175103
2	e0905_905_210_32	1_no_treatment	1.3724152651455501
2	e0905_905_210_33	1_no_treatment	1.26908017734163
2	e0905_905_210_34	1_no_treatment	1.86404271522445
2	e0905_905_210_35	1_no_treatment	1.54843733014805
2	e0905_905_210_37	1_no_treatment	1.32672915102748
2	e0905_905_210_38	1_no_treatment	1.39751875771387
2	e0905_905_210_4	1_no_treatment	1.489900308604175
2	e0905_905_210_40	1_no_treatment	2.2818580411193548
2	e0905_905_210_41	1_no_treatment	1.28775163263922
2	e0905_905_210_43	1_no_treatment	1.697728960384555
2	e0905_905_210_44	1_no_treatment	2.10420521583915
2	e0905_905_210_45	1_no_treatment	1.60967740702197
2	e0905_905_210_5	1_no_treatment	2.11785705828932
2	e0905_905_210_6	1_no_treatment	1.313884426149745
2	e0905_905_210_7	1_no_treatment	1.70329379317769
2	e0905_905_210_8	1_no_treatment	1.73508761677201
2	e0905_905_233_1	1_no_treatment	1.51749588420019
2	e0905_905_233_10	1_no_treatment	1.64138565265665
2	e0905_905_233_11	1_no_treatment	1.59060898500582
2	e0905_905_233_12	1_no_treatment	1.87710451701739
2	e0905_905_233_13	1_no_treatment	1.640527067334025
2	e0905_905_233_14	1_no_treatment	1.638898186565465
2	e0905_905_233_15	1_no_treatment	1.63670847988824
2	e0905_905_233_16	1_no_treatment	1.21147216050677
2	e0905_905_233_17	1_no_treatment	1.3746233786217301
2	e0905_905_233_18	1_no_treatment	1.2642538888018149
2	e0905_905_233_19	1_no_treatment	1.53042738251208
2	e0905_905_233_2	1_no_treatment	2.609583004374035
2	e0905_905_233_20	1_no_treatment	1.97104552928622
2	e0905_905_233_21	1_no_treatment	1.86571300085381
2	e0905_905_233_22	1_no_treatment	2.17213663206031
2	e0905_905_233_23	1_no_treatment	2.35822674107812
2	e0905_905_233_24	1_no_treatment	1.3186470069101999
2	e0905_905_233_25	1_no_treatment	1.925678279405135
2	e0905_905_233_26	1_no_treatment	1.314965956929985
2	e0905_905_233_28	1_no_treatment	1.57811210380134
2	e0905_905_233_3	1_no_treatment	1.30080736340315
2	e0905_905_233_30	1_no_treatment	1.60669548043343
2	e0905_905_233_4	1_no_treatment	1.200119094065835
2	e0905_905_233_6	1_no_treatment	1.2680449355778949
2	e0905_905_233_8	1_no_treatment	1.09301117600012
2	e0905_905_233_9	1_no_treatment	1.456729952314305
2	e0905_905_256_1	1_no_treatment	1.26406708233996
2	e0905_905_256_10	1_no_treatment	1.34553779448798
2	e0905_905_256_11	1_no_treatment	1.34355038939953
2	e0905_905_256_12	1_no_treatment	1.18274818344197
2	e0905_905_256_13	1_no_treatment	1.87681246017248
2	e0905_905_256_14	1_no_treatment	2.16635753819708
2	e0905_905_256_15	1_no_treatment	1.682945852477895
2	e0905_905_256_16	1_no_treatment	1.601245181811545
2	e0905_905_256_17	1_no_treatment	1.09518212903296
2	e0905_905_256_18	1_no_treatment	2.38481002013833
2	e0905_905_256_19	1_no_treatment	2.00435823512178
2	e0905_905_256_20	1_no_treatment	1.57566519213363
2	e0905_905_256_21	1_no_treatment	1.413352386517375
2	e0905_905_256_22	1_no_treatment	1.578859054415775
2	e0905_905_256_23	1_no_treatment	1.1746313994870698
2	e0905_905_256_24	1_no_treatment	1.8801303397208
2	e0905_905_256_26	1_no_treatment	1.33887251620411
2	e0905_905_256_27	1_no_treatment	1.60495430260854
2	e0905_905_256_28	1_no_treatment	1.186338209295665
2	e0905_905_256_29	1_no_treatment	1.25211607905689
2	e0905_905_256_3	1_no_treatment	1.2139274033177099
2	e0905_905_256_31	1_no_treatment	1.69670075922831
2	e0905_905_256_32	1_no_treatment	1.37357241314264
2	e0905_905_256_33	1_no_treatment	1.42839656240277
2	e0905_905_256_35	1_no_treatment	1.3589398356802849
2	e0905_905_256_39	1_no_treatment	1.89884945350131
2	e0905_905_256_4	1_no_treatment	1.32407860163003
2	e0905_905_256_40	1_no_treatment	1.45826143430254
2	e0905_905_256_5	1_no_treatment	1.979009763329485
2	e0905_905_256_6	1_no_treatment	1.24305435730299
2	e0905_905_256_8	1_no_treatment	1.1465372050777098
2	e0905_905_279_1	1_no_treatment	1.21216349887056
2	e0905_905_279_10	1_no_treatment	1.33922394361008
2	e0905_905_279_11	1_no_treatment	1.27773111674649
2	e0905_905_279_12	1_no_treatment	2.003377238096585
2	e0905_905_279_13	1_no_treatment	1.3373685838492
2	e0905_905_279_14	1_no_treatment	1.8906139283136598
2	e0905_905_279_15	1_no_treatment	1.32873084435867
2	e0905_905_279_16	1_no_treatment	1.27135208620253
2	e0905_905_279_17	1_no_treatment	1.46350241320929
2	e0905_905_279_19	1_no_treatment	1.147764524821415
2	e0905_905_279_20	1_no_treatment	1.65794579153715
2	e0905_905_279_3	1_no_treatment	1.22253749933034
2	e0905_905_279_5	1_no_treatment	1.77221572052882
2	e0905_905_279_6	1_no_treatment	1.37746512475034
2	e0905_905_279_7	1_no_treatment	1.5226873583748048
2	e0905_905_279_8	1_no_treatment	2.047970263591485
2	e0905_905_279_9	1_no_treatment	1.26404767885206
2	e0905_905_302_10	1_no_treatment	1.80413110411034
2	e0905_905_302_11	1_no_treatment	1.594846218662755
2	e0905_905_302_2	1_no_treatment	2.27777351047545
2	e0905_905_302_4	1_no_treatment	1.2738020251887
2	e0905_905_302_6	1_no_treatment	1.530578985533125
2	e0905_905_302_7	1_no_treatment	1.54844361790479
2	e0905_905_302_8	1_no_treatment	1.173728068607895
2	e0905_905_302_9	1_no_treatment	1.702259974954685
2	e0908_908_178_10	1_no_treatment	1.83604515588457
2	e0908_908_178_11	1_no_treatment	1.4282303370036
2	e0908_908_178_12	1_no_treatment	1.22417595429118
2	e0908_908_178_5	1_no_treatment	2.10644691887186
2	e0908_908_178_6	1_no_treatment	1.30218134569648
2	e0908_908_178_7	1_no_treatment	2.2034635643110647
2	e0908_908_178_8	1_no_treatment	1.28755430992106
2	e0908_908_178_9	1_no_treatment	1.6199129136085348
2	e0908_908_203_1	1_no_treatment	1.35948875853382
2	e0908_908_203_2	1_no_treatment	2.031329980797575
2	e0908_908_203_3	1_no_treatment	1.42880664720301
2	e0908_908_203_4	1_no_treatment	1.56752381083144
2	e0908_908_203_5	1_no_treatment	1.856974309895405
2	e0908_908_203_6	1_no_treatment	2.18360585086476
2	e0908_908_203_7	1_no_treatment	3.27661933333379
2	e0908_908_203_8	1_no_treatment	1.2581442471693949
2	e0908_908_228_10	1_no_treatment	1.127886129162985
2	e0908_908_228_11	1_no_treatment	1.39485841541166
2	e0908_908_228_12	1_no_treatment	1.74310770944128
2	e0908_908_228_13	1_no_treatment	1.32939798828064
2	e0908_908_228_2	1_no_treatment	1.08836167678867
2	e0908_908_228_4	1_no_treatment	1.8361533984538898
2	e0908_908_228_5	1_no_treatment	2.08835033084929
2	e0908_908_228_6	1_no_treatment	1.12396011040864
2	e0908_908_228_7	1_no_treatment	1.887945408142755
2	e0908_908_228_8	1_no_treatment	1.37628953550567
2	e0908_908_228_9	1_no_treatment	1.2347237817501249
2	e0908_908_253_1	1_no_treatment	1.4328765287576402
2	e0908_908_253_2	1_no_treatment	1.5584986168072
2	e0908_908_253_3	1_no_treatment	1.30450909411777
2	e0908_908_253_4	1_no_treatment	1.523134360639705
2	e0908_908_253_5	1_no_treatment	1.637742900166455
2	e0908_908_253_6	1_no_treatment	1.5763222912509751
2	e0908_908_253_7	1_no_treatment	2.011955969084085
2	e0908_908_253_8	1_no_treatment	1.8217574984839
2	e0908_908_253_9	1_no_treatment	1.65091803654962
2	e0908_908_278_12	1_no_treatment	2.00557285596812
2	e0908_908_278_13	1_no_treatment	1.196422853973095
2	e0908_908_278_14	1_no_treatment	1.286148948562155
2	e0908_908_278_15	1_no_treatment	1.57701243453887
2	e0908_908_278_16	1_no_treatment	1.50289192465709
2	e0908_908_278_17	1_no_treatment	1.3501945527631452
2	e0908_908_278_3	1_no_treatment	2.63062685825017
2	e0908_908_278_4	1_no_treatment	1.51284873190096
2	e0908_908_278_5	1_no_treatment	1.38603641480644
2	e0908_908_278_6	1_no_treatment	1.8509772109856653
2	e0908_908_278_7	1_no_treatment	1.814706714813455
2	e0908_908_278_8	1_no_treatment	1.32037237566354
2	e0908_908_278_9	1_no_treatment	1.73305987571408
2	e0908_908_303_1	1_no_treatment	2.61761826211425
2	e0908_908_303_10	1_no_treatment	1.7792307263281701
2	e0908_908_303_2	1_no_treatment	1.81085701628216
2	e0908_908_303_3	1_no_treatment	1.7905117904197452
2	e0908_908_303_4	1_no_treatment	1.4559430741226
2	e0908_908_303_5	1_no_treatment	1.45919298502446
2	e0908_908_303_7	1_no_treatment	1.29608849433012
2	e0908_908_303_9	1_no_treatment	1.4285869483755
2	e0908_908_328_10	1_no_treatment	1.94026069582934
2	e0908_908_328_11	1_no_treatment	1.861550309422355
2	e0908_908_328_2	1_no_treatment	1.987574464296925
2	e0908_908_328_3	1_no_treatment	1.10945948297833
2	e0908_908_328_4	1_no_treatment	1.60759592165457
2	e0908_908_328_5	1_no_treatment	2.21110162144415
2	e0908_908_328_6	1_no_treatment	1.24833620878593
2	e0908_908_328_7	1_no_treatment	1.60718526705398
2	e0908_908_328_8	1_no_treatment	1.34666355064724
2	e0908_908_328_9	1_no_treatment	1.22412416677756
2	e0905_905_325_1	2_no_washout	2.0635447478208
2	e0905_905_325_10	2_no_washout	2.139919914907
2	e0905_905_325_11	2_no_washout	1.7147992172273598
2	e0905_905_325_12	2_no_washout	1.99175651027584
2	e0905_905_325_13	2_no_washout	1.32726686934132
2	e0905_905_325_14	2_no_washout	1.43913819814952
2	e0905_905_325_15	2_no_washout	2.04205241495612
2	e0905_905_325_16	2_no_washout	1.33807070994402
2	e0905_905_325_17	2_no_washout	1.55303146512995
2	e0905_905_325_18	2_no_washout	2.07496257765776
2	e0905_905_325_19	2_no_washout	1.27726701868218
2	e0905_905_325_2	2_no_washout	1.91971992187858
2	e0905_905_325_20	2_no_washout	1.79753131163263
2	e0905_905_325_21	2_no_washout	1.106129511731855
2	e0905_905_325_22	2_no_washout	1.28367713861271
2	e0905_905_325_23	2_no_washout	1.142475848545205
2	e0905_905_325_24	2_no_washout	1.132585119712425
2	e0905_905_325_25	2_no_washout	1.428160445525615
2	e0905_905_325_26	2_no_washout	1.11635981067282
2	e0905_905_325_27	2_no_washout	2.24635653026095
2	e0905_905_325_28	2_no_washout	1.615004071334205
2	e0905_905_325_29	2_no_washout	1.47202435152375
2	e0905_905_325_3	2_no_washout	1.3395501895657351
2	e0905_905_325_30	2_no_washout	1.19904903726915
2	e0905_905_325_31	2_no_washout	1.313528541312185
2	e0905_905_325_4	2_no_washout	1.6331377892823349
2	e0905_905_325_5	2_no_washout	1.20394829317357
2	e0905_905_325_6	2_no_washout	1.7095821617425502
2	e0905_905_325_8	2_no_washout	1.30499747700396
2	e0905_905_325_9	2_no_washout	1.9860421268447
2	e0905_905_348_1	2_no_washout	1.23380071135324
2	e0905_905_348_10	2_no_washout	1.12151946386269
2	e0905_905_348_11	2_no_washout	1.06381961827027
2	e0905_905_348_12	2_no_washout	1.317194181512815
2	e0905_905_348_13	2_no_washout	1.8645402725681899
2	e0905_905_348_14	2_no_washout	1.26491211469248
2	e0905_905_348_16	2_no_washout	1.356503569636395
2	e0905_905_348_2	2_no_washout	1.472690450570085
2	e0905_905_348_3	2_no_washout	1.209463461833065
2	e0905_905_348_4	2_no_washout	1.20970663514352
2	e0905_905_348_8	2_no_washout	1.49838961638367
2	e0905_905_348_9	2_no_washout	1.55496809607514
2	e0905_905_371_11	2_no_washout	1.3094843942216
2	e0905_905_371_12	2_no_washout	2.3661466723377202
2	e0905_905_371_14	2_no_washout	1.34236383573629
2	e0905_905_371_15	2_no_washout	1.05792882051147
2	e0905_905_371_17	2_no_washout	2.1605911009708
2	e0905_905_371_19	2_no_washout	1.544690875291255
2	e0905_905_371_2	2_no_washout	2.17594961126587
2	e0905_905_371_20	2_no_washout	1.71802903208642
2	e0905_905_371_21	2_no_washout	1.64577942878131
2	e0905_905_371_22	2_no_washout	1.4551928898499549
2	e0905_905_371_3	2_no_washout	1.69931777501328
2	e0905_905_371_4	2_no_washout	1.59751693229685
2	e0905_905_371_5	2_no_washout	1.8369243440635898
2	e0905_905_371_6	2_no_washout	1.11295889358699
2	e0905_905_371_7	2_no_washout	1.19452133879513
2	e0905_905_371_8	2_no_washout	1.60700457946063
2	e0905_905_371_9	2_no_washout	1.52248523118919
2	e0905_905_394_12	2_no_washout	1.21614976338511
2	e0905_905_394_15	2_no_washout	1.775848105360185
2	e0905_905_394_16	2_no_washout	1.70114530760807
2	e0905_905_394_17	2_no_washout	2.06718190973788
2	e0905_905_394_18	2_no_washout	1.5903599876699102
2	e0905_905_394_19	2_no_washout	1.864497388165365
2	e0905_905_394_2	2_no_washout	2.09607991904699
2	e0905_905_394_20	2_no_washout	2.11006496574522
2	e0905_905_394_21	2_no_washout	1.255276321064385
2	e0905_905_394_22	2_no_washout	1.6375914766003
2	e0905_905_394_23	2_no_washout	1.08321611742502
2	e0905_905_394_24	2_no_washout	1.1740977553041598
2	e0905_905_394_25	2_no_washout	3.18693322592063
2	e0905_905_394_3	2_no_washout	1.5276395976352348
2	e0905_905_394_4	2_no_washout	2.2256844103377
2	e0905_905_394_5	2_no_washout	1.4181496945496
2	e0905_905_394_6	2_no_washout	2.25240399139768
2	e0905_905_394_7	2_no_washout	2.34878740218351
2	e0905_905_394_9	2_no_washout	1.33902983212918
2	e0905_905_417_1	2_no_washout	1.8258363087180052
2	e0905_905_417_10	2_no_washout	1.98993426352614
2	e0905_905_417_11	2_no_washout	1.248416512793605
2	e0905_905_417_12	2_no_washout	1.1889314493502452
2	e0905_905_417_2	2_no_washout	1.26032340247858
2	e0905_905_417_4	2_no_washout	1.30481031044484
2	e0905_905_417_5	2_no_washout	1.48749373193801
2	e0905_905_417_8	2_no_washout	2.36428778201237
2	e0905_905_440_10	2_no_washout	1.69013321199497
2	e0905_905_440_13	2_no_washout	1.26796159119327
2	e0905_905_440_14	2_no_washout	1.333908414096265
2	e0905_905_440_15	2_no_washout	3.30624348035676
2	e0905_905_440_17	2_no_washout	1.17006860018938
2	e0905_905_440_2	2_no_washout	2.64166797321312
2	e0905_905_440_3	2_no_washout	2.14662673690912
2	e0905_905_440_5	2_no_washout	1.30850555384136
2	e0905_905_440_6	2_no_washout	2.65968800742576
2	e0905_905_440_7	2_no_washout	2.91273311081661
2	e0905_905_440_8	2_no_washout	2.02946787906825
2	e0905_905_440_9	2_no_washout	1.42317779554283
2	e0905_905_463_1	2_no_washout	1.31234486314792
2	e0905_905_463_10	2_no_washout	1.29519900908956
2	e0905_905_463_11	2_no_washout	1.664605417233465
2	e0905_905_463_12	2_no_washout	2.0290499282124053
2	e0905_905_463_14	2_no_washout	1.423593695691705
2	e0905_905_463_15	2_no_washout	1.4389817743283
2	e0905_905_463_16	2_no_washout	1.18955259922463
2	e0905_905_463_17	2_no_washout	1.38190371865613
2	e0905_905_463_2	2_no_washout	1.74057748666392
2	e0905_905_463_3	2_no_washout	1.3257644679703
2	e0905_905_463_4	2_no_washout	1.16307529572746
2	e0905_905_463_6	2_no_washout	1.13053434089057
2	e0905_905_463_8	2_no_washout	1.41999997119948
2	e0905_905_463_9	2_no_washout	2.20093793173079
2	e0908_908_353_1	2_no_washout	1.51210714080968
2	e0908_908_353_12	2_no_washout	1.183769413986415
2	e0908_908_353_13	2_no_washout	2.23173089055172
2	e0908_908_353_14	2_no_washout	1.75978937508431
2	e0908_908_353_15	2_no_washout	1.36183412310691
2	e0908_908_353_16	2_no_washout	1.378166865861
2	e0908_908_353_17	2_no_washout	2.1001603917285
2	e0908_908_353_18	2_no_washout	1.9532094166181349
2	e0908_908_353_19	2_no_washout	1.60676364257931
2	e0908_908_353_2	2_no_washout	2.64431081287277
2	e0908_908_353_20	2_no_washout	1.28731223656954
2	e0908_908_353_21	2_no_washout	1.24541384251647
2	e0908_908_353_22	2_no_washout	1.19101992712427
2	e0908_908_353_23	2_no_washout	1.09519620498926
2	e0908_908_353_24	2_no_washout	1.4972584756668
2	e0908_908_353_25	2_no_washout	3.15152107761144
2	e0908_908_353_3	2_no_washout	1.501822248165845
2	e0908_908_353_4	2_no_washout	1.2988800411203298
2	e0908_908_353_5	2_no_washout	1.6113284674537849
2	e0908_908_353_6	2_no_washout	1.88562354838647
2	e0908_908_353_7	2_no_washout	1.118009264384195
2	e0908_908_353_8	2_no_washout	1.49109716690968
2	e0908_908_353_9	2_no_washout	1.36731695725212
2	e0908_908_378_10	2_no_washout	1.47751569708005
2	e0908_908_378_11	2_no_washout	1.77712798668722
2	e0908_908_378_12	2_no_washout	1.288180654149485
2	e0908_908_378_13	2_no_washout	2.08790570520266
2	e0908_908_378_14	2_no_washout	2.2842992261668
2	e0908_908_378_15	2_no_washout	2.65927263201966
2	e0908_908_378_16	2_no_washout	2.08849523715176
2	e0908_908_378_5	2_no_washout	1.5402024448985898
2	e0908_908_378_6	2_no_washout	1.238072363014135
2	e0908_908_378_8	2_no_washout	1.4183104907585098
2	e0908_908_378_9	2_no_washout	1.43959508401303
2	e0908_908_403_1	2_no_washout	1.55850034391521
2	e0908_908_403_10	2_no_washout	1.8093008116579052
2	e0908_908_403_12	2_no_washout	1.52717833942629
2	e0908_908_403_3	2_no_washout	1.35980325134118
2	e0908_908_403_4	2_no_washout	1.628654420481225
2	e0908_908_403_5	2_no_washout	2.52082264466043
2	e0908_908_403_6	2_no_washout	1.14503845501533
2	e0908_908_403_7	2_no_washout	1.37055838913041
2	e0908_908_403_8	2_no_washout	1.34700411375011
2	e0908_908_403_9	2_no_washout	1.326829733527255
2	e0908_908_428_3	2_no_washout	1.48771310645525
2	e0908_908_428_5	2_no_washout	1.896900706389635
2	e0908_908_428_6	2_no_washout	1.84835640216508
2	e0908_908_428_7	2_no_washout	2.069160912216145
2	e0908_908_428_8	2_no_washout	1.223692321593125
2	e0908_908_428_9	2_no_washout	1.28272387807119
2	e0908_908_453_1	2_no_washout	1.6657165671985
2	e0908_908_453_2	2_no_washout	1.41512256656793
2	e0908_908_453_3	2_no_washout	1.75596142513534
2	e0908_908_453_4	2_no_washout	1.3151001178896151
2	e0908_908_453_5	2_no_washout	1.40330525636875
2	e0908_908_453_6	2_no_washout	1.228661355113635
2	e0908_908_478_1	2_no_washout	1.14156307163816
2	e0908_908_478_2	2_no_washout	1.2463321470100048
2	e0908_908_478_5	2_no_washout	1.687690042036075
2	e0908_908_478_6	2_no_washout	1.7247828463213302
2	e0908_908_503_1	2_no_washout	2.58082190073729
2	e0908_908_503_10	2_no_washout	1.48861360579973
2	e0908_908_503_11	2_no_washout	1.99354783996585
2	e0908_908_503_12	2_no_washout	2.80445383690523
2	e0908_908_503_13	2_no_washout	1.48019682333399
2	e0908_908_503_14	2_no_washout	1.436027486321165
2	e0908_908_503_2	2_no_washout	1.890803141819855
2	e0908_908_503_3	2_no_washout	1.164106037312925
2	e0908_908_503_4	2_no_washout	1.298610562213135
2	e0908_908_503_5	2_no_washout	1.37797135546237
2	e0908_908_503_6	2_no_washout	2.1938560127641
2	e0908_908_503_7	2_no_washout	1.14731255813268
2	e0908_908_503_8	2_no_washout	1.16930143554647
2	e0905_905_808_1	3_late_washout	1.10509718614866
2	e0905_905_808_2	3_late_washout	1.12270606027689
2	e0905_905_808_3	3_late_washout	1.46405475078939
2	e0905_905_808_4	3_late_washout	1.37665427926557
2	e0905_905_808_6	3_late_washout	2.66858832482048
2	e0905_905_808_7	3_late_washout	2.05722738254675
2	e0905_905_831_1	3_late_washout	3.09624652092911
2	e0905_905_831_10	3_late_washout	1.89123048694019
2	e0905_905_831_11	3_late_washout	1.285564782130245
2	e0905_905_831_12	3_late_washout	1.24057408838917
2	e0905_905_831_13	3_late_washout	1.3510560766738848
2	e0905_905_831_14	3_late_washout	1.21569899712748
2	e0905_905_831_15	3_late_washout	1.16722895084559
2	e0905_905_831_16	3_late_washout	1.24251062375183
2	e0905_905_831_17	3_late_washout	1.21237485203533
2	e0905_905_831_18	3_late_washout	1.17540498668331
2	e0905_905_831_2	3_late_washout	2.81482403241113
2	e0905_905_831_3	3_late_washout	1.4599981609738748
2	e0905_905_831_4	3_late_washout	3.59639134261533
2	e0905_905_831_5	3_late_washout	1.785877437498675
2	e0905_905_831_6	3_late_washout	1.32614974185139
2	e0905_905_831_7	3_late_washout	1.803958967138065
2	e0905_905_831_8	3_late_washout	1.36031770874938
2	e0905_905_831_9	3_late_washout	1.294397483263475
2	e0905_905_854_1	3_late_washout	1.30445319449386
2	e0905_905_854_10	3_late_washout	1.60847245072189
2	e0905_905_854_11	3_late_washout	1.21615219473922
2	e0905_905_854_12	3_late_washout	1.587190444325815
2	e0905_905_854_13	3_late_washout	1.7245992132293249
2	e0905_905_854_14	3_late_washout	1.64176979951834
2	e0905_905_854_15	3_late_washout	1.93923534962158
2	e0905_905_854_16	3_late_washout	1.6819689703004852
2	e0905_905_854_2	3_late_washout	1.49082025448145
2	e0905_905_854_3	3_late_washout	1.4015807385512
2	e0905_905_854_4	3_late_washout	1.66549441569925
2	e0905_905_854_5	3_late_washout	1.77378288712814
2	e0905_905_854_6	3_late_washout	1.20447505997299
2	e0905_905_854_8	3_late_washout	1.3217499471095548
2	e0905_905_877_1	3_late_washout	1.7271333920383651
2	e0905_905_877_10	3_late_washout	1.18985799144909
2	e0905_905_877_11	3_late_washout	1.68387796079998
2	e0905_905_877_12	3_late_washout	1.579358392770255
2	e0905_905_877_13	3_late_washout	1.75471031912172
2	e0905_905_877_14	3_late_washout	1.09388670689715
2	e0905_905_877_15	3_late_washout	1.06507829810306
2	e0905_905_877_16	3_late_washout	1.91489814012801
2	e0905_905_877_2	3_late_washout	1.20252190548265
2	e0905_905_877_3	3_late_washout	1.40309577555841
2	e0905_905_877_4	3_late_washout	1.528288832577275
2	e0905_905_877_5	3_late_washout	2.65200342249867
2	e0905_905_877_8	3_late_washout	1.25981795780334
2	e0905_905_877_9	3_late_washout	1.28123342284072
2	e0905_905_900_10	3_late_washout	1.25311218565067
2	e0905_905_900_11	3_late_washout	1.25263072059029
2	e0905_905_900_12	3_late_washout	1.30145910021263
2	e0905_905_900_13	3_late_washout	1.22132629422617
2	e0905_905_900_14	3_late_washout	1.08264913632361
2	e0905_905_900_16	3_late_washout	1.34990884327133
2	e0905_905_900_18	3_late_washout	1.2147370672858848
2	e0905_905_900_19	3_late_washout	1.14479395515583
2	e0905_905_900_21	3_late_washout	1.487308002301695
2	e0905_905_900_22	3_late_washout	1.52282243427126
2	e0905_905_900_23	3_late_washout	1.1253875048828
2	e0905_905_900_24	3_late_washout	1.6100102286493252
2	e0905_905_900_25	3_late_washout	2.42012570359056
2	e0905_905_900_4	3_late_washout	1.19041358652115
2	e0905_905_900_5	3_late_washout	2.06075154514312
2	e0905_905_900_7	3_late_washout	1.44032010796651
2	e0905_905_900_8	3_late_washout	2.020591904084335
2	e0905_905_900_9	3_late_washout	1.39839402407552
2	e0905_905_923_1	3_late_washout	1.409014280884115
2	e0905_905_923_10	3_late_washout	1.47840940242235
2	e0905_905_923_11	3_late_washout	1.56810176323018
2	e0905_905_923_12	3_late_washout	1.861088293185335
2	e0905_905_923_13	3_late_washout	1.73135563649581
2	e0905_905_923_14	3_late_washout	1.39648977124068
2	e0905_905_923_15	3_late_washout	1.6595828134125399
2	e0905_905_923_16	3_late_washout	2.4168736663108947
2	e0905_905_923_17	3_late_washout	1.3311235225088849
2	e0905_905_923_18	3_late_washout	1.53765569505758
2	e0905_905_923_19	3_late_washout	1.45047720973377
2	e0905_905_923_2	3_late_washout	1.33122022430183
2	e0905_905_923_20	3_late_washout	1.187274659967495
2	e0905_905_923_3	3_late_washout	1.12726322338101
2	e0905_905_923_5	3_late_washout	1.128383087454715
2	e0905_905_923_7	3_late_washout	1.42840621380339
2	e0905_905_923_8	3_late_washout	1.14668621532055
2	e0905_905_923_9	3_late_washout	1.51599563271926
2	e0905_905_946_1	3_late_washout	1.1158241123738
2	e0905_905_946_10	3_late_washout	1.57016679946145
2	e0905_905_946_11	3_late_washout	1.17227597507708
2	e0905_905_946_13	3_late_washout	1.10529762184702
2	e0905_905_946_14	3_late_washout	1.06376445181804
2	e0905_905_946_16	3_late_washout	1.33471534739044
2	e0905_905_946_17	3_late_washout	1.5206871775988349
2	e0905_905_946_2	3_late_washout	1.35184226958457
2	e0905_905_946_21	3_late_washout	1.0738817414484498
2	e0905_905_946_22	3_late_washout	1.469570562193955
2	e0905_905_946_24	3_late_washout	2.1739865985049853
2	e0905_905_946_25	3_late_washout	1.6303286128652852
2	e0905_905_946_26	3_late_washout	1.18753800826706
2	e0905_905_946_3	3_late_washout	1.8985100400463701
2	e0905_905_946_4	3_late_washout	1.56037704136039
2	e0905_905_946_5	3_late_washout	1.44996885627771
2	e0905_905_946_6	3_late_washout	1.25820345231684
2	e0905_905_946_7	3_late_washout	1.7672711417248
2	e0908_908_1003_10	3_late_washout	1.19254791302156
2	e0908_908_1003_11	3_late_washout	1.69036081205321
2	e0908_908_1003_12	3_late_washout	1.15780449031425
2	e0908_908_1003_13	3_late_washout	2.13795243832172
2	e0908_908_1003_17	3_late_washout	1.78333038165505
2	e0908_908_1003_2	3_late_washout	1.62103547681371
2	e0908_908_1003_4	3_late_washout	1.460417391549435
2	e0908_908_1003_5	3_late_washout	1.090700212311835
2	e0908_908_1003_6	3_late_washout	1.419760398655675
2	e0908_908_1003_7	3_late_washout	1.18792749964823
2	e0908_908_1003_8	3_late_washout	1.1489281681999999
2	e0908_908_1003_9	3_late_washout	2.64993632264504
2	e0908_908_1028_1	3_late_washout	1.66844696990655
2	e0908_908_1028_10	3_late_washout	1.6837816876913552
2	e0908_908_1028_11	3_late_washout	1.09104953641389
2	e0908_908_1028_12	3_late_washout	1.2362495710067298
2	e0908_908_1028_13	3_late_washout	1.1052319765903351
2	e0908_908_1028_14	3_late_washout	1.373885537411355
2	e0908_908_1028_16	3_late_washout	2.42902937424956
2	e0908_908_1028_2	3_late_washout	1.606568329775235
2	e0908_908_1028_3	3_late_washout	1.18306897854821
2	e0908_908_1028_4	3_late_washout	1.41460656161899
2	e0908_908_1028_5	3_late_washout	1.34351871659224
2	e0908_908_1028_6	3_late_washout	1.27047796184607
2	e0908_908_1028_7	3_late_washout	1.521270208766075
2	e0908_908_1028_8	3_late_washout	1.47586955405238
2	e0908_908_1028_9	3_late_washout	1.3595209703671651
2	e0908_908_878_1	3_late_washout	1.6418905547039349
2	e0908_908_878_6	3_late_washout	1.36201430327108
2	e0908_908_903_10	3_late_washout	1.4240618464866448
2	e0908_908_903_7	3_late_washout	1.4437883347919849
2	e0908_908_903_8	3_late_washout	1.52925080949997
2	e0908_908_903_9	3_late_washout	1.1589241340393501
2	e0908_908_928_1	3_late_washout	1.68049912907354
2	e0908_908_928_10	3_late_washout	1.32290981835606
2	e0908_908_928_11	3_late_washout	2.42986437060763
2	e0908_908_928_13	3_late_washout	1.93649534138737
2	e0908_908_928_14	3_late_washout	1.10920883112968
2	e0908_908_928_15	3_late_washout	1.18470915955312
2	e0908_908_928_2	3_late_washout	1.4605359193722
2	e0908_908_928_3	3_late_washout	1.97011888361282
2	e0908_908_928_4	3_late_washout	1.82742709408023
2	e0908_908_928_5	3_late_washout	1.45771609969398
2	e0908_908_928_6	3_late_washout	1.16130963174139
2	e0908_908_928_7	3_late_washout	1.46941417892217
2	e0908_908_928_8	3_late_washout	1.439499289707485
2	e0908_908_953_1	3_late_washout	1.40614721728711
2	e0908_908_953_11	3_late_washout	1.72383472305149
2	e0908_908_953_12	3_late_washout	1.73633263994175
2	e0908_908_953_14	3_late_washout	1.16809076958942
2	e0908_908_953_15	3_late_washout	1.68642905022466
2	e0908_908_953_18	3_late_washout	1.5182131578313
2	e0908_908_953_19	3_late_washout	1.44847084440129
2	e0908_908_953_2	3_late_washout	1.15257884095499
2	e0908_908_953_20	3_late_washout	1.46971865778031
2	e0908_908_953_3	3_late_washout	1.97187607151604
2	e0908_908_953_4	3_late_washout	1.523530243726365
2	e0908_908_953_5	3_late_washout	2.09284762837983
2	e0908_908_953_6	3_late_washout	1.76200526641904
2	e0908_908_953_7	3_late_washout	1.697223657394545
2	e0908_908_953_8	3_late_washout	1.916638685174285
2	e0908_908_953_9	3_late_washout	1.88279263725847
2	e0908_908_978_1	3_late_washout	1.31525015663111
2	e0908_908_978_10	3_late_washout	1.98213612990517
2	e0908_908_978_11	3_late_washout	1.17249385917301
2	e0908_908_978_12	3_late_washout	1.17958434962745
2	e0908_908_978_13	3_late_washout	1.23442415756442
2	e0908_908_978_14	3_late_washout	1.076235575200575
2	e0908_908_978_15	3_late_washout	1.5118791061975552
2	e0908_908_978_16	3_late_washout	1.36406760558642
2	e0908_908_978_17	3_late_washout	1.43212807459229
2	e0908_908_978_18	3_late_washout	1.73587104907557
2	e0908_908_978_2	3_late_washout	1.96753294726621
2	e0908_908_978_23	3_late_washout	1.759077763945455
2	e0908_908_978_3	3_late_washout	1.049434237400445
2	e0908_908_978_4	3_late_washout	3.23961085984815
2	e0908_908_978_5	3_late_washout	2.203531592442835
2	e0908_908_978_6	3_late_washout	1.21163232369786
2	e0908_908_978_7	3_late_washout	1.4876219432703701
2	e0908_908_978_8	3_late_washout	1.628709288988535
2	e0908_908_978_9	3_late_washout	1.52501860606557
3	e0905_905_165_1	1_no_treatment	1.36178096494088
3	e0905_905_165_10	1_no_treatment	1.20943663482224
3	e0905_905_165_11	1_no_treatment	1.554037550883825
3	e0905_905_165_12	1_no_treatment	1.4534691295421
3	e0905_905_165_14	1_no_treatment	1.53394987342822
3	e0905_905_165_15	1_no_treatment	1.46684570241923
3	e0905_905_165_16	1_no_treatment	1.35948553812412
3	e0905_905_165_17	1_no_treatment	1.51928705906889
3	e0905_905_165_19	1_no_treatment	1.6097850649137349
3	e0905_905_165_2	1_no_treatment	1.24629736063931
3	e0905_905_165_20	1_no_treatment	1.14968813961688
3	e0905_905_165_21	1_no_treatment	1.66899851595442
3	e0905_905_165_22	1_no_treatment	1.9777227735386749
3	e0905_905_165_23	1_no_treatment	1.42339312426696
3	e0905_905_165_24	1_no_treatment	1.77267274643336
3	e0905_905_165_26	1_no_treatment	1.2833707186931
3	e0905_905_165_27	1_no_treatment	1.49540204436864
3	e0905_905_165_3	1_no_treatment	1.42110766373981
3	e0905_905_165_6	1_no_treatment	1.44009516262131
3	e0905_905_165_7	1_no_treatment	1.1508022124471
3	e0905_905_165_8	1_no_treatment	1.87019671912967
3	e0905_905_165_9	1_no_treatment	1.97459283462121
3	e0905_905_188_1	1_no_treatment	1.25776770172817
3	e0905_905_188_12	1_no_treatment	1.55534893436687
3	e0905_905_188_13	1_no_treatment	1.7061292776289299
3	e0905_905_188_15	1_no_treatment	1.64883215884784
3	e0905_905_188_18	1_no_treatment	1.11703436421838
3	e0905_905_188_4	1_no_treatment	1.1853838976250901
3	e0905_905_188_6	1_no_treatment	1.95743031762871
3	e0905_905_188_7	1_no_treatment	1.53096943601926
3	e0905_905_211_1	1_no_treatment	1.402682898829255
3	e0905_905_211_10	1_no_treatment	1.08310471511356
3	e0905_905_211_11	1_no_treatment	1.372315067244
3	e0905_905_211_12	1_no_treatment	1.74263307382335
3	e0905_905_211_13	1_no_treatment	1.47345607961052
3	e0905_905_211_14	1_no_treatment	2.701223130206045
3	e0905_905_211_15	1_no_treatment	1.491407327547905
3	e0905_905_211_16	1_no_treatment	1.30861195311689
3	e0905_905_211_18	1_no_treatment	1.92539653410178
3	e0905_905_211_19	1_no_treatment	1.93506132067165
3	e0905_905_211_20	1_no_treatment	1.64484745358281
3	e0905_905_211_21	1_no_treatment	2.56625660826241
3	e0905_905_211_23	1_no_treatment	1.25622602913342
3	e0905_905_211_26	1_no_treatment	1.49284934406804
3	e0905_905_211_27	1_no_treatment	1.49927576107881
3	e0905_905_211_28	1_no_treatment	1.6204451365262451
3	e0905_905_211_29	1_no_treatment	1.88037215821403
3	e0905_905_211_3	1_no_treatment	1.33968827408661
3	e0905_905_211_30	1_no_treatment	1.47479958789191
3	e0905_905_211_31	1_no_treatment	1.479030534625125
3	e0905_905_211_33	1_no_treatment	2.2528614273539698
3	e0905_905_211_34	1_no_treatment	1.78186940214411
3	e0905_905_211_36	1_no_treatment	1.9393494961786248
3	e0905_905_211_37	1_no_treatment	1.33231470411537
3	e0905_905_211_38	1_no_treatment	1.44434387138057
3	e0905_905_211_39	1_no_treatment	1.7103220316436598
3	e0905_905_211_4	1_no_treatment	1.85585649694807
3	e0905_905_211_41	1_no_treatment	2.15001236977395
3	e0905_905_211_5	1_no_treatment	1.17928667044994
3	e0905_905_211_6	1_no_treatment	1.313826461816215
3	e0905_905_211_7	1_no_treatment	1.71570057858931
3	e0905_905_211_9	1_no_treatment	1.63228676583829
3	e0905_905_234_1	1_no_treatment	2.33581835443928
3	e0905_905_234_10	1_no_treatment	1.34632238803264
3	e0905_905_234_11	1_no_treatment	1.95695963217169
3	e0905_905_234_12	1_no_treatment	1.52974317287892
3	e0905_905_234_13	1_no_treatment	1.653456564073835
3	e0905_905_234_14	1_no_treatment	1.85235826135258
3	e0905_905_234_16	1_no_treatment	1.31759462929814
3	e0905_905_234_17	1_no_treatment	1.27901922502974
3	e0905_905_234_18	1_no_treatment	1.273949011021545
3	e0905_905_234_19	1_no_treatment	1.552525477127035
3	e0905_905_234_2	1_no_treatment	1.673650201197415
3	e0905_905_234_20	1_no_treatment	1.454063841324795
3	e0905_905_234_21	1_no_treatment	1.97317534448943
3	e0905_905_234_22	1_no_treatment	2.2963859951824697
3	e0905_905_234_24	1_no_treatment	1.417759776733865
3	e0905_905_234_25	1_no_treatment	1.941977522397105
3	e0905_905_234_26	1_no_treatment	1.23921797769794
3	e0905_905_234_28	1_no_treatment	1.49879707800265
3	e0905_905_234_3	1_no_treatment	1.41606016306525
3	e0905_905_234_31	1_no_treatment	1.39534585293557
3	e0905_905_234_4	1_no_treatment	1.8486009407506
3	e0905_905_234_7	1_no_treatment	1.8454905791489
3	e0905_905_234_8	1_no_treatment	1.13098712422325
3	e0905_905_234_9	1_no_treatment	1.61014676973698
3	e0905_905_257_10	1_no_treatment	1.71821427278968
3	e0905_905_257_11	1_no_treatment	1.5524358916187802
3	e0905_905_257_12	1_no_treatment	1.90476969819111
3	e0905_905_257_13	1_no_treatment	1.2672307493545452
3	e0905_905_257_14	1_no_treatment	1.6481009163069
3	e0905_905_257_15	1_no_treatment	2.75193134292009
3	e0905_905_257_16	1_no_treatment	1.72923613148594
3	e0905_905_257_17	1_no_treatment	1.53117307952338
3	e0905_905_257_18	1_no_treatment	1.394987266442555
3	e0905_905_257_19	1_no_treatment	1.231036756431655
3	e0905_905_257_2	1_no_treatment	1.24725008779077
3	e0905_905_257_20	1_no_treatment	2.02488907410269
3	e0905_905_257_21	1_no_treatment	1.4877375075875698
3	e0905_905_257_22	1_no_treatment	1.6848761323168
3	e0905_905_257_23	1_no_treatment	1.427924714868515
3	e0905_905_257_24	1_no_treatment	1.05842194577139
3	e0905_905_257_25	1_no_treatment	1.514337629437145
3	e0905_905_257_27	1_no_treatment	1.51022257996148
3	e0905_905_257_28	1_no_treatment	1.47365511679877
3	e0905_905_257_3	1_no_treatment	1.72989352144547
3	e0905_905_257_30	1_no_treatment	1.31330819139403
3	e0905_905_257_34	1_no_treatment	2.004085826316985
3	e0905_905_257_4	1_no_treatment	1.9237086777342
3	e0905_905_257_5	1_no_treatment	1.32617551302195
3	e0905_905_257_6	1_no_treatment	1.4994530273504099
3	e0905_905_257_8	1_no_treatment	1.693140479418685
3	e0905_905_257_9	1_no_treatment	1.517375671035475
3	e0905_905_280_1	1_no_treatment	1.209984016146675
3	e0905_905_280_10	1_no_treatment	1.384532227668135
3	e0905_905_280_11	1_no_treatment	1.379624019617415
3	e0905_905_280_12	1_no_treatment	1.28941778109469
3	e0905_905_280_13	1_no_treatment	1.81929484651389
3	e0905_905_280_14	1_no_treatment	1.39404689191228
3	e0905_905_280_15	1_no_treatment	1.31459763902257
3	e0905_905_280_16	1_no_treatment	1.5763721686065701
3	e0905_905_280_17	1_no_treatment	1.53998339639893
3	e0905_905_280_18	1_no_treatment	3.05164677742019
3	e0905_905_280_19	1_no_treatment	1.0732389784381948
3	e0905_905_280_20	1_no_treatment	1.68841166711451
3	e0905_905_280_3	1_no_treatment	1.1902036263273
3	e0905_905_280_5	1_no_treatment	1.826786198120945
3	e0905_905_280_6	1_no_treatment	1.48329753087469
3	e0905_905_280_7	1_no_treatment	1.368964036444245
3	e0905_905_280_8	1_no_treatment	1.9401643271830902
3	e0905_905_280_9	1_no_treatment	1.35606495532919
3	e0905_905_303_10	1_no_treatment	1.59626994295544
3	e0905_905_303_11	1_no_treatment	1.809461983112365
3	e0905_905_303_12	1_no_treatment	1.90882237692629
3	e0905_905_303_3	1_no_treatment	1.815524740718925
3	e0905_905_303_5	1_no_treatment	1.396989737709435
3	e0905_905_303_8	1_no_treatment	1.50088021249999
3	e0905_905_303_9	1_no_treatment	1.22749814709525
3	e0908_908_179_10	1_no_treatment	2.23891066735125
3	e0908_908_179_11	1_no_treatment	1.29540004616952
3	e0908_908_179_12	1_no_treatment	1.2676793159262552
3	e0908_908_179_13	1_no_treatment	1.5647175932584751
3	e0908_908_179_14	1_no_treatment	1.71540530750512
3	e0908_908_179_15	1_no_treatment	1.4033787321426598
3	e0908_908_179_16	1_no_treatment	1.23790189409063
3	e0908_908_179_9	1_no_treatment	1.6047409927562
3	e0908_908_204_1	1_no_treatment	1.48954056683367
3	e0908_908_204_2	1_no_treatment	1.86471952206868
3	e0908_908_204_3	1_no_treatment	1.55314616089289
3	e0908_908_204_4	1_no_treatment	1.62818160393859
3	e0908_908_204_5	1_no_treatment	1.785123827392755
3	e0908_908_204_6	1_no_treatment	1.97394616863334
3	e0908_908_204_7	1_no_treatment	3.36229777095501
3	e0908_908_204_8	1_no_treatment	1.432836543003245
3	e0908_908_229_12	1_no_treatment	1.21970758205462
3	e0908_908_229_13	1_no_treatment	1.4938860426384148
3	e0908_908_229_15	1_no_treatment	2.5416501365924153
3	e0908_908_229_16	1_no_treatment	1.50236492073761
3	e0908_908_229_17	1_no_treatment	1.3182912413773051
3	e0908_908_229_2	1_no_treatment	1.22109869104773
3	e0908_908_229_4	1_no_treatment	1.78652240971884
3	e0908_908_229_5	1_no_treatment	1.74545734578411
3	e0908_908_229_6	1_no_treatment	1.41935104567734
3	e0908_908_229_7	1_no_treatment	1.25922940296063
3	e0908_908_229_8	1_no_treatment	1.41157145919809
3	e0908_908_229_9	1_no_treatment	1.9012225923564552
3	e0908_908_254_1	1_no_treatment	1.29344465334773
3	e0908_908_254_2	1_no_treatment	1.4364794551135849
3	e0908_908_254_3	1_no_treatment	1.393953918337475
3	e0908_908_254_4	1_no_treatment	2.0024712062664
3	e0908_908_254_5	1_no_treatment	1.4936105630341152
3	e0908_908_254_6	1_no_treatment	1.60737644339631
3	e0908_908_254_7	1_no_treatment	2.96259260132375
3	e0908_908_254_8	1_no_treatment	1.5582421451215
3	e0908_908_279_10	1_no_treatment	1.45937077789152
3	e0908_908_279_12	1_no_treatment	1.0748399229245051
3	e0908_908_279_13	1_no_treatment	1.133732553598515
3	e0908_908_279_14	1_no_treatment	1.51282045739452
3	e0908_908_279_15	1_no_treatment	1.70088060688416
3	e0908_908_279_16	1_no_treatment	1.60898631072726
3	e0908_908_279_17	1_no_treatment	1.46496971367586
3	e0908_908_279_3	1_no_treatment	2.16155389612582
3	e0908_908_279_4	1_no_treatment	1.4154517421381
3	e0908_908_279_5	1_no_treatment	1.49322073654313
3	e0908_908_279_6	1_no_treatment	1.317552327150795
3	e0908_908_279_7	1_no_treatment	1.70100951311517
3	e0908_908_279_8	1_no_treatment	1.5034384569388901
3	e0908_908_279_9	1_no_treatment	1.7166390921725148
3	e0908_908_304_1	1_no_treatment	2.286971125007845
3	e0908_908_304_10	1_no_treatment	1.73050470071222
3	e0908_908_304_2	1_no_treatment	1.532713259703175
3	e0908_908_304_3	1_no_treatment	1.69222141857172
3	e0908_908_304_4	1_no_treatment	1.20877035690121
3	e0908_908_304_5	1_no_treatment	1.608749752098515
3	e0908_908_304_7	1_no_treatment	1.320445705329155
3	e0908_908_304_9	1_no_treatment	1.45130136635495
3	e0908_908_329_10	1_no_treatment	1.58856663919899
3	e0908_908_329_11	1_no_treatment	1.524874313639835
3	e0908_908_329_2	1_no_treatment	2.33530253058068
3	e0908_908_329_3	1_no_treatment	1.54598719541054
3	e0908_908_329_5	1_no_treatment	1.55433872572923
3	e0908_908_329_6	1_no_treatment	1.30728220348052
3	e0908_908_329_7	1_no_treatment	1.64790152393414
3	e0908_908_329_8	1_no_treatment	1.3742989365401201
3	e0908_908_329_9	1_no_treatment	1.43846728464432
3	e0905_905_326_1	2_no_washout	1.87999586747382
3	e0905_905_326_10	2_no_washout	1.58855390021833
3	e0905_905_326_11	2_no_washout	1.9227614855532398
3	e0905_905_326_12	2_no_washout	1.27752321354842
3	e0905_905_326_13	2_no_washout	1.4519092533815101
3	e0905_905_326_14	2_no_washout	1.2718755890669
3	e0905_905_326_15	2_no_washout	2.28815029207578
3	e0905_905_326_16	2_no_washout	1.19965510027377
3	e0905_905_326_17	2_no_washout	1.374563946628645
3	e0905_905_326_18	2_no_washout	2.00243106918086
3	e0905_905_326_19	2_no_washout	1.61021801995906
3	e0905_905_326_20	2_no_washout	2.12296825804733
3	e0905_905_326_21	2_no_washout	1.59398151415025
3	e0905_905_326_22	2_no_washout	1.15863656490479
3	e0905_905_326_23	2_no_washout	1.371040075737925
3	e0905_905_326_24	2_no_washout	1.23315906923309
3	e0905_905_326_25	2_no_washout	1.2220816458873
3	e0905_905_326_26	2_no_washout	1.565317601300795
3	e0905_905_326_27	2_no_washout	1.111857726852385
3	e0905_905_326_28	2_no_washout	1.4332176359820599
3	e0905_905_326_29	2_no_washout	1.29572736352447
3	e0905_905_326_3	2_no_washout	1.366764138737755
3	e0905_905_326_30	2_no_washout	1.4364853949773049
3	e0905_905_326_31	2_no_washout	1.17356979053709
3	e0905_905_326_33	2_no_washout	1.3235972584416
3	e0905_905_326_34	2_no_washout	1.42347784901481
3	e0905_905_326_35	2_no_washout	1.5412074158405
3	e0905_905_326_4	2_no_washout	1.1972758283293
3	e0905_905_326_5	2_no_washout	1.505987618259885
3	e0905_905_326_6	2_no_washout	1.97941587643996
3	e0905_905_326_7	2_no_washout	1.38917174920368
3	e0905_905_326_9	2_no_washout	1.30062486184183
3	e0905_905_349_1	2_no_washout	1.33115904539863
3	e0905_905_349_11	2_no_washout	1.19779219969828
3	e0905_905_349_12	2_no_washout	1.77297000062624
3	e0905_905_349_13	2_no_washout	1.3082536163968
3	e0905_905_349_14	2_no_washout	1.23398521159877
3	e0905_905_349_15	2_no_washout	1.56406719836535
3	e0905_905_349_16	2_no_washout	1.5597284080764502
3	e0905_905_349_17	2_no_washout	1.31523370757735
3	e0905_905_349_18	2_no_washout	1.32057243418014
3	e0905_905_349_2	2_no_washout	1.33783254978425
3	e0905_905_349_20	2_no_washout	1.4518291119902251
3	e0905_905_349_3	2_no_washout	1.39892540602083
3	e0905_905_349_5	2_no_washout	1.261604543521235
3	e0905_905_349_6	2_no_washout	1.2206242737182
3	e0905_905_349_8	2_no_washout	1.2378592820441399
3	e0905_905_349_9	2_no_washout	2.62609191040856
3	e0905_905_372_10	2_no_washout	1.56058881277177
3	e0905_905_372_12	2_no_washout	1.21593347114468
3	e0905_905_372_13	2_no_washout	2.39669276848638
3	e0905_905_372_15	2_no_washout	1.35718665093936
3	e0905_905_372_16	2_no_washout	1.03469512770522
3	e0905_905_372_19	2_no_washout	1.58827450057364
3	e0905_905_372_2	2_no_washout	1.27270067144315
3	e0905_905_372_21	2_no_washout	1.4753079173961798
3	e0905_905_372_22	2_no_washout	1.17658139125654
3	e0905_905_372_23	2_no_washout	1.73536441873969
3	e0905_905_372_24	2_no_washout	1.2497439770934151
3	e0905_905_372_3	2_no_washout	1.837247170607455
3	e0905_905_372_4	2_no_washout	1.6367064242568552
3	e0905_905_372_5	2_no_washout	1.22777578656295
3	e0905_905_372_6	2_no_washout	1.394939390032935
3	e0905_905_372_7	2_no_washout	1.13349991382016
3	e0905_905_372_8	2_no_washout	1.36601328786932
3	e0905_905_372_9	2_no_washout	1.6593914221002
3	e0905_905_395_10	2_no_washout	1.338232011199095
3	e0905_905_395_12	2_no_washout	1.462527951206895
3	e0905_905_395_14	2_no_washout	1.16617847898986
3	e0905_905_395_15	2_no_washout	1.16425046287557
3	e0905_905_395_18	2_no_washout	1.3123785594445199
3	e0905_905_395_19	2_no_washout	1.6807077504547752
3	e0905_905_395_2	2_no_washout	1.79517087729757
3	e0905_905_395_20	2_no_washout	1.2474789477777648
3	e0905_905_395_21	2_no_washout	1.5622569983185048
3	e0905_905_395_22	2_no_washout	1.30375366683506
3	e0905_905_395_23	2_no_washout	1.237845127061635
3	e0905_905_395_24	2_no_washout	1.31481241882849
3	e0905_905_395_25	2_no_washout	1.444581683348035
3	e0905_905_395_26	2_no_washout	2.12864070397737
3	e0905_905_395_27	2_no_washout	1.13205470490333
3	e0905_905_395_28	2_no_washout	1.22948986544783
3	e0905_905_395_29	2_no_washout	4.2029289110777
3	e0905_905_395_3	2_no_washout	1.4218686693056601
3	e0905_905_395_4	2_no_washout	2.08407406705079
3	e0905_905_395_5	2_no_washout	2.00096976969901
3	e0905_905_395_6	2_no_washout	2.31570013036697
3	e0905_905_395_7	2_no_washout	1.67868582900951
3	e0905_905_395_8	2_no_washout	1.17112191034932
3	e0905_905_418_1	2_no_washout	1.75226071366546
3	e0905_905_418_10	2_no_washout	2.0411820206858002
3	e0905_905_418_11	2_no_washout	1.50203734837897
3	e0905_905_418_12	2_no_washout	1.34777578676029
3	e0905_905_418_2	2_no_washout	1.26769673229917
3	e0905_905_418_4	2_no_washout	1.66172497542355
3	e0905_905_418_5	2_no_washout	1.418992605778735
3	e0905_905_418_8	2_no_washout	1.24947818519408
3	e0905_905_441_10	2_no_washout	1.67990954904142
3	e0905_905_441_13	2_no_washout	1.23756405602443
3	e0905_905_441_14	2_no_washout	1.275361816159875
3	e0905_905_441_15	2_no_washout	3.39344578663125
3	e0905_905_441_17	2_no_washout	1.22838762222811
3	e0905_905_441_2	2_no_washout	2.89795055753883
3	e0905_905_441_3	2_no_washout	2.66796243892492
3	e0905_905_441_5	2_no_washout	1.33499369571467
3	e0905_905_441_6	2_no_washout	2.53132007701368
3	e0905_905_441_7	2_no_washout	2.55335324392432
3	e0905_905_441_8	2_no_washout	1.36235107416742
3	e0905_905_441_9	2_no_washout	1.49473573693844
3	e0905_905_464_1	2_no_washout	1.60464112547624
3	e0905_905_464_10	2_no_washout	1.37535931495734
3	e0905_905_464_11	2_no_washout	1.6649221004992951
3	e0905_905_464_12	2_no_washout	1.66288860138324
3	e0905_905_464_13	2_no_washout	1.477625797460595
3	e0905_905_464_14	2_no_washout	1.580037723439075
3	e0905_905_464_15	2_no_washout	1.69641445315084
3	e0905_905_464_17	2_no_washout	1.8327754391121251
3	e0905_905_464_18	2_no_washout	1.37340312913034
3	e0905_905_464_2	2_no_washout	1.08609768091708
3	e0905_905_464_20	2_no_washout	1.21855542821175
3	e0905_905_464_3	2_no_washout	1.35087482935717
3	e0905_905_464_4	2_no_washout	1.14992755690898
3	e0905_905_464_6	2_no_washout	1.21193012311895
3	e0905_905_464_7	2_no_washout	1.269963159542965
3	e0905_905_464_9	2_no_washout	1.11360608355378
3	e0908_908_354_1	2_no_washout	1.33900288684788
3	e0908_908_354_10	2_no_washout	2.20975404845252
3	e0908_908_354_11	2_no_washout	1.444123534406265
3	e0908_908_354_13	2_no_washout	1.33487287772747
3	e0908_908_354_14	2_no_washout	1.433429540201985
3	e0908_908_354_16	2_no_washout	1.655651276351825
3	e0908_908_354_17	2_no_washout	1.98563913571764
3	e0908_908_354_18	2_no_washout	1.2858792601836
3	e0908_908_354_19	2_no_washout	1.551408524227035
3	e0908_908_354_2	2_no_washout	2.85556391674907
3	e0908_908_354_20	2_no_washout	1.58406868376377
3	e0908_908_354_21	2_no_washout	1.13421720091844
3	e0908_908_354_22	2_no_washout	1.09991378005456
3	e0908_908_354_23	2_no_washout	1.07894754925365
3	e0908_908_354_24	2_no_washout	1.0912959435642149
3	e0908_908_354_25	2_no_washout	1.12332734832228
[truncated: 16,254 more rows]
