# Supplementary material for: Ki-67 shapes the nucleolus by anchoring chromatin via its amphiphilic properties
Source: EMBO J. 2026 Mar 24;45(9):3156–91. doi: 10.1038/s44318-026-00747-7 (PMC13144362; doi:10.1038/s44318-026-00747-7)
Supplement: Supplementary file 9 — Source data Fig. 5 [file 44318_2026_747_MOESM9_ESM.zip › Figure 5/D/DNA mean intensity in shrinken nucleolus c-163.csv]

Timepoint	Exp_id_Exp_Image_Nucleus_Id	Treatment	avg_DNA_normalized_meanInt_in_shrinken_nucleolus_per_cell
0	e0905_905_162_1	1_no_treatment	0.433622515063421
0	e0905_905_162_10	1_no_treatment	0.491087442247453
0	e0905_905_162_12	1_no_treatment	0.484234003529832
0	e0905_905_162_13	1_no_treatment	0.48441526890607
0	e0905_905_162_14	1_no_treatment	0.651527415991276
0	e0905_905_162_17	1_no_treatment	0.476651439678574
0	e0905_905_162_18	1_no_treatment	0.7850514451928035
0	e0905_905_162_19	1_no_treatment	0.5011515273146395
0	e0905_905_162_2	1_no_treatment	0.6802177223933245
0	e0905_905_162_21	1_no_treatment	0.577276258023855
0	e0905_905_162_22	1_no_treatment	0.7992050394191546
0	e0905_905_162_23	1_no_treatment	0.5636621642774255
0	e0905_905_162_3	1_no_treatment	0.82083730988855
0	e0905_905_162_6	1_no_treatment	0.571101407220667
0	e0905_905_162_7	1_no_treatment	0.365291274198921
0	e0905_905_162_8	1_no_treatment	0.6573136551002133
0	e0905_905_162_9	1_no_treatment	0.671286372933987
0	e0905_905_185_10	1_no_treatment	0.7498576807429924
0	e0905_905_185_12	1_no_treatment	0.7532181866268375
0	e0905_905_185_13	1_no_treatment	0.748609977729408
0	e0905_905_185_14	1_no_treatment	0.7857962780423416
0	e0905_905_185_2	1_no_treatment	0.712910874600803
0	e0905_905_185_4	1_no_treatment	0.6002075983603745
0	e0905_905_185_5	1_no_treatment	1.24821231634193
0	e0905_905_208_1	1_no_treatment	0.680657341667928
0	e0905_905_208_11	1_no_treatment	0.780070418890869
0	e0905_905_208_12	1_no_treatment	0.7577688642631686
0	e0905_905_208_13	1_no_treatment	0.6017988708873865
0	e0905_905_208_14	1_no_treatment	0.885137179622642
0	e0905_905_208_15	1_no_treatment	0.398288154361947
0	e0905_905_208_16	1_no_treatment	0.632988133181319
0	e0905_905_208_17	1_no_treatment	0.7022189403375475
0	e0905_905_208_18	1_no_treatment	0.732435143754583
0	e0905_905_208_19	1_no_treatment	0.886391951945183
0	e0905_905_208_2	1_no_treatment	0.777676089950082
0	e0905_905_208_20	1_no_treatment	0.668160866355296
0	e0905_905_208_22	1_no_treatment	0.458884975222854
0	e0905_905_208_23	1_no_treatment	0.461816048904583
0	e0905_905_208_24	1_no_treatment	0.501546982795966
0	e0905_905_208_26	1_no_treatment	0.706259182250123
0	e0905_905_208_29	1_no_treatment	1.0302654889949774
0	e0905_905_208_3	1_no_treatment	0.5720232677948796
0	e0905_905_208_30	1_no_treatment	0.5591310605839996
0	e0905_905_208_31	1_no_treatment	0.8203179507055212
0	e0905_905_208_32	1_no_treatment	0.67737419441879
0	e0905_905_208_33	1_no_treatment	0.904289420185826
0	e0905_905_208_34	1_no_treatment	0.713424844599569
0	e0905_905_208_35	1_no_treatment	0.6310110206953994
0	e0905_905_208_36	1_no_treatment	0.679916779433082
0	e0905_905_208_37	1_no_treatment	0.6952166785533376
0	e0905_905_208_4	1_no_treatment	0.6721611018373025
0	e0905_905_208_40	1_no_treatment	0.6261833851034639
0	e0905_905_208_41	1_no_treatment	0.7929032419430669
0	e0905_905_208_42	1_no_treatment	0.388711755200832
0	e0905_905_208_43	1_no_treatment	0.75676799737158
0	e0905_905_208_46	1_no_treatment	0.44943240016455
0	e0905_905_208_5	1_no_treatment	0.6816028554472304
0	e0905_905_208_6	1_no_treatment	0.864024000130326
0	e0905_905_208_8	1_no_treatment	0.7489610318244593
0	e0905_905_208_9	1_no_treatment	0.83299255430919406
0	e0905_905_231_1	1_no_treatment	0.933471839302588
0	e0905_905_231_10	1_no_treatment	0.753878053851837
0	e0905_905_231_11	1_no_treatment	0.532584651356981
0	e0905_905_231_12	1_no_treatment	0.7852498561902953
0	e0905_905_231_13	1_no_treatment	0.60664573263132
0	e0905_905_231_14	1_no_treatment	0.6002859680707475
0	e0905_905_231_15	1_no_treatment	0.735793169720356
0	e0905_905_231_16	1_no_treatment	0.6290838713866787
0	e0905_905_231_17	1_no_treatment	0.534077845566757
0	e0905_905_231_18	1_no_treatment	0.5294782168374135
0	e0905_905_231_19	1_no_treatment	0.611738204613014
0	e0905_905_231_2	1_no_treatment	0.8597845636699035
0	e0905_905_231_20	1_no_treatment	0.6453133816679396
0	e0905_905_231_21	1_no_treatment	0.720345282185379
0	e0905_905_231_22	1_no_treatment	0.652534109971356
0	e0905_905_231_23	1_no_treatment	0.637333362007387
0	e0905_905_231_24	1_no_treatment	0.721057757630318
0	e0905_905_231_25	1_no_treatment	0.6245802435265405
0	e0905_905_231_26	1_no_treatment	0.45839895667329067
0	e0905_905_231_28	1_no_treatment	0.6394900895886185
0	e0905_905_231_3	1_no_treatment	0.8520283887802607
0	e0905_905_231_4	1_no_treatment	0.6633443619326528
0	e0905_905_231_8	1_no_treatment	0.46229039159560104
0	e0905_905_231_9	1_no_treatment	0.8762430469875346
0	e0905_905_254_1	1_no_treatment	0.5299622786610755
0	e0905_905_254_10	1_no_treatment	0.673488962503613
0	e0905_905_254_11	1_no_treatment	0.6167649980196985
0	e0905_905_254_12	1_no_treatment	0.7730751283949855
0	e0905_905_254_13	1_no_treatment	0.47861043492517996
0	e0905_905_254_14	1_no_treatment	0.559414169415134
0	e0905_905_254_15	1_no_treatment	0.53907738314244
0	e0905_905_254_16	1_no_treatment	0.4743180191541265
0	e0905_905_254_17	1_no_treatment	0.557671578833704
0	e0905_905_254_18	1_no_treatment	0.5417326683880255
0	e0905_905_254_19	1_no_treatment	0.5027406076149425
0	e0905_905_254_2	1_no_treatment	0.667370636594411
0	e0905_905_254_20	1_no_treatment	0.760749937926702
0	e0905_905_254_21	1_no_treatment	0.7165750636360385
0	e0905_905_254_22	1_no_treatment	0.7589685329236371
0	e0905_905_254_23	1_no_treatment	0.6454906635624287
0	e0905_905_254_24	1_no_treatment	0.7284442597534213
0	e0905_905_254_26	1_no_treatment	0.4959489258778995
0	e0905_905_254_27	1_no_treatment	0.5757810154086636
0	e0905_905_254_28	1_no_treatment	0.6354561213058724
0	e0905_905_254_29	1_no_treatment	0.5673967181288375
0	e0905_905_254_31	1_no_treatment	0.707915179634212
0	e0905_905_254_35	1_no_treatment	0.6932482019242955
0	e0905_905_254_4	1_no_treatment	0.506487492904011
0	e0905_905_254_5	1_no_treatment	1.049734288943562
0	e0905_905_254_6	1_no_treatment	0.5759010830279676
0	e0905_905_254_8	1_no_treatment	0.666418494104932
0	e0905_905_254_9	1_no_treatment	0.407714821824333
0	e0905_905_277_10	1_no_treatment	0.8712323461831015
0	e0905_905_277_11	1_no_treatment	0.604085163452527
0	e0905_905_277_12	1_no_treatment	0.9200952728700953
0	e0905_905_277_13	1_no_treatment	0.816212651666114
0	e0905_905_277_14	1_no_treatment	0.523929961246028
0	e0905_905_277_15	1_no_treatment	0.9028307498919034
0	e0905_905_277_16	1_no_treatment	0.6306828725176843
0	e0905_905_277_17	1_no_treatment	0.8975193192141764
0	e0905_905_277_18	1_no_treatment	0.5158854345967214
0	e0905_905_277_19	1_no_treatment	0.7068084066852864
0	e0905_905_277_2	1_no_treatment	0.5091295030362739
0	e0905_905_277_20	1_no_treatment	0.581357515657926
0	e0905_905_277_3	1_no_treatment	0.6523141896698553
0	e0905_905_277_5	1_no_treatment	0.590328185573799
0	e0905_905_277_6	1_no_treatment	0.48256352112330536
0	e0905_905_277_7	1_no_treatment	0.5917498802326704
0	e0905_905_277_8	1_no_treatment	0.907385218874361
0	e0905_905_277_9	1_no_treatment	0.8352261261515279
0	e0905_905_300_10	1_no_treatment	0.507861532277558
0	e0905_905_300_11	1_no_treatment	0.603314033565614
0	e0905_905_300_3	1_no_treatment	0.700607208605902
0	e0905_905_300_4	1_no_treatment	0.482526624572952
0	e0905_905_300_6	1_no_treatment	0.713988088940687
0	e0905_905_300_7	1_no_treatment	0.5061710091799054
0	e0905_905_300_8	1_no_treatment	0.6476267307673385
0	e0905_905_300_9	1_no_treatment	0.7418611149560195
0	e0908_908_176_10	1_no_treatment	0.6730133617095044
0	e0908_908_176_11	1_no_treatment	0.587754371014426
0	e0908_908_176_12	1_no_treatment	0.4768691884276955
0	e0908_908_176_7	1_no_treatment	0.701356099422133
0	e0908_908_176_8	1_no_treatment	0.8730907592780325
0	e0908_908_176_9	1_no_treatment	0.6107025185327866
0	e0908_908_201_1	1_no_treatment	0.554805182122787
0	e0908_908_201_2	1_no_treatment	0.7076728185654534
0	e0908_908_201_3	1_no_treatment	0.633221703365842
0	e0908_908_201_4	1_no_treatment	0.8691593458951195
0	e0908_908_201_5	1_no_treatment	0.610490240815634
0	e0908_908_201_6	1_no_treatment	0.940830440497763
0	e0908_908_201_7	1_no_treatment	0.640851065464851
0	e0908_908_201_8	1_no_treatment	1.2670886921583935
0	e0908_908_226_11	1_no_treatment	0.8606702665756885
0	e0908_908_226_12	1_no_treatment	0.7511586685354354
0	e0908_908_226_2	1_no_treatment	0.4025494641244015
0	e0908_908_226_4	1_no_treatment	0.722439731026797
0	e0908_908_226_5	1_no_treatment	1.016944906387287
0	e0908_908_226_6	1_no_treatment	0.48445450184692496
0	e0908_908_226_8	1_no_treatment	0.501605502477311
0	e0908_908_226_9	1_no_treatment	0.7536795435764034
0	e0908_908_251_1	1_no_treatment	0.768377198582926
0	e0908_908_251_10	1_no_treatment	0.7200043803812185
0	e0908_908_251_2	1_no_treatment	0.802145734989222
0	e0908_908_251_3	1_no_treatment	0.4629209483365325
0	e0908_908_251_4	1_no_treatment	0.37092650739899047
0	e0908_908_251_5	1_no_treatment	0.6765650774077729
0	e0908_908_251_6	1_no_treatment	0.572309574037162
0	e0908_908_251_8	1_no_treatment	0.47441885441473053
0	e0908_908_251_9	1_no_treatment	0.840428230896142
0	e0908_908_276_10	1_no_treatment	0.5732767509004465
0	e0908_908_276_11	1_no_treatment	0.61326882147796
0	e0908_908_276_12	1_no_treatment	0.795540098746703
0	e0908_908_276_13	1_no_treatment	0.664248072699561
0	e0908_908_276_14	1_no_treatment	0.5851144819228933
0	e0908_908_276_15	1_no_treatment	0.468091329058952
0	e0908_908_276_4	1_no_treatment	0.563959177679428
0	e0908_908_276_5	1_no_treatment	0.787343538700903
0	e0908_908_276_6	1_no_treatment	0.459068970476204
0	e0908_908_276_7	1_no_treatment	0.6323929384275735
0	e0908_908_301_1	1_no_treatment	0.665966485022404
0	e0908_908_301_10	1_no_treatment	0.5627019266218165
0	e0908_908_301_2	1_no_treatment	0.726922692391311
0	e0908_908_301_3	1_no_treatment	0.831524722328557
0	e0908_908_301_4	1_no_treatment	0.7969975811040176
0	e0908_908_301_5	1_no_treatment	0.6613677635584306
0	e0908_908_301_7	1_no_treatment	0.7391155489073553
0	e0908_908_301_9	1_no_treatment	0.428036689395213
0	e0908_908_326_2	1_no_treatment	0.8020984759562924
0	e0908_908_326_3	1_no_treatment	0.5726182827862046
0	e0908_908_326_5	1_no_treatment	0.464190213522784
0	e0908_908_326_6	1_no_treatment	0.3508577300632535
0	e0908_908_326_7	1_no_treatment	0.5818967914553755
0	e0908_908_326_8	1_no_treatment	0.83828672706839
0	e0905_905_323_1	2_no_washout	1.05671700831807
0	e0905_905_323_10	2_no_washout	0.6132313180057434
0	e0905_905_323_11	2_no_washout	0.664563380629238
0	e0905_905_323_12	2_no_washout	0.5479474217772415
0	e0905_905_323_13	2_no_washout	0.697118672800174
0	e0905_905_323_14	2_no_washout	0.495650043719829
0	e0905_905_323_15	2_no_washout	0.888974900123195
0	e0905_905_323_16	2_no_washout	0.683691608084796
0	e0905_905_323_17	2_no_washout	0.553103199204913
0	e0905_905_323_18	2_no_washout	0.579816512846025
0	e0905_905_323_19	2_no_washout	0.674765032530121
0	e0905_905_323_2	2_no_washout	0.560571486925391
0	e0905_905_323_20	2_no_washout	0.521049783965124
0	e0905_905_323_21	2_no_washout	0.510921172771496
0	e0905_905_323_22	2_no_washout	0.612179116278761
0	e0905_905_323_23	2_no_washout	0.703443793444509
0	e0905_905_323_24	2_no_washout	0.5096233027954805
0	e0905_905_323_25	2_no_washout	0.998906123716909
0	e0905_905_323_26	2_no_washout	0.6494987743897069
0	e0905_905_323_27	2_no_washout	0.9090004976611965
0	e0905_905_323_28	2_no_washout	0.67971363350625
0	e0905_905_323_3	2_no_washout	0.569515248588978
0	e0905_905_323_30	2_no_washout	0.7513138445734535
0	e0905_905_323_31	2_no_washout	0.897119355859433
0	e0905_905_323_32	2_no_washout	0.646629577019572
0	e0905_905_323_33	2_no_washout	0.9169277712024957
0	e0905_905_323_34	2_no_washout	0.720906001610398
0	e0905_905_323_35	2_no_washout	0.610177679259482
0	e0905_905_323_4	2_no_washout	0.7641127958402026
0	e0905_905_323_5	2_no_washout	0.5055263208302767
0	e0905_905_323_6	2_no_washout	1.12916818799261
0	e0905_905_323_8	2_no_washout	0.488800773191749
0	e0905_905_323_9	2_no_washout	0.660284804255584
0	e0905_905_346_1	2_no_washout	0.8157175967888917
0	e0905_905_346_10	2_no_washout	0.383248189817398
0	e0905_905_346_11	2_no_washout	0.8771264737386285
0	e0905_905_346_12	2_no_washout	0.9688329830459801
0	e0905_905_346_13	2_no_washout	0.9723194266115545
0	e0905_905_346_15	2_no_washout	0.633381519450707
0	e0905_905_346_2	2_no_washout	0.6642154232031975
0	e0905_905_346_3	2_no_washout	0.468972939076096
0	e0905_905_346_4	2_no_washout	0.62273568643863
0	e0905_905_346_5	2_no_washout	0.5957090038835396
0	e0905_905_346_7	2_no_washout	0.632714980559851
0	e0905_905_369_10	2_no_washout	0.307465445115255
0	e0905_905_369_11	2_no_washout	0.284709440521012
0	e0905_905_369_13	2_no_washout	0.701963613832969
0	e0905_905_369_14	2_no_washout	0.545563068961294
0	e0905_905_369_16	2_no_washout	0.5856931234526794
0	e0905_905_369_17	2_no_washout	0.588116512348681
0	e0905_905_369_19	2_no_washout	0.712588225900073
0	e0905_905_369_2	2_no_washout	0.60943973201219
0	e0905_905_369_21	2_no_washout	0.875183367094414
0	e0905_905_369_22	2_no_washout	0.94052422143284
0	e0905_905_369_23	2_no_washout	0.798579192767972
0	e0905_905_369_3	2_no_washout	0.570780103954971
0	e0905_905_369_4	2_no_washout	0.5609293145703252
0	e0905_905_369_5	2_no_washout	0.6668681354707356
0	e0905_905_369_6	2_no_washout	0.723523170206869
0	e0905_905_369_7	2_no_washout	0.7035098307237337
0	e0905_905_369_8	2_no_washout	0.525366174177396
0	e0905_905_369_9	2_no_washout	0.558402438005467
0	e0905_905_392_1	2_no_washout	0.5405259915875535
0	e0905_905_392_11	2_no_washout	0.8089486424928081
0	e0905_905_392_12	2_no_washout	0.5080678278357557
0	e0905_905_392_13	2_no_washout	0.538657354546945
0	e0905_905_392_16	2_no_washout	0.496539050113209
0	e0905_905_392_17	2_no_washout	0.6393968638004446
0	e0905_905_392_18	2_no_washout	0.7239055571763635
0	e0905_905_392_19	2_no_washout	0.63780685220772
0	e0905_905_392_20	2_no_washout	0.424412891426427
0	e0905_905_392_21	2_no_washout	0.37110619853791
0	e0905_905_392_22	2_no_washout	0.40933626421159297
0	e0905_905_392_3	2_no_washout	0.532193043463773
0	e0905_905_392_5	2_no_washout	0.6407078680040265
0	e0905_905_392_6	2_no_washout	0.7271046064692339
0	e0905_905_392_8	2_no_washout	0.583284967121851
0	e0905_905_415_1	2_no_washout	0.463433922254417
0	e0905_905_415_10	2_no_washout	0.74667484570478
0	e0905_905_415_11	2_no_washout	0.4838692462073955
0	e0905_905_415_12	2_no_washout	0.509818080115071
0	e0905_905_415_2	2_no_washout	0.41343644440613403
0	e0905_905_415_3	2_no_washout	0.704652222776407
0	e0905_905_415_5	2_no_washout	0.6252488456574079
0	e0905_905_415_8	2_no_washout	0.891617267917436
0	e0905_905_438_13	2_no_washout	0.677939879760274
0	e0905_905_438_14	2_no_washout	0.513018542028989
0	e0905_905_438_15	2_no_washout	0.6934957634198865
0	e0905_905_438_17	2_no_washout	0.437056158183461
0	e0905_905_438_2	2_no_washout	0.371306543974974
0	e0905_905_438_3	2_no_washout	0.454968230732166
0	e0905_905_438_6	2_no_washout	0.694962142906341
0	e0905_905_438_7	2_no_washout	0.313417226200361
0	e0905_905_438_8	2_no_washout	0.633872358898229
0	e0905_905_438_9	2_no_washout	0.6892338004943095
0	e0905_905_461_1	2_no_washout	0.6378092879790757
0	e0905_905_461_10	2_no_washout	0.6955797189231789
0	e0905_905_461_11	2_no_washout	0.6742980367496225
0	e0905_905_461_13	2_no_washout	0.7338750208632063
0	e0905_905_461_14	2_no_washout	0.684965319891469
0	e0905_905_461_2	2_no_washout	0.69753701901683
0	e0905_905_461_3	2_no_washout	0.6056450362163927
0	e0905_905_461_5	2_no_washout	0.829551781616317
0	e0905_905_461_6	2_no_washout	0.722481422964706
0	e0905_905_461_8	2_no_washout	0.592596574531151
0	e0905_905_461_9	2_no_washout	0.520738000003208
0	e0908_908_351_10	2_no_washout	0.383449541577744
0	e0908_908_351_11	2_no_washout	0.515730169280091
0	e0908_908_351_14	2_no_washout	0.4951374110068075
0	e0908_908_351_17	2_no_washout	0.448029416132059
0	e0908_908_351_18	2_no_washout	0.581013166600221
0	e0908_908_351_2	2_no_washout	0.360055805964028
0	e0908_908_351_21	2_no_washout	0.526883009269396
0	e0908_908_351_3	2_no_washout	0.5693321101272735
0	e0908_908_351_4	2_no_washout	0.5140646307811345
0	e0908_908_351_5	2_no_washout	0.357835636728043
0	e0908_908_351_6	2_no_washout	0.590589430776765
0	e0908_908_351_7	2_no_washout	0.688657842717673
0	e0908_908_351_8	2_no_washout	0.34534609927754567
0	e0908_908_376_11	2_no_washout	0.7230449644780454
0	e0908_908_376_12	2_no_washout	0.804330382483464
0	e0908_908_376_13	2_no_washout	0.495995191387315
0	e0908_908_376_14	2_no_washout	0.45506125944222703
0	e0908_908_376_16	2_no_washout	0.62989279986543
0	e0908_908_376_17	2_no_washout	0.607526251707966
0	e0908_908_376_18	2_no_washout	0.380542515262458
0	e0908_908_376_5	2_no_washout	0.542769219195257
0	e0908_908_376_6	2_no_washout	0.8231473852624467
0	e0908_908_376_7	2_no_washout	0.7198247093543023
0	e0908_908_376_8	2_no_washout	0.49936617129449
0	e0908_908_376_9	2_no_washout	0.5261678704361605
0	e0908_908_401_1	2_no_washout	0.7554156471530036
0	e0908_908_401_10	2_no_washout	0.5344395196308755
0	e0908_908_401_2	2_no_washout	0.5184743869993745
0	e0908_908_401_3	2_no_washout	0.80199581495975
0	e0908_908_401_4	2_no_washout	0.688661081483256
0	e0908_908_401_5	2_no_washout	0.48827439544896
0	e0908_908_401_6	2_no_washout	0.3777646827103925
0	e0908_908_401_7	2_no_washout	0.577365605722595
0	e0908_908_401_8	2_no_washout	0.538147904810634
0	e0908_908_401_9	2_no_washout	0.4748351096542455
0	e0908_908_426_2	2_no_washout	0.5007677045949135
0	e0908_908_426_5	2_no_washout	0.5870442359198744
0	e0908_908_426_6	2_no_washout	0.9109774112234357
0	e0908_908_426_7	2_no_washout	0.966369086639688
0	e0908_908_426_8	2_no_washout	0.6361336251570295
0	e0908_908_426_9	2_no_washout	0.682905386637825
0	e0908_908_451_1	2_no_washout	0.601622355573517
0	e0908_908_451_2	2_no_washout	0.722096776688402
0	e0908_908_451_3	2_no_washout	0.8481732986331825
0	e0908_908_451_4	2_no_washout	0.772547827255274
0	e0908_908_451_5	2_no_washout	0.6276317414199245
0	e0908_908_451_6	2_no_washout	0.667165370485291
0	e0908_908_476_1	2_no_washout	0.8522481521783776
0	e0908_908_476_2	2_no_washout	0.737164392503063
0	e0908_908_476_3	2_no_washout	0.749386619688138
0	e0908_908_476_4	2_no_washout	0.727577716133213
0	e0908_908_476_7	2_no_washout	0.652634913420006
0	e0908_908_501_1	2_no_washout	0.759808801353142
0	e0908_908_501_10	2_no_washout	0.7794578557566065
0	e0908_908_501_11	2_no_washout	0.503207146914007
0	e0908_908_501_12	2_no_washout	0.656088368636952
0	e0908_908_501_13	2_no_washout	0.60717796609502
0	e0908_908_501_14	2_no_washout	0.603373784303188
0	e0908_908_501_2	2_no_washout	0.498663060075064
0	e0908_908_501_4	2_no_washout	0.268102551018037
0	e0908_908_501_5	2_no_washout	0.663618623250289
0	e0908_908_501_6	2_no_washout	0.268013147718059
0	e0908_908_501_7	2_no_washout	0.519192612458433
0	e0908_908_501_8	2_no_washout	0.5268322961344205
0	e0908_908_501_9	2_no_washout	0.467154364160267
0	e0905_905_806_1	3_late_washout	0.905237568367329
0	e0905_905_806_2	3_late_washout	0.517555659807733
0	e0905_905_806_3	3_late_washout	0.5444385045430065
0	e0905_905_806_4	3_late_washout	0.42352555026364447
0	e0905_905_806_5	3_late_washout	0.793633473005748
0	e0905_905_806_7	3_late_washout	0.955334318234082
0	e0905_905_829_1	3_late_washout	0.45140550726191897
0	e0905_905_829_10	3_late_washout	0.38829823643011196
0	e0905_905_829_11	3_late_washout	0.7863038296371095
0	e0905_905_829_12	3_late_washout	0.7440182095286395
0	e0905_905_829_13	3_late_washout	0.6189771379726621
0	e0905_905_829_14	3_late_washout	0.7385893379299727
0	e0905_905_829_15	3_late_washout	0.7021844245074427
0	e0905_905_829_16	3_late_washout	0.542399287753713
0	e0905_905_829_2	3_late_washout	0.450938849663459
0	e0905_905_829_3	3_late_washout	0.615581479784144
0	e0905_905_829_4	3_late_washout	0.362594084296499
0	e0905_905_829_5	3_late_washout	0.747181760669734
0	e0905_905_829_6	3_late_washout	0.487105352276692
0	e0905_905_829_7	3_late_washout	0.773873615293471
0	e0905_905_829_8	3_late_washout	0.541224847519504
0	e0905_905_829_9	3_late_washout	0.7648392077110805
0	e0905_905_852_1	3_late_washout	0.593921539410723
0	e0905_905_852_11	3_late_washout	0.7260435904747871
0	e0905_905_852_12	3_late_washout	0.397037518444596
0	e0905_905_852_14	3_late_washout	0.958093660137477
0	e0905_905_852_15	3_late_washout	0.449461718810646
0	e0905_905_852_16	3_late_washout	0.7793885425318353
0	e0905_905_852_17	3_late_washout	0.5715215426217994
0	e0905_905_852_18	3_late_washout	0.753837542492174
0	e0905_905_852_19	3_late_washout	0.680187188312075
0	e0905_905_852_2	3_late_washout	0.8336478118162235
0	e0905_905_852_3	3_late_washout	0.858474888294707
0	e0905_905_852_4	3_late_washout	0.820267307086147
0	e0905_905_852_6	3_late_washout	0.686728395577701
0	e0905_905_852_7	3_late_washout	0.6353414940899477
0	e0905_905_852_9	3_late_washout	0.7439306476601943
0	e0905_905_875_1	3_late_washout	0.715584514853533
0	e0905_905_875_10	3_late_washout	0.9045257065089322
0	e0905_905_875_11	3_late_washout	0.8081181144720104
0	e0905_905_875_12	3_late_washout	0.8828166445720366
0	e0905_905_875_13	3_late_washout	0.399525525079058
0	e0905_905_875_2	3_late_washout	0.509234074188896
0	e0905_905_875_4	3_late_washout	0.610055462450369
0	e0905_905_875_6	3_late_washout	0.7955484019798226
0	e0905_905_875_7	3_late_washout	0.808998753023395
0	e0905_905_875_8	3_late_washout	0.7593418169846
0	e0905_905_875_9	3_late_washout	0.8810368180266536
0	e0905_905_898_10	3_late_washout	0.707317680941583
0	e0905_905_898_11	3_late_washout	0.5621395885732043
0	e0905_905_898_13	3_late_washout	0.4799419177891645
0	e0905_905_898_15	3_late_washout	0.5374838158269165
0	e0905_905_898_16	3_late_washout	0.6176540389206974
0	e0905_905_898_18	3_late_washout	0.693188574460801
0	e0905_905_898_19	3_late_washout	0.727387504792028
0	e0905_905_898_20	3_late_washout	0.637379259462162
0	e0905_905_898_4	3_late_washout	0.6352725709582223
0	e0905_905_898_6	3_late_washout	0.416526728141939
0	e0905_905_898_7	3_late_washout	0.4736407489545685
0	e0905_905_898_8	3_late_washout	0.60975116336185
0	e0905_905_898_9	3_late_washout	1.04210449215092
0	e0905_905_921_1	3_late_washout	0.751046602335719
0	e0905_905_921_10	3_late_washout	0.681044660379364
0	e0905_905_921_11	3_late_washout	0.657944322381396
0	e0905_905_921_12	3_late_washout	0.7364193788439165
0	e0905_905_921_13	3_late_washout	0.969429129874293
0	e0905_905_921_14	3_late_washout	0.7348013540314915
0	e0905_905_921_15	3_late_washout	0.730042911848846
0	e0905_905_921_16	3_late_washout	0.96778925004225
0	e0905_905_921_17	3_late_washout	0.6159031312225965
0	e0905_905_921_2	3_late_washout	0.8790566261660226
0	e0905_905_921_3	3_late_washout	0.7415019375127301
0	e0905_905_921_4	3_late_washout	0.7617831762787693
0	e0905_905_921_5	3_late_washout	0.7447850057455725
0	e0905_905_921_6	3_late_washout	0.6823465334541856
0	e0905_905_921_8	3_late_washout	0.6629744652610083
0	e0905_905_944_1	3_late_washout	0.640391285516263
0	e0905_905_944_10	3_late_washout	0.297359955483352
0	e0905_905_944_11	3_late_washout	0.510581819718974
0	e0905_905_944_12	3_late_washout	0.487294691150102
0	e0905_905_944_15	3_late_washout	0.534758043172518
0	e0905_905_944_16	3_late_washout	0.5542783078117626
0	e0905_905_944_17	3_late_washout	0.7178829104136465
0	e0905_905_944_18	3_late_washout	0.6417542654256715
0	e0905_905_944_19	3_late_washout	0.8916054982384565
0	e0905_905_944_2	3_late_washout	0.79250914135211
0	e0905_905_944_20	3_late_washout	0.64455987928025
0	e0905_905_944_3	3_late_washout	0.587509696890315
0	e0905_905_944_4	3_late_washout	0.708749065068594
0	e0905_905_944_5	3_late_washout	0.6082338582696415
0	e0905_905_944_6	3_late_washout	0.310940274495101
0	e0905_905_944_7	3_late_washout	0.335317891511236
0	e0905_905_944_8	3_late_washout	0.361738421641064
0	e0905_905_944_9	3_late_washout	0.618918484579939
0	e0908_908_1001_10	3_late_washout	0.7318930431263677
0	e0908_908_1001_11	3_late_washout	0.6865661069029325
0	e0908_908_1001_12	3_late_washout	0.7863661411088267
0	e0908_908_1001_18	3_late_washout	0.6845329007371523
0	e0908_908_1001_3	3_late_washout	0.817701306713025
0	e0908_908_1001_4	3_late_washout	0.9182999011491635
0	e0908_908_1001_5	3_late_washout	0.8247365560381472
0	e0908_908_1001_6	3_late_washout	0.712002557060352
0	e0908_908_1001_7	3_late_washout	0.643909242461452
0	e0908_908_1001_8	3_late_washout	0.9270235553001752
0	e0908_908_1001_9	3_late_washout	0.583773893711241
0	e0908_908_1026_1	3_late_washout	0.854481097390262
0	e0908_908_1026_11	3_late_washout	0.853375582085233
0	e0908_908_1026_2	3_late_washout	0.411808951071995
0	e0908_908_1026_3	3_late_washout	0.5786679624645337
0	e0908_908_1026_4	3_late_washout	0.64970573752398
0	e0908_908_1026_5	3_late_washout	0.723209241268079
0	e0908_908_1026_6	3_late_washout	0.627172893691734
0	e0908_908_1026_7	3_late_washout	0.6250987924318515
0	e0908_908_1026_8	3_late_washout	0.7215316820043722
0	e0908_908_1026_9	3_late_washout	0.757344547574172
0	e0908_908_876_1	3_late_washout	0.6143599333745224
0	e0908_908_876_5	3_late_washout	0.897690093336083
0	e0908_908_876_6	3_late_washout	0.87308073188588875
0	e0908_908_901_10	3_late_washout	0.9564744083859571
0	e0908_908_901_7	3_late_washout	0.864411525266617
0	e0908_908_901_8	3_late_washout	0.5925187259405089
0	e0908_908_901_9	3_late_washout	0.616868323493054
0	e0908_908_926_1	3_late_washout	0.762528684422468
0	e0908_908_926_10	3_late_washout	0.759176051541314
0	e0908_908_926_12	3_late_washout	0.9120195807202005
0	e0908_908_926_13	3_late_washout	0.8315154246628825
0	e0908_908_926_2	3_late_washout	0.678971306315352
0	e0908_908_926_3	3_late_washout	0.669721210833761
0	e0908_908_926_4	3_late_washout	0.8260334499179407
0	e0908_908_926_5	3_late_washout	0.8539656370705331
0	e0908_908_926_6	3_late_washout	0.6066542343932556
0	e0908_908_926_7	3_late_washout	0.7627349059149937
0	e0908_908_926_9	3_late_washout	0.8027022438435786
0	e0908_908_951_1	3_late_washout	0.399450725357854
0	e0908_908_951_12	3_late_washout	0.6112217244261735
0	e0908_908_951_13	3_late_washout	0.775214271700725
0	e0908_908_951_15	3_late_washout	0.9176827850167295
0	e0908_908_951_17	3_late_washout	0.921937334215037
0	e0908_908_951_2	3_late_washout	0.768387529900309
0	e0908_908_951_3	3_late_washout	0.6371273427910564
0	e0908_908_951_4	3_late_washout	0.716930338512623
0	e0908_908_951_5	3_late_washout	0.9786428536649715
0	e0908_908_951_6	3_late_washout	0.6985884539829561
0	e0908_908_951_7	3_late_washout	0.981643708701357
0	e0908_908_951_8	3_late_washout	0.723675557535748
0	e0908_908_951_9	3_late_washout	0.852134382870082
0	e0908_908_976_1	3_late_washout	0.37227600324583154
0	e0908_908_976_10	3_late_washout	0.6023663092506937
0	e0908_908_976_11	3_late_washout	0.47592304049462997
0	e0908_908_976_12	3_late_washout	0.8584053887535089
0	e0908_908_976_13	3_late_washout	0.602749185587464
0	e0908_908_976_14	3_late_washout	0.703951583361175
0	e0908_908_976_18	3_late_washout	0.6409502042611646
0	e0908_908_976_2	3_late_washout	0.608267105016527
0	e0908_908_976_3	3_late_washout	0.874824558929632
0	e0908_908_976_4	3_late_washout	1.19948081141823
0	e0908_908_976_5	3_late_washout	0.536976691924646
0	e0908_908_976_6	3_late_washout	0.970420682341733
0	e0908_908_976_7	3_late_washout	0.588173838956521
0	e0908_908_976_8	3_late_washout	1.01505762742065
0	e0908_908_976_9	3_late_washout	0.640733886247483
1	e0905_905_163_1	1_no_treatment	0.485747380371863
1	e0905_905_163_10	1_no_treatment	0.533802514042357
1	e0905_905_163_11	1_no_treatment	0.6013447510344255
1	e0905_905_163_12	1_no_treatment	0.922732675006745
1	e0905_905_163_14	1_no_treatment	0.582695503920084
1	e0905_905_163_15	1_no_treatment	0.48830235730853255
1	e0905_905_163_16	1_no_treatment	0.57109425201467
1	e0905_905_163_17	1_no_treatment	0.7428689063390941
1	e0905_905_163_18	1_no_treatment	0.571061538784448
1	e0905_905_163_2	1_no_treatment	0.843013451581763
1	e0905_905_163_3	1_no_treatment	0.7115061329020543
1	e0905_905_163_6	1_no_treatment	0.601117321454102
1	e0905_905_163_7	1_no_treatment	0.7291686855892276
1	e0905_905_163_8	1_no_treatment	0.502288423610217
1	e0905_905_186_1	1_no_treatment	0.231647653224937
1	e0905_905_186_11	1_no_treatment	0.5555714787968724
1	e0905_905_186_13	1_no_treatment	0.819815750683475
1	e0905_905_186_16	1_no_treatment	0.665445161200862
1	e0905_905_186_17	1_no_treatment	0.8745978628608126
1	e0905_905_186_3	1_no_treatment	0.688229781531887
1	e0905_905_186_4	1_no_treatment	0.616801462219448
1	e0905_905_186_6	1_no_treatment	0.572916929660892
1	e0905_905_209_1	1_no_treatment	0.723601662033064
1	e0905_905_209_11	1_no_treatment	0.5664583328894842
1	e0905_905_209_12	1_no_treatment	0.759811355015779
1	e0905_905_209_13	1_no_treatment	0.6660569879351166
1	e0905_905_209_14	1_no_treatment	0.396090153654116
1	e0905_905_209_15	1_no_treatment	0.515256766152811
1	e0905_905_209_16	1_no_treatment	0.7656191500489905
1	e0905_905_209_17	1_no_treatment	0.697723310485793
1	e0905_905_209_19	1_no_treatment	0.572300133644187
1	e0905_905_209_2	1_no_treatment	0.651812746223826
1	e0905_905_209_20	1_no_treatment	0.508905657850626
1	e0905_905_209_21	1_no_treatment	0.484445954159285
1	e0905_905_209_23	1_no_treatment	0.68893027911397
1	e0905_905_209_27	1_no_treatment	0.8795246367904765
1	e0905_905_209_28	1_no_treatment	0.647359453606478
1	e0905_905_209_29	1_no_treatment	0.7475321846206956
1	e0905_905_209_3	1_no_treatment	0.7973789020729425
1	e0905_905_209_30	1_no_treatment	0.6203407549986465
1	e0905_905_209_31	1_no_treatment	0.893006768770048
1	e0905_905_209_32	1_no_treatment	0.803083735686536
1	e0905_905_209_33	1_no_treatment	0.6897427334346463
1	e0905_905_209_34	1_no_treatment	0.684691700805578
1	e0905_905_209_35	1_no_treatment	0.6347582741073026
1	e0905_905_209_38	1_no_treatment	0.386370369022083
1	e0905_905_209_39	1_no_treatment	0.609639931932627
1	e0905_905_209_4	1_no_treatment	0.7847878509446955
1	e0905_905_209_40	1_no_treatment	0.8092552401120054
1	e0905_905_209_41	1_no_treatment	0.6572062278632453
1	e0905_905_209_43	1_no_treatment	0.7004724777183515
1	e0905_905_209_44	1_no_treatment	0.616093460319783
1	e0905_905_209_5	1_no_treatment	0.80024378114809
1	e0905_905_209_6	1_no_treatment	0.65211449130963
1	e0905_905_209_7	1_no_treatment	0.7005516418148503
1	e0905_905_209_8	1_no_treatment	0.658091446541164
1	e0905_905_209_9	1_no_treatment	0.668777925597488
1	e0905_905_232_1	1_no_treatment	0.695583657004342
1	e0905_905_232_10	1_no_treatment	0.517226237381627
1	e0905_905_232_11	1_no_treatment	0.557585291537619
1	e0905_905_232_12	1_no_treatment	0.589497598811801
1	e0905_905_232_13	1_no_treatment	0.6423159977352592
1	e0905_905_232_14	1_no_treatment	0.5594581844785875
1	e0905_905_232_15	1_no_treatment	0.5040294992706935
1	e0905_905_232_16	1_no_treatment	0.6300279563840461
1	e0905_905_232_17	1_no_treatment	0.634683997625201
1	e0905_905_232_18	1_no_treatment	0.5818228678273136
1	e0905_905_232_19	1_no_treatment	0.7064163453847595
1	e0905_905_232_2	1_no_treatment	0.646474552129761
1	e0905_905_232_20	1_no_treatment	0.696259669796936
1	e0905_905_232_21	1_no_treatment	0.7305430581882775
1	e0905_905_232_22	1_no_treatment	0.80980850991054
1	e0905_905_232_23	1_no_treatment	0.5436945187510025
1	e0905_905_232_25	1_no_treatment	0.8794483571989966
1	e0905_905_232_26	1_no_treatment	0.46380487190738834
1	e0905_905_232_27	1_no_treatment	0.402026448439323
1	e0905_905_232_3	1_no_treatment	0.6351524713203227
1	e0905_905_232_7	1_no_treatment	0.6454685410676455
1	e0905_905_232_8	1_no_treatment	0.775696194183357
1	e0905_905_232_9	1_no_treatment	1.01403458902721
1	e0905_905_255_1	1_no_treatment	0.46342341482410254
1	e0905_905_255_10	1_no_treatment	0.4850129243960855
1	e0905_905_255_11	1_no_treatment	0.634928545588944
1	e0905_905_255_12	1_no_treatment	0.505318826442613
1	e0905_905_255_13	1_no_treatment	0.518988778014894
1	e0905_905_255_14	1_no_treatment	0.4568362235107045
1	e0905_905_255_15	1_no_treatment	0.544581381831469
1	e0905_905_255_16	1_no_treatment	0.514071958208516
1	e0905_905_255_17	1_no_treatment	0.4352677134924515
1	e0905_905_255_18	1_no_treatment	0.654552623282423
1	e0905_905_255_19	1_no_treatment	0.8041760651621179
1	e0905_905_255_20	1_no_treatment	0.537252380231245
1	e0905_905_255_21	1_no_treatment	0.868202198918004
1	e0905_905_255_22	1_no_treatment	0.6924175333636606
1	e0905_905_255_23	1_no_treatment	0.3953171020620265
1	e0905_905_255_25	1_no_treatment	0.5855347874824814
1	e0905_905_255_26	1_no_treatment	0.620070538670328
1	e0905_905_255_27	1_no_treatment	0.6192095853521566
1	e0905_905_255_3	1_no_treatment	0.6094057784125645
1	e0905_905_255_30	1_no_treatment	0.6481623225174535
1	e0905_905_255_33	1_no_treatment	0.57114153191623
1	e0905_905_255_4	1_no_treatment	0.601967570969776
1	e0905_905_255_5	1_no_treatment	0.5949513729448537
1	e0905_905_255_6	1_no_treatment	0.488753900866151
1	e0905_905_255_7	1_no_treatment	0.555119500110994
1	e0905_905_255_8	1_no_treatment	0.5728114842867356
1	e0905_905_255_9	1_no_treatment	0.4613602886517505
1	e0905_905_278_1	1_no_treatment	0.5341997593872105
1	e0905_905_278_10	1_no_treatment	0.866483521695893
1	e0905_905_278_11	1_no_treatment	0.575432330296031
1	e0905_905_278_12	1_no_treatment	0.8500508873203884
1	e0905_905_278_13	1_no_treatment	0.777390753953535
1	e0905_905_278_14	1_no_treatment	0.823930181262991
1	e0905_905_278_15	1_no_treatment	0.9643809950737947
1	e0905_905_278_16	1_no_treatment	0.802013517958612
1	e0905_905_278_17	1_no_treatment	0.528414433125371
1	e0905_905_278_18	1_no_treatment	0.6709326915293425
1	e0905_905_278_19	1_no_treatment	0.650559256489959
1	e0905_905_278_3	1_no_treatment	0.7057007410281524
1	e0905_905_278_5	1_no_treatment	0.6418272565423965
1	e0905_905_278_6	1_no_treatment	0.5464452002432576
1	e0905_905_278_7	1_no_treatment	0.56048327125467
1	e0905_905_278_8	1_no_treatment	1.008410018631618
1	e0905_905_278_9	1_no_treatment	0.8443749739958295
1	e0905_905_301_10	1_no_treatment	0.605216418145682
1	e0905_905_301_11	1_no_treatment	0.6500762879985931
1	e0905_905_301_2	1_no_treatment	0.8211411475647534
1	e0905_905_301_4	1_no_treatment	0.4506502586006945
1	e0905_905_301_6	1_no_treatment	0.916831814759145
1	e0905_905_301_7	1_no_treatment	0.48343278963576997
1	e0905_905_301_8	1_no_treatment	0.6801389006886345
1	e0905_905_301_9	1_no_treatment	0.751483896567803
1	e0908_908_177_10	1_no_treatment	0.706056713938076
1	e0908_908_177_11	1_no_treatment	0.517164276774998
1	e0908_908_177_12	1_no_treatment	0.46655993506972
1	e0908_908_177_13	1_no_treatment	0.808843655118832
1	e0908_908_177_14	1_no_treatment	0.4223821148348095
1	e0908_908_177_7	1_no_treatment	0.597536075567264
1	e0908_908_177_8	1_no_treatment	0.612702671584391
1	e0908_908_177_9	1_no_treatment	0.775258158618123
1	e0908_908_202_1	1_no_treatment	0.553429824391523
1	e0908_908_202_2	1_no_treatment	0.631839868308397
1	e0908_908_202_3	1_no_treatment	0.680175539638965
1	e0908_908_202_4	1_no_treatment	0.678808430653298
1	e0908_908_202_5	1_no_treatment	0.612139472568313
1	e0908_908_202_6	1_no_treatment	0.667111710735007
1	e0908_908_202_7	1_no_treatment	0.763662866441362
1	e0908_908_202_8	1_no_treatment	0.7361763143067502
1	e0908_908_227_10	1_no_treatment	0.40998877186065397
1	e0908_908_227_11	1_no_treatment	0.7562582251887471
1	e0908_908_227_13	1_no_treatment	0.8518372729347561
1	e0908_908_227_14	1_no_treatment	0.6572168600678155
1	e0908_908_227_2	1_no_treatment	0.254962039817142
1	e0908_908_227_4	1_no_treatment	0.7204084328588345
1	e0908_908_227_5	1_no_treatment	0.603567989195988
1	e0908_908_227_6	1_no_treatment	0.922315703936626
1	e0908_908_227_7	1_no_treatment	0.735793777690819
1	e0908_908_227_8	1_no_treatment	0.4533181992775265
1	e0908_908_252_1	1_no_treatment	0.577866945778674
1	e0908_908_252_2	1_no_treatment	0.578391268999859
1	e0908_908_252_3	1_no_treatment	0.5870223636204215
1	e0908_908_252_4	1_no_treatment	0.598279105795628
1	e0908_908_252_5	1_no_treatment	0.471959151048418
1	e0908_908_252_6	1_no_treatment	0.4693284618859375
1	e0908_908_252_9	1_no_treatment	0.786418536766124
1	e0908_908_277_11	1_no_treatment	0.756401963195219
1	e0908_908_277_12	1_no_treatment	0.6501447597207399
1	e0908_908_277_13	1_no_treatment	0.745930931601289
1	e0908_908_277_14	1_no_treatment	0.67759722766216
1	e0908_908_277_15	1_no_treatment	0.7757771500342254
1	e0908_908_277_16	1_no_treatment	0.6645547901153475
1	e0908_908_277_3	1_no_treatment	0.7134736181462333
1	e0908_908_277_4	1_no_treatment	0.5904102456614543
1	e0908_908_277_5	1_no_treatment	0.9034710104651165
1	e0908_908_277_6	1_no_treatment	0.6690324251363831
1	e0908_908_277_7	1_no_treatment	0.445567900258756
1	e0908_908_277_8	1_no_treatment	0.6778893637348965
1	e0908_908_302_1	1_no_treatment	0.62286108165449106
1	e0908_908_302_10	1_no_treatment	0.5548292480791406
1	e0908_908_302_2	1_no_treatment	0.767840498114454
1	e0908_908_302_3	1_no_treatment	0.7697546408681175
1	e0908_908_302_4	1_no_treatment	0.790531978016402
1	e0908_908_302_5	1_no_treatment	0.7584375094495174
1	e0908_908_302_7	1_no_treatment	0.709824277995041
1	e0908_908_302_9	1_no_treatment	0.687171517085108
1	e0908_908_327_10	1_no_treatment	0.893864062453692
1	e0908_908_327_11	1_no_treatment	0.823993310489606
1	e0908_908_327_2	1_no_treatment	0.7827331016661095
1	e0908_908_327_3	1_no_treatment	0.6682612272156386
1	e0908_908_327_4	1_no_treatment	0.468983858043586
1	e0908_908_327_5	1_no_treatment	0.36204110577143
1	e0908_908_327_6	1_no_treatment	0.719391842176261
1	e0908_908_327_7	1_no_treatment	0.8626778512851085
1	e0908_908_327_8	1_no_treatment	0.717769526551575
1	e0908_908_327_9	1_no_treatment	0.786474413586702
1	e0905_905_324_1	2_no_washout	0.7525686698405314
1	e0905_905_324_10	2_no_washout	0.5063393920466892
1	e0905_905_324_11	2_no_washout	0.4659782864173375
1	e0905_905_324_12	2_no_washout	0.9241763121260905
1	e0905_905_324_13	2_no_washout	0.430319686559672
1	e0905_905_324_14	2_no_washout	0.6456615347469925
1	e0905_905_324_15	2_no_washout	0.6675804882284043
1	e0905_905_324_16	2_no_washout	0.61392918333791
1	e0905_905_324_17	2_no_washout	0.565570935314911
1	e0905_905_324_18	2_no_washout	0.553971150215878
1	e0905_905_324_19	2_no_washout	0.47927070239409997
1	e0905_905_324_20	2_no_washout	0.457988383859807
1	e0905_905_324_21	2_no_washout	0.444085536222637
1	e0905_905_324_22	2_no_washout	0.886219113084801
1	e0905_905_324_23	2_no_washout	0.6687907965777204
1	e0905_905_324_24	2_no_washout	0.5068198065418805
1	e0905_905_324_25	2_no_washout	0.553683358061274
1	e0905_905_324_27	2_no_washout	0.9786901825178804
1	e0905_905_324_28	2_no_washout	0.793050838406574
1	e0905_905_324_29	2_no_washout	0.8292647954812415
1	e0905_905_324_3	2_no_washout	0.511404990853765
1	e0905_905_324_30	2_no_washout	0.658712972948047
1	e0905_905_324_31	2_no_washout	0.585019361806812
1	e0905_905_324_4	2_no_washout	0.46718284736382565
1	e0905_905_324_5	2_no_washout	0.7247450805767593
1	e0905_905_324_6	2_no_washout	0.6925893427429093
1	e0905_905_324_9	2_no_washout	0.636251608699142
1	e0905_905_347_1	2_no_washout	0.7734210790837016
1	e0905_905_347_10	2_no_washout	0.9626072838001435
1	e0905_905_347_11	2_no_washout	0.75284131710626645
1	e0905_905_347_12	2_no_washout	0.5998867383759903
1	e0905_905_347_13	2_no_washout	0.9918540263106701
1	e0905_905_347_15	2_no_washout	0.6657528953077086
1	e0905_905_347_2	2_no_washout	0.559871728911443
1	e0905_905_347_3	2_no_washout	0.550183087681295
1	e0905_905_347_4	2_no_washout	0.527864341431596
1	e0905_905_347_7	2_no_washout	0.645776012205943
1	e0905_905_347_9	2_no_washout	0.9886388777117305
1	e0905_905_370_10	2_no_washout	0.359816727452982
1	e0905_905_370_12	2_no_washout	0.271884713156255
1	e0905_905_370_13	2_no_washout	0.801904700319737
1	e0905_905_370_15	2_no_washout	0.571311064196033
1	e0905_905_370_16	2_no_washout	0.485545345026834
1	e0905_905_370_17	2_no_washout	0.5032614483107495
1	e0905_905_370_19	2_no_washout	0.7343483365997849
1	e0905_905_370_2	2_no_washout	0.520023024813484
1	e0905_905_370_21	2_no_washout	0.8735259235284235
1	e0905_905_370_22	2_no_washout	0.977549082112952
1	e0905_905_370_23	2_no_washout	0.9220860694887536
1	e0905_905_370_24	2_no_washout	0.47422266296534
1	e0905_905_370_3	2_no_washout	0.721587908961132
1	e0905_905_370_4	2_no_washout	0.6050778140072053
1	e0905_905_370_5	2_no_washout	0.6930056253934587
1	e0905_905_370_6	2_no_washout	0.7075018669153326
1	e0905_905_370_7	2_no_washout	0.64654056192321
1	e0905_905_370_8	2_no_washout	0.43524898800916234
1	e0905_905_370_9	2_no_washout	0.534946736734392
1	e0905_905_393_1	2_no_washout	0.505363060502715
1	e0905_905_393_11	2_no_washout	0.6180115564966415
1	e0905_905_393_13	2_no_washout	0.3790121609133623
1	e0905_905_393_16	2_no_washout	0.484700243901474
1	e0905_905_393_17	2_no_washout	0.4970471195993415
1	e0905_905_393_18	2_no_washout	0.7056554726296564
1	e0905_905_393_19	2_no_washout	0.454327018540501
1	e0905_905_393_2	2_no_washout	0.5790468971520695
1	e0905_905_393_20	2_no_washout	0.273357669146287
1	e0905_905_393_21	2_no_washout	0.403480286146098
1	e0905_905_393_22	2_no_washout	0.9366709299969805
1	e0905_905_393_3	2_no_washout	0.486357494566469
1	e0905_905_393_4	2_no_washout	0.563893762891727
1	e0905_905_393_5	2_no_washout	0.446166808377769
1	e0905_905_393_6	2_no_washout	0.694608042825695
1	e0905_905_393_8	2_no_washout	0.5240261513569875
1	e0905_905_416_1	2_no_washout	0.42639344540700397
1	e0905_905_416_10	2_no_washout	0.5107459490687125
1	e0905_905_416_11	2_no_washout	0.42985285868643947
1	e0905_905_416_12	2_no_washout	0.482302127177934
1	e0905_905_416_2	2_no_washout	0.40704375590178066
1	e0905_905_416_4	2_no_washout	0.8018658843425785
1	e0905_905_416_5	2_no_washout	0.57790725793828
1	e0905_905_416_8	2_no_washout	0.848824205068883
1	e0905_905_439_10	2_no_washout	0.6888891046795036
1	e0905_905_439_13	2_no_washout	0.930860036320336
1	e0905_905_439_14	2_no_washout	0.7080115516672225
1	e0905_905_439_15	2_no_washout	0.607495436396682
1	e0905_905_439_17	2_no_washout	0.8857524244365677
1	e0905_905_439_2	2_no_washout	0.70994516024131
1	e0905_905_439_3	2_no_washout	0.601988362231483
1	e0905_905_439_5	2_no_washout	0.4306272932807777
1	e0905_905_439_6	2_no_washout	0.751135735199596
1	e0905_905_439_7	2_no_washout	0.504089334860035
1	e0905_905_439_8	2_no_washout	0.907018325996289
1	e0905_905_439_9	2_no_washout	0.7755758769553955
1	e0905_905_462_1	2_no_washout	0.6194872223559383
1	e0905_905_462_10	2_no_washout	0.747785651440817
1	e0905_905_462_11	2_no_washout	0.550951533847473
1	e0905_905_462_12	2_no_washout	0.612617102417116
1	e0905_905_462_2	2_no_washout	0.699718888934353
1	e0905_905_462_3	2_no_washout	0.538839149243194
1	e0905_905_462_6	2_no_washout	0.704857546387803
1	e0905_905_462_7	2_no_washout	0.5664678041619094
1	e0905_905_462_8	2_no_washout	0.5722453990474574
1	e0905_905_462_9	2_no_washout	0.404029471938842
1	e0908_908_352_1	2_no_washout	0.558637502590694
1	e0908_908_352_10	2_no_washout	0.618225364723034
1	e0908_908_352_11	2_no_washout	0.3844630812377484
1	e0908_908_352_13	2_no_washout	0.582408736520834
1	e0908_908_352_15	2_no_washout	0.491213941420894
1	e0908_908_352_16	2_no_washout	0.8377546582730075
1	e0908_908_352_17	2_no_washout	0.360521434712154
1	e0908_908_352_18	2_no_washout	0.73881360967068
1	e0908_908_352_19	2_no_washout	0.90061122784584
1	e0908_908_352_2	2_no_washout	0.4570344916308517
1	e0908_908_352_21	2_no_washout	0.461348337071815
1	e0908_908_352_22	2_no_washout	0.4744860318510445
1	e0908_908_352_24	2_no_washout	0.286158563589531
1	e0908_908_352_25	2_no_washout	0.519292937214113
1	e0908_908_352_26	2_no_washout	0.608870969686441
1	e0908_908_352_3	2_no_washout	0.565507744748934
1	e0908_908_352_4	2_no_washout	0.49496270949104904
1	e0908_908_352_5	2_no_washout	0.697434159721192
1	e0908_908_352_6	2_no_washout	0.2666145316187035
1	e0908_908_352_7	2_no_washout	0.331129968706771
1	e0908_908_352_8	2_no_washout	0.6092226806074885
1	e0908_908_352_9	2_no_washout	0.4637029350027315
1	e0908_908_377_10	2_no_washout	0.5180882767463966
1	e0908_908_377_11	2_no_washout	0.834145850802513
1	e0908_908_377_12	2_no_washout	0.472054192588663
1	e0908_908_377_13	2_no_washout	0.45828755665681736
1	e0908_908_377_14	2_no_washout	0.577847255979645
1	e0908_908_377_15	2_no_washout	0.944973883800543
1	e0908_908_377_16	2_no_washout	0.464958075862839
1	e0908_908_377_17	2_no_washout	1.068291837475203
1	e0908_908_377_5	2_no_washout	0.701912358485679
1	e0908_908_377_6	2_no_washout	0.371721003917768
1	e0908_908_377_8	2_no_washout	0.7743469015531633
1	e0908_908_377_9	2_no_washout	0.54949913311069
1	e0908_908_402_1	2_no_washout	0.64561603098117
1	e0908_908_402_10	2_no_washout	0.7822005012816979
1	e0908_908_402_12	2_no_washout	0.5281214102708195
1	e0908_908_402_2	2_no_washout	1.014051494754969
1	e0908_908_402_3	2_no_washout	0.8203420814498413
1	e0908_908_402_4	2_no_washout	0.5501177889627015
1	e0908_908_402_5	2_no_washout	0.671805491515628
1	e0908_908_402_6	2_no_washout	0.434546698271402
1	e0908_908_402_7	2_no_washout	0.81325227850521
1	e0908_908_402_8	2_no_washout	0.6111628035014205
1	e0908_908_402_9	2_no_washout	0.584671629222
1	e0908_908_427_3	2_no_washout	0.4820767826105815
1	e0908_908_427_5	2_no_washout	0.491027508542533
1	e0908_908_427_6	2_no_washout	0.785407745650641
1	e0908_908_427_7	2_no_washout	0.843422760533347
1	e0908_908_427_8	2_no_washout	0.5620529746289824
1	e0908_908_427_9	2_no_washout	0.5774318310867417
1	e0908_908_452_1	2_no_washout	0.480459437753021
1	e0908_908_452_2	2_no_washout	0.414643752453007
1	e0908_908_452_3	2_no_washout	0.535637924657554
1	e0908_908_452_4	2_no_washout	0.714183266205701
1	e0908_908_452_5	2_no_washout	0.6228430433358114
1	e0908_908_452_7	2_no_washout	0.7390525810484405
1	e0908_908_477_1	2_no_washout	0.7597920055690577
1	e0908_908_477_2	2_no_washout	0.7892573974725292
1	e0908_908_477_5	2_no_washout	0.233434306355219
1	e0908_908_502_1	2_no_washout	0.761455407719394
1	e0908_908_502_11	2_no_washout	0.8825455603834059
1	e0908_908_502_12	2_no_washout	0.9027060934258385
1	e0908_908_502_13	2_no_washout	0.766282285753655
1	e0908_908_502_14	2_no_washout	0.735879452280967
1	e0908_908_502_15	2_no_washout	1.0538700442125735
1	e0908_908_502_2	2_no_washout	0.77671353432405
1	e0908_908_502_4	2_no_washout	0.3801263924082795
1	e0908_908_502_5	2_no_washout	0.834529566942731
1	e0908_908_502_6	2_no_washout	0.584661617348103
1	e0908_908_502_7	2_no_washout	0.312846426740111
1	e0908_908_502_8	2_no_washout	0.5590556915795474
1	e0908_908_502_9	2_no_washout	0.690352254464095
1	e0905_905_807_1	3_late_washout	0.700704303314743
1	e0905_905_807_2	3_late_washout	0.459089211754225
1	e0905_905_807_3	3_late_washout	0.5256156777609851
1	e0905_905_807_4	3_late_washout	0.410510101490296
1	e0905_905_807_6	3_late_washout	0.842827231799772
1	e0905_905_807_7	3_late_washout	1.0747230680793
1	e0905_905_830_1	3_late_washout	0.659339906981795
1	e0905_905_830_10	3_late_washout	0.852361203892229
1	e0905_905_830_11	3_late_washout	0.7128055128760364
1	e0905_905_830_12	3_late_washout	0.6955372580350875
1	e0905_905_830_13	3_late_washout	0.855762967165654
1	e0905_905_830_14	3_late_washout	0.5979398286367663
1	e0905_905_830_15	3_late_washout	0.7262256403491565
1	e0905_905_830_2	3_late_washout	0.403071662069723
1	e0905_905_830_3	3_late_washout	0.8120976024466825
1	e0905_905_830_4	3_late_washout	0.632755485077404
1	e0905_905_830_5	3_late_washout	0.532142325265588
1	e0905_905_830_6	3_late_washout	0.786748527696165
1	e0905_905_830_7	3_late_washout	0.968806132215812
1	e0905_905_830_8	3_late_washout	0.712710474666264
1	e0905_905_830_9	3_late_washout	0.6964124291166135
1	e0905_905_853_1	3_late_washout	0.611789981484467
1	e0905_905_853_10	3_late_washout	0.8310989928955004
1	e0905_905_853_12	3_late_washout	0.7826736858112806
1	e0905_905_853_14	3_late_washout	0.6619288361644147
1	e0905_905_853_15	3_late_washout	0.543127855670209
1	e0905_905_853_16	3_late_washout	0.670505264714545
1	e0905_905_853_17	3_late_washout	0.6426703385921215
1	e0905_905_853_18	3_late_washout	0.478699453842899
1	e0905_905_853_19	3_late_washout	0.640207711177032
1	e0905_905_853_2	3_late_washout	0.606737169810329
1	e0905_905_853_3	3_late_washout	0.9109195591613761
1	e0905_905_853_4	3_late_washout	0.6496855404350733
1	e0905_905_853_5	3_late_washout	0.538627279715878
1	e0905_905_853_6	3_late_washout	0.864513057699897
1	e0905_905_853_8	3_late_washout	0.6540594506018675
1	e0905_905_876_1	3_late_washout	0.667063520021868
1	e0905_905_876_10	3_late_washout	0.481006556017103
1	e0905_905_876_11	3_late_washout	0.5982847844739669
1	e0905_905_876_12	3_late_washout	0.6018604579455643
1	e0905_905_876_13	3_late_washout	0.381204773371627
1	e0905_905_876_14	3_late_washout	0.588867777058302
1	e0905_905_876_15	3_late_washout	0.4164326358642835
1	e0905_905_876_16	3_late_washout	0.449326577199708
1	e0905_905_876_17	3_late_washout	0.2817353163548645
1	e0905_905_876_2	3_late_washout	0.583817755830464
1	e0905_905_876_3	3_late_washout	0.6716032263544056
1	e0905_905_876_4	3_late_washout	0.454806529741469
1	e0905_905_876_5	3_late_washout	0.536643325416853
1	e0905_905_876_8	3_late_washout	0.5382703504683755
1	e0905_905_876_9	3_late_washout	0.8409205951884795
1	e0905_905_899_10	3_late_washout	0.736123246500497
1	e0905_905_899_11	3_late_washout	0.793258896267238
1	e0905_905_899_12	3_late_washout	0.690815545722117
1	e0905_905_899_13	3_late_washout	0.6824651708007895
1	e0905_905_899_14	3_late_washout	0.5122585628983445
1	e0905_905_899_18	3_late_washout	0.49716357435988
1	e0905_905_899_19	3_late_washout	0.5151818103129324
1	e0905_905_899_21	3_late_washout	0.5940122693810365
1	e0905_905_899_22	3_late_washout	0.895593375649127
1	e0905_905_899_23	3_late_washout	0.558728214943182
1	e0905_905_899_5	3_late_washout	0.4742943596764783
1	e0905_905_899_7	3_late_washout	0.324254949480042
1	e0905_905_899_8	3_late_washout	0.3877176507293485
1	e0905_905_899_9	3_late_washout	0.49774771248892336
1	e0905_905_922_1	3_late_washout	0.5293307822096015
1	e0905_905_922_10	3_late_washout	0.5712965754989751
1	e0905_905_922_11	3_late_washout	0.6669882913436873
1	e0905_905_922_12	3_late_washout	0.598979281285307
1	e0905_905_922_13	3_late_washout	0.676225241845642
1	e0905_905_922_14	3_late_washout	0.5469449085955636
1	e0905_905_922_15	3_late_washout	0.751868553037036
1	e0905_905_922_16	3_late_washout	0.5717247063776689
1	e0905_905_922_17	3_late_washout	0.398159879080786
1	e0905_905_922_18	3_late_washout	0.3039908085879805
1	e0905_905_922_2	3_late_washout	0.5923483745137813
1	e0905_905_922_3	3_late_washout	0.4667654940816102
1	e0905_905_922_4	3_late_washout	0.456226767567618
1	e0905_905_922_6	3_late_washout	0.5184393890385989
1	e0905_905_922_8	3_late_washout	0.5668506179857633
1	e0905_905_922_9	3_late_washout	0.5291903426542005
1	e0905_905_945_1	3_late_washout	0.6359780384487178
1	e0905_905_945_10	3_late_washout	0.267624701007286
1	e0905_905_945_12	3_late_washout	0.5051486211747958
1	e0905_905_945_13	3_late_washout	0.3247042522789
1	e0905_905_945_15	3_late_washout	0.471382665992103
1	e0905_905_945_17	3_late_washout	0.43951716004869745
1	e0905_905_945_2	3_late_washout	0.543772553943606
1	e0905_905_945_21	3_late_washout	0.4655710492183645
1	e0905_905_945_22	3_late_washout	0.697710591114943
1	e0905_905_945_23	3_late_washout	0.6355787543103905
1	e0905_905_945_24	3_late_washout	0.480944020487619
1	e0905_905_945_25	3_late_washout	0.850145394735573
1	e0905_905_945_3	3_late_washout	0.6537857912893015
1	e0905_905_945_4	3_late_washout	0.622515819261231
1	e0905_905_945_5	3_late_washout	0.40571150749393536
1	e0905_905_945_6	3_late_washout	0.372880756155648
1	e0905_905_945_7	3_late_washout	0.366691491013116
1	e0908_908_1002_10	3_late_washout	0.5283789703787273
1	e0908_908_1002_11	3_late_washout	0.589434036735772
1	e0908_908_1002_12	3_late_washout	0.6244950272030623
1	e0908_908_1002_13	3_late_washout	0.855251504978553
1	e0908_908_1002_14	3_late_washout	0.701367790979541
1	e0908_908_1002_3	3_late_washout	0.745815770582889
1	e0908_908_1002_4	3_late_washout	0.7302158904745806
1	e0908_908_1002_5	3_late_washout	0.941247847817742
1	e0908_908_1002_6	3_late_washout	0.800901760329967
1	e0908_908_1002_7	3_late_washout	0.5501319937840783
1	e0908_908_1002_8	3_late_washout	0.647768260666842
1	e0908_908_1002_9	3_late_washout	0.524231455196933
1	e0908_908_1027_1	3_late_washout	1.26250043933451
1	e0908_908_1027_10	3_late_washout	0.6537083421144154
1	e0908_908_1027_11	3_late_washout	1.115416818389204
1	e0908_908_1027_12	3_late_washout	0.757826571336172
1	e0908_908_1027_13	3_late_washout	0.5909218788429537
1	e0908_908_1027_14	3_late_washout	0.582751054457922
1	e0908_908_1027_15	3_late_washout	0.68868481572052
1	e0908_908_1027_16	3_late_washout	0.84514844271862
1	e0908_908_1027_2	3_late_washout	0.9782401319752616
1	e0908_908_1027_3	3_late_washout	0.622821294202254
1	e0908_908_1027_4	3_late_washout	0.7450534281114445
1	e0908_908_1027_5	3_late_washout	0.6702564653054813
1	e0908_908_1027_6	3_late_washout	0.764876315674405
1	e0908_908_1027_7	3_late_washout	0.7678766832013559
1	e0908_908_1027_8	3_late_washout	0.7559088043739555
1	e0908_908_1027_9	3_late_washout	1.0027593470214908
1	e0908_908_877_1	3_late_washout	0.6963358337983515
1	e0908_908_877_6	3_late_washout	0.935073973260705
1	e0908_908_877_7	3_late_washout	0.8684560622675387
1	e0908_908_902_10	3_late_washout	0.9309177934988351
1	e0908_908_902_7	3_late_washout	0.793923066700228
1	e0908_908_902_8	3_late_washout	0.5465855711490665
1	e0908_908_902_9	3_late_washout	0.6355673719117374
1	e0908_908_927_1	3_late_washout	0.5940369001901256
1	e0908_908_927_11	3_late_washout	0.752897617066161
1	e0908_908_927_12	3_late_washout	0.723706093188078
1	e0908_908_927_14	3_late_washout	0.7366232793707572
1	e0908_908_927_15	3_late_washout	0.6321259148748015
1	e0908_908_927_2	3_late_washout	0.598271699931923
1	e0908_908_927_3	3_late_washout	0.874173839702895
1	e0908_908_927_4	3_late_washout	0.642203047785304
1	e0908_908_927_5	3_late_washout	0.5750123180444651
1	e0908_908_927_6	3_late_washout	0.8280612146550796
1	e0908_908_927_7	3_late_washout	0.9037917369070445
1	e0908_908_927_8	3_late_washout	0.7382198853130757
1	e0908_908_927_9	3_late_washout	0.8056241097167564
1	e0908_908_952_1	3_late_washout	0.428878798044618
1	e0908_908_952_13	3_late_washout	0.762545616764389
1	e0908_908_952_14	3_late_washout	0.934248916734291
1	e0908_908_952_16	3_late_washout	0.766188062586494
1	e0908_908_952_17	3_late_washout	0.651098402418443
1	e0908_908_952_2	3_late_washout	1.03917025710517
1	e0908_908_952_3	3_late_washout	0.619087337346074
1	e0908_908_952_4	3_late_washout	0.5861346342487175
1	e0908_908_952_5	3_late_washout	0.680989733986962
1	e0908_908_952_6	3_late_washout	0.559858514846426
1	e0908_908_952_7	3_late_washout	0.6147085789581226
1	e0908_908_952_8	3_late_washout	0.764317205991926
1	e0908_908_952_9	3_late_washout	0.577657375543532
1	e0908_908_977_1	3_late_washout	1.14761169200219
1	e0908_908_977_10	3_late_washout	0.797572296714395
1	e0908_908_977_11	3_late_washout	0.463180360874363
1	e0908_908_977_12	3_late_washout	0.5159465771500593
1	e0908_908_977_13	3_late_washout	0.398656534755018
1	e0908_908_977_14	3_late_washout	0.6118084340026174
1	e0908_908_977_15	3_late_washout	0.534980843027823
1	e0908_908_977_17	3_late_washout	0.47761084234875
1	e0908_908_977_21	3_late_washout	0.560797844737686
1	e0908_908_977_3	3_late_washout	1.027998303027886
1	e0908_908_977_4	3_late_washout	0.684659050343001
1	e0908_908_977_5	3_late_washout	0.5003775752837956
1	e0908_908_977_6	3_late_washout	0.8426740592104723
1	e0908_908_977_7	3_late_washout	0.446790400565166
1	e0908_908_977_8	3_late_washout	1.0247889041623
1	e0908_908_977_9	3_late_washout	0.40965818340323645
2	e0905_905_164_1	1_no_treatment	0.469655666895479
2	e0905_905_164_10	1_no_treatment	0.940024327011437
2	e0905_905_164_12	1_no_treatment	0.4092806797327415
2	e0905_905_164_13	1_no_treatment	0.711332407866756
2	e0905_905_164_14	1_no_treatment	0.51202750738711
2	e0905_905_164_16	1_no_treatment	0.504190258432225
2	e0905_905_164_17	1_no_treatment	0.947567763328462
2	e0905_905_164_2	1_no_treatment	0.4315264910819695
2	e0905_905_164_21	1_no_treatment	0.392499019369663
2	e0905_905_164_22	1_no_treatment	0.6084036882283295
2	e0905_905_164_23	1_no_treatment	0.4811985964359675
2	e0905_905_164_24	1_no_treatment	0.8887920144239625
2	e0905_905_164_25	1_no_treatment	0.482405258546993
2	e0905_905_164_27	1_no_treatment	0.723183688390436
2	e0905_905_164_28	1_no_treatment	0.5584012854792395
2	e0905_905_164_3	1_no_treatment	0.583387157557118
2	e0905_905_164_6	1_no_treatment	0.606279794947876
2	e0905_905_164_7	1_no_treatment	0.664099664532537
2	e0905_905_164_8	1_no_treatment	0.306181869441378
2	e0905_905_187_1	1_no_treatment	0.243092803915737
2	e0905_905_187_12	1_no_treatment	0.5822795473346225
2	e0905_905_187_16	1_no_treatment	0.672638048623148
2	e0905_905_187_17	1_no_treatment	1.049172662266108
2	e0905_905_187_4	1_no_treatment	0.6846210218499165
2	e0905_905_187_6	1_no_treatment	0.549559370686053
2	e0905_905_187_7	1_no_treatment	0.477376543756743
2	e0905_905_210_1	1_no_treatment	0.430643957347093
2	e0905_905_210_10	1_no_treatment	0.730412866881468
2	e0905_905_210_11	1_no_treatment	0.625532752169002
2	e0905_905_210_12	1_no_treatment	0.6604140816021715
2	e0905_905_210_14	1_no_treatment	0.354278696225941
2	e0905_905_210_15	1_no_treatment	0.7612331877874265
2	e0905_905_210_16	1_no_treatment	0.6397006331032635
2	e0905_905_210_17	1_no_treatment	0.6645065831751655
2	e0905_905_210_18	1_no_treatment	0.586677868728837
2	e0905_905_210_19	1_no_treatment	1.02202234556794
2	e0905_905_210_2	1_no_treatment	0.499269022844475
2	e0905_905_210_20	1_no_treatment	0.6833295772936074
2	e0905_905_210_22	1_no_treatment	0.534757470267278
2	e0905_905_210_23	1_no_treatment	0.5710569062090864
2	e0905_905_210_24	1_no_treatment	0.682613284886828
2	e0905_905_210_28	1_no_treatment	1.0787505880490884
2	e0905_905_210_29	1_no_treatment	0.7113934791054084
2	e0905_905_210_30	1_no_treatment	0.610718033948496
2	e0905_905_210_31	1_no_treatment	0.644574141171566
2	e0905_905_210_32	1_no_treatment	0.712852094886113
2	e0905_905_210_33	1_no_treatment	0.77496550643584
2	e0905_905_210_34	1_no_treatment	0.618057419658103
2	e0905_905_210_35	1_no_treatment	0.731092838082461
2	e0905_905_210_37	1_no_treatment	0.638998292373726
2	e0905_905_210_38	1_no_treatment	0.733412204724783
2	e0905_905_210_4	1_no_treatment	0.7284677422025609
2	e0905_905_210_40	1_no_treatment	0.9301410868018145
2	e0905_905_210_41	1_no_treatment	0.397291950153125
2	e0905_905_210_43	1_no_treatment	0.8248162328487014
2	e0905_905_210_44	1_no_treatment	0.9579876571313984
2	e0905_905_210_45	1_no_treatment	0.771531042123755
2	e0905_905_210_5	1_no_treatment	0.738057901287732
2	e0905_905_210_6	1_no_treatment	0.7159973517901661
2	e0905_905_210_7	1_no_treatment	0.9389493157558538
2	e0905_905_210_8	1_no_treatment	0.73204176310634
2	e0905_905_233_1	1_no_treatment	0.77764106261291
2	e0905_905_233_10	1_no_treatment	0.535638415118683
2	e0905_905_233_11	1_no_treatment	0.850259576470253
2	e0905_905_233_12	1_no_treatment	0.630305696730567
2	e0905_905_233_13	1_no_treatment	0.782081493697967
2	e0905_905_233_14	1_no_treatment	0.581980259793404
2	e0905_905_233_15	1_no_treatment	0.609300972885483
2	e0905_905_233_16	1_no_treatment	0.781632900716158
2	e0905_905_233_17	1_no_treatment	0.516987886030781
2	e0905_905_233_18	1_no_treatment	0.5017491593692315
2	e0905_905_233_19	1_no_treatment	0.623463409948918
2	e0905_905_233_2	1_no_treatment	0.7929770669266
2	e0905_905_233_20	1_no_treatment	0.669365030503563
2	e0905_905_233_21	1_no_treatment	0.6401730642996285
2	e0905_905_233_22	1_no_treatment	0.613735391542788
2	e0905_905_233_23	1_no_treatment	0.940717099382107
2	e0905_905_233_24	1_no_treatment	0.759535383789662
2	e0905_905_233_25	1_no_treatment	0.6700251585606145
2	e0905_905_233_26	1_no_treatment	0.572061216742371
2	e0905_905_233_28	1_no_treatment	0.7796220126726393
2	e0905_905_233_3	1_no_treatment	0.665282010405256
2	e0905_905_233_30	1_no_treatment	0.443631064755108
2	e0905_905_233_4	1_no_treatment	0.7004150283073796
2	e0905_905_233_6	1_no_treatment	0.5444305266287315
2	e0905_905_233_8	1_no_treatment	0.7087270542669225
2	e0905_905_233_9	1_no_treatment	0.8243389703444035
2	e0905_905_256_1	1_no_treatment	0.349190072439576
2	e0905_905_256_10	1_no_treatment	0.5785341292837923
2	e0905_905_256_11	1_no_treatment	0.341940720073462
2	e0905_905_256_12	1_no_treatment	0.634571158398437
2	e0905_905_256_13	1_no_treatment	0.437093809646753
2	e0905_905_256_14	1_no_treatment	0.925504496349962
2	e0905_905_256_15	1_no_treatment	0.5053125277338715
2	e0905_905_256_16	1_no_treatment	0.468918549341708
2	e0905_905_256_17	1_no_treatment	0.6647717977941803
2	e0905_905_256_18	1_no_treatment	0.598612387557961
2	e0905_905_256_19	1_no_treatment	0.581938911810701
2	e0905_905_256_20	1_no_treatment	0.3677771661418765
2	e0905_905_256_21	1_no_treatment	0.376904596915171
2	e0905_905_256_22	1_no_treatment	0.4551604081941515
2	e0905_905_256_23	1_no_treatment	0.6950827279574715
2	e0905_905_256_24	1_no_treatment	0.635208148514375
2	e0905_905_256_26	1_no_treatment	0.8394743910586635
2	e0905_905_256_27	1_no_treatment	0.563417353138715
2	e0905_905_256_28	1_no_treatment	0.525751447431662
2	e0905_905_256_29	1_no_treatment	0.609329747299356
2	e0905_905_256_3	1_no_treatment	0.49898552834179455
2	e0905_905_256_31	1_no_treatment	0.528229876380956
2	e0905_905_256_32	1_no_treatment	0.6789581560337576
2	e0905_905_256_33	1_no_treatment	0.5252237290776767
2	e0905_905_256_35	1_no_treatment	0.749866325350124
2	e0905_905_256_39	1_no_treatment	0.5333023622865225
2	e0905_905_256_4	1_no_treatment	0.485538875887042
2	e0905_905_256_40	1_no_treatment	0.6376417110864835
2	e0905_905_256_5	1_no_treatment	0.6156021574293635
2	e0905_905_256_6	1_no_treatment	0.5214027332477496
2	e0905_905_256_8	1_no_treatment	0.9344167501878711
2	e0905_905_279_1	1_no_treatment	0.47500369497828554
2	e0905_905_279_10	1_no_treatment	0.6928731752644726
2	e0905_905_279_11	1_no_treatment	0.85704095401151
2	e0905_905_279_12	1_no_treatment	0.8220680422592005
2	e0905_905_279_13	1_no_treatment	0.826755238342931
2	e0905_905_279_14	1_no_treatment	0.7019456662229715
2	e0905_905_279_15	1_no_treatment	0.8472342683658973
2	e0905_905_279_16	1_no_treatment	0.750307349699729
2	e0905_905_279_17	1_no_treatment	0.5612389243579885
2	e0905_905_279_19	1_no_treatment	0.6749656562803494
2	e0905_905_279_20	1_no_treatment	0.59983115669697
2	e0905_905_279_3	1_no_treatment	0.7423683172826393
2	e0905_905_279_5	1_no_treatment	0.5719952675040895
2	e0905_905_279_6	1_no_treatment	0.5778789466042953
2	e0905_905_279_7	1_no_treatment	0.494178812974573
2	e0905_905_279_8	1_no_treatment	1.0878290829668835
2	e0905_905_279_9	1_no_treatment	0.76297839036057
2	e0905_905_302_10	1_no_treatment	0.607052650950073
2	e0905_905_302_11	1_no_treatment	0.6515772778107785
2	e0905_905_302_2	1_no_treatment	0.62941400572331
2	e0905_905_302_4	1_no_treatment	0.3086835727332875
2	e0905_905_302_6	1_no_treatment	0.420103988510042
2	e0905_905_302_7	1_no_treatment	0.589789319464169
2	e0905_905_302_8	1_no_treatment	0.5506050172585835
2	e0905_905_302_9	1_no_treatment	0.741334275383817
2	e0908_908_178_10	1_no_treatment	0.487552665970088
2	e0908_908_178_11	1_no_treatment	0.8737120448467457
2	e0908_908_178_12	1_no_treatment	0.41398194560301504
2	e0908_908_178_5	1_no_treatment	0.40380534426218
2	e0908_908_178_6	1_no_treatment	0.6544894130737847
2	e0908_908_178_7	1_no_treatment	0.5927369281272841
2	e0908_908_178_8	1_no_treatment	0.590898346287111
2	e0908_908_178_9	1_no_treatment	0.5511740188541969
2	e0908_908_203_1	1_no_treatment	0.467766650959223
2	e0908_908_203_2	1_no_treatment	0.537620412036365
2	e0908_908_203_3	1_no_treatment	0.6258601729026005
2	e0908_908_203_4	1_no_treatment	0.562431808251131
2	e0908_908_203_5	1_no_treatment	0.9283595079909065
2	e0908_908_203_6	1_no_treatment	0.553107462253373
2	e0908_908_203_7	1_no_treatment	0.713484396818266
2	e0908_908_203_8	1_no_treatment	0.7769706022026442
2	e0908_908_228_10	1_no_treatment	0.48111420637627
2	e0908_908_228_11	1_no_treatment	0.7563972185426451
2	e0908_908_228_12	1_no_treatment	0.7547189144325417
2	e0908_908_228_13	1_no_treatment	0.6812765083919354
2	e0908_908_228_2	1_no_treatment	0.3821911238201035
2	e0908_908_228_4	1_no_treatment	0.7559975452432385
2	e0908_908_228_5	1_no_treatment	0.904243699915822
2	e0908_908_228_6	1_no_treatment	1.00291062961662
2	e0908_908_228_7	1_no_treatment	1.0589956926142117
2	e0908_908_228_8	1_no_treatment	0.748304045973693
2	e0908_908_228_9	1_no_treatment	0.729488089286383
2	e0908_908_253_1	1_no_treatment	0.6636658625976475
2	e0908_908_253_2	1_no_treatment	0.579138933436833
2	e0908_908_253_3	1_no_treatment	0.7119643171519413
2	e0908_908_253_4	1_no_treatment	0.5681724374761855
2	e0908_908_253_5	1_no_treatment	0.4499091937826935
2	e0908_908_253_6	1_no_treatment	0.48224690979244844
2	e0908_908_253_7	1_no_treatment	0.384357884451397
2	e0908_908_253_8	1_no_treatment	0.500986320603079
2	e0908_908_253_9	1_no_treatment	0.738979806883975
2	e0908_908_278_12	1_no_treatment	0.666737145388441
2	e0908_908_278_13	1_no_treatment	0.5555684247135455
2	e0908_908_278_14	1_no_treatment	0.5348909227941845
2	e0908_908_278_15	1_no_treatment	0.633910512067839
2	e0908_908_278_16	1_no_treatment	0.790870480797516
2	e0908_908_278_17	1_no_treatment	0.601552370055915
2	e0908_908_278_3	1_no_treatment	0.5746276789979
2	e0908_908_278_4	1_no_treatment	0.729297945648828
2	e0908_908_278_5	1_no_treatment	0.6092346081539236
2	e0908_908_278_6	1_no_treatment	0.8266686886752526
2	e0908_908_278_7	1_no_treatment	0.7138199273034544
2	e0908_908_278_8	1_no_treatment	0.727253226912114
2	e0908_908_278_9	1_no_treatment	0.7490907218382575
2	e0908_908_303_1	1_no_treatment	0.6334745013302785
2	e0908_908_303_10	1_no_treatment	0.5366152613463945
2	e0908_908_303_2	1_no_treatment	0.7053783472257575
2	e0908_908_303_3	1_no_treatment	0.794137968899871
2	e0908_908_303_4	1_no_treatment	0.7883530769167864
2	e0908_908_303_5	1_no_treatment	0.7208187947385045
2	e0908_908_303_7	1_no_treatment	0.725381497557815
2	e0908_908_303_9	1_no_treatment	0.5744841674934905
2	e0908_908_328_10	1_no_treatment	0.858629320501537
2	e0908_908_328_11	1_no_treatment	0.7495574202327935
2	e0908_908_328_2	1_no_treatment	0.8749958179187944
2	e0908_908_328_3	1_no_treatment	0.6849792731162103
2	e0908_908_328_4	1_no_treatment	0.560941271715415
2	e0908_908_328_5	1_no_treatment	0.585960761898632
2	e0908_908_328_6	1_no_treatment	0.944174293011808
2	e0908_908_328_7	1_no_treatment	1.03811786818439
2	e0908_908_328_8	1_no_treatment	1.0158286083734698
2	e0908_908_328_9	1_no_treatment	0.8806338947312483
2	e0905_905_325_1	2_no_washout	0.5508804211160611
2	e0905_905_325_10	2_no_washout	0.775311754322246
2	e0905_905_325_11	2_no_washout	0.563824462465074
2	e0905_905_325_12	2_no_washout	0.464154197245415
2	e0905_905_325_13	2_no_washout	0.8373176316477103
2	e0905_905_325_14	2_no_washout	0.6413901770919573
2	e0905_905_325_15	2_no_washout	0.514772675294081
2	e0905_905_325_16	2_no_washout	0.574739441402116
2	e0905_905_325_17	2_no_washout	0.452015942366226
2	e0905_905_325_18	2_no_washout	0.425394106428268
2	e0905_905_325_19	2_no_washout	0.7124847379173029
2	e0905_905_325_2	2_no_washout	0.395625543680105
2	e0905_905_325_20	2_no_washout	0.7044682163759275
2	e0905_905_325_21	2_no_washout	0.43580531183559146
2	e0905_905_325_22	2_no_washout	0.646698562100173
2	e0905_905_325_23	2_no_washout	0.6194899568986391
2	e0905_905_325_24	2_no_washout	0.448864716385331
2	e0905_905_325_25	2_no_washout	0.964031755356498
2	e0905_905_325_26	2_no_washout	0.6921388690026533
2	e0905_905_325_27	2_no_washout	0.546908964430079
2	e0905_905_325_28	2_no_washout	0.728575145205815
2	e0905_905_325_29	2_no_washout	0.490783221839445
2	e0905_905_325_3	2_no_washout	0.6490345582899523
2	e0905_905_325_30	2_no_washout	0.367087356223555
2	e0905_905_325_31	2_no_washout	0.42924224495531904
2	e0905_905_325_4	2_no_washout	0.460410462459518
2	e0905_905_325_5	2_no_washout	0.44175375697693403
2	e0905_905_325_6	2_no_washout	0.6364871802318265
2	e0905_905_325_8	2_no_washout	0.5362761379800762
2	e0905_905_325_9	2_no_washout	0.447188446751364
2	e0905_905_348_1	2_no_washout	0.4633470526045327
2	e0905_905_348_10	2_no_washout	0.323223950686947
2	e0905_905_348_11	2_no_washout	0.33866638259714765
2	e0905_905_348_12	2_no_washout	1.0428035816002756
2	e0905_905_348_13	2_no_washout	1.0651711747468635
2	e0905_905_348_14	2_no_washout	0.618163511603672
2	e0905_905_348_16	2_no_washout	0.5163433602852513
2	e0905_905_348_2	2_no_washout	0.59051425854784
2	e0905_905_348_3	2_no_washout	0.438014255651265
2	e0905_905_348_4	2_no_washout	0.456263805981864
2	e0905_905_348_8	2_no_washout	0.269688344990671
2	e0905_905_348_9	2_no_washout	0.567885244117246
2	e0905_905_371_11	2_no_washout	0.251134867929383
2	e0905_905_371_12	2_no_washout	0.6542037412421885
2	e0905_905_371_14	2_no_washout	0.437293243592643
2	e0905_905_371_15	2_no_washout	0.33775832731174
2	e0905_905_371_17	2_no_washout	0.428100850779532
2	e0905_905_371_19	2_no_washout	0.629667554162846
2	e0905_905_371_2	2_no_washout	0.332630242039924
2	e0905_905_371_20	2_no_washout	0.694374723177511
2	e0905_905_371_21	2_no_washout	0.425043662130731
2	e0905_905_371_22	2_no_washout	0.616313816325434
2	e0905_905_371_3	2_no_washout	0.3925075459994417
2	e0905_905_371_4	2_no_washout	0.510873956887441
2	e0905_905_371_5	2_no_washout	0.3718195119449055
2	e0905_905_371_6	2_no_washout	0.3553242487171302
2	e0905_905_371_7	2_no_washout	0.43717041201609796
2	e0905_905_371_8	2_no_washout	0.395748942169632
2	e0905_905_371_9	2_no_washout	0.271466035161776
2	e0905_905_394_12	2_no_washout	0.497638917789132
2	e0905_905_394_15	2_no_washout	0.8896101380957895
2	e0905_905_394_16	2_no_washout	0.833163727998184
2	e0905_905_394_17	2_no_washout	0.441155228384823
2	e0905_905_394_18	2_no_washout	0.4292209463562275
2	e0905_905_394_19	2_no_washout	0.443426677742089
2	e0905_905_394_2	2_no_washout	0.45084056066574
2	e0905_905_394_20	2_no_washout	0.637588214589921
2	e0905_905_394_21	2_no_washout	0.532188790267305
2	e0905_905_394_22	2_no_washout	0.6819592926725659
2	e0905_905_394_23	2_no_washout	0.337227552572393
2	e0905_905_394_24	2_no_washout	0.4390138438047685
2	e0905_905_394_25	2_no_washout	0.688649593859492
2	e0905_905_394_3	2_no_washout	0.69611308117751
2	e0905_905_394_4	2_no_washout	0.602042347721764
2	e0905_905_394_5	2_no_washout	0.67546876793004
2	e0905_905_394_6	2_no_washout	0.407914233155703
2	e0905_905_394_7	2_no_washout	0.479283981013126
2	e0905_905_394_9	2_no_washout	0.517054947458954
2	e0905_905_417_1	2_no_washout	0.49505783826084004
2	e0905_905_417_10	2_no_washout	0.388714314486036
2	e0905_905_417_11	2_no_washout	0.37944313431659904
2	e0905_905_417_12	2_no_washout	0.357789990292054
2	e0905_905_417_2	2_no_washout	0.35784487601694
2	e0905_905_417_4	2_no_washout	0.6863410305378265
2	e0905_905_417_5	2_no_washout	0.3940174582327285
2	e0905_905_417_8	2_no_washout	0.629551523670722
2	e0905_905_440_10	2_no_washout	0.550660447852648
2	e0905_905_440_13	2_no_washout	0.567884721559884
2	e0905_905_440_14	2_no_washout	0.445388532707116
2	e0905_905_440_15	2_no_washout	0.531375188505286
2	e0905_905_440_17	2_no_washout	0.6778056082192843
2	e0905_905_440_2	2_no_washout	0.569594020186845
2	e0905_905_440_3	2_no_washout	0.573527890645478
2	e0905_905_440_5	2_no_washout	0.3553017264237477
2	e0905_905_440_6	2_no_washout	0.550388768464599
2	e0905_905_440_7	2_no_washout	0.340341406120994
2	e0905_905_440_8	2_no_washout	0.512723043469488
2	e0905_905_440_9	2_no_washout	0.70738650560831
2	e0905_905_463_1	2_no_washout	0.5184351495805097
2	e0905_905_463_10	2_no_washout	0.5189749579629905
2	e0905_905_463_11	2_no_washout	0.4480349109520665
2	e0905_905_463_12	2_no_washout	0.5025009919371035
2	e0905_905_463_14	2_no_washout	0.732902457492683
2	e0905_905_463_15	2_no_washout	0.469814129110195
2	e0905_905_463_16	2_no_washout	0.515471671280701
2	e0905_905_463_17	2_no_washout	0.652578983735736
2	e0905_905_463_2	2_no_washout	0.691985162899255
2	e0905_905_463_3	2_no_washout	0.6852158882732823
2	e0905_905_463_4	2_no_washout	0.42430332358240425
2	e0905_905_463_6	2_no_washout	0.5081753965484367
2	e0905_905_463_8	2_no_washout	0.335206261816879
2	e0905_905_463_9	2_no_washout	0.586024551982765
2	e0908_908_353_1	2_no_washout	0.667200801362644
2	e0908_908_353_12	2_no_washout	0.503200139035145
2	e0908_908_353_13	2_no_washout	0.608202751296447
2	e0908_908_353_14	2_no_washout	0.520560392770543
2	e0908_908_353_15	2_no_washout	0.330962293412178
2	e0908_908_353_16	2_no_washout	0.517524126228912
2	e0908_908_353_17	2_no_washout	0.790864763142536
2	e0908_908_353_18	2_no_washout	0.6213086096908835
2	e0908_908_353_19	2_no_washout	0.53259843808012
2	e0908_908_353_2	2_no_washout	0.618589050130076
2	e0908_908_353_20	2_no_washout	0.522777691298072
2	e0908_908_353_21	2_no_washout	0.5897580620627515
2	e0908_908_353_22	2_no_washout	0.33128187312199103
2	e0908_908_353_23	2_no_washout	0.391514516671396
2	e0908_908_353_24	2_no_washout	0.45183488663035
2	e0908_908_353_25	2_no_washout	0.751068111957043
2	e0908_908_353_3	2_no_washout	0.47442373627146806
2	e0908_908_353_4	2_no_washout	0.7971592987593294
2	e0908_908_353_5	2_no_washout	0.427179361020181
2	e0908_908_353_6	2_no_washout	0.769067100883842
2	e0908_908_353_7	2_no_washout	0.4442565180360245
2	e0908_908_353_8	2_no_washout	0.7440833977358345
2	e0908_908_353_9	2_no_washout	0.46228490248729376
2	e0908_908_378_10	2_no_washout	0.674218328364349
2	e0908_908_378_11	2_no_washout	0.445745448233948
2	e0908_908_378_12	2_no_washout	0.389166725724626
2	e0908_908_378_13	2_no_washout	0.640592684812126
2	e0908_908_378_14	2_no_washout	0.614568957460995
2	e0908_908_378_15	2_no_washout	0.479325410726461
2	e0908_908_378_16	2_no_washout	0.709730524524243
2	e0908_908_378_5	2_no_washout	0.839700644976518
2	e0908_908_378_6	2_no_washout	0.517637944966022
2	e0908_908_378_8	2_no_washout	0.5305030192802805
2	e0908_908_378_9	2_no_washout	0.562633284123751
2	e0908_908_403_1	2_no_washout	0.673049089380841
2	e0908_908_403_10	2_no_washout	0.6705316920372395
2	e0908_908_403_12	2_no_washout	0.256943766036208
2	e0908_908_403_3	2_no_washout	0.9936643639821043
2	e0908_908_403_4	2_no_washout	0.6092542248196304
2	e0908_908_403_5	2_no_washout	0.787819022790096
2	e0908_908_403_6	2_no_washout	0.437403680560674
2	e0908_908_403_7	2_no_washout	0.772548969599756
2	e0908_908_403_8	2_no_washout	0.39510988754155163
2	e0908_908_403_9	2_no_washout	0.576364765202533
2	e0908_908_428_3	2_no_washout	0.431461829106907
2	e0908_908_428_5	2_no_washout	0.3593404371759395
2	e0908_908_428_6	2_no_washout	0.555302508011755
2	e0908_908_428_7	2_no_washout	0.6640530152591559
2	e0908_908_428_8	2_no_washout	0.47635876306619895
2	e0908_908_428_9	2_no_washout	0.578451518764042
2	e0908_908_453_1	2_no_washout	0.806284003925803
2	e0908_908_453_2	2_no_washout	0.629136785801996
2	e0908_908_453_3	2_no_washout	0.851969470529244
2	e0908_908_453_4	2_no_washout	0.659410821842881
2	e0908_908_453_5	2_no_washout	0.6135072243945909
2	e0908_908_453_6	2_no_washout	0.6659425212906049
2	e0908_908_478_1	2_no_washout	0.6040638003945527
2	e0908_908_478_2	2_no_washout	0.7309677382101982
2	e0908_908_478_5	2_no_washout	0.979352521056054
2	e0908_908_478_6	2_no_washout	0.625967917034716
2	e0908_908_503_1	2_no_washout	0.776961900965131
2	e0908_908_503_10	2_no_washout	1.0042400063276846
2	e0908_908_503_11	2_no_washout	1.04849774312721
2	e0908_908_503_12	2_no_washout	0.765975561473338
2	e0908_908_503_13	2_no_washout	0.669187762748414
2	e0908_908_503_14	2_no_washout	0.8493801294180781
2	e0908_908_503_2	2_no_washout	0.637951984576087
2	e0908_908_503_3	2_no_washout	0.5332022093132117
2	e0908_908_503_4	2_no_washout	0.356112029016893
2	e0908_908_503_5	2_no_washout	0.659044554398287
2	e0908_908_503_6	2_no_washout	0.323134494269468
2	e0908_908_503_7	2_no_washout	0.5387923243369637
2	e0908_908_503_8	2_no_washout	0.473364925009598
2	e0905_905_808_1	3_late_washout	0.682003909151564
2	e0905_905_808_2	3_late_washout	0.435600734590292
2	e0905_905_808_3	3_late_washout	0.41386073895505804
2	e0905_905_808_4	3_late_washout	0.8612233049679964
2	e0905_905_808_6	3_late_washout	0.820674917212953
2	e0905_905_808_7	3_late_washout	0.701023772387646
2	e0905_905_831_1	3_late_washout	0.465418983997076
2	e0905_905_831_10	3_late_washout	0.94106111988821
2	e0905_905_831_11	3_late_washout	0.6629075415908675
2	e0905_905_831_12	3_late_washout	0.642878501015502
2	e0905_905_831_13	3_late_washout	0.5754724880673454
2	e0905_905_831_14	3_late_washout	0.780885972780242
2	e0905_905_831_15	3_late_washout	0.46390929248301305
2	e0905_905_831_16	3_late_washout	0.774197667659446
2	e0905_905_831_17	3_late_washout	0.4694235599342737
2	e0905_905_831_18	3_late_washout	0.581854143141831
2	e0905_905_831_2	3_late_washout	0.439430912868184
2	e0905_905_831_3	3_late_washout	0.7159696323929889
2	e0905_905_831_4	3_late_washout	0.50253296833465
2	e0905_905_831_5	3_late_washout	0.501206755702469
2	e0905_905_831_6	3_late_washout	0.396732202712602
2	e0905_905_831_7	3_late_washout	0.9265322878643825
2	e0905_905_831_8	3_late_washout	0.5510933707496046
2	e0905_905_831_9	3_late_washout	0.5501958051939785
2	e0905_905_854_1	3_late_washout	0.534224003521007
2	e0905_905_854_10	3_late_washout	0.7521207996010327
2	e0905_905_854_11	3_late_washout	0.6320867635617117
2	e0905_905_854_12	3_late_washout	0.5680016937359544
2	e0905_905_854_13	3_late_washout	0.6338845418457439
2	e0905_905_854_14	3_late_washout	0.5980248115315775
2	e0905_905_854_15	3_late_washout	0.4178852734545875
2	e0905_905_854_16	3_late_washout	0.5225549153505186
2	e0905_905_854_2	3_late_washout	0.669648015785137
2	e0905_905_854_3	3_late_washout	0.5152154325290854
2	e0905_905_854_4	3_late_washout	0.619345042327832
2	e0905_905_854_5	3_late_washout	0.7040966460117196
2	e0905_905_854_6	3_late_washout	0.904737144378582
2	e0905_905_854_8	3_late_washout	0.4731546090261025
2	e0905_905_877_1	3_late_washout	0.786919647204344
2	e0905_905_877_10	3_late_washout	0.686469104911463
2	e0905_905_877_11	3_late_washout	0.4405081186981415
2	e0905_905_877_12	3_late_washout	0.5162584914385705
2	e0905_905_877_13	3_late_washout	0.52347046746124
2	e0905_905_877_14	3_late_washout	0.402812995946359
2	e0905_905_877_15	3_late_washout	0.45806908419581
2	e0905_905_877_16	3_late_washout	0.341494405615671
2	e0905_905_877_2	3_late_washout	0.661478371208021
2	e0905_905_877_3	3_late_washout	0.48943610841875534
2	e0905_905_877_4	3_late_washout	0.3995631458475375
2	e0905_905_877_5	3_late_washout	0.564173155933462
2	e0905_905_877_8	3_late_washout	0.6518963357460255
2	e0905_905_877_9	3_late_washout	0.6894395599553336
2	e0905_905_900_10	3_late_washout	0.6007328753677533
2	e0905_905_900_11	3_late_washout	0.5850685042516395
2	e0905_905_900_12	3_late_washout	0.6355968809942076
2	e0905_905_900_13	3_late_washout	0.5668798898021226
2	e0905_905_900_14	3_late_washout	0.356359999103676
2	e0905_905_900_16	3_late_washout	0.40485830110858245
2	e0905_905_900_18	3_late_washout	0.460852895157406
2	e0905_905_900_19	3_late_washout	0.5457012085708787
2	e0905_905_900_21	3_late_washout	0.49397475655601053
2	e0905_905_900_22	3_late_washout	0.505746133790715
2	e0905_905_900_23	3_late_washout	0.437012234611948
2	e0905_905_900_24	3_late_washout	0.2413862657196385
2	e0905_905_900_25	3_late_washout	0.254326161253452
2	e0905_905_900_4	3_late_washout	0.5072807280661886
2	e0905_905_900_5	3_late_washout	0.571297122697617
2	e0905_905_900_7	3_late_washout	0.47549012096967
2	e0905_905_900_8	3_late_washout	0.400373462575835
2	e0905_905_900_9	3_late_washout	1.10023689245036
2	e0905_905_923_1	3_late_washout	0.5043257814167654
2	e0905_905_923_10	3_late_washout	0.562852869230367
2	e0905_905_923_11	3_late_washout	0.5846368693561135
2	e0905_905_923_12	3_late_washout	0.6237364551075615
2	e0905_905_923_13	3_late_washout	0.6124974205424825
2	e0905_905_923_14	3_late_washout	0.7016679815888055
2	e0905_905_923_15	3_late_washout	0.586696837088797
2	e0905_905_923_16	3_late_washout	0.6118985939965564
2	e0905_905_923_17	3_late_washout	0.5313944407006495
2	e0905_905_923_18	3_late_washout	0.496356262771276
2	e0905_905_923_19	3_late_washout	0.797721062974857
2	e0905_905_923_2	3_late_washout	0.57069599488185
2	e0905_905_923_20	3_late_washout	0.9283209952410865
2	e0905_905_923_3	3_late_washout	0.3731853243947798
2	e0905_905_923_5	3_late_washout	0.376648028872623
2	e0905_905_923_7	3_late_washout	0.4410307375307625
2	e0905_905_923_8	3_late_washout	0.599630641584212
2	e0905_905_923_9	3_late_washout	0.6167082343971294
2	e0905_905_946_1	3_late_washout	0.4690471639418057
2	e0905_905_946_10	3_late_washout	0.363057194384127
2	e0905_905_946_11	3_late_washout	0.3579675951229125
2	e0905_905_946_13	3_late_washout	0.3390206562517565
2	e0905_905_946_14	3_late_washout	0.283146370583779
2	e0905_905_946_16	3_late_washout	0.376023377748615
2	e0905_905_946_17	3_late_washout	0.4336618708970865
2	e0905_905_946_2	3_late_washout	0.514166419380361
2	e0905_905_946_21	3_late_washout	0.379103891185193
2	e0905_905_946_22	3_late_washout	0.7317767430245625
2	e0905_905_946_24	3_late_washout	0.55010326255038
2	e0905_905_946_25	3_late_washout	0.6531672903041226
2	e0905_905_946_26	3_late_washout	0.3682557822483185
2	e0905_905_946_3	3_late_washout	0.45254823660432253
2	e0905_905_946_4	3_late_washout	0.55186975733130506
2	e0905_905_946_5	3_late_washout	0.358102664616376
2	e0905_905_946_6	3_late_washout	0.317137326844861
2	e0905_905_946_7	3_late_washout	0.299396520629886
2	e0908_908_1003_10	3_late_washout	0.4719541962747475
2	e0908_908_1003_11	3_late_washout	0.367110872237655
2	e0908_908_1003_12	3_late_washout	0.44142325787837533
2	e0908_908_1003_13	3_late_washout	0.6680602472355073
2	e0908_908_1003_17	3_late_washout	0.819059561610117
2	e0908_908_1003_2	3_late_washout	0.6819346152772486
2	e0908_908_1003_4	3_late_washout	0.6708579320302139
2	e0908_908_1003_5	3_late_washout	0.8626903638014479
2	e0908_908_1003_6	3_late_washout	0.5875296984031739
2	e0908_908_1003_7	3_late_washout	0.467493649955709
2	e0908_908_1003_8	3_late_washout	0.7265844757281725
2	e0908_908_1003_9	3_late_washout	0.433380662775598
2	e0908_908_1028_1	3_late_washout	0.807819969126641
2	e0908_908_1028_10	3_late_washout	0.6952215798332765
2	e0908_908_1028_11	3_late_washout	0.508377821010772
2	e0908_908_1028_12	3_late_washout	0.489172026104278
2	e0908_908_1028_13	3_late_washout	0.4754295007029863
2	e0908_908_1028_14	3_late_washout	0.515350668553893
2	e0908_908_1028_16	3_late_washout	0.4989007148659
2	e0908_908_1028_2	3_late_washout	0.475793032870696
2	e0908_908_1028_3	3_late_washout	0.6346027404077846
2	e0908_908_1028_4	3_late_washout	0.6903195918175979
2	e0908_908_1028_5	3_late_washout	0.5363304591476814
2	e0908_908_1028_6	3_late_washout	0.690003982773471
2	e0908_908_1028_7	3_late_washout	0.686213851931703
2	e0908_908_1028_8	3_late_washout	0.720847747611028
2	e0908_908_1028_9	3_late_washout	0.6420278844408505
2	e0908_908_878_1	3_late_washout	0.638192012862169
2	e0908_908_878_6	3_late_washout	0.6388222814454128
2	e0908_908_903_10	3_late_washout	0.704141174681028
2	e0908_908_903_7	3_late_washout	0.597801593437181
2	e0908_908_903_8	3_late_washout	0.5255985633719685
2	e0908_908_903_9	3_late_washout	0.5207643348398785
2	e0908_908_928_1	3_late_washout	0.510801064741266
2	e0908_908_928_10	3_late_washout	0.5421226745352286
2	e0908_908_928_11	3_late_washout	0.574117032982088
2	e0908_908_928_13	3_late_washout	0.572390589256506
2	e0908_908_928_14	3_late_washout	0.7343604709986957
2	e0908_908_928_15	3_late_washout	0.7029460533144906
2	e0908_908_928_2	3_late_washout	0.762410016219186
2	e0908_908_928_3	3_late_washout	0.548390999323039
2	e0908_908_928_4	3_late_washout	0.49950762850181996
2	e0908_908_928_5	3_late_washout	0.6115382404193153
2	e0908_908_928_6	3_late_washout	0.7379079424773215
2	e0908_908_928_7	3_late_washout	0.541426135197834
2	e0908_908_928_8	3_late_washout	0.7134856477182525
2	e0908_908_953_1	3_late_washout	0.272496050562154
2	e0908_908_953_11	3_late_washout	0.553438049679332
2	e0908_908_953_12	3_late_washout	0.484565598479346
2	e0908_908_953_14	3_late_washout	0.47417133363631203
2	e0908_908_953_15	3_late_washout	0.523079961046492
2	e0908_908_953_18	3_late_washout	0.536866200289504
2	e0908_908_953_19	3_late_washout	0.678672734414304
2	e0908_908_953_2	3_late_washout	0.6772721779613236
2	e0908_908_953_20	3_late_washout	0.8286902682778061
2	e0908_908_953_3	3_late_washout	0.7057780219589097
2	e0908_908_953_4	3_late_washout	0.4120992448878375
2	e0908_908_953_5	3_late_washout	0.532043847560801
2	e0908_908_953_6	3_late_washout	0.6945849890211024
2	e0908_908_953_7	3_late_washout	0.568629001910478
2	e0908_908_953_8	3_late_washout	0.518656309897389
2	e0908_908_953_9	3_late_washout	0.447476243342729
2	e0908_908_978_1	3_late_washout	0.883568327071386
2	e0908_908_978_10	3_late_washout	0.97014299656912
2	e0908_908_978_11	3_late_washout	0.9018076937526827
2	e0908_908_978_12	3_late_washout	0.4234819805627897
2	e0908_908_978_13	3_late_washout	0.4942145596352843
2	e0908_908_978_14	3_late_washout	0.3903106553837265
2	e0908_908_978_15	3_late_washout	0.9470410422748736
2	e0908_908_978_16	3_late_washout	0.5692726205230694
2	e0908_908_978_17	3_late_washout	0.40934299030761
2	e0908_908_978_18	3_late_washout	0.692794911445601
2	e0908_908_978_2	3_late_washout	0.4302698714863935
2	e0908_908_978_23	3_late_washout	0.6593206858738005
2	e0908_908_978_3	3_late_washout	0.7697169708011815
2	e0908_908_978_4	3_late_washout	0.652207741376392
2	e0908_908_978_5	3_late_washout	0.537591210833955
2	e0908_908_978_6	3_late_washout	0.9182955541491593
2	e0908_908_978_7	3_late_washout	0.45760775115854546
2	e0908_908_978_8	3_late_washout	0.744051342807605
2	e0908_908_978_9	3_late_washout	0.5986244449908136
3	e0905_905_165_1	1_no_treatment	0.483336315581671
3	e0905_905_165_10	1_no_treatment	0.8956618301658803
3	e0905_905_165_11	1_no_treatment	0.625457151590959
3	e0905_905_165_12	1_no_treatment	0.9086859738394906
3	e0905_905_165_14	1_no_treatment	0.40493219271372
3	e0905_905_165_15	1_no_treatment	0.5889727196350737
3	e0905_905_165_16	1_no_treatment	0.5225451177356966
3	e0905_905_165_17	1_no_treatment	0.649318323316617
3	e0905_905_165_19	1_no_treatment	0.6851057483113415
3	e0905_905_165_2	1_no_treatment	0.5607414750812627
3	e0905_905_165_20	1_no_treatment	0.467864489916904
3	e0905_905_165_21	1_no_treatment	0.872405424772811
3	e0905_905_165_22	1_no_treatment	0.5086824303148735
3	e0905_905_165_23	1_no_treatment	0.984430263613873
3	e0905_905_165_24	1_no_treatment	0.621653347034448
3	e0905_905_165_26	1_no_treatment	0.812801477121502
3	e0905_905_165_27	1_no_treatment	0.5896503680215115
3	e0905_905_165_3	1_no_treatment	0.6910328682643683
3	e0905_905_165_6	1_no_treatment	0.651459749340295
3	e0905_905_165_7	1_no_treatment	0.7458739546564837
3	e0905_905_165_8	1_no_treatment	0.6942470262985295
3	e0905_905_165_9	1_no_treatment	0.665165868669426
3	e0905_905_188_1	1_no_treatment	0.248449291097019
3	e0905_905_188_12	1_no_treatment	0.86034060164658
3	e0905_905_188_13	1_no_treatment	0.6464722784527025
3	e0905_905_188_15	1_no_treatment	0.54979490112327
3	e0905_905_188_18	1_no_treatment	0.808163970692491
3	e0905_905_188_4	1_no_treatment	0.745189701072432
3	e0905_905_188_6	1_no_treatment	0.425204942195276
3	e0905_905_188_7	1_no_treatment	0.479637788026677
3	e0905_905_211_1	1_no_treatment	0.6009885574590845
3	e0905_905_211_10	1_no_treatment	1.0523560253782986
3	e0905_905_211_11	1_no_treatment	0.760432190894073
3	e0905_905_211_12	1_no_treatment	0.567745982266037
3	e0905_905_211_13	1_no_treatment	0.5956059721047485
3	e0905_905_211_14	1_no_treatment	0.7865338373682911
3	e0905_905_211_15	1_no_treatment	0.5121013242107015
3	e0905_905_211_16	1_no_treatment	0.790013914340376
3	e0905_905_211_18	1_no_treatment	0.516609836918687
3	e0905_905_211_19	1_no_treatment	0.6676980241460075
3	e0905_905_211_20	1_no_treatment	0.569976686725464
3	e0905_905_211_21	1_no_treatment	0.484618223772114
3	e0905_905_211_23	1_no_treatment	0.725434132698016
3	e0905_905_211_26	1_no_treatment	0.7410813786096646
3	e0905_905_211_27	1_no_treatment	0.608900852825173
3	e0905_905_211_28	1_no_treatment	0.8398547271278569
3	e0905_905_211_29	1_no_treatment	0.6270058460598225
3	e0905_905_211_3	1_no_treatment	0.77660089402521
3	e0905_905_211_30	1_no_treatment	0.685708802468575
3	e0905_905_211_31	1_no_treatment	0.6226458580998839
3	e0905_905_211_33	1_no_treatment	0.8300402118255796
3	e0905_905_211_34	1_no_treatment	0.604485015641309
3	e0905_905_211_36	1_no_treatment	0.892562004295299
3	e0905_905_211_37	1_no_treatment	0.605600789465328
3	e0905_905_211_38	1_no_treatment	0.508794200871948
3	e0905_905_211_39	1_no_treatment	0.7309733757374215
3	e0905_905_211_4	1_no_treatment	0.6471857060073729
3	e0905_905_211_41	1_no_treatment	0.770951367990651
3	e0905_905_211_5	1_no_treatment	0.731412593961417
3	e0905_905_211_6	1_no_treatment	0.7352694576904699
3	e0905_905_211_7	1_no_treatment	0.7170871034302624
3	e0905_905_211_9	1_no_treatment	0.80061396145427
3	e0905_905_234_1	1_no_treatment	0.811337126591409
3	e0905_905_234_10	1_no_treatment	0.721222365236559
3	e0905_905_234_11	1_no_treatment	0.56013803788488
3	e0905_905_234_12	1_no_treatment	0.7760534688188557
3	e0905_905_234_13	1_no_treatment	0.6901899199962975
3	e0905_905_234_14	1_no_treatment	0.6213306718985117
3	e0905_905_234_16	1_no_treatment	0.6631641719300736
3	e0905_905_234_17	1_no_treatment	0.6390850896205154
3	e0905_905_234_18	1_no_treatment	0.541840330182175
3	e0905_905_234_19	1_no_treatment	0.645372057473649
3	e0905_905_234_2	1_no_treatment	0.688730148558537
3	e0905_905_234_20	1_no_treatment	0.5576100384667511
3	e0905_905_234_21	1_no_treatment	0.7346447235691109
3	e0905_905_234_22	1_no_treatment	0.655282212206759
3	e0905_905_234_24	1_no_treatment	0.6908573073885715
3	e0905_905_234_25	1_no_treatment	0.6591709963296164
3	e0905_905_234_26	1_no_treatment	0.741732882642695
3	e0905_905_234_28	1_no_treatment	0.772765639609038
3	e0905_905_234_3	1_no_treatment	0.7174763894641455
3	e0905_905_234_31	1_no_treatment	0.453778553867473
3	e0905_905_234_4	1_no_treatment	0.681197215340575
3	e0905_905_234_7	1_no_treatment	0.5940650465998369
3	e0905_905_234_8	1_no_treatment	0.586386654446259
3	e0905_905_234_9	1_no_treatment	0.771425702122729
3	e0905_905_257_10	1_no_treatment	0.374880430750056
3	e0905_905_257_11	1_no_treatment	0.6066754707011315
3	e0905_905_257_12	1_no_treatment	0.642840421542431
3	e0905_905_257_13	1_no_treatment	0.9059763523436906
3	e0905_905_257_14	1_no_treatment	0.4509852270856075
3	e0905_905_257_15	1_no_treatment	0.548633573810094
3	e0905_905_257_16	1_no_treatment	0.595489175334312
3	e0905_905_257_17	1_no_treatment	0.361585290546765
3	e0905_905_257_18	1_no_treatment	0.6378987562239555
3	e0905_905_257_19	1_no_treatment	0.817186294138038
3	e0905_905_257_2	1_no_treatment	0.495117661229754
3	e0905_905_257_20	1_no_treatment	0.776675255091623
3	e0905_905_257_21	1_no_treatment	0.657038245426992
3	e0905_905_257_22	1_no_treatment	0.745889670765168
3	e0905_905_257_23	1_no_treatment	0.7827510017440045
3	e0905_905_257_24	1_no_treatment	0.38689852609813047
3	e0905_905_257_25	1_no_treatment	0.3554864953977105
3	e0905_905_257_27	1_no_treatment	0.6051680264170664
3	e0905_905_257_28	1_no_treatment	0.488554539611417
3	e0905_905_257_3	1_no_treatment	0.62281764189071
3	e0905_905_257_30	1_no_treatment	0.6911248202767345
3	e0905_905_257_34	1_no_treatment	0.606175149607431
3	e0905_905_257_4	1_no_treatment	0.591536596409131
3	e0905_905_257_5	1_no_treatment	0.4784112834004005
3	e0905_905_257_6	1_no_treatment	0.722248628703285
3	e0905_905_257_8	1_no_treatment	0.72891017454149
3	e0905_905_257_9	1_no_treatment	0.612052360284989
3	e0905_905_280_1	1_no_treatment	0.5565827757409105
3	e0905_905_280_10	1_no_treatment	0.6044862977126925
3	e0905_905_280_11	1_no_treatment	0.819790355009684
3	e0905_905_280_12	1_no_treatment	0.709358661036098
3	e0905_905_280_13	1_no_treatment	0.7735155060381236
3	e0905_905_280_14	1_no_treatment	0.668320498682223
3	e0905_905_280_15	1_no_treatment	0.7806905579214236
3	e0905_905_280_16	1_no_treatment	0.4959001044344895
3	e0905_905_280_17	1_no_treatment	0.8483758463210644
3	e0905_905_280_18	1_no_treatment	0.828863275325664
3	e0905_905_280_19	1_no_treatment	0.671451857838394
3	e0905_905_280_20	1_no_treatment	0.555588845213053
3	e0905_905_280_3	1_no_treatment	0.8095966076436686
3	e0905_905_280_5	1_no_treatment	0.587678667371148
3	e0905_905_280_6	1_no_treatment	0.5315694568100975
3	e0905_905_280_7	1_no_treatment	0.7560242271002809
3	e0905_905_280_8	1_no_treatment	0.821829826112664
3	e0905_905_280_9	1_no_treatment	0.663299189157307
3	e0905_905_303_10	1_no_treatment	0.5392402947982355
3	e0905_905_303_11	1_no_treatment	0.745788638797776
3	e0905_905_303_12	1_no_treatment	0.832018103998193
3	e0905_905_303_3	1_no_treatment	0.529653724687427
3	e0905_905_303_5	1_no_treatment	0.5166717391302285
3	e0905_905_303_8	1_no_treatment	0.659418486957731
3	e0905_905_303_9	1_no_treatment	0.551005811786099
3	e0908_908_179_10	1_no_treatment	0.582530033615376
3	e0908_908_179_11	1_no_treatment	0.509702095487075
3	e0908_908_179_12	1_no_treatment	0.5374068761879205
3	e0908_908_179_13	1_no_treatment	0.599489736168634
3	e0908_908_179_14	1_no_treatment	0.517764533139517
3	e0908_908_179_15	1_no_treatment	0.790717320485938
3	e0908_908_179_16	1_no_treatment	0.34651246415855497
3	e0908_908_179_9	1_no_treatment	0.305614528028922
3	e0908_908_204_1	1_no_treatment	0.569953643257937
3	e0908_908_204_2	1_no_treatment	0.5583529056299636
3	e0908_908_204_3	1_no_treatment	0.6103669103833465
3	e0908_908_204_4	1_no_treatment	0.488922233329406
3	e0908_908_204_5	1_no_treatment	0.7082505390416656
3	e0908_908_204_6	1_no_treatment	0.581922411712927
3	e0908_908_204_7	1_no_treatment	0.702652111975431
3	e0908_908_204_8	1_no_treatment	0.6761377928818263
3	e0908_908_229_12	1_no_treatment	0.532617552659584
3	e0908_908_229_13	1_no_treatment	0.7441148250123679
3	e0908_908_229_15	1_no_treatment	0.7485593598910485
3	e0908_908_229_16	1_no_treatment	0.44981832861913
3	e0908_908_229_17	1_no_treatment	0.71204414512863
3	e0908_908_229_2	1_no_treatment	0.5187599340735615
3	e0908_908_229_4	1_no_treatment	0.8389885109860815
3	e0908_908_229_5	1_no_treatment	0.761181977291538
3	e0908_908_229_6	1_no_treatment	0.897014214780464
3	e0908_908_229_7	1_no_treatment	0.9630040506877257
3	e0908_908_229_8	1_no_treatment	0.5919806569540045
3	e0908_908_229_9	1_no_treatment	0.8916645271887055
3	e0908_908_254_1	1_no_treatment	0.7895536006028085
3	e0908_908_254_2	1_no_treatment	0.6249063269873135
3	e0908_908_254_3	1_no_treatment	0.559725149499498
3	e0908_908_254_4	1_no_treatment	0.772122877261411
3	e0908_908_254_5	1_no_treatment	0.4908348520456495
3	e0908_908_254_6	1_no_treatment	0.457075114590996
3	e0908_908_254_7	1_no_treatment	0.532150669770218
3	e0908_908_254_8	1_no_treatment	0.714383466303846
3	e0908_908_279_10	1_no_treatment	0.844270644841173
3	e0908_908_279_12	1_no_treatment	0.49804947123563703
3	e0908_908_279_13	1_no_treatment	0.38937439827624354
3	e0908_908_279_14	1_no_treatment	0.6925731470329225
3	e0908_908_279_15	1_no_treatment	0.595411793822141
3	e0908_908_279_16	1_no_treatment	0.9221326386969179
3	e0908_908_279_17	1_no_treatment	0.672896241915744
3	e0908_908_279_3	1_no_treatment	0.516079343376467
3	e0908_908_279_4	1_no_treatment	0.6559350557217727
3	e0908_908_279_5	1_no_treatment	0.682199105227963
3	e0908_908_279_6	1_no_treatment	0.6985896833046215
3	e0908_908_279_7	1_no_treatment	0.704803371342664
3	e0908_908_279_8	1_no_treatment	0.659711497838128
3	e0908_908_279_9	1_no_treatment	0.66965524943607
3	e0908_908_304_1	1_no_treatment	0.6586644496131404
3	e0908_908_304_10	1_no_treatment	0.37444592305530167
3	e0908_908_304_2	1_no_treatment	0.7220502184588631
3	e0908_908_304_3	1_no_treatment	0.666989942565793
3	e0908_908_304_4	1_no_treatment	0.7006706392257753
3	e0908_908_304_5	1_no_treatment	0.637897978200233
3	e0908_908_304_7	1_no_treatment	0.6245454962424303
3	e0908_908_304_9	1_no_treatment	0.387851536136132
3	e0908_908_329_10	1_no_treatment	0.590536844333362
3	e0908_908_329_11	1_no_treatment	0.663553107188407
3	e0908_908_329_2	1_no_treatment	0.78502063158640345
3	e0908_908_329_3	1_no_treatment	0.711289322595909
3	e0908_908_329_5	1_no_treatment	0.489147859775402
3	e0908_908_329_6	1_no_treatment	0.9512899444074386
3	e0908_908_329_7	1_no_treatment	0.808540179050754
3	e0908_908_329_8	1_no_treatment	1.0188770121089503
3	e0908_908_329_9	1_no_treatment	0.7484137960959146
3	e0905_905_326_1	2_no_washout	0.501982978760012
3	e0905_905_326_10	2_no_washout	0.864415774867704
3	e0905_905_326_11	2_no_washout	0.42531020205882253
3	e0905_905_326_12	2_no_washout	0.499456027922263
3	e0905_905_326_13	2_no_washout	0.407082199130258
3	e0905_905_326_14	2_no_washout	0.7627147173706004
3	e0905_905_326_15	2_no_washout	0.552010701531879
3	e0905_905_326_16	2_no_washout	0.496267813254317
3	e0905_905_326_17	2_no_washout	0.543452652492955
3	e0905_905_326_18	2_no_washout	0.364051697033915
3	e0905_905_326_19	2_no_washout	0.377109776491016
3	e0905_905_326_20	2_no_washout	0.38598661050434
3	e0905_905_326_21	2_no_washout	0.39216427991893654
3	e0905_905_326_22	2_no_washout	0.738629555613256
3	e0905_905_326_23	2_no_washout	0.504896485170324
3	e0905_905_326_24	2_no_washout	0.535844798368331
3	e0905_905_326_25	2_no_washout	0.3881155168253273
3	e0905_905_326_26	2_no_washout	1.10923213424658
3	e0905_905_326_27	2_no_washout	0.4260270787732815
3	e0905_905_326_28	2_no_washout	0.43594308887687994
3	e0905_905_326_29	2_no_washout	0.506624986430785
3	e0905_905_326_3	2_no_washout	0.682907282317742
3	e0905_905_326_30	2_no_washout	0.7516320873074025
3	e0905_905_326_31	2_no_washout	0.5939498079106637
3	e0905_905_326_33	2_no_washout	0.6315994062741294
3	e0905_905_326_34	2_no_washout	0.423385988233123
3	e0905_905_326_35	2_no_washout	0.5686114228599753
3	e0905_905_326_4	2_no_washout	0.404012533437057
3	e0905_905_326_5	2_no_washout	0.46574734499801895
3	e0905_905_326_6	2_no_washout	0.772275772327375
3	e0905_905_326_7	2_no_washout	0.386827274161824
3	e0905_905_326_9	2_no_washout	0.5065308194927666
3	e0905_905_349_1	2_no_washout	0.42789749490636597
3	e0905_905_349_11	2_no_washout	0.279096794925624
3	e0905_905_349_12	2_no_washout	0.662172740681387
3	e0905_905_349_13	2_no_washout	0.273086534973815
3	e0905_905_349_14	2_no_washout	1.19863171788195
3	e0905_905_349_15	2_no_washout	0.376872722133245
3	e0905_905_349_16	2_no_washout	1.0111503226402254
3	e0905_905_349_17	2_no_washout	0.8186988251125871
3	e0905_905_349_18	2_no_washout	0.6131319447469995
3	e0905_905_349_2	2_no_washout	0.374835783729908
3	e0905_905_349_20	2_no_washout	0.390642214677061
3	e0905_905_349_3	2_no_washout	0.46151846795387796
3	e0905_905_349_5	2_no_washout	0.468263234400991
3	e0905_905_349_6	2_no_washout	0.4666182773495533
3	e0905_905_349_8	2_no_washout	0.7793440781032415
3	e0905_905_349_9	2_no_washout	0.640015364740188
3	e0905_905_372_10	2_no_washout	0.277916766524916
3	e0905_905_372_12	2_no_washout	0.265279201713917
3	e0905_905_372_13	2_no_washout	0.552857591225525
3	e0905_905_372_15	2_no_washout	0.37520706542485
3	e0905_905_372_16	2_no_washout	0.287668748083194
3	e0905_905_372_19	2_no_washout	0.288200513943317
3	e0905_905_372_2	2_no_washout	0.431849581528702
3	e0905_905_372_21	2_no_washout	0.516159387149958
3	e0905_905_372_22	2_no_washout	0.5400152594261305
3	e0905_905_372_23	2_no_washout	0.361344010933013
3	e0905_905_372_24	2_no_washout	0.5636375096845195
3	e0905_905_372_3	2_no_washout	0.4600649480768507
3	e0905_905_372_4	2_no_washout	0.4875915254460035
3	e0905_905_372_5	2_no_washout	0.520769886790352
3	e0905_905_372_6	2_no_washout	0.305142513748604
3	e0905_905_372_7	2_no_washout	0.34848609821437976
3	e0905_905_372_8	2_no_washout	0.4076683938782925
3	e0905_905_372_9	2_no_washout	0.328802349774883
3	e0905_905_395_10	2_no_washout	0.5612503816021435
3	e0905_905_395_12	2_no_washout	0.4775744490505645
3	e0905_905_395_14	2_no_washout	0.36470415715099597
3	e0905_905_395_15	2_no_washout	0.46864629832423965
3	e0905_905_395_18	2_no_washout	0.5345376151531676
3	e0905_905_395_19	2_no_washout	0.5972008199869205
3	e0905_905_395_2	2_no_washout	0.490332768263941
3	e0905_905_395_20	2_no_washout	0.313687841617265
3	e0905_905_395_21	2_no_washout	0.452931860325983
3	e0905_905_395_22	2_no_washout	0.909474319887251
3	e0905_905_395_23	2_no_washout	0.8250959932040476
3	e0905_905_395_24	2_no_washout	0.716553410151928
3	e0905_905_395_25	2_no_washout	0.3534446697582695
3	e0905_905_395_26	2_no_washout	0.5729522538965075
3	e0905_905_395_27	2_no_washout	0.261954626823656
3	e0905_905_395_28	2_no_washout	0.398350760762818
3	e0905_905_395_29	2_no_washout	0.674527879101231
3	e0905_905_395_3	2_no_washout	0.624657641126635
3	e0905_905_395_4	2_no_washout	0.534191198498874
3	e0905_905_395_5	2_no_washout	0.692608529717844
3	e0905_905_395_6	2_no_washout	0.407827245541913
3	e0905_905_395_7	2_no_washout	1.01833850752247
3	e0905_905_395_8	2_no_washout	0.689813747642555
3	e0905_905_418_1	2_no_washout	0.37152962512051646
3	e0905_905_418_10	2_no_washout	0.5566298272548695
3	e0905_905_418_11	2_no_washout	0.346474874316472
3	e0905_905_418_12	2_no_washout	0.255124669119486
3	e0905_905_418_2	2_no_washout	0.349325562272071
3	e0905_905_418_4	2_no_washout	0.786630162379123
3	e0905_905_418_5	2_no_washout	0.3621666808743885
3	e0905_905_418_8	2_no_washout	1.12085347279423
3	e0905_905_441_10	2_no_washout	0.41354076372972903
3	e0905_905_441_13	2_no_washout	0.521092019952963
3	e0905_905_441_14	2_no_washout	0.3287040221321975
3	e0905_905_441_15	2_no_washout	0.34592474647226
3	e0905_905_441_17	2_no_washout	0.6209225959445663
3	e0905_905_441_2	2_no_washout	0.687639879711273
3	e0905_905_441_3	2_no_washout	0.759602797713511
3	e0905_905_441_5	2_no_washout	0.41090105041063496
3	e0905_905_441_6	2_no_washout	0.428081956487168
3	e0905_905_441_7	2_no_washout	0.378765260766822
3	e0905_905_441_8	2_no_washout	0.613456835128044
3	e0905_905_441_9	2_no_washout	0.528683345434681
3	e0905_905_464_1	2_no_washout	0.612722252690965
3	e0905_905_464_10	2_no_washout	0.734355500045916
3	e0905_905_464_11	2_no_washout	0.6779643663996815
3	e0905_905_464_12	2_no_washout	0.306415261004971
3	e0905_905_464_13	2_no_washout	0.5033246921700956
3	e0905_905_464_14	2_no_washout	0.39996880774237
3	e0905_905_464_15	2_no_washout	0.586945212926986
3	e0905_905_464_17	2_no_washout	0.657746178782018
3	e0905_905_464_18	2_no_washout	0.456602318613512
3	e0905_905_464_2	2_no_washout	0.4899393041040273
3	e0905_905_464_20	2_no_washout	0.6538259694535484
3	e0905_905_464_3	2_no_washout	0.415021727863773
3	e0905_905_464_4	2_no_washout	0.6469116029253915
3	e0905_905_464_6	2_no_washout	0.48556589303745235
3	e0905_905_464_7	2_no_washout	0.6261541924438305
3	e0905_905_464_9	2_no_washout	0.947114962449269
3	e0908_908_354_1	2_no_washout	0.584593878711176
3	e0908_908_354_10	2_no_washout	0.466829147688422
3	e0908_908_354_11	2_no_washout	0.5729785698521211
3	e0908_908_354_13	2_no_washout	0.6098423399945363
3	e0908_908_354_14	2_no_washout	0.7177054975463331
3	e0908_908_354_16	2_no_washout	0.592545790454932
3	e0908_908_354_17	2_no_washout	0.498189204881017
3	e0908_908_354_18	2_no_washout	0.376822359427561
3	e0908_908_354_19	2_no_washout	0.5523050380224901
3	e0908_908_354_2	2_no_washout	0.577029309914632
3	e0908_908_354_20	2_no_washout	0.6776218461692655
3	e0908_908_354_21	2_no_washout	0.660990541471161
3	e0908_908_354_22	2_no_washout	0.45439152364383
3	e0908_908_354_23	2_no_washout	0.301274663225075
3	e0908_908_354_24	2_no_washout	0.361841802792747
3	e0908_908_354_25	2_no_washout	0.564449010603155
[truncated: 16,252 more rows]
