# Supplementary material for: Ki-67 shapes the nucleolus by anchoring chromatin via its amphiphilic properties
Source: EMBO J. 2026 Mar 24;45(9):3156–91. doi: 10.1038/s44318-026-00747-7 (PMC13144362; doi:10.1038/s44318-026-00747-7)
Supplement: Supplementary file 9 — Source data Fig. 5 [file 44318_2026_747_MOESM9_ESM.zip › Figure 5/B/Ki-67 mean intensity in nucleus in c-163.csv]

Timepoint	Exp_id_Exp_Image_Nucleus_Id	Treatment	avg_Ki67_meanInt_in_nucleus
0	e0905_905_162_1	1_no_treatment	0.0172037460348765
0	e0905_905_162_10	1_no_treatment	0.023373106164249
0	e0905_905_162_12	1_no_treatment	0.0294763500250869
0	e0905_905_162_13	1_no_treatment	0.029856125734066902
0	e0905_905_162_14	1_no_treatment	0.0147939475650651
0	e0905_905_162_17	1_no_treatment	0.0422455924389397
0	e0905_905_162_18	1_no_treatment	0.0336855044952317
0	e0905_905_162_19	1_no_treatment	0.0128762838095269
0	e0905_905_162_2	1_no_treatment	0.0227893333152242
0	e0905_905_162_21	1_no_treatment	0.0148576296354634
0	e0905_905_162_22	1_no_treatment	0.0223925925083832
0	e0905_905_162_23	1_no_treatment	0.0203555756655119
0	e0905_905_162_3	1_no_treatment	0.0240264121671891
0	e0905_905_162_6	1_no_treatment	0.0227404362334348
0	e0905_905_162_7	1_no_treatment	0.0403393699481361
0	e0905_905_162_8	1_no_treatment	0.0380351282585393
0	e0905_905_162_9	1_no_treatment	0.031735299691431
0	e0905_905_185_10	1_no_treatment	0.0281400989514008
0	e0905_905_185_12	1_no_treatment	0.0305942715181147
0	e0905_905_185_13	1_no_treatment	0.0299221732302804
0	e0905_905_185_14	1_no_treatment	0.0304989823264852
0	e0905_905_185_2	1_no_treatment	0.018039216213211
0	e0905_905_185_4	1_no_treatment	0.0171295034468116
0	e0905_905_185_5	1_no_treatment	0.0135927022197845
0	e0905_905_208_1	1_no_treatment	0.0200191474865758
0	e0905_905_208_11	1_no_treatment	0.0373619584779848
0	e0905_905_208_12	1_no_treatment	0.0333657332218048
0	e0905_905_208_13	1_no_treatment	0.0232511170818423
0	e0905_905_208_14	1_no_treatment	0.0201171383654381
0	e0905_905_208_15	1_no_treatment	0.0240836333137177
0	e0905_905_208_16	1_no_treatment	0.0196356693825261
0	e0905_905_208_17	1_no_treatment	0.0212137790940501
0	e0905_905_208_18	1_no_treatment	0.0438917585719577
0	e0905_905_208_19	1_no_treatment	0.0206405297516953
0	e0905_905_208_2	1_no_treatment	0.0252964619265135
0	e0905_905_208_20	1_no_treatment	0.0247298427763107
0	e0905_905_208_22	1_no_treatment	0.0188268940454293
0	e0905_905_208_23	1_no_treatment	0.023568030457686
0	e0905_905_208_24	1_no_treatment	0.0224098563084109
0	e0905_905_208_26	1_no_treatment	0.0246214536142536
0	e0905_905_208_29	1_no_treatment	0.0382062225790328
0	e0905_905_208_3	1_no_treatment	0.0275562126234817
0	e0905_905_208_30	1_no_treatment	0.0226882817258722
0	e0905_905_208_31	1_no_treatment	0.0281210993398318
0	e0905_905_208_32	1_no_treatment	0.0201000784104778
0	e0905_905_208_33	1_no_treatment	0.046448673121076
0	e0905_905_208_34	1_no_treatment	0.024756106402877
0	e0905_905_208_35	1_no_treatment	0.0224409414211476
0	e0905_905_208_36	1_no_treatment	0.0411619770236403
0	e0905_905_208_37	1_no_treatment	0.0343363857481884
0	e0905_905_208_4	1_no_treatment	0.0266096449717976
0	e0905_905_208_40	1_no_treatment	0.0327410024790885
0	e0905_905_208_41	1_no_treatment	0.0214091341204039
0	e0905_905_208_42	1_no_treatment	0.0208366422420472
0	e0905_905_208_43	1_no_treatment	0.0370830300698088
0	e0905_905_208_46	1_no_treatment	0.0233179444568374
0	e0905_905_208_5	1_no_treatment	0.0203069491992734
0	e0905_905_208_6	1_no_treatment	0.0401359942717434
0	e0905_905_208_8	1_no_treatment	0.0220062641188378
0	e0905_905_208_9	1_no_treatment	0.0368578459669448
0	e0905_905_231_1	1_no_treatment	0.0233430851527894
0	e0905_905_231_10	1_no_treatment	0.0118361286871676
0	e0905_905_231_11	1_no_treatment	0.0164110076843441
0	e0905_905_231_12	1_no_treatment	0.0275102074511583
0	e0905_905_231_13	1_no_treatment	0.0175089363343773
0	e0905_905_231_14	1_no_treatment	0.0321000401392309
0	e0905_905_231_15	1_no_treatment	0.0210567017865076
0	e0905_905_231_16	1_no_treatment	0.0200080037902781
0	e0905_905_231_17	1_no_treatment	0.01976205845891
0	e0905_905_231_18	1_no_treatment	0.0213576782216194
0	e0905_905_231_19	1_no_treatment	0.0198803963597568
0	e0905_905_231_2	1_no_treatment	0.0238561255500385
0	e0905_905_231_20	1_no_treatment	0.0301943748615269
0	e0905_905_231_21	1_no_treatment	0.018628271254668
0	e0905_905_231_22	1_no_treatment	0.0290490699309628
0	e0905_905_231_23	1_no_treatment	0.0207427348897602
0	e0905_905_231_24	1_no_treatment	0.0164467123011729
0	e0905_905_231_25	1_no_treatment	0.021023834361251
0	e0905_905_231_26	1_no_treatment	0.0216720406628901
0	e0905_905_231_28	1_no_treatment	0.0243021156287852
0	e0905_905_231_3	1_no_treatment	0.0234907509164099
0	e0905_905_231_4	1_no_treatment	0.0209882918700146
0	e0905_905_231_8	1_no_treatment	0.0145692630556357
0	e0905_905_231_9	1_no_treatment	0.0266617743638965
0	e0905_905_254_1	1_no_treatment	0.0164931075337032
0	e0905_905_254_10	1_no_treatment	0.0339329026932205
0	e0905_905_254_11	1_no_treatment	0.013074419350319
0	e0905_905_254_12	1_no_treatment	0.0185019630775719
0	e0905_905_254_13	1_no_treatment	0.0172116124477878
0	e0905_905_254_14	1_no_treatment	0.0220861112501944
0	e0905_905_254_15	1_no_treatment	0.0285606277642769
0	e0905_905_254_16	1_no_treatment	0.0211253783186731
0	e0905_905_254_17	1_no_treatment	0.030557611755113
0	e0905_905_254_18	1_no_treatment	0.0270070757625682
0	e0905_905_254_19	1_no_treatment	0.0187524640270443
0	e0905_905_254_2	1_no_treatment	0.0174308694238711
0	e0905_905_254_20	1_no_treatment	0.0213630407515221
0	e0905_905_254_21	1_no_treatment	0.0193423435006567
0	e0905_905_254_22	1_no_treatment	0.0165276340739938
0	e0905_905_254_23	1_no_treatment	0.0261066856390713
0	e0905_905_254_24	1_no_treatment	0.0271527942357423
0	e0905_905_254_26	1_no_treatment	0.0171601531751142
0	e0905_905_254_27	1_no_treatment	0.0285211662775258
0	e0905_905_254_28	1_no_treatment	0.0260154370630832
0	e0905_905_254_29	1_no_treatment	0.0264760422016952
0	e0905_905_254_31	1_no_treatment	0.0254750958057772
0	e0905_905_254_35	1_no_treatment	0.0223404483318296
0	e0905_905_254_4	1_no_treatment	0.0150662791321757
0	e0905_905_254_5	1_no_treatment	0.0160027901099284
0	e0905_905_254_6	1_no_treatment	0.0207983429117595
0	e0905_905_254_8	1_no_treatment	0.0274051567282809
0	e0905_905_254_9	1_no_treatment	0.0153928874569681
0	e0905_905_277_10	1_no_treatment	0.0278674851545147
0	e0905_905_277_11	1_no_treatment	0.0303016069910548
0	e0905_905_277_12	1_no_treatment	0.0342008684682814
0	e0905_905_277_13	1_no_treatment	0.019298714347314
0	e0905_905_277_14	1_no_treatment	0.0176927785919662
0	e0905_905_277_15	1_no_treatment	0.0392507342988562
0	e0905_905_277_16	1_no_treatment	0.036135850555567
0	e0905_905_277_17	1_no_treatment	0.0263271587699969
0	e0905_905_277_18	1_no_treatment	0.0217765295732921
0	e0905_905_277_19	1_no_treatment	0.0291678652139186
0	e0905_905_277_2	1_no_treatment	0.0200668667746258
0	e0905_905_277_20	1_no_treatment	0.0163996602033884
0	e0905_905_277_3	1_no_treatment	0.0305241545840821
0	e0905_905_277_5	1_no_treatment	0.0283726497279111
0	e0905_905_277_6	1_no_treatment	0.0198461043511505
0	e0905_905_277_7	1_no_treatment	0.0193585797014156
0	e0905_905_277_8	1_no_treatment	0.0309690535622817
0	e0905_905_277_9	1_no_treatment	0.0322925999827045
0	e0905_905_300_10	1_no_treatment	0.0180160546791448
0	e0905_905_300_11	1_no_treatment	0.0161665646561327
0	e0905_905_300_3	1_no_treatment	0.0211221690653626
0	e0905_905_300_4	1_no_treatment	0.0239532748999207
0	e0905_905_300_6	1_no_treatment	0.02520576981512
0	e0905_905_300_7	1_no_treatment	0.0230650011463856
0	e0905_905_300_8	1_no_treatment	0.0311881706858752
0	e0905_905_300_9	1_no_treatment	0.0223611554592838
0	e0908_908_176_10	1_no_treatment	0.0221709132636627
0	e0908_908_176_11	1_no_treatment	0.0218654784590609
0	e0908_908_176_12	1_no_treatment	0.023836812595671
0	e0908_908_176_7	1_no_treatment	0.019895924649594
0	e0908_908_176_8	1_no_treatment	0.018068476325262
0	e0908_908_176_9	1_no_treatment	0.0200926709043556
0	e0908_908_201_1	1_no_treatment	0.0237123201157265
0	e0908_908_201_2	1_no_treatment	0.0268803842364368
0	e0908_908_201_3	1_no_treatment	0.0299882821961363
0	e0908_908_201_4	1_no_treatment	0.0218713513178975
0	e0908_908_201_5	1_no_treatment	0.0287788952376836
0	e0908_908_201_6	1_no_treatment	0.0235521132828143
0	e0908_908_201_7	1_no_treatment	0.0427623655351016
0	e0908_908_201_8	1_no_treatment	0.0206387338259841
0	e0908_908_226_11	1_no_treatment	0.0320162214694188
0	e0908_908_226_12	1_no_treatment	0.0264321818696559
0	e0908_908_226_2	1_no_treatment	0.0121688250306401
0	e0908_908_226_4	1_no_treatment	0.028715930353982
0	e0908_908_226_5	1_no_treatment	0.0194208091316823
0	e0908_908_226_6	1_no_treatment	0.0182784291778095
0	e0908_908_226_8	1_no_treatment	0.0203582595733496
0	e0908_908_226_9	1_no_treatment	0.0249277268048948
0	e0908_908_251_1	1_no_treatment	0.0123994894933582
0	e0908_908_251_10	1_no_treatment	0.0212951443683615
0	e0908_908_251_2	1_no_treatment	0.0114012555430628
0	e0908_908_251_3	1_no_treatment	0.0240083637247603
0	e0908_908_251_4	1_no_treatment	0.0251154569372558
0	e0908_908_251_5	1_no_treatment	0.0205417320474078
0	e0908_908_251_6	1_no_treatment	0.0168802573226508
0	e0908_908_251_8	1_no_treatment	0.0234941718840435
0	e0908_908_251_9	1_no_treatment	0.0245213805657467
0	e0908_908_276_10	1_no_treatment	0.0215534649366435
0	e0908_908_276_11	1_no_treatment	0.0214184344703413
0	e0908_908_276_12	1_no_treatment	0.021849021217676
0	e0908_908_276_13	1_no_treatment	0.0239260489620208
0	e0908_908_276_14	1_no_treatment	0.026161439295049
0	e0908_908_276_15	1_no_treatment	0.0269338989746434
0	e0908_908_276_4	1_no_treatment	0.023930429008595
0	e0908_908_276_5	1_no_treatment	0.0117654900815634
0	e0908_908_276_6	1_no_treatment	0.0231362413250847
0	e0908_908_276_7	1_no_treatment	0.0150432390624827
0	e0908_908_301_1	1_no_treatment	0.0259473224712916
0	e0908_908_301_10	1_no_treatment	0.0276614193093804
0	e0908_908_301_2	1_no_treatment	0.0350131829570709
0	e0908_908_301_3	1_no_treatment	0.0253541378829958
0	e0908_908_301_4	1_no_treatment	0.0279370221293362
0	e0908_908_301_5	1_no_treatment	0.0172394158515603
0	e0908_908_301_7	1_no_treatment	0.0200822539594228
0	e0908_908_301_9	1_no_treatment	0.0267931893418972
0	e0908_908_326_2	1_no_treatment	0.0260671797761141
0	e0908_908_326_3	1_no_treatment	0.0270938961878677
0	e0908_908_326_5	1_no_treatment	0.0245932558288343
0	e0908_908_326_6	1_no_treatment	0.0213348422586046
0	e0908_908_326_7	1_no_treatment	0.0382197891630625
0	e0908_908_326_8	1_no_treatment	0.0215868735772606
0	e0905_905_323_1	2_no_washout	0.0114641275412315
0	e0905_905_323_10	2_no_washout	0.0255286845901962
0	e0905_905_323_11	2_no_washout	0.0220064634277456
0	e0905_905_323_12	2_no_washout	0.0294238567095774
0	e0905_905_323_13	2_no_washout	0.0318347123370146
0	e0905_905_323_14	2_no_washout	0.0246342542017706
0	e0905_905_323_15	2_no_washout	0.0281563925127535
0	e0905_905_323_16	2_no_washout	0.0235721881687838
0	e0905_905_323_17	2_no_washout	0.0323214009533283
0	e0905_905_323_18	2_no_washout	0.0228988913216483
0	e0905_905_323_19	2_no_washout	0.0216418523895574
0	e0905_905_323_2	2_no_washout	0.0150209226513441
0	e0905_905_323_20	2_no_washout	0.0288148974938501
0	e0905_905_323_21	2_no_washout	0.0227234889972856
0	e0905_905_323_22	2_no_washout	0.0212761601882767
0	e0905_905_323_23	2_no_washout	0.0368589525955066
0	e0905_905_323_24	2_no_washout	0.0283731910333167
0	e0905_905_323_25	2_no_washout	0.0214669722450873
0	e0905_905_323_26	2_no_washout	0.0197504726650723
0	e0905_905_323_27	2_no_washout	0.0399723296656192
0	e0905_905_323_28	2_no_washout	0.0107435416112238
0	e0905_905_323_3	2_no_washout	0.0169617684607871
0	e0905_905_323_30	2_no_washout	0.0278849963836768
0	e0905_905_323_31	2_no_washout	0.0304810254888876
0	e0905_905_323_32	2_no_washout	0.0259335741850034
0	e0905_905_323_33	2_no_washout	0.0192899418488321
0	e0905_905_323_34	2_no_washout	0.0211337242432168
0	e0905_905_323_35	2_no_washout	0.0184393210731946
0	e0905_905_323_4	2_no_washout	0.0231170053049486
0	e0905_905_323_5	2_no_washout	0.0298056405254406
0	e0905_905_323_6	2_no_washout	0.0122903506905573
0	e0905_905_323_8	2_no_washout	0.0203990598429739
0	e0905_905_323_9	2_no_washout	0.025558835697657
0	e0905_905_346_1	2_no_washout	0.0246685149357267
0	e0905_905_346_10	2_no_washout	0.0290497920556205
0	e0905_905_346_11	2_no_washout	0.0269638736295144
0	e0905_905_346_12	2_no_washout	0.0214602507454438
0	e0905_905_346_13	2_no_washout	0.0203735891248856
0	e0905_905_346_15	2_no_washout	0.0228103619208863
0	e0905_905_346_2	2_no_washout	0.0242912330883773
0	e0905_905_346_3	2_no_washout	0.0205763375726633
0	e0905_905_346_4	2_no_washout	0.0155527927045684
0	e0905_905_346_5	2_no_washout	0.0151080158855301
0	e0905_905_346_7	2_no_washout	0.034895580523708
0	e0905_905_369_10	2_no_washout	0.0229624023012261
0	e0905_905_369_11	2_no_washout	0.0205327640357839
0	e0905_905_369_13	2_no_washout	0.021354296680368
0	e0905_905_369_14	2_no_washout	0.0137732936014754
0	e0905_905_369_16	2_no_washout	0.0256190822741895
0	e0905_905_369_17	2_no_washout	0.0141343012642345
0	e0905_905_369_19	2_no_washout	0.0231302615977056
0	e0905_905_369_2	2_no_washout	0.0226681256586967
0	e0905_905_369_21	2_no_washout	0.0307565147122474
0	e0905_905_369_22	2_no_washout	0.0246189443935524
0	e0905_905_369_23	2_no_washout	0.0316204548689895
0	e0905_905_369_3	2_no_washout	0.0281862753297901
0	e0905_905_369_4	2_no_washout	0.0259801116710549
0	e0905_905_369_5	2_no_washout	0.0280154445242314
0	e0905_905_369_6	2_no_washout	0.0224813077947031
0	e0905_905_369_7	2_no_washout	0.0265698721790109
0	e0905_905_369_8	2_no_washout	0.0229921040639117
0	e0905_905_369_9	2_no_washout	0.020011798879564
0	e0905_905_392_1	2_no_washout	0.019995554679881698
0	e0905_905_392_11	2_no_washout	0.0288755530703216
0	e0905_905_392_12	2_no_washout	0.023860264391741
0	e0905_905_392_13	2_no_washout	0.032809707058337
0	e0905_905_392_16	2_no_washout	0.0209206518797017
0	e0905_905_392_17	2_no_washout	0.0202899178420427
0	e0905_905_392_18	2_no_washout	0.0270879921097296
0	e0905_905_392_19	2_no_washout	0.0176549313225222
0	e0905_905_392_20	2_no_washout	0.0376670831067099
0	e0905_905_392_21	2_no_washout	0.0212175744677652
0	e0905_905_392_22	2_no_washout	0.0215425074884592
0	e0905_905_392_3	2_no_washout	0.0199324220757686
0	e0905_905_392_5	2_no_washout	0.00893724287776264
0	e0905_905_392_6	2_no_washout	0.0286096972773364
0	e0905_905_392_8	2_no_washout	0.0223996505304362
0	e0905_905_415_1	2_no_washout	0.0214883004485012
0	e0905_905_415_10	2_no_washout	0.0175770081625435
0	e0905_905_415_11	2_no_washout	0.0239545955483089
0	e0905_905_415_12	2_no_washout	0.0216462581376485
0	e0905_905_415_2	2_no_washout	0.0207032633116359
0	e0905_905_415_3	2_no_washout	0.0243613688930483
0	e0905_905_415_5	2_no_washout	0.0228726161815284
0	e0905_905_415_8	2_no_washout	0.0153208774137656
0	e0905_905_438_13	2_no_washout	0.0246859873229452
0	e0905_905_438_14	2_no_washout	0.0155673921379433
0	e0905_905_438_15	2_no_washout	0.0148365754358271
0	e0905_905_438_17	2_no_washout	0.0254217212086568
0	e0905_905_438_2	2_no_washout	0.0195841982043672
0	e0905_905_438_3	2_no_washout	0.0194898958329779
0	e0905_905_438_6	2_no_washout	0.0316312798312317
0	e0905_905_438_7	2_no_washout	0.0271557931973068
0	e0905_905_438_8	2_no_washout	0.0254631562840491
0	e0905_905_438_9	2_no_washout	0.021022179993566
0	e0905_905_461_1	2_no_washout	0.0183809290497345
0	e0905_905_461_10	2_no_washout	0.0185325748502991
0	e0905_905_461_11	2_no_washout	0.0238949763190272
0	e0905_905_461_13	2_no_washout	0.0291001641495638
0	e0905_905_461_14	2_no_washout	0.0168063314936813
0	e0905_905_461_2	2_no_washout	0.0175802554430536
0	e0905_905_461_3	2_no_washout	0.0271752282042203
0	e0905_905_461_5	2_no_washout	0.0317653213820827
0	e0905_905_461_6	2_no_washout	0.0400714647606858
0	e0905_905_461_8	2_no_washout	0.0293637196222401
0	e0905_905_461_9	2_no_washout	0.0332549781396525
0	e0908_908_351_10	2_no_washout	0.0321268315252417
0	e0908_908_351_11	2_no_washout	0.0295374128895109
0	e0908_908_351_14	2_no_washout	0.024645223522536
0	e0908_908_351_17	2_no_washout	0.0331081751984969
0	e0908_908_351_18	2_no_washout	0.022182967009269
0	e0908_908_351_2	2_no_washout	0.0105764486168751
0	e0908_908_351_21	2_no_washout	0.0199744857279765
0	e0908_908_351_3	2_no_washout	0.0236148891561139
0	e0908_908_351_4	2_no_washout	0.0175906961011088
0	e0908_908_351_5	2_no_washout	0.0200465520611421
0	e0908_908_351_6	2_no_washout	0.0322498093883416
0	e0908_908_351_7	2_no_washout	0.0270060913559811
0	e0908_908_351_8	2_no_washout	0.00823594840922512
0	e0908_908_376_11	2_no_washout	0.0152906660022522
0	e0908_908_376_12	2_no_washout	0.0204421668390641
0	e0908_908_376_13	2_no_washout	0.0189589819982681
0	e0908_908_376_14	2_no_washout	0.0249695702029082
0	e0908_908_376_16	2_no_washout	0.0196863226595365
0	e0908_908_376_17	2_no_washout	0.0193705639842002
0	e0908_908_376_18	2_no_washout	0.0179094710109065
0	e0908_908_376_5	2_no_washout	0.0139130569897489
0	e0908_908_376_6	2_no_washout	0.0303442132873362
0	e0908_908_376_7	2_no_washout	0.0289500655015112
0	e0908_908_376_8	2_no_washout	0.0184922392647211
0	e0908_908_376_9	2_no_washout	0.020803211935173
0	e0908_908_401_1	2_no_washout	0.0161514099242627
0	e0908_908_401_10	2_no_washout	0.0176410327021109
0	e0908_908_401_2	2_no_washout	0.00762932956305254
0	e0908_908_401_3	2_no_washout	0.0168442040645463
0	e0908_908_401_4	2_no_washout	0.0176679023119848
0	e0908_908_401_5	2_no_washout	0.0161905518644208
0	e0908_908_401_6	2_no_washout	0.0190717355145055
0	e0908_908_401_7	2_no_washout	0.0184120712391336
0	e0908_908_401_8	2_no_washout	0.0210022563672732
0	e0908_908_401_9	2_no_washout	0.0197169680175263
0	e0908_908_426_2	2_no_washout	0.0179952487604392
0	e0908_908_426_5	2_no_washout	0.0195965278606609
0	e0908_908_426_6	2_no_washout	0.0313529420654791
0	e0908_908_426_7	2_no_washout	0.030919344876684
0	e0908_908_426_8	2_no_washout	0.022112314776233
0	e0908_908_426_9	2_no_washout	0.0210699545544509
0	e0908_908_451_1	2_no_washout	0.0088154205634906491
0	e0908_908_451_2	2_no_washout	0.0120913040058278
0	e0908_908_451_3	2_no_washout	0.0220193872576197
0	e0908_908_451_4	2_no_washout	0.0230021549628968
0	e0908_908_451_5	2_no_washout	0.0243811059984502
0	e0908_908_451_6	2_no_washout	0.0206235813688813
0	e0908_908_476_1	2_no_washout	0.0122454598465715
0	e0908_908_476_2	2_no_washout	0.0257864643419013
0	e0908_908_476_3	2_no_washout	0.0179381810390962
0	e0908_908_476_4	2_no_washout	0.0270008304299553
0	e0908_908_476_7	2_no_washout	0.0362873171307133
0	e0908_908_501_1	2_no_washout	0.0286683972463706
0	e0908_908_501_10	2_no_washout	0.0180596804527077
0	e0908_908_501_11	2_no_washout	0.0268877909597673
0	e0908_908_501_12	2_no_washout	0.0166664013927401
0	e0908_908_501_13	2_no_washout	0.0263369980488713
0	e0908_908_501_14	2_no_washout	0.0270496824994762
0	e0908_908_501_2	2_no_washout	0.0247525700733726
0	e0908_908_501_4	2_no_washout	0.0178101861537178
0	e0908_908_501_5	2_no_washout	0.0311669278610704
0	e0908_908_501_6	2_no_washout	0.0235014698465868
0	e0908_908_501_7	2_no_washout	0.0302345559032977
0	e0908_908_501_8	2_no_washout	0.0310033437158467
0	e0908_908_501_9	2_no_washout	0.0190258010346494
0	e0905_905_806_1	3_late_washout	0.0138445477348246
0	e0905_905_806_2	3_late_washout	0.0154267418950546
0	e0905_905_806_3	3_late_washout	0.0183093388376963
0	e0905_905_806_4	3_late_washout	0.0193144473371617
0	e0905_905_806_5	3_late_washout	0.0289949889545383
0	e0905_905_806_7	3_late_washout	0.0359504946809148
0	e0905_905_829_1	3_late_washout	0.0197051243132093
0	e0905_905_829_10	3_late_washout	0.0253614058113229
0	e0905_905_829_11	3_late_washout	0.0349088094578529
0	e0905_905_829_12	3_late_washout	0.0188412137094302
0	e0905_905_829_13	3_late_washout	0.0306087481333351
0	e0905_905_829_14	3_late_washout	0.0261849704535134
0	e0905_905_829_15	3_late_washout	0.0195816097964759
0	e0905_905_829_16	3_late_washout	0.0197404194652336
0	e0905_905_829_2	3_late_washout	0.0268002970179636
0	e0905_905_829_3	3_late_washout	0.0278440066198133
0	e0905_905_829_4	3_late_washout	0.032281603783431
0	e0905_905_829_5	3_late_washout	0.0201360878655094
0	e0905_905_829_6	3_late_washout	0.0254739517067862
0	e0905_905_829_7	3_late_washout	0.0225863685309322
0	e0905_905_829_8	3_late_washout	0.0232310396846776
0	e0905_905_829_9	3_late_washout	0.0261582047946778
0	e0905_905_852_1	3_late_washout	0.0216871215017988
0	e0905_905_852_11	3_late_washout	0.0393661727198133
0	e0905_905_852_12	3_late_washout	0.0334783671528899
0	e0905_905_852_14	3_late_washout	0.0257059395235326
0	e0905_905_852_15	3_late_washout	0.0188965295100521
0	e0905_905_852_16	3_late_washout	0.0257933364931593
0	e0905_905_852_17	3_late_washout	0.0194183991339539
0	e0905_905_852_18	3_late_washout	0.025574178255341
0	e0905_905_852_19	3_late_washout	0.0320449870755874
0	e0905_905_852_2	3_late_washout	0.0265087519230642
0	e0905_905_852_3	3_late_washout	0.0200887771220495
0	e0905_905_852_4	3_late_washout	0.00571781411592631
0	e0905_905_852_6	3_late_washout	0.0281773606283054
0	e0905_905_852_7	3_late_washout	0.0344981406520384
0	e0905_905_852_9	3_late_washout	0.0306346014951619
0	e0905_905_875_1	3_late_washout	0.0209205776419594
0	e0905_905_875_10	3_late_washout	0.0209884342035753
0	e0905_905_875_11	3_late_washout	0.0318125382737869
0	e0905_905_875_12	3_late_washout	0.0305549608563068
0	e0905_905_875_13	3_late_washout	0.0181396252242223
0	e0905_905_875_2	3_late_washout	0.0233295583623955
0	e0905_905_875_4	3_late_washout	0.0210098553219101
0	e0905_905_875_6	3_late_washout	0.0279143923673462
0	e0905_905_875_7	3_late_washout	0.0215258300428639
0	e0905_905_875_8	3_late_washout	0.0201618329367289
0	e0905_905_875_9	3_late_washout	0.0192983952661523
0	e0905_905_898_10	3_late_washout	0.0236718875471532
0	e0905_905_898_11	3_late_washout	0.0195350973214698
0	e0905_905_898_13	3_late_washout	0.0227053192634592
0	e0905_905_898_15	3_late_washout	0.0308946913077233
0	e0905_905_898_16	3_late_washout	0.0184419906796722
0	e0905_905_898_18	3_late_washout	0.021073025108933
0	e0905_905_898_19	3_late_washout	0.0207834352140543
0	e0905_905_898_20	3_late_washout	0.0237119422864433
0	e0905_905_898_4	3_late_washout	0.024837359260622
0	e0905_905_898_6	3_late_washout	0.0195833538712526
0	e0905_905_898_7	3_late_washout	0.0217453022936909
0	e0905_905_898_8	3_late_washout	0.025047498287534
0	e0905_905_898_9	3_late_washout	0.0248360847635987
0	e0905_905_921_1	3_late_washout	0.022879518878362
0	e0905_905_921_10	3_late_washout	0.0346133171185694
0	e0905_905_921_11	3_late_washout	0.025225403770052
0	e0905_905_921_12	3_late_washout	0.0274012633604443
0	e0905_905_921_13	3_late_washout	0.025646747660995
0	e0905_905_921_14	3_late_washout	0.0248522270514719
0	e0905_905_921_15	3_late_washout	0.0245259401309988
0	e0905_905_921_16	3_late_washout	0.0189404510632799
0	e0905_905_921_17	3_late_washout	0.0287361233709589
0	e0905_905_921_2	3_late_washout	0.0300252358207841
0	e0905_905_921_3	3_late_washout	0.0209813302998619
0	e0905_905_921_4	3_late_washout	0.0293507505363617
0	e0905_905_921_5	3_late_washout	0.0191737268986868
0	e0905_905_921_6	3_late_washout	0.0325502239993264
0	e0905_905_921_8	3_late_washout	0.0255821735587244
0	e0905_905_944_1	3_late_washout	0.0107329846197661
0	e0905_905_944_10	3_late_washout	0.0168629740816131
0	e0905_905_944_11	3_late_washout	0.0166101639838797
0	e0905_905_944_12	3_late_washout	0.0155891081918069
0	e0905_905_944_15	3_late_washout	0.025225577683835
0	e0905_905_944_16	3_late_washout	0.0256233235235087
0	e0905_905_944_17	3_late_washout	0.0236057615536059
0	e0905_905_944_18	3_late_washout	0.0234386940919361
0	e0905_905_944_19	3_late_washout	0.0195064024719655
0	e0905_905_944_2	3_late_washout	0.0220886607637277
0	e0905_905_944_20	3_late_washout	0.0245362436245719
0	e0905_905_944_3	3_late_washout	0.0248870531693554
0	e0905_905_944_4	3_late_washout	0.0248985373654219
0	e0905_905_944_5	3_late_washout	0.0241625017809467
0	e0905_905_944_6	3_late_washout	0.0148534142068448
0	e0905_905_944_7	3_late_washout	0.0160877268389788
0	e0905_905_944_8	3_late_washout	0.0151700281724722
0	e0905_905_944_9	3_late_washout	0.0186205334573442
0	e0908_908_1001_10	3_late_washout	0.01797533
0	e0908_908_1001_11	3_late_washout	0.03295763
0	e0908_908_1001_12	3_late_washout	0.02804545
0	e0908_908_1001_18	3_late_washout	0.03445193
0	e0908_908_1001_3	3_late_washout	0.02175782
0	e0908_908_1001_4	3_late_washout	0.0207034
0	e0908_908_1001_5	3_late_washout	0.01831062
0	e0908_908_1001_6	3_late_washout	0.01880338
0	e0908_908_1001_7	3_late_washout	0.01569456
0	e0908_908_1001_8	3_late_washout	0.01557033
0	e0908_908_1001_9	3_late_washout	0.01763054
0	e0908_908_1026_1	3_late_washout	0.005268769
0	e0908_908_1026_11	3_late_washout	0.0210421
0	e0908_908_1026_2	3_late_washout	0.01346935
0	e0908_908_1026_3	3_late_washout	0.01840531
0	e0908_908_1026_4	3_late_washout	0.02431668
0	e0908_908_1026_5	3_late_washout	0.02318231
0	e0908_908_1026_6	3_late_washout	0.01695631
0	e0908_908_1026_7	3_late_washout	0.02450032
0	e0908_908_1026_8	3_late_washout	0.01999841
0	e0908_908_1026_9	3_late_washout	0.02179215
0	e0908_908_876_1	3_late_washout	0.01167672
0	e0908_908_876_5	3_late_washout	0.03177812
0	e0908_908_876_6	3_late_washout	0.02590058
0	e0908_908_901_10	3_late_washout	0.03304151
0	e0908_908_901_7	3_late_washout	0.02883389
0	e0908_908_901_8	3_late_washout	0.01722524
0	e0908_908_901_9	3_late_washout	0.01893926
0	e0908_908_926_1	3_late_washout	0.01904049
0	e0908_908_926_10	3_late_washout	0.02511639
0	e0908_908_926_12	3_late_washout	0.02130117
0	e0908_908_926_13	3_late_washout	0.02475913
0	e0908_908_926_2	3_late_washout	0.02060438
0	e0908_908_926_3	3_late_washout	0.02646448
0	e0908_908_926_4	3_late_washout	0.02910786
0	e0908_908_926_5	3_late_washout	0.02778185
0	e0908_908_926_6	3_late_washout	0.02871888
0	e0908_908_926_7	3_late_washout	0.01754207
0	e0908_908_926_9	3_late_washout	0.01821612
0	e0908_908_951_1	3_late_washout	0.01026775
0	e0908_908_951_12	3_late_washout	0.0229017
0	e0908_908_951_13	3_late_washout	0.0205951
0	e0908_908_951_15	3_late_washout	0.02156928
0	e0908_908_951_17	3_late_washout	0.01454067
0	e0908_908_951_2	3_late_washout	0.02336846
0	e0908_908_951_3	3_late_washout	0.02127272
0	e0908_908_951_4	3_late_washout	0.01835247
0	e0908_908_951_5	3_late_washout	0.03711054
0	e0908_908_951_6	3_late_washout	0.02142904
0	e0908_908_951_7	3_late_washout	0.03024751
0	e0908_908_951_8	3_late_washout	0.02118613
0	e0908_908_951_9	3_late_washout	0.02301678
0	e0908_908_976_1	3_late_washout	0.02664148
0	e0908_908_976_10	3_late_washout	0.02047897
0	e0908_908_976_11	3_late_washout	0.01366182
0	e0908_908_976_12	3_late_washout	0.03195528
0	e0908_908_976_13	3_late_washout	0.02495851
0	e0908_908_976_14	3_late_washout	0.02345227
0	e0908_908_976_18	3_late_washout	0.02287566
0	e0908_908_976_2	3_late_washout	0.02785256
0	e0908_908_976_3	3_late_washout	0.02968921
0	e0908_908_976_4	3_late_washout	0.02833794
0	e0908_908_976_5	3_late_washout	0.0217101
0	e0908_908_976_6	3_late_washout	0.02183027
0	e0908_908_976_7	3_late_washout	0.01785972
0	e0908_908_976_8	3_late_washout	0.03253084
0	e0908_908_976_9	3_late_washout	0.01904803
1	e0905_905_163_1	1_no_treatment	0.0167762081866187
1	e0905_905_163_10	1_no_treatment	0.027112334984814
1	e0905_905_163_11	1_no_treatment	0.0281108200810102
1	e0905_905_163_12	1_no_treatment	0.0152741251448173
1	e0905_905_163_14	1_no_treatment	0.036127394379006
1	e0905_905_163_15	1_no_treatment	0.0141674179206034
1	e0905_905_163_16	1_no_treatment	0.0149119272865671
1	e0905_905_163_17	1_no_treatment	0.0208939108686344
1	e0905_905_163_18	1_no_treatment	0.0195014919437401
1	e0905_905_163_2	1_no_treatment	0.0202699693518602
1	e0905_905_163_3	1_no_treatment	0.0216160664037283
1	e0905_905_163_6	1_no_treatment	0.0201008293407038
1	e0905_905_163_7	1_no_treatment	0.0371447363772532
1	e0905_905_163_8	1_no_treatment	0.0192729000665319
1	e0905_905_186_1	1_no_treatment	0.0161818138210957
1	e0905_905_186_11	1_no_treatment	0.0259547832824933
1	e0905_905_186_13	1_no_treatment	0.0329931006392055
1	e0905_905_186_16	1_no_treatment	0.0342332439910515
1	e0905_905_186_17	1_no_treatment	0.0251471610225479
1	e0905_905_186_3	1_no_treatment	0.0164929440849083
1	e0905_905_186_4	1_no_treatment	0.0169607405791275
1	e0905_905_186_6	1_no_treatment	0.0159228326946967
1	e0905_905_209_1	1_no_treatment	0.0177388867111902
1	e0905_905_209_11	1_no_treatment	0.0259145390334635
1	e0905_905_209_12	1_no_treatment	0.0227102256756093
1	e0905_905_209_13	1_no_treatment	0.0191549807350523
1	e0905_905_209_14	1_no_treatment	0.018731459017973
1	e0905_905_209_15	1_no_treatment	0.0231378346030288
1	e0905_905_209_16	1_no_treatment	0.0159146173263452
1	e0905_905_209_17	1_no_treatment	0.0221089267585238
1	e0905_905_209_19	1_no_treatment	0.0222938121567767
1	e0905_905_209_2	1_no_treatment	0.0214045895417723
1	e0905_905_209_20	1_no_treatment	0.0235089876063844
1	e0905_905_209_21	1_no_treatment	0.0196246025526279
1	e0905_905_209_23	1_no_treatment	0.0250007010065851
1	e0905_905_209_27	1_no_treatment	0.0396329548248659
1	e0905_905_209_28	1_no_treatment	0.0289031661921923
1	e0905_905_209_29	1_no_treatment	0.0203162276753154
1	e0905_905_209_3	1_no_treatment	0.0274262345633634
1	e0905_905_209_30	1_no_treatment	0.0206685104061049
1	e0905_905_209_31	1_no_treatment	0.0374956570662949
1	e0905_905_209_32	1_no_treatment	0.019127468966352
1	e0905_905_209_33	1_no_treatment	0.0330828291310412
1	e0905_905_209_34	1_no_treatment	0.0402721165744327
1	e0905_905_209_35	1_no_treatment	0.0315971827726663
1	e0905_905_209_38	1_no_treatment	0.0202535370393488
1	e0905_905_209_39	1_no_treatment	0.0222303622650449
1	e0905_905_209_4	1_no_treatment	0.0217500344525404
1	e0905_905_209_40	1_no_treatment	0.0268575545727939
1	e0905_905_209_41	1_no_treatment	0.0324116482027154
1	e0905_905_209_43	1_no_treatment	0.0279995522072449
1	e0905_905_209_44	1_no_treatment	0.0236927683460059
1	e0905_905_209_5	1_no_treatment	0.0368591276240227
1	e0905_905_209_6	1_no_treatment	0.0166483301041051
1	e0905_905_209_7	1_no_treatment	0.0244255244738343
1	e0905_905_209_8	1_no_treatment	0.0237342910428021
1	e0905_905_209_9	1_no_treatment	0.0335529449850726
1	e0905_905_232_1	1_no_treatment	0.0219970584778117
1	e0905_905_232_10	1_no_treatment	0.0180466428238817
1	e0905_905_232_11	1_no_treatment	0.0160951362928455
1	e0905_905_232_12	1_no_treatment	0.0310515514829944
1	e0905_905_232_13	1_no_treatment	0.0206933494660082
1	e0905_905_232_14	1_no_treatment	0.0208849829704533
1	e0905_905_232_15	1_no_treatment	0.0218122406680998
1	e0905_905_232_16	1_no_treatment	0.0206859537699435
1	e0905_905_232_17	1_no_treatment	0.021766986978106
1	e0905_905_232_18	1_no_treatment	0.0200929144450843
1	e0905_905_232_19	1_no_treatment	0.0264653462321332
1	e0905_905_232_2	1_no_treatment	0.0198835440473646
1	e0905_905_232_20	1_no_treatment	0.0166393301325157
1	e0905_905_232_21	1_no_treatment	0.020113773478883
1	e0905_905_232_22	1_no_treatment	0.0167900574745924
1	e0905_905_232_23	1_no_treatment	0.0198316438945545
1	e0905_905_232_25	1_no_treatment	0.025156738793776
1	e0905_905_232_26	1_no_treatment	0.0208581989584566
1	e0905_905_232_27	1_no_treatment	0.0207831754304094
1	e0905_905_232_3	1_no_treatment	0.0226623730020486
1	e0905_905_232_7	1_no_treatment	0.0157287687597919
1	e0905_905_232_8	1_no_treatment	0.0145751160309009
1	e0905_905_232_9	1_no_treatment	0.0227877571603989
1	e0905_905_255_1	1_no_treatment	0.0172846766225425
1	e0905_905_255_10	1_no_treatment	0.0173049930871284
1	e0905_905_255_11	1_no_treatment	0.01963738206466
1	e0905_905_255_12	1_no_treatment	0.0302541874138824
1	e0905_905_255_13	1_no_treatment	0.0274649214464447
1	e0905_905_255_14	1_no_treatment	0.0223767165850244
1	e0905_905_255_15	1_no_treatment	0.0246543843488938
1	e0905_905_255_16	1_no_treatment	0.0232689723613288
1	e0905_905_255_17	1_no_treatment	0.0208667460691552
1	e0905_905_255_18	1_no_treatment	0.0202966310692103
1	e0905_905_255_19	1_no_treatment	0.0202032257562871
1	e0905_905_255_20	1_no_treatment	0.020229581461513
1	e0905_905_255_21	1_no_treatment	0.017795071393908
1	e0905_905_255_22	1_no_treatment	0.0295325597848798
1	e0905_905_255_23	1_no_treatment	0.0168438651246161
1	e0905_905_255_25	1_no_treatment	0.0279339413853381
1	e0905_905_255_26	1_no_treatment	0.0278171622742235
1	e0905_905_255_27	1_no_treatment	0.0250762484876931
1	e0905_905_255_3	1_no_treatment	0.0202490245486631
1	e0905_905_255_30	1_no_treatment	0.02436037681943
1	e0905_905_255_33	1_no_treatment	0.0223474775384639
1	e0905_905_255_4	1_no_treatment	0.0149113589789564
1	e0905_905_255_5	1_no_treatment	0.0219499092726731
1	e0905_905_255_6	1_no_treatment	0.0160391898162768
1	e0905_905_255_7	1_no_treatment	0.0144125059857538
1	e0905_905_255_8	1_no_treatment	0.0162284489063926
1	e0905_905_255_9	1_no_treatment	0.021320077962821
1	e0905_905_278_1	1_no_treatment	0.0200722787376981
1	e0905_905_278_10	1_no_treatment	0.0256670855166649
1	e0905_905_278_11	1_no_treatment	0.0364806284688413
1	e0905_905_278_12	1_no_treatment	0.031340744788343
1	e0905_905_278_13	1_no_treatment	0.0187417565311321
1	e0905_905_278_14	1_no_treatment	0.0190956644559562
1	e0905_905_278_15	1_no_treatment	0.0305627745644899
1	e0905_905_278_16	1_no_treatment	0.0243348798701228
1	e0905_905_278_17	1_no_treatment	0.0241658256518406
1	e0905_905_278_18	1_no_treatment	0.0280686096173788
1	e0905_905_278_19	1_no_treatment	0.0173923948932155
1	e0905_905_278_3	1_no_treatment	0.034402250834207
1	e0905_905_278_5	1_no_treatment	0.0301500365935208
1	e0905_905_278_6	1_no_treatment	0.0203087547344654
1	e0905_905_278_7	1_no_treatment	0.0190721655220491
1	e0905_905_278_8	1_no_treatment	0.0270699821281148
1	e0905_905_278_9	1_no_treatment	0.0281873748823165
1	e0905_905_301_10	1_no_treatment	0.0166553362693663
1	e0905_905_301_11	1_no_treatment	0.0173561866937422
1	e0905_905_301_2	1_no_treatment	0.0247793819348677
1	e0905_905_301_4	1_no_treatment	0.0206764812953386
1	e0905_905_301_6	1_no_treatment	0.0218953482174501
1	e0905_905_301_7	1_no_treatment	0.0287044171531806
1	e0905_905_301_8	1_no_treatment	0.0294193121488022
1	e0905_905_301_9	1_no_treatment	0.0212717745470514
1	e0908_908_177_10	1_no_treatment	0.0198405521974122
1	e0908_908_177_11	1_no_treatment	0.0190743741652134
1	e0908_908_177_12	1_no_treatment	0.0212738285010934
1	e0908_908_177_13	1_no_treatment	0.0175973839188032
1	e0908_908_177_14	1_no_treatment	0.0218323976725004
1	e0908_908_177_7	1_no_treatment	0.0179140350986914
1	e0908_908_177_8	1_no_treatment	0.0186586828419127
1	e0908_908_177_9	1_no_treatment	0.0188444675355742
1	e0908_908_202_1	1_no_treatment	0.024424829280483
1	e0908_908_202_2	1_no_treatment	0.0245677187751624
1	e0908_908_202_3	1_no_treatment	0.0207148092372399
1	e0908_908_202_4	1_no_treatment	0.0234484526211015
1	e0908_908_202_5	1_no_treatment	0.0223675337143589
1	e0908_908_202_6	1_no_treatment	0.0212487331727209
1	e0908_908_202_7	1_no_treatment	0.0298151759518417
1	e0908_908_202_8	1_no_treatment	0.0276646867060414
1	e0908_908_227_10	1_no_treatment	0.0201066801554718
1	e0908_908_227_11	1_no_treatment	0.0236804642276637
1	e0908_908_227_13	1_no_treatment	0.0264186716689831
1	e0908_908_227_14	1_no_treatment	0.0232792921879021
1	e0908_908_227_2	1_no_treatment	0.0120613845064537
1	e0908_908_227_4	1_no_treatment	0.0310488611127668
1	e0908_908_227_5	1_no_treatment	0.0404407967142251
1	e0908_908_227_6	1_no_treatment	0.032882458717544
1	e0908_908_227_7	1_no_treatment	0.017258382124947
1	e0908_908_227_8	1_no_treatment	0.017956099398881
1	e0908_908_252_1	1_no_treatment	0.0137085775512354
1	e0908_908_252_2	1_no_treatment	0.0116086902045851
1	e0908_908_252_3	1_no_treatment	0.026815792999588
1	e0908_908_252_4	1_no_treatment	0.0195926963629038
1	e0908_908_252_5	1_no_treatment	0.0284050880848344
1	e0908_908_252_6	1_no_treatment	0.0167489742365835
1	e0908_908_252_9	1_no_treatment	0.022080320284641
1	e0908_908_277_11	1_no_treatment	0.0187235599087766
1	e0908_908_277_12	1_no_treatment	0.0168396775475626
1	e0908_908_277_13	1_no_treatment	0.019713720282592
1	e0908_908_277_14	1_no_treatment	0.0233415924138182
1	e0908_908_277_15	1_no_treatment	0.0257786621379427
1	e0908_908_277_16	1_no_treatment	0.0226298532817731
1	e0908_908_277_3	1_no_treatment	0.0253661083084895
1	e0908_908_277_4	1_no_treatment	0.0212466964853264
1	e0908_908_277_5	1_no_treatment	0.0206563221592777
1	e0908_908_277_6	1_no_treatment	0.0120492740464334
1	e0908_908_277_7	1_no_treatment	0.0268175455212959
1	e0908_908_277_8	1_no_treatment	0.0165683827174791
1	e0908_908_302_1	1_no_treatment	0.0253863879491107
1	e0908_908_302_10	1_no_treatment	0.0254096755634579
1	e0908_908_302_2	1_no_treatment	0.0327693452130407
1	e0908_908_302_3	1_no_treatment	0.0297104843052734
1	e0908_908_302_4	1_no_treatment	0.0237417896126892
1	e0908_908_302_5	1_no_treatment	0.0182837353281127
1	e0908_908_302_7	1_no_treatment	0.0198273813000136
1	e0908_908_302_9	1_no_treatment	0.0303747543099228
1	e0908_908_327_10	1_no_treatment	0.0212197699789192
1	e0908_908_327_11	1_no_treatment	0.0184891207405957
1	e0908_908_327_2	1_no_treatment	0.0287415890770993
1	e0908_908_327_3	1_no_treatment	0.0260618342844361
1	e0908_908_327_4	1_no_treatment	0.0277980745148949
1	e0908_908_327_5	1_no_treatment	0.0242303053869448
1	e0908_908_327_6	1_no_treatment	0.0473076321777689
1	e0908_908_327_7	1_no_treatment	0.0385474380250513
1	e0908_908_327_8	1_no_treatment	0.0302670546686464
1	e0908_908_327_9	1_no_treatment	0.0307248665803235
1	e0905_905_324_1	2_no_washout	0.00473494545067504
1	e0905_905_324_10	2_no_washout	0.0114619760932981
1	e0905_905_324_11	2_no_washout	0.0113359039354036
1	e0905_905_324_12	2_no_washout	0.0195448940229965
1	e0905_905_324_13	2_no_washout	0.00971610955616784
1	e0905_905_324_14	2_no_washout	0.0252466002376273
1	e0905_905_324_15	2_no_washout	0.0266565617520128
1	e0905_905_324_16	2_no_washout	0.0239485493900387
1	e0905_905_324_17	2_no_washout	0.00726511897612297
1	e0905_905_324_18	2_no_washout	0.00557186884756784
1	e0905_905_324_19	2_no_washout	0.00769916037113186
1	e0905_905_324_20	2_no_washout	0.00618832570016917
1	e0905_905_324_21	2_no_washout	0.00786797064622715
1	e0905_905_324_22	2_no_washout	0.00539536617416965
1	e0905_905_324_23	2_no_washout	0.00735364604781944
1	e0905_905_324_24	2_no_washout	0.0077210010975593
1	e0905_905_324_25	2_no_washout	0.00699706010373777
1	e0905_905_324_27	2_no_washout	0.0210090334449188
1	e0905_905_324_28	2_no_washout	0.0281048411190789
1	e0905_905_324_29	2_no_washout	0.0176225665327075
1	e0905_905_324_3	2_no_washout	0.0050328169196192
1	e0905_905_324_30	2_no_washout	0.00722036167684681
1	e0905_905_324_31	2_no_washout	0.0153464537716134
1	e0905_905_324_4	2_no_washout	0.0055012730608049
1	e0905_905_324_5	2_no_washout	0.0105377151719652
1	e0905_905_324_6	2_no_washout	0.0215744134229454
1	e0905_905_324_9	2_no_washout	0.0096869520093731
1	e0905_905_347_1	2_no_washout	0.0193044846367582
1	e0905_905_347_10	2_no_washout	0.00853091205597233
1	e0905_905_347_11	2_no_washout	0.00686805682561682
1	e0905_905_347_12	2_no_washout	0.00742849917904111
1	e0905_905_347_13	2_no_washout	0.00729362903870986
1	e0905_905_347_15	2_no_washout	0.00498749851580067
1	e0905_905_347_2	2_no_washout	0.00651415767472075
1	e0905_905_347_3	2_no_washout	0.00547999141722239
1	e0905_905_347_4	2_no_washout	0.00510473793375624
1	e0905_905_347_7	2_no_washout	0.0380724748383201
1	e0905_905_347_9	2_no_washout	0.0290479975194203
1	e0905_905_370_10	2_no_washout	0.0197587561832366
1	e0905_905_370_12	2_no_washout	0.0199289128998683
1	e0905_905_370_13	2_no_washout	0.00679063904497232
1	e0905_905_370_15	2_no_washout	0.0137560559054246
1	e0905_905_370_16	2_no_washout	0.0134349327744647
1	e0905_905_370_17	2_no_washout	0.00805410463550346
1	e0905_905_370_19	2_no_washout	0.00870372211153573
1	e0905_905_370_2	2_no_washout	0.0118801970839156
1	e0905_905_370_21	2_no_washout	0.0107732601966612
1	e0905_905_370_22	2_no_washout	0.00833354755363698
1	e0905_905_370_23	2_no_washout	0.0101292208057416
1	e0905_905_370_24	2_no_washout	0.00526612512727304
1	e0905_905_370_3	2_no_washout	0.0101309052636576
1	e0905_905_370_4	2_no_washout	0.0175648107815461
1	e0905_905_370_5	2_no_washout	0.0197398135553677
1	e0905_905_370_6	2_no_washout	0.0108577894438831
1	e0905_905_370_7	2_no_washout	0.00698140411101286
1	e0905_905_370_8	2_no_washout	0.00645482354854228
1	e0905_905_370_9	2_no_washout	0.00878529400352793
1	e0905_905_393_1	2_no_washout	0.00597633920242221
1	e0905_905_393_11	2_no_washout	0.026799079022770102
1	e0905_905_393_13	2_no_washout	0.0164111945939819
1	e0905_905_393_16	2_no_washout	0.00706502283344721
1	e0905_905_393_17	2_no_washout	0.00563828545875998
1	e0905_905_393_18	2_no_washout	0.0106526195769535
1	e0905_905_393_19	2_no_washout	0.00501851991288019
1	e0905_905_393_2	2_no_washout	0.0210559753639683
1	e0905_905_393_20	2_no_washout	0.00591414516095906
1	e0905_905_393_21	2_no_washout	0.00623607363145042
1	e0905_905_393_22	2_no_washout	0.00518980347407809
1	e0905_905_393_3	2_no_washout	0.0195149189656912
1	e0905_905_393_4	2_no_washout	0.00583446922414028
1	e0905_905_393_5	2_no_washout	0.00712322520507759
1	e0905_905_393_6	2_no_washout	0.0276854172215306
1	e0905_905_393_8	2_no_washout	0.0154543090435052
1	e0905_905_416_1	2_no_washout	0.00582091521269952
1	e0905_905_416_10	2_no_washout	0.00633676129060174
1	e0905_905_416_11	2_no_washout	0.00650361020784368
1	e0905_905_416_12	2_no_washout	0.00698356829062235
1	e0905_905_416_2	2_no_washout	0.0116527071279184
1	e0905_905_416_4	2_no_washout	0.0089107546597681
1	e0905_905_416_5	2_no_washout	0.00928627478606289
1	e0905_905_416_8	2_no_washout	0.00578004176863763
1	e0905_905_439_10	2_no_washout	0.00799396707932103
1	e0905_905_439_13	2_no_washout	0.0185560646500013
1	e0905_905_439_14	2_no_washout	0.00438701395983579
1	e0905_905_439_15	2_no_washout	0.00465964358645254
1	e0905_905_439_17	2_no_washout	0.0222354907335814
1	e0905_905_439_2	2_no_washout	0.00519309306339864
1	e0905_905_439_3	2_no_washout	0.00551591441280861
1	e0905_905_439_5	2_no_washout	0.00522695562908697
1	e0905_905_439_6	2_no_washout	0.0108231662133728
1	e0905_905_439_7	2_no_washout	0.0206525602638174
1	e0905_905_439_8	2_no_washout	0.018241863905246
1	e0905_905_439_9	2_no_washout	0.00547305696622018
1	e0905_905_462_1	2_no_washout	0.017785915365017
1	e0905_905_462_10	2_no_washout	0.00680577273542062
1	e0905_905_462_11	2_no_washout	0.0054441271594754
1	e0905_905_462_12	2_no_washout	0.00465686289278446
1	e0905_905_462_2	2_no_washout	0.0157206973453564
1	e0905_905_462_3	2_no_washout	0.0106250003121204
1	e0905_905_462_6	2_no_washout	0.00765298624316198
1	e0905_905_462_7	2_no_washout	0.00562381255459248
1	e0905_905_462_8	2_no_washout	0.0210657299035908
1	e0905_905_462_9	2_no_washout	0.00569663467887914
1	e0908_908_352_1	2_no_washout	0.00463770768985437
1	e0908_908_352_10	2_no_washout	0.0076117137302808
1	e0908_908_352_11	2_no_washout	0.00375029268586048
1	e0908_908_352_13	2_no_washout	0.021688311573739
1	e0908_908_352_15	2_no_washout	0.0211040710257392
1	e0908_908_352_16	2_no_washout	0.00505790811075951
1	e0908_908_352_17	2_no_washout	0.00962443851772459
1	e0908_908_352_18	2_no_washout	0.00446076054833938
1	e0908_908_352_19	2_no_washout	0.00689172734806426
1	e0908_908_352_2	2_no_washout	0.00399733322040628
1	e0908_908_352_21	2_no_washout	0.00441176484128655
1	e0908_908_352_22	2_no_washout	0.00803538078756269
1	e0908_908_352_24	2_no_washout	0.00422407185417234
1	e0908_908_352_25	2_no_washout	0.00577878868820949
1	e0908_908_352_26	2_no_washout	0.00648173813147174
1	e0908_908_352_3	2_no_washout	0.00416991170029265
1	e0908_908_352_4	2_no_washout	0.00435294716801222
1	e0908_908_352_5	2_no_washout	0.0170941597059725
1	e0908_908_352_6	2_no_washout	0.00379528511714095
1	e0908_908_352_7	2_no_washout	0.00519801357701286
1	e0908_908_352_8	2_no_washout	0.00485077978796724
1	e0908_908_352_9	2_no_washout	0.00978287536357299
1	e0908_908_377_10	2_no_washout	0.00455768651203474
1	e0908_908_377_11	2_no_washout	0.00472134096399182
1	e0908_908_377_12	2_no_washout	0.00460810105120037
1	e0908_908_377_13	2_no_washout	0.00615026500804888
1	e0908_908_377_14	2_no_washout	0.00381039487418157
1	e0908_908_377_15	2_no_washout	0.00396856594554465
1	e0908_908_377_16	2_no_washout	0.00361750896752436
1	e0908_908_377_17	2_no_washout	0.01682139889991
1	e0908_908_377_5	2_no_washout	0.00372320146677639
1	e0908_908_377_6	2_no_washout	0.00407942006073651
1	e0908_908_377_8	2_no_washout	0.0285268867421101
1	e0908_908_377_9	2_no_washout	0.00522425854164758
1	e0908_908_402_1	2_no_washout	0.00462039628703805
1	e0908_908_402_10	2_no_washout	0.0164868389845588
1	e0908_908_402_12	2_no_washout	0.00429288744731659
1	e0908_908_402_2	2_no_washout	0.00412169890288723
1	e0908_908_402_3	2_no_washout	0.00498760599219333
1	e0908_908_402_4	2_no_washout	0.00492481770411484
1	e0908_908_402_5	2_no_washout	0.0048043158008497
1	e0908_908_402_6	2_no_washout	0.00523471213231811
1	e0908_908_402_7	2_no_washout	0.00471500564510364
1	e0908_908_402_8	2_no_washout	0.00576943243370301
1	e0908_908_402_9	2_no_washout	0.0167987627889282
1	e0908_908_427_3	2_no_washout	0.00474004021415197
1	e0908_908_427_5	2_no_washout	0.00472496073578883
1	e0908_908_427_6	2_no_washout	0.0275343699664004
1	e0908_908_427_7	2_no_washout	0.0306447396957527
1	e0908_908_427_8	2_no_washout	0.00608863954318503
1	e0908_908_427_9	2_no_washout	0.00658303214387504
1	e0908_908_452_1	2_no_washout	0.00385476041889913
1	e0908_908_452_2	2_no_washout	0.00394275320263116
1	e0908_908_452_3	2_no_washout	0.00509229902447472
1	e0908_908_452_4	2_no_washout	0.00496946564424335
1	e0908_908_452_5	2_no_washout	0.00491195531846079
1	e0908_908_452_7	2_no_washout	0.0043153633309094
1	e0908_908_477_1	2_no_washout	0.00441994348268922
1	e0908_908_477_2	2_no_washout	0.00425098366984291
1	e0908_908_477_5	2_no_washout	0.00420321758437038
1	e0908_908_502_1	2_no_washout	0.00605352848009904
1	e0908_908_502_11	2_no_washout	0.00422322788366256
1	e0908_908_502_12	2_no_washout	0.00498314263160335
1	e0908_908_502_13	2_no_washout	0.0240752600302438
1	e0908_908_502_14	2_no_washout	0.0238987998204862
1	e0908_908_502_15	2_no_washout	0.00450761645774757
1	e0908_908_502_2	2_no_washout	0.0145314912953255
1	e0908_908_502_4	2_no_washout	0.00416216390141795
1	e0908_908_502_5	2_no_washout	0.00511546098257623
1	e0908_908_502_6	2_no_washout	0.00507462066138137
1	e0908_908_502_7	2_no_washout	0.00422701757663309
1	e0908_908_502_8	2_no_washout	0.00510657063896647
1	e0908_908_502_9	2_no_washout	0.00940087174114277
1	e0905_905_807_1	3_late_washout	0.00576431679906484
1	e0905_905_807_2	3_late_washout	0.00497604644913754
1	e0905_905_807_3	3_late_washout	0.00466627069575426
1	e0905_905_807_4	3_late_washout	0.00460882634920965
1	e0905_905_807_6	3_late_washout	0.00531243501244557
1	e0905_905_807_7	3_late_washout	0.00607578675549589
1	e0905_905_830_1	3_late_washout	0.00602521315588009
1	e0905_905_830_10	3_late_washout	0.00406866363638094
1	e0905_905_830_11	3_late_washout	0.00469477061916763
1	e0905_905_830_12	3_late_washout	0.00459527637851164
1	e0905_905_830_13	3_late_washout	0.00464923761547026
1	e0905_905_830_14	3_late_washout	0.00612526872405149
1	e0905_905_830_15	3_late_washout	0.0046763243314835
1	e0905_905_830_2	3_late_washout	0.00618621927605819
1	e0905_905_830_3	3_late_washout	0.00452860611031623
1	e0905_905_830_4	3_late_washout	0.00643750307478538
1	e0905_905_830_5	3_late_washout	0.00602372629181476
1	e0905_905_830_6	3_late_washout	0.00521186825799136
1	e0905_905_830_7	3_late_washout	0.00488129416906963
1	e0905_905_830_8	3_late_washout	0.00506641487144507
1	e0905_905_830_9	3_late_washout	0.00467236762798879
1	e0905_905_853_1	3_late_washout	0.0194887565060007
1	e0905_905_853_10	3_late_washout	0.0265763596753867
1	e0905_905_853_12	3_late_washout	0.0367033839864597
1	e0905_905_853_14	3_late_washout	0.00505227458623933
1	e0905_905_853_15	3_late_washout	0.0200415150060344
1	e0905_905_853_16	3_late_washout	0.0049746848644575
1	e0905_905_853_17	3_late_washout	0.0203432569044985
1	e0905_905_853_18	3_late_washout	0.00637587649303419
1	e0905_905_853_19	3_late_washout	0.00643244884509955
1	e0905_905_853_2	3_late_washout	0.00551335851243746
1	e0905_905_853_3	3_late_washout	0.00430286665405443
1	e0905_905_853_4	3_late_washout	0.00508431388274766
1	e0905_905_853_5	3_late_washout	0.00524963162119388
1	e0905_905_853_6	3_late_washout	0.00599924603683086
1	e0905_905_853_8	3_late_washout	0.0212634673240208
1	e0905_905_876_1	3_late_washout	0.00490196093426594
1	e0905_905_876_10	3_late_washout	0.0057943212938381
1	e0905_905_876_11	3_late_washout	0.00542548542916488
1	e0905_905_876_12	3_late_washout	0.00493883601253819
1	e0905_905_876_13	3_late_washout	0.00518254456081181
1	e0905_905_876_14	3_late_washout	0.00594301826734796
1	e0905_905_876_15	3_late_washout	0.00902018076158515
1	e0905_905_876_16	3_late_washout	0.00872213811355605
1	e0905_905_876_17	3_late_washout	0.00414012531656279
1	e0905_905_876_2	3_late_washout	0.00511306409403474
1	e0905_905_876_3	3_late_washout	0.00420568850007662
1	e0905_905_876_4	3_late_washout	0.00487126529744423
1	e0905_905_876_5	3_late_washout	0.00472678303519449
1	e0905_905_876_8	3_late_washout	0.00439243499906779
1	e0905_905_876_9	3_late_washout	0.00490479990666908
1	e0905_905_899_10	3_late_washout	0.0196892941893911
1	e0905_905_899_11	3_late_washout	0.0279405733536034
1	e0905_905_899_12	3_late_washout	0.00464973772032907
1	e0905_905_899_13	3_late_washout	0.00653851138898016
1	e0905_905_899_14	3_late_washout	0.00496166534985287
1	e0905_905_899_18	3_late_washout	0.00675091932480427
1	e0905_905_899_19	3_late_washout	0.00490090561601937
1	e0905_905_899_21	3_late_washout	0.0049970246442677
1	e0905_905_899_22	3_late_washout	0.00489421316829209
1	e0905_905_899_23	3_late_washout	0.00550426055950949
1	e0905_905_899_5	3_late_washout	0.00505149238692007
1	e0905_905_899_7	3_late_washout	0.00477268287909971
1	e0905_905_899_8	3_late_washout	0.00502131819288708
1	e0905_905_899_9	3_late_washout	0.00545850557753441
1	e0905_905_922_1	3_late_washout	0.00545661162752994
1	e0905_905_922_10	3_late_washout	0.0300450149513467
1	e0905_905_922_11	3_late_washout	0.0052940665242164
1	e0905_905_922_12	3_late_washout	0.00468772956571031
1	e0905_905_922_13	3_late_washout	0.00520619974501764
1	e0905_905_922_14	3_late_washout	0.00470588250208278
1	e0905_905_922_15	3_late_washout	0.00492492507821958
1	e0905_905_922_16	3_late_washout	0.00481138376375529
1	e0905_905_922_17	3_late_washout	0.00497890647273279
1	e0905_905_922_18	3_late_washout	0.00574587766367084
1	e0905_905_922_2	3_late_washout	0.00563933868155628
1	e0905_905_922_3	3_late_washout	0.00447071280536286
1	e0905_905_922_4	3_late_washout	0.031922778591637
1	e0905_905_922_6	3_late_washout	0.00466730428849542
1	e0905_905_922_8	3_late_washout	0.00464686782087926
1	e0905_905_922_9	3_late_washout	0.00633036972195919
1	e0905_905_945_1	3_late_washout	0.0045948699153757
1	e0905_905_945_10	3_late_washout	0.00480658933752195
1	e0905_905_945_12	3_late_washout	0.00482667343731598
1	e0905_905_945_13	3_late_washout	0.00433218093927611
1	e0905_905_945_15	3_late_washout	0.00418837381721815
1	e0905_905_945_17	3_late_washout	0.00458188598236105
1	e0905_905_945_2	3_late_washout	0.00536726502499065
1	e0905_905_945_21	3_late_washout	0.00418039392226194
1	e0905_905_945_22	3_late_washout	0.00477856088582485
1	e0905_905_945_23	3_late_washout	0.0052979521202024
1	e0905_905_945_24	3_late_washout	0.00544644713282462
1	e0905_905_945_25	3_late_washout	0.00489648388435349
1	e0905_905_945_3	3_late_washout	0.00478114867184443
1	e0905_905_945_4	3_late_washout	0.00508953354580104
1	e0905_905_945_5	3_late_washout	0.00591316273125208
1	e0905_905_945_6	3_late_washout	0.015238080358249
1	e0905_905_945_7	3_late_washout	0.016502383682107
1	e0908_908_1002_10	3_late_washout	0.004057223
1	e0908_908_1002_11	3_late_washout	0.004406008
1	e0908_908_1002_12	3_late_washout	0.004141335
1	e0908_908_1002_13	3_late_washout	0.02830497
1	e0908_908_1002_14	3_late_washout	0.02698991
1	e0908_908_1002_3	3_late_washout	0.004633518
1	e0908_908_1002_4	3_late_washout	0.003896876
1	e0908_908_1002_5	3_late_washout	0.004459384
1	e0908_908_1002_6	3_late_washout	0.00402816
1	e0908_908_1002_7	3_late_washout	0.004204649
1	e0908_908_1002_8	3_late_washout	0.004346808
1	e0908_908_1002_9	3_late_washout	0.00398406
1	e0908_908_1027_1	3_late_washout	0.00436794
1	e0908_908_1027_10	3_late_washout	0.0043785
1	e0908_908_1027_11	3_late_washout	0.004716507
1	e0908_908_1027_12	3_late_washout	0.004683071
1	e0908_908_1027_13	3_late_washout	0.004583029
1	e0908_908_1027_14	3_late_washout	0.004069326
1	e0908_908_1027_15	3_late_washout	0.004302918
1	e0908_908_1027_16	3_late_washout	0.004390013
1	e0908_908_1027_2	3_late_washout	0.004878549
1	e0908_908_1027_3	3_late_washout	0.004280602
1	e0908_908_1027_4	3_late_washout	0.004938392
1	e0908_908_1027_5	3_late_washout	0.004507729
1	e0908_908_1027_6	3_late_washout	0.004428298
1	e0908_908_1027_7	3_late_washout	0.004250077
1	e0908_908_1027_8	3_late_washout	0.004448257
1	e0908_908_1027_9	3_late_washout	0.004675757
1	e0908_908_877_1	3_late_washout	0.00382083
1	e0908_908_877_6	3_late_washout	0.02312088
1	e0908_908_877_7	3_late_washout	0.02051609
1	e0908_908_902_10	3_late_washout	0.0042868
1	e0908_908_902_7	3_late_washout	0.004279313
1	e0908_908_902_8	3_late_washout	0.004024228
1	e0908_908_902_9	3_late_washout	0.004107798
1	e0908_908_927_1	3_late_washout	0.004646111
1	e0908_908_927_11	3_late_washout	0.004214421
1	e0908_908_927_12	3_late_washout	0.004824718
1	e0908_908_927_14	3_late_washout	0.004572117
1	e0908_908_927_15	3_late_washout	0.004636829
1	e0908_908_927_2	3_late_washout	0.00473726
1	e0908_908_927_3	3_late_washout	0.00448167
1	e0908_908_927_4	3_late_washout	0.005436474
1	e0908_908_927_5	3_late_washout	0.02304787
1	e0908_908_927_6	3_late_washout	0.02455344
1	e0908_908_927_7	3_late_washout	0.02395269
1	e0908_908_927_8	3_late_washout	0.02058512
1	e0908_908_927_9	3_late_washout	0.003908622
1	e0908_908_952_1	3_late_washout	0.00352182
1	e0908_908_952_13	3_late_washout	0.004690291
1	e0908_908_952_14	3_late_washout	0.004362367
1	e0908_908_952_16	3_late_washout	0.004127967
1	e0908_908_952_17	3_late_washout	0.003755857
1	e0908_908_952_2	3_late_washout	0.004452064
1	e0908_908_952_3	3_late_washout	0.004747662
1	e0908_908_952_4	3_late_washout	0.003898521
1	e0908_908_952_5	3_late_washout	0.004350209
1	e0908_908_952_6	3_late_washout	0.004543036
1	e0908_908_952_7	3_late_washout	0.00407966
1	e0908_908_952_8	3_late_washout	0.004386617
1	e0908_908_952_9	3_late_washout	0.004539181
1	e0908_908_977_1	3_late_washout	0.02660227
1	e0908_908_977_10	3_late_washout	0.03038107
1	e0908_908_977_11	3_late_washout	0.003841537
1	e0908_908_977_12	3_late_washout	0.01196267
1	e0908_908_977_13	3_late_washout	0.004094621
1	e0908_908_977_14	3_late_washout	0.004219958
1	e0908_908_977_15	3_late_washout	0.003383875
1	e0908_908_977_17	3_late_washout	0.003644508
1	e0908_908_977_21	3_late_washout	0.004324623
1	e0908_908_977_3	3_late_washout	0.0234359
1	e0908_908_977_4	3_late_washout	0.004672397
1	e0908_908_977_5	3_late_washout	0.005098039
1	e0908_908_977_6	3_late_washout	0.03296464
1	e0908_908_977_7	3_late_washout	0.01248156
1	e0908_908_977_8	3_late_washout	0.0042229
1	e0908_908_977_9	3_late_washout	0.004201058
2	e0905_905_164_1	1_no_treatment	0.0192383745602685
2	e0905_905_164_10	1_no_treatment	0.0225915071453126
2	e0905_905_164_12	1_no_treatment	0.0212965012135526
2	e0905_905_164_13	1_no_treatment	0.0300695608329006
2	e0905_905_164_14	1_no_treatment	0.0266208897693507
2	e0905_905_164_16	1_no_treatment	0.0284536591703543
2	e0905_905_164_17	1_no_treatment	0.0155426190478625
2	e0905_905_164_2	1_no_treatment	0.0205190597993228
2	e0905_905_164_21	1_no_treatment	0.0450254932131545
2	e0905_905_164_22	1_no_treatment	0.0254139795955008
2	e0905_905_164_23	1_no_treatment	0.0153988262788318
2	e0905_905_164_24	1_no_treatment	0.0280589960833291
2	e0905_905_164_25	1_no_treatment	0.0147965986831348
2	e0905_905_164_27	1_no_treatment	0.0205707288905147
2	e0905_905_164_28	1_no_treatment	0.0189942649321431
2	e0905_905_164_3	1_no_treatment	0.0228167917796249
2	e0905_905_164_6	1_no_treatment	0.0220796243418157
2	e0905_905_164_7	1_no_treatment	0.0369316886653613
2	e0905_905_164_8	1_no_treatment	0.0372794289979818
2	e0905_905_187_1	1_no_treatment	0.0172918339293667
2	e0905_905_187_12	1_no_treatment	0.0246009146545198
2	e0905_905_187_16	1_no_treatment	0.0339745667630763
2	e0905_905_187_17	1_no_treatment	0.0174286478553977
2	e0905_905_187_4	1_no_treatment	0.0160114710052282
2	e0905_905_187_6	1_no_treatment	0.0198581565894853
2	e0905_905_187_7	1_no_treatment	0.0146300276243434
2	e0905_905_210_1	1_no_treatment	0.0234680602179316
2	e0905_905_210_10	1_no_treatment	0.0240966539710256
2	e0905_905_210_11	1_no_treatment	0.0326233462695308
2	e0905_905_210_12	1_no_treatment	0.0289774593588509
2	e0905_905_210_14	1_no_treatment	0.0195370376263449
2	e0905_905_210_15	1_no_treatment	0.0186508065587538
2	e0905_905_210_16	1_no_treatment	0.0191350045525082
2	e0905_905_210_17	1_no_treatment	0.0253450159179301
2	e0905_905_210_18	1_no_treatment	0.0193728141863314
2	e0905_905_210_19	1_no_treatment	0.0121689916816053
2	e0905_905_210_2	1_no_treatment	0.0169284447285042
2	e0905_905_210_20	1_no_treatment	0.0197509033720765
2	e0905_905_210_22	1_no_treatment	0.0248736242732082
2	e0905_905_210_23	1_no_treatment	0.0230268545999174
2	e0905_905_210_24	1_no_treatment	0.0304238397384139
2	e0905_905_210_28	1_no_treatment	0.0472077990327989
2	e0905_905_210_29	1_no_treatment	0.0221418596127885
2	e0905_905_210_30	1_no_treatment	0.0358530499393653
2	e0905_905_210_31	1_no_treatment	0.0201676363082404
2	e0905_905_210_32	1_no_treatment	0.0179042013230878
2	e0905_905_210_33	1_no_treatment	0.0428633736079494
2	e0905_905_210_34	1_no_treatment	0.0423208616547087
2	e0905_905_210_35	1_no_treatment	0.0313664898055652
2	e0905_905_210_37	1_no_treatment	0.0342409239691922
2	e0905_905_210_38	1_no_treatment	0.0278688532750687
2	e0905_905_210_4	1_no_treatment	0.0335029444008447
2	e0905_905_210_40	1_no_treatment	0.0238970886090708
2	e0905_905_210_41	1_no_treatment	0.0259330591466216
2	e0905_905_210_43	1_no_treatment	0.0243360642325094
2	e0905_905_210_44	1_no_treatment	0.0218558645148744
2	e0905_905_210_45	1_no_treatment	0.0226112123016646
2	e0905_905_210_5	1_no_treatment	0.0338697794671121
2	e0905_905_210_6	1_no_treatment	0.0235656453896578
2	e0905_905_210_7	1_no_treatment	0.019123436722496
2	e0905_905_210_8	1_no_treatment	0.0280986395922509
2	e0905_905_233_1	1_no_treatment	0.019627697887547
2	e0905_905_233_10	1_no_treatment	0.0194628021860455
2	e0905_905_233_11	1_no_treatment	0.0240810441606622
2	e0905_905_233_12	1_no_treatment	0.0166305105801982
2	e0905_905_233_13	1_no_treatment	0.0285162801015038
2	e0905_905_233_14	1_no_treatment	0.0200412989801402
2	e0905_905_233_15	1_no_treatment	0.0204416092915448
2	e0905_905_233_16	1_no_treatment	0.0323116431452611
2	e0905_905_233_17	1_no_treatment	0.0216044754539393
2	e0905_905_233_18	1_no_treatment	0.0234391220217199
2	e0905_905_233_19	1_no_treatment	0.0233133614334658
2	e0905_905_233_2	1_no_treatment	0.0191308455440364
2	e0905_905_233_20	1_no_treatment	0.0215742417834966
2	e0905_905_233_21	1_no_treatment	0.021469967665442
2	e0905_905_233_22	1_no_treatment	0.0244903569282255
2	e0905_905_233_23	1_no_treatment	0.0180114639590764
2	e0905_905_233_24	1_no_treatment	0.0177472860414467
2	e0905_905_233_25	1_no_treatment	0.0168994513875965
2	e0905_905_233_26	1_no_treatment	0.0202374153634369
2	e0905_905_233_28	1_no_treatment	0.0247578119639585
2	e0905_905_233_3	1_no_treatment	0.0259146856213829
2	e0905_905_233_30	1_no_treatment	0.0204362075508407
2	e0905_905_233_4	1_no_treatment	0.019132760043114
2	e0905_905_233_6	1_no_treatment	0.0238221639072196
2	e0905_905_233_8	1_no_treatment	0.0156316839778049
2	e0905_905_233_9	1_no_treatment	0.0133010335895995
2	e0905_905_256_1	1_no_treatment	0.0201340248561254
2	e0905_905_256_10	1_no_treatment	0.0304620823999514
2	e0905_905_256_11	1_no_treatment	0.0174898010539505
2	e0905_905_256_12	1_no_treatment	0.0334917730711522
2	e0905_905_256_13	1_no_treatment	0.0140441855785152
2	e0905_905_256_14	1_no_treatment	0.018652766105322
2	e0905_905_256_15	1_no_treatment	0.0200393493251902
2	e0905_905_256_16	1_no_treatment	0.023186367299241
2	e0905_905_256_17	1_no_treatment	0.0177664979728169
2	e0905_905_256_18	1_no_treatment	0.0321114997981122
2	e0905_905_256_19	1_no_treatment	0.024265253437215
2	e0905_905_256_20	1_no_treatment	0.0243674164768303
2	e0905_905_256_21	1_no_treatment	0.0227118773069439
2	e0905_905_256_22	1_no_treatment	0.0225619433572992
2	e0905_905_256_23	1_no_treatment	0.0244171372651428
2	e0905_905_256_24	1_no_treatment	0.0193412651577337
2	e0905_905_256_26	1_no_treatment	0.0197120957949255
2	e0905_905_256_27	1_no_treatment	0.0332902469800542
2	e0905_905_256_28	1_no_treatment	0.0192491781583641
2	e0905_905_256_29	1_no_treatment	0.0132851694288893
2	e0905_905_256_3	1_no_treatment	0.0232898365567126
2	e0905_905_256_31	1_no_treatment	0.0320025990369394
2	e0905_905_256_32	1_no_treatment	0.0285634780832194
2	e0905_905_256_33	1_no_treatment	0.0236927466427498
2	e0905_905_256_35	1_no_treatment	0.0255793233979838
2	e0905_905_256_39	1_no_treatment	0.0245096265326519
2	e0905_905_256_4	1_no_treatment	0.0159285002576057
2	e0905_905_256_40	1_no_treatment	0.0392204834183597
2	e0905_905_256_5	1_no_treatment	0.0243740208564489
2	e0905_905_256_6	1_no_treatment	0.0169958357646537
2	e0905_905_256_8	1_no_treatment	0.0186681282525709
2	e0905_905_279_1	1_no_treatment	0.0193081664318865
2	e0905_905_279_10	1_no_treatment	0.0242577829050613
2	e0905_905_279_11	1_no_treatment	0.027909119018944
2	e0905_905_279_12	1_no_treatment	0.0379778138145102
2	e0905_905_279_13	1_no_treatment	0.0186372058302539
2	e0905_905_279_14	1_no_treatment	0.0230004938495333
2	e0905_905_279_15	1_no_treatment	0.0288816343728358
2	e0905_905_279_16	1_no_treatment	0.0231481008565485
2	e0905_905_279_17	1_no_treatment	0.0271045173801109
2	e0905_905_279_19	1_no_treatment	0.0245269436796787
2	e0905_905_279_20	1_no_treatment	0.0186761600776067
2	e0905_905_279_3	1_no_treatment	0.0378506696592872
2	e0905_905_279_5	1_no_treatment	0.0330833183954135
2	e0905_905_279_6	1_no_treatment	0.0215987653246926
2	e0905_905_279_7	1_no_treatment	0.0211938740222974
2	e0905_905_279_8	1_no_treatment	0.0232653014474056
2	e0905_905_279_9	1_no_treatment	0.0247746757072894
2	e0905_905_302_10	1_no_treatment	0.0176758850000194
2	e0905_905_302_11	1_no_treatment	0.018769506486858
2	e0905_905_302_2	1_no_treatment	0.0271300303632237
2	e0905_905_302_4	1_no_treatment	0.0193789038366828
2	e0905_905_302_6	1_no_treatment	0.0318718028892226
2	e0905_905_302_7	1_no_treatment	0.021685191839213
2	e0905_905_302_8	1_no_treatment	0.0272821299803911
2	e0905_905_302_9	1_no_treatment	0.0175669067919979
2	e0908_908_178_10	1_no_treatment	0.0244501642576009
2	e0908_908_178_11	1_no_treatment	0.0167875246508096
2	e0908_908_178_12	1_no_treatment	0.0236969061957378
2	e0908_908_178_5	1_no_treatment	0.0174622343595064
2	e0908_908_178_6	1_no_treatment	0.0211653827557001
2	e0908_908_178_7	1_no_treatment	0.0196052029202081
2	e0908_908_178_8	1_no_treatment	0.0191927703681698
2	e0908_908_178_9	1_no_treatment	0.0192866565679461
2	e0908_908_203_1	1_no_treatment	0.0261696115798549
2	e0908_908_203_2	1_no_treatment	0.0244018421643827
2	e0908_908_203_3	1_no_treatment	0.0210105422322589
2	e0908_908_203_4	1_no_treatment	0.0201987191088471
2	e0908_908_203_5	1_no_treatment	0.0260373081871107
2	e0908_908_203_6	1_no_treatment	0.0229506862421685
2	e0908_908_203_7	1_no_treatment	0.0256717035968645
2	e0908_908_203_8	1_no_treatment	0.0252146807545235
2	e0908_908_228_10	1_no_treatment	0.0193261717070853
2	e0908_908_228_11	1_no_treatment	0.0247634136791323
2	e0908_908_228_12	1_no_treatment	0.0208937919830015
2	e0908_908_228_13	1_no_treatment	0.0223015666941438
2	e0908_908_228_2	1_no_treatment	0.0129927397663914
2	e0908_908_228_4	1_no_treatment	0.0356993802674892
2	e0908_908_228_5	1_no_treatment	0.0408156382593858
2	e0908_908_228_6	1_no_treatment	0.031369761397727
2	e0908_908_228_7	1_no_treatment	0.0346177967614087
2	e0908_908_228_8	1_no_treatment	0.0196654449022963
2	e0908_908_228_9	1_no_treatment	0.0198728893538862
2	e0908_908_253_1	1_no_treatment	0.0110997373384664
2	e0908_908_253_2	1_no_treatment	0.0111985333979889
2	e0908_908_253_3	1_no_treatment	0.0252191221920639
2	e0908_908_253_4	1_no_treatment	0.0159914289113097
2	e0908_908_253_5	1_no_treatment	0.0291539449647317
2	e0908_908_253_6	1_no_treatment	0.0149282720685303
2	e0908_908_253_7	1_no_treatment	0.028343822336161
2	e0908_908_253_8	1_no_treatment	0.0287020549921456
2	e0908_908_253_9	1_no_treatment	0.0222907615651977
2	e0908_908_278_12	1_no_treatment	0.0169311313959861
2	e0908_908_278_13	1_no_treatment	0.0167446481638363
2	e0908_908_278_14	1_no_treatment	0.0192881111083033
2	e0908_908_278_15	1_no_treatment	0.0198649223329088
2	e0908_908_278_16	1_no_treatment	0.0227214022588682
2	e0908_908_278_17	1_no_treatment	0.0200093950606758
2	e0908_908_278_3	1_no_treatment	0.0209247341455796
2	e0908_908_278_4	1_no_treatment	0.0216504426846141
2	e0908_908_278_5	1_no_treatment	0.0181586979086193
2	e0908_908_278_6	1_no_treatment	0.0257107711987019
2	e0908_908_278_7	1_no_treatment	0.0201441614754261
2	e0908_908_278_8	1_no_treatment	0.011330673923808
2	e0908_908_278_9	1_no_treatment	0.0173573734485009
2	e0908_908_303_1	1_no_treatment	0.0230570938439225
2	e0908_908_303_10	1_no_treatment	0.0261808521342457
2	e0908_908_303_2	1_no_treatment	0.0317216731366936
2	e0908_908_303_3	1_no_treatment	0.0271461105355073
2	e0908_908_303_4	1_no_treatment	0.0201197931749639
2	e0908_908_303_5	1_no_treatment	0.022529993227429
2	e0908_908_303_7	1_no_treatment	0.0210049993768748
2	e0908_908_303_9	1_no_treatment	0.0348094154062328
2	e0908_908_328_10	1_no_treatment	0.0214566424940154
2	e0908_908_328_11	1_no_treatment	0.0173918210176984
2	e0908_908_328_2	1_no_treatment	0.0298465946566807
2	e0908_908_328_3	1_no_treatment	0.030303230461522
2	e0908_908_328_4	1_no_treatment	0.0292057742380733
2	e0908_908_328_5	1_no_treatment	0.0275422229008451
2	e0908_908_328_6	1_no_treatment	0.0418082981825582
2	e0908_908_328_7	1_no_treatment	0.0293221535641244
2	e0908_908_328_8	1_no_treatment	0.0361688522291576
2	e0908_908_328_9	1_no_treatment	0.0289838026023572
2	e0905_905_325_1	2_no_washout	0.00459529966190439
2	e0905_905_325_10	2_no_washout	0.00498969343197173
2	e0905_905_325_11	2_no_washout	0.0167359231201884
2	e0905_905_325_12	2_no_washout	0.00527170381178068
2	e0905_905_325_13	2_no_washout	0.0232427065288534
2	e0905_905_325_14	2_no_washout	0.017754053166332
2	e0905_905_325_15	2_no_washout	0.00464611112279665
2	e0905_905_325_16	2_no_washout	0.0155809855594612
2	e0905_905_325_17	2_no_washout	0.00540485470712257
2	e0905_905_325_18	2_no_washout	0.00466034170172568
2	e0905_905_325_19	2_no_washout	0.00493623362911442
2	e0905_905_325_2	2_no_washout	0.00476904429938429
2	e0905_905_325_20	2_no_washout	0.00491687031160386
2	e0905_905_325_21	2_no_washout	0.00464810061002772
2	e0905_905_325_22	2_no_washout	0.00504680748513486
2	e0905_905_325_23	2_no_washout	0.00654881542802534
2	e0905_905_325_24	2_no_washout	0.0050758061096204
2	e0905_905_325_25	2_no_washout	0.0115259559145561
2	e0905_905_325_26	2_no_washout	0.0150110187382989
2	e0905_905_325_27	2_no_washout	0.00559330811882267
2	e0905_905_325_28	2_no_washout	0.00722654277730064
2	e0905_905_325_29	2_no_washout	0.0046917859126276
2	e0905_905_325_3	2_no_washout	0.00452270774631845
2	e0905_905_325_30	2_no_washout	0.00512585775027443
2	e0905_905_325_31	2_no_washout	0.00657545561663232
2	e0905_905_325_4	2_no_washout	0.00399506283400665
2	e0905_905_325_5	2_no_washout	0.00434544334129117
2	e0905_905_325_6	2_no_washout	0.00505305616767812
2	e0905_905_325_8	2_no_washout	0.00495146062777503
2	e0905_905_325_9	2_no_washout	0.00476830532083527
2	e0905_905_348_1	2_no_washout	0.00874849807412774
2	e0905_905_348_10	2_no_washout	0.00496294854884737
2	e0905_905_348_11	2_no_washout	0.00478586766664199
2	e0905_905_348_12	2_no_washout	0.00412812698490003
2	e0905_905_348_13	2_no_washout	0.00466758592629049
2	e0905_905_348_14	2_no_washout	0.00393249233805469
2	e0905_905_348_16	2_no_washout	0.00476573034271558
2	e0905_905_348_2	2_no_washout	0.00456916155791095
2	e0905_905_348_3	2_no_washout	0.00414241813614639
2	e0905_905_348_4	2_no_washout	0.00449490155357826
2	e0905_905_348_8	2_no_washout	0.005321587216388
2	e0905_905_348_9	2_no_washout	0.0211124540892497
2	e0905_905_371_11	2_no_washout	0.0120809454322593
2	e0905_905_371_12	2_no_washout	0.00433290525379936
2	e0905_905_371_14	2_no_washout	0.00995402976150507
2	e0905_905_371_15	2_no_washout	0.011000585469274
2	e0905_905_371_17	2_no_washout	0.00433822677955965
2	e0905_905_371_19	2_no_washout	0.00473284624750263
2	e0905_905_371_2	2_no_washout	0.00491713367588264
2	e0905_905_371_20	2_no_washout	0.00437792012541631
2	e0905_905_371_21	2_no_washout	0.00440784829734777
2	e0905_905_371_22	2_no_washout	0.00402347107137195
2	e0905_905_371_3	2_no_washout	0.0068348446059484
2	e0905_905_371_4	2_no_washout	0.00720229428047839
2	e0905_905_371_5	2_no_washout	0.00417073121620958
2	e0905_905_371_6	2_no_washout	0.00489179328844544
2	e0905_905_371_7	2_no_washout	0.00499285219776582
2	e0905_905_371_8	2_no_washout	0.00480411208958085
2	e0905_905_371_9	2_no_washout	0.00771515486557457
2	e0905_905_394_12	2_no_washout	0.00518985264244594
2	e0905_905_394_15	2_no_washout	0.00471980522664106
2	e0905_905_394_16	2_no_washout	0.00535568595651894
2	e0905_905_394_17	2_no_washout	0.00492473232849492
2	e0905_905_394_18	2_no_washout	0.00410399896122943
2	e0905_905_394_19	2_no_washout	0.00488671096418207
2	e0905_905_394_2	2_no_washout	0.00464700307448666
2	e0905_905_394_20	2_no_washout	0.00482596154118437
2	e0905_905_394_21	2_no_washout	0.00518507984067712
2	e0905_905_394_22	2_no_washout	0.00511625431476327
2	e0905_905_394_23	2_no_washout	0.0044302668262863
2	e0905_905_394_24	2_no_washout	0.00467366103116741
2	e0905_905_394_25	2_no_washout	0.00459976043106049
2	e0905_905_394_3	2_no_washout	0.0161479694722116
2	e0905_905_394_4	2_no_washout	0.0168788390302222
2	e0905_905_394_5	2_no_washout	0.00400908265121852
2	e0905_905_394_6	2_no_washout	0.005092081198281
2	e0905_905_394_7	2_no_washout	0.00527969213673867
2	e0905_905_394_9	2_no_washout	0.00532918677710301
2	e0905_905_417_1	2_no_washout	0.00462539461386604
2	e0905_905_417_10	2_no_washout	0.00462334841542782
2	e0905_905_417_11	2_no_washout	0.00430966332838038
2	e0905_905_417_12	2_no_washout	0.00471171194619469
2	e0905_905_417_2	2_no_washout	0.00530562934569974
2	e0905_905_417_4	2_no_washout	0.00424002744957168
2	e0905_905_417_5	2_no_washout	0.00450969594648011
2	e0905_905_417_8	2_no_washout	0.00415220948497734
2	e0905_905_440_10	2_no_washout	0.00511448841903956
2	e0905_905_440_13	2_no_washout	0.00740519906528187
2	e0905_905_440_14	2_no_washout	0.00437928421923966
2	e0905_905_440_15	2_no_washout	0.0044910794518351
2	e0905_905_440_17	2_no_washout	0.0251198325592657
2	e0905_905_440_2	2_no_washout	0.00467901908340149
2	e0905_905_440_3	2_no_washout	0.00480662583622302
2	e0905_905_440_5	2_no_washout	0.00452587405601606
2	e0905_905_440_6	2_no_washout	0.00481528740364971
2	e0905_905_440_7	2_no_washout	0.00578852077589523
2	e0905_905_440_8	2_no_washout	0.00390060664581538
2	e0905_905_440_9	2_no_washout	0.0091924030501352
2	e0905_905_463_1	2_no_washout	0.0164799897253756
2	e0905_905_463_10	2_no_washout	0.00486274524932278
2	e0905_905_463_11	2_no_washout	0.00510093025638712
2	e0905_905_463_12	2_no_washout	0.0194754288169349
2	e0905_905_463_14	2_no_washout	0.00441763201272528
2	e0905_905_463_15	2_no_washout	0.00490622881241606
2	e0905_905_463_16	2_no_washout	0.00427667142917377
2	e0905_905_463_17	2_no_washout	0.00454099053324254
2	e0905_905_463_2	2_no_washout	0.0151170018862113
2	e0905_905_463_3	2_no_washout	0.00522716003051231
2	e0905_905_463_4	2_no_washout	0.00531830520272721
2	e0905_905_463_6	2_no_washout	0.00509294642726526
2	e0905_905_463_8	2_no_washout	0.00481824500031466
2	e0905_905_463_9	2_no_washout	0.00470341513474661
2	e0908_908_353_1	2_no_washout	0.00423091491333567
2	e0908_908_353_12	2_no_washout	0.00427017982640139
2	e0908_908_353_13	2_no_washout	0.00431686171846835
2	e0908_908_353_14	2_no_washout	0.00438853759300555
2	e0908_908_353_15	2_no_washout	0.00473251044467841
2	e0908_908_353_16	2_no_washout	0.00456931641526128
2	e0908_908_353_17	2_no_washout	0.00469220758023676
2	e0908_908_353_18	2_no_washout	0.0044014008233539
2	e0908_908_353_19	2_no_washout	0.00430078900125201
2	e0908_908_353_2	2_no_washout	0.00389223864478394
2	e0908_908_353_20	2_no_washout	0.00482163965378525
2	e0908_908_353_21	2_no_washout	0.00436957269103724
2	e0908_908_353_22	2_no_washout	0.00409237735734982
2	e0908_908_353_23	2_no_washout	0.00396486052372695
2	e0908_908_353_24	2_no_washout	0.00371155546955845
2	e0908_908_353_25	2_no_washout	0.00408787652766315
2	e0908_908_353_3	2_no_washout	0.00483188451574614
2	e0908_908_353_4	2_no_washout	0.00463836984557149
2	e0908_908_353_5	2_no_washout	0.00458908259870905
2	e0908_908_353_6	2_no_washout	0.00471289752902102
2	e0908_908_353_7	2_no_washout	0.00513453347702461
2	e0908_908_353_8	2_no_washout	0.00478711684279435
2	e0908_908_353_9	2_no_washout	0.004169673678548
2	e0908_908_378_10	2_no_washout	0.00495530664168729
2	e0908_908_378_11	2_no_washout	0.00389281824645893
2	e0908_908_378_12	2_no_washout	0.00460444955311374
2	e0908_908_378_13	2_no_washout	0.00388725501989635
2	e0908_908_378_14	2_no_washout	0.00442925615692723
2	e0908_908_378_15	2_no_washout	0.00382225684614293
2	e0908_908_378_16	2_no_washout	0.00508583532337146
2	e0908_908_378_5	2_no_washout	0.00446997295672102
2	e0908_908_378_6	2_no_washout	0.0041258857720275
2	e0908_908_378_8	2_no_washout	0.00472837221884323
2	e0908_908_378_9	2_no_washout	0.00469691973127548
2	e0908_908_403_1	2_no_washout	0.00463686654526558
2	e0908_908_403_10	2_no_washout	0.014586704679845
2	e0908_908_403_12	2_no_washout	0.00473447509571918
2	e0908_908_403_3	2_no_washout	0.00500876392769624
2	e0908_908_403_4	2_no_washout	0.00436195882129418
2	e0908_908_403_5	2_no_washout	0.0047832843888321
2	e0908_908_403_6	2_no_washout	0.0049497068106695704
2	e0908_908_403_7	2_no_washout	0.00456292696689699
2	e0908_908_403_8	2_no_washout	0.00464893376803204
2	e0908_908_403_9	2_no_washout	0.0174125248322728
2	e0908_908_428_3	2_no_washout	0.00400612204280059
2	e0908_908_428_5	2_no_washout	0.00437779966875652
2	e0908_908_428_6	2_no_washout	0.0206116985478811
2	e0908_908_428_7	2_no_washout	0.0236869754427018
2	e0908_908_428_8	2_no_washout	0.00507755357111515
2	e0908_908_428_9	2_no_washout	0.0045224701187618
2	e0908_908_453_1	2_no_washout	0.00442609805831609
2	e0908_908_453_2	2_no_washout	0.00412525572347633
2	e0908_908_453_3	2_no_washout	0.0051322140554316
2	e0908_908_453_4	2_no_washout	0.00491863427205379
2	e0908_908_453_5	2_no_washout	0.00504341806711865
2	e0908_908_453_6	2_no_washout	0.00462725134010615
2	e0908_908_478_1	2_no_washout	0.00432591315798364
2	e0908_908_478_2	2_no_washout	0.00429577015540488
2	e0908_908_478_5	2_no_washout	0.00576960645126011
2	e0908_908_478_6	2_no_washout	0.00509758879619996
2	e0908_908_503_1	2_no_washout	0.0051459583309216
2	e0908_908_503_10	2_no_washout	0.00490847144278889
2	e0908_908_503_11	2_no_washout	0.00407713043828906
2	e0908_908_503_12	2_no_washout	0.0197853172464637
2	e0908_908_503_13	2_no_washout	0.0185115347495665
2	e0908_908_503_14	2_no_washout	0.00441859901253564
2	e0908_908_503_2	2_no_washout	0.00505206064602876
2	e0908_908_503_3	2_no_washout	0.00485741557361679
2	e0908_908_503_4	2_no_washout	0.00450010140034087
2	e0908_908_503_5	2_no_washout	0.00478004165824583
2	e0908_908_503_6	2_no_washout	0.00432131260022016
2	e0908_908_503_7	2_no_washout	0.00478577972979844
2	e0908_908_503_8	2_no_washout	0.00515232891844173
2	e0905_905_808_1	3_late_washout	0.00540195666778141
2	e0905_905_808_2	3_late_washout	0.00492004671776199
2	e0905_905_808_3	3_late_washout	0.004746118783412
2	e0905_905_808_4	3_late_washout	0.00514454396179906
2	e0905_905_808_6	3_late_washout	0.00472211802379938
2	e0905_905_808_7	3_late_washout	0.00514913257188935
2	e0905_905_831_1	3_late_washout	0.0051428809048659
2	e0905_905_831_10	3_late_washout	0.00523956868954045
2	e0905_905_831_11	3_late_washout	0.00474076438910361
2	e0905_905_831_12	3_late_washout	0.00491374970716567
2	e0905_905_831_13	3_late_washout	0.00470485073767277
2	e0905_905_831_14	3_late_washout	0.00503458356240638
2	e0905_905_831_15	3_late_washout	0.00493934463035039
2	e0905_905_831_16	3_late_washout	0.00451430889623182
2	e0905_905_831_17	3_late_washout	0.00522046749651697
2	e0905_905_831_18	3_late_washout	0.00431372563169588
2	e0905_905_831_2	3_late_washout	0.00475100169775925
2	e0905_905_831_3	3_late_washout	0.00497306190574764
2	e0905_905_831_4	3_late_washout	0.00439856335506688
2	e0905_905_831_5	3_late_washout	0.00475361594233223
2	e0905_905_831_6	3_late_washout	0.00485576323280526
2	e0905_905_831_7	3_late_washout	0.00447151091852955
2	e0905_905_831_8	3_late_washout	0.00529396904331077
2	e0905_905_831_9	3_late_washout	0.00459023967665264
2	e0905_905_854_1	3_late_washout	0.0106869156234228
2	e0905_905_854_10	3_late_washout	0.0274237253419534
2	e0905_905_854_11	3_late_washout	0.0043498936197451
2	e0905_905_854_12	3_late_washout	0.0197693241300103
2	e0905_905_854_13	3_late_washout	0.0047466203392414
2	e0905_905_854_14	3_late_washout	0.0185234962687588
2	e0905_905_854_15	3_late_washout	0.00487416987394934
2	e0905_905_854_16	3_late_washout	0.00495613791315612
2	e0905_905_854_2	3_late_washout	0.00463195298082358
2	e0905_905_854_3	3_late_washout	0.00537396469411507
2	e0905_905_854_4	3_late_washout	0.00446558755667481
2	e0905_905_854_5	3_late_washout	0.00457724505914212
2	e0905_905_854_6	3_late_washout	0.00618071809307346
2	e0905_905_854_8	3_late_washout	0.0141792118766656
2	e0905_905_877_1	3_late_washout	0.00427649404089151
2	e0905_905_877_10	3_late_washout	0.00446303658456408
2	e0905_905_877_11	3_late_washout	0.00467535903300547
2	e0905_905_877_12	3_late_washout	0.00499083658727253
2	e0905_905_877_13	3_late_washout	0.00485640995905043
2	e0905_905_877_14	3_late_washout	0.00478625699504371
2	e0905_905_877_15	3_late_washout	0.00504290037048043
2	e0905_905_877_16	3_late_washout	0.00439404691005353
2	e0905_905_877_2	3_late_washout	0.00441280383770261
2	e0905_905_877_3	3_late_washout	0.0046941115097233
2	e0905_905_877_4	3_late_washout	0.00454634215444766
2	e0905_905_877_5	3_late_washout	0.0042497840249211
2	e0905_905_877_8	3_late_washout	0.00502258794310622
2	e0905_905_877_9	3_late_washout	0.00487529982779963
2	e0905_905_900_10	3_late_washout	0.00492679856850947
2	e0905_905_900_11	3_late_washout	0.0205209208959603
2	e0905_905_900_12	3_late_washout	0.00423658662574985
2	e0905_905_900_13	3_late_washout	0.00497288504221564
2	e0905_905_900_14	3_late_washout	0.00479440813706166
2	e0905_905_900_16	3_late_washout	0.00463579242775269
2	e0905_905_900_18	3_late_washout	0.00492912884135713
2	e0905_905_900_19	3_late_washout	0.00497458258008698
2	e0905_905_900_21	3_late_washout	0.00518125713158311
2	e0905_905_900_22	3_late_washout	0.00444349439752792
2	e0905_905_900_23	3_late_washout	0.0045907467937675
2	e0905_905_900_24	3_late_washout	0.00499462531232603
2	e0905_905_900_25	3_late_washout	0.00442896324695853
2	e0905_905_900_4	3_late_washout	0.00491137486098102
2	e0905_905_900_5	3_late_washout	0.00461978573713547
2	e0905_905_900_7	3_late_washout	0.00492837720389142
2	e0905_905_900_8	3_late_washout	0.00425861964693313
2	e0905_905_900_9	3_late_washout	0.0180381615784984
2	e0905_905_923_1	3_late_washout	0.00494171032480851
2	e0905_905_923_10	3_late_washout	0.00516811552288245
2	e0905_905_923_11	3_late_washout	0.00469939570124716
2	e0905_905_923_12	3_late_washout	0.0043613412841056
2	e0905_905_923_13	3_late_washout	0.00440351978941906
2	e0905_905_923_14	3_late_washout	0.00470241209109302
2	e0905_905_923_15	3_late_washout	0.00455631983543616
2	e0905_905_923_16	3_late_washout	0.00448309625437887
2	e0905_905_923_17	3_late_washout	0.00458990264547965
2	e0905_905_923_18	3_late_washout	0.00525067529451481
2	e0905_905_923_19	3_late_washout	0.00486942444057318
2	e0905_905_923_2	3_late_washout	0.00573661382082719
2	e0905_905_923_20	3_late_washout	0.0047766630259431396
2	e0905_905_923_3	3_late_washout	0.00448327376623934
2	e0905_905_923_5	3_late_washout	0.00418448523716441
2	e0905_905_923_7	3_late_washout	0.00498126580996509
2	e0905_905_923_8	3_late_washout	0.00452504411343155
2	e0905_905_923_9	3_late_washout	0.0262483036658926
2	e0905_905_946_1	3_late_washout	0.00460480149024255
2	e0905_905_946_10	3_late_washout	0.00438758889564619
2	e0905_905_946_11	3_late_washout	0.00503312669627576
2	e0905_905_946_13	3_late_washout	0.00471612342366196
2	e0905_905_946_14	3_late_washout	0.00457996508375924
2	e0905_905_946_16	3_late_washout	0.00450718469690276
2	e0905_905_946_17	3_late_washout	0.00500455651415493
2	e0905_905_946_2	3_late_washout	0.00479677788436165
2	e0905_905_946_21	3_late_washout	0.00509148589057734
2	e0905_905_946_22	3_late_washout	0.00413529078774278
2	e0905_905_946_24	3_late_washout	0.0047210938882703
2	e0905_905_946_25	3_late_washout	0.00488238024219815
2	e0905_905_946_26	3_late_washout	0.004762795475704
2	e0905_905_946_3	3_late_washout	0.00516361147141061
2	e0905_905_946_4	3_late_washout	0.00491110579860773
2	e0905_905_946_5	3_late_washout	0.00456829585536372
2	e0905_905_946_6	3_late_washout	0.0133450399069658
2	e0905_905_946_7	3_late_washout	0.0153583315356115
2	e0908_908_1003_10	3_late_washout	0.004315225
2	e0908_908_1003_11	3_late_washout	0.004777769
2	e0908_908_1003_12	3_late_washout	0.003687646
2	e0908_908_1003_13	3_late_washout	0.02810273
2	e0908_908_1003_17	3_late_washout	0.004772258
2	e0908_908_1003_2	3_late_washout	0.004477358
2	e0908_908_1003_4	3_late_washout	0.00448933
2	e0908_908_1003_5	3_late_washout	0.004916651
2	e0908_908_1003_6	3_late_washout	0.004654036
2	e0908_908_1003_7	3_late_washout	0.004449622
2	e0908_908_1003_8	3_late_washout	0.00421728
2	e0908_908_1003_9	3_late_washout	0.004465669
2	e0908_908_1028_1	3_late_washout	0.005013223
2	e0908_908_1028_10	3_late_washout	0.004290957
2	e0908_908_1028_11	3_late_washout	0.004552789
2	e0908_908_1028_12	3_late_washout	0.004556601
2	e0908_908_1028_13	3_late_washout	0.004568492
2	e0908_908_1028_14	3_late_washout	0.004677382
2	e0908_908_1028_16	3_late_washout	0.004576874
2	e0908_908_1028_2	3_late_washout	0.004413517
2	e0908_908_1028_3	3_late_washout	0.004749265
2	e0908_908_1028_4	3_late_washout	0.004579445
2	e0908_908_1028_5	3_late_washout	0.004456002
2	e0908_908_1028_6	3_late_washout	0.00458807
2	e0908_908_1028_7	3_late_washout	0.004574621
2	e0908_908_1028_8	3_late_washout	0.004644249
2	e0908_908_1028_9	3_late_washout	0.004238799
2	e0908_908_878_1	3_late_washout	0.004335981
2	e0908_908_878_6	3_late_washout	0.008191283
2	e0908_908_903_10	3_late_washout	0.0050814
2	e0908_908_903_7	3_late_washout	0.004337203
2	e0908_908_903_8	3_late_washout	0.004608251
2	e0908_908_903_9	3_late_washout	0.00431001
2	e0908_908_928_1	3_late_washout	0.004263492
2	e0908_908_928_10	3_late_washout	0.003855357
2	e0908_908_928_11	3_late_washout	0.004847931
2	e0908_908_928_13	3_late_washout	0.00516228
2	e0908_908_928_14	3_late_washout	0.005060448
2	e0908_908_928_15	3_late_washout	0.004145477
2	e0908_908_928_2	3_late_washout	0.004979239
2	e0908_908_928_3	3_late_washout	0.004654953
2	e0908_908_928_4	3_late_washout	0.01714714
2	e0908_908_928_5	3_late_washout	0.01465906
2	e0908_908_928_6	3_late_washout	0.01865976
2	e0908_908_928_7	3_late_washout	0.01534209
2	e0908_908_928_8	3_late_washout	0.004268198
2	e0908_908_953_1	3_late_washout	0.004088854
2	e0908_908_953_11	3_late_washout	0.004686342
2	e0908_908_953_12	3_late_washout	0.004462
2	e0908_908_953_14	3_late_washout	0.004840911
2	e0908_908_953_15	3_late_washout	0.004445335
2	e0908_908_953_18	3_late_washout	0.004362047
2	e0908_908_953_19	3_late_washout	0.005219644
2	e0908_908_953_2	3_late_washout	0.004460635
2	e0908_908_953_20	3_late_washout	0.005017728
2	e0908_908_953_3	3_late_washout	0.00448583
2	e0908_908_953_4	3_late_washout	0.004620069
2	e0908_908_953_5	3_late_washout	0.004513797
2	e0908_908_953_6	3_late_washout	0.004147158
2	e0908_908_953_7	3_late_washout	0.004540451
2	e0908_908_953_8	3_late_washout	0.00454337
2	e0908_908_953_9	3_late_washout	0.004632092
2	e0908_908_978_1	3_late_washout	0.01552722
2	e0908_908_978_10	3_late_washout	0.0246281
2	e0908_908_978_11	3_late_washout	0.01987568
2	e0908_908_978_12	3_late_washout	0.005153107
2	e0908_908_978_13	3_late_washout	0.005163622
2	e0908_908_978_14	3_late_washout	0.004462451
2	e0908_908_978_15	3_late_washout	0.02552692
2	e0908_908_978_16	3_late_washout	0.004138779
2	e0908_908_978_17	3_late_washout	0.003948713
2	e0908_908_978_18	3_late_washout	0.003758719
2	e0908_908_978_2	3_late_washout	0.004185608
2	e0908_908_978_23	3_late_washout	0.003924698
2	e0908_908_978_3	3_late_washout	0.01720588
2	e0908_908_978_4	3_late_washout	0.004677077
2	e0908_908_978_5	3_late_washout	0.004601296
2	e0908_908_978_6	3_late_washout	0.02442852
2	e0908_908_978_7	3_late_washout	0.005299633
2	e0908_908_978_8	3_late_washout	0.004399242
2	e0908_908_978_9	3_late_washout	0.004367926
3	e0905_905_165_1	1_no_treatment	0.019759074411901
3	e0905_905_165_10	1_no_treatment	0.020567981637912
3	e0905_905_165_11	1_no_treatment	0.0179095320858848
3	e0905_905_165_12	1_no_treatment	0.0253539140769933
3	e0905_905_165_14	1_no_treatment	0.0226174885639657
3	e0905_905_165_15	1_no_treatment	0.0275579487170051
3	e0905_905_165_16	1_no_treatment	0.0251053176303597
3	e0905_905_165_17	1_no_treatment	0.0150830781726474
3	e0905_905_165_19	1_no_treatment	0.0298020972788329
3	e0905_905_165_2	1_no_treatment	0.0210874423689351
3	e0905_905_165_20	1_no_treatment	0.0452766509489408
3	e0905_905_165_21	1_no_treatment	0.0214930749385334
3	e0905_905_165_22	1_no_treatment	0.0155963045544074
3	e0905_905_165_23	1_no_treatment	0.0252794676961734
3	e0905_905_165_24	1_no_treatment	0.0156023202596031
3	e0905_905_165_26	1_no_treatment	0.020327373680352
3	e0905_905_165_27	1_no_treatment	0.0216420141568854
3	e0905_905_165_3	1_no_treatment	0.0208408230230109
3	e0905_905_165_6	1_no_treatment	0.023864293523583
3	e0905_905_165_7	1_no_treatment	0.0319284003146838
3	e0905_905_165_8	1_no_treatment	0.032054211682994
3	e0905_905_165_9	1_no_treatment	0.031780998419283
3	e0905_905_188_1	1_no_treatment	0.0175257097830708
3	e0905_905_188_12	1_no_treatment	0.040983295117369
3	e0905_905_188_13	1_no_treatment	0.0241816666368142
3	e0905_905_188_15	1_no_treatment	0.0365008635025077
3	e0905_905_188_18	1_no_treatment	0.0189271714254504
3	e0905_905_188_4	1_no_treatment	0.0157383957653465
3	e0905_905_188_6	1_no_treatment	0.0258585492933789
3	e0905_905_188_7	1_no_treatment	0.0159307529621047
3	e0905_905_211_1	1_no_treatment	0.0149182811050183
3	e0905_905_211_10	1_no_treatment	0.0220628432121351
3	e0905_905_211_11	1_no_treatment	0.0191020595782871
3	e0905_905_211_12	1_no_treatment	0.0190031125346627
3	e0905_905_211_13	1_no_treatment	0.0276617181482961
3	e0905_905_211_14	1_no_treatment	0.0172332559329775
3	e0905_905_211_15	1_no_treatment	0.0190049464923004
3	e0905_905_211_16	1_no_treatment	0.0188522695928116
3	e0905_905_211_18	1_no_treatment	0.0272109005896086
3	e0905_905_211_19	1_no_treatment	0.0446433321434236
3	e0905_905_211_20	1_no_treatment	0.0269263711035827
3	e0905_905_211_21	1_no_treatment	0.0248870044330919
3	e0905_905_211_23	1_no_treatment	0.0328026451697402
3	e0905_905_211_26	1_no_treatment	0.0223496440603021
3	e0905_905_211_27	1_no_treatment	0.0171536712749146
3	e0905_905_211_28	1_no_treatment	0.0176973958809707
3	e0905_905_211_29	1_no_treatment	0.0232926591389574
3	e0905_905_211_3	1_no_treatment	0.0367350529790927
3	e0905_905_211_30	1_no_treatment	0.0454341129859318
3	e0905_905_211_31	1_no_treatment	0.0336505150671007
3	e0905_905_211_33	1_no_treatment	0.0268031083356691
3	e0905_905_211_34	1_no_treatment	0.0360141317600135
3	e0905_905_211_36	1_no_treatment	0.0192997348794713
3	e0905_905_211_37	1_no_treatment	0.0253433850467308
3	e0905_905_211_38	1_no_treatment	0.0198257086514864
3	e0905_905_211_39	1_no_treatment	0.023526132167837
3	e0905_905_211_4	1_no_treatment	0.0292939020970022
3	e0905_905_211_41	1_no_treatment	0.0183843061849963
3	e0905_905_211_5	1_no_treatment	0.0188239850374039
3	e0905_905_211_6	1_no_treatment	0.0275258083496374
3	e0905_905_211_7	1_no_treatment	0.0322646747876606
3	e0905_905_211_9	1_no_treatment	0.0282487821287775
3	e0905_905_234_1	1_no_treatment	0.0179184531506201
3	e0905_905_234_10	1_no_treatment	0.0153484248621074
3	e0905_905_234_11	1_no_treatment	0.0214717640327354
3	e0905_905_234_12	1_no_treatment	0.0227619182084213
3	e0905_905_234_13	1_no_treatment	0.0302954125445412
3	e0905_905_234_14	1_no_treatment	0.0190332533899807
3	e0905_905_234_16	1_no_treatment	0.0206609207228652
3	e0905_905_234_17	1_no_treatment	0.0344503242912126
3	e0905_905_234_18	1_no_treatment	0.0232234790118059
3	e0905_905_234_19	1_no_treatment	0.0237618259651017
3	e0905_905_234_2	1_no_treatment	0.0191741736671646
3	e0905_905_234_20	1_no_treatment	0.0235916170939382
3	e0905_905_234_21	1_no_treatment	0.0233062017474721
3	e0905_905_234_22	1_no_treatment	0.0196099666305595
3	e0905_905_234_24	1_no_treatment	0.0172270561034819
3	e0905_905_234_25	1_no_treatment	0.0189780291190076
3	e0905_905_234_26	1_no_treatment	0.021249167125976
3	e0905_905_234_28	1_no_treatment	0.0277532436359101
3	e0905_905_234_3	1_no_treatment	0.0277771516627139
3	e0905_905_234_31	1_no_treatment	0.0218242980218738
3	e0905_905_234_4	1_no_treatment	0.0201752003272248
3	e0905_905_234_7	1_no_treatment	0.0263799897237194
3	e0905_905_234_8	1_no_treatment	0.0176130763823757
3	e0905_905_234_9	1_no_treatment	0.0134263878979949
3	e0905_905_257_10	1_no_treatment	0.0131899129494348
3	e0905_905_257_11	1_no_treatment	0.0212759428376609
3	e0905_905_257_12	1_no_treatment	0.0242675179200455
3	e0905_905_257_13	1_no_treatment	0.0180462855289864
3	e0905_905_257_14	1_no_treatment	0.0252640654212355
3	e0905_905_257_15	1_no_treatment	0.0355660597513141
3	e0905_905_257_16	1_no_treatment	0.0253314354798239
3	e0905_905_257_17	1_no_treatment	0.0244106473723295
3	e0905_905_257_18	1_no_treatment	0.0258050144341189
3	e0905_905_257_19	1_no_treatment	0.024503023276741
3	e0905_905_257_2	1_no_treatment	0.0274466634578049
3	e0905_905_257_20	1_no_treatment	0.0197612963999764
3	e0905_905_257_21	1_no_treatment	0.0212640296225747
3	e0905_905_257_22	1_no_treatment	0.0328383880909281
3	e0905_905_257_23	1_no_treatment	0.0221894023369357
3	e0905_905_257_24	1_no_treatment	0.0148718917029534
3	e0905_905_257_25	1_no_treatment	0.0274021288960911
3	e0905_905_257_27	1_no_treatment	0.0318418797597285
3	e0905_905_257_28	1_no_treatment	0.0210907347282167
3	e0905_905_257_3	1_no_treatment	0.0169801574244918
3	e0905_905_257_30	1_no_treatment	0.0239697045610753
3	e0905_905_257_34	1_no_treatment	0.0281130470670327
3	e0905_905_257_4	1_no_treatment	0.025622175606719
3	e0905_905_257_5	1_no_treatment	0.0211523598435959
3	e0905_905_257_6	1_no_treatment	0.0213762356837548
3	e0905_905_257_8	1_no_treatment	0.0258693484777148
3	e0905_905_257_9	1_no_treatment	0.0196818696401992
3	e0905_905_280_1	1_no_treatment	0.0179955361989143
3	e0905_905_280_10	1_no_treatment	0.0250082029606172
3	e0905_905_280_11	1_no_treatment	0.0274795484015906
3	e0905_905_280_12	1_no_treatment	0.0184849275449992
3	e0905_905_280_13	1_no_treatment	0.0216264555522826
3	e0905_905_280_14	1_no_treatment	0.0313324827890822
3	e0905_905_280_15	1_no_treatment	0.0236296323551173
3	e0905_905_280_16	1_no_treatment	0.026259646195191
3	e0905_905_280_17	1_no_treatment	0.0249917743445318
3	e0905_905_280_18	1_no_treatment	0.0272317755548283
3	e0905_905_280_19	1_no_treatment	0.0234401013601186
3	e0905_905_280_20	1_no_treatment	0.0207571252290776
3	e0905_905_280_3	1_no_treatment	0.0388182311027877
3	e0905_905_280_5	1_no_treatment	0.0341684080121656
3	e0905_905_280_6	1_no_treatment	0.0215496374242014
3	e0905_905_280_7	1_no_treatment	0.0189464504739539
3	e0905_905_280_8	1_no_treatment	0.0231535577109862
3	e0905_905_280_9	1_no_treatment	0.0249932272292387
3	e0905_905_303_10	1_no_treatment	0.0206818431681907
3	e0905_905_303_11	1_no_treatment	0.0158001290491637
3	e0905_905_303_12	1_no_treatment	0.0184728941346758
3	e0905_905_303_3	1_no_treatment	0.0309208752035779
3	e0905_905_303_5	1_no_treatment	0.0199876003975649
3	e0905_905_303_8	1_no_treatment	0.0205996900805756
3	e0905_905_303_9	1_no_treatment	0.0250822368770001
3	e0908_908_179_10	1_no_treatment	0.0206167658298337
3	e0908_908_179_11	1_no_treatment	0.0229876044773368
3	e0908_908_179_12	1_no_treatment	0.0176204755504334
3	e0908_908_179_13	1_no_treatment	0.0238646433346965
3	e0908_908_179_14	1_no_treatment	0.0261030236604388
3	e0908_908_179_15	1_no_treatment	0.0137500926717455
3	e0908_908_179_16	1_no_treatment	0.0249898821987044
3	e0908_908_179_9	1_no_treatment	0.0162219108568114
3	e0908_908_204_1	1_no_treatment	0.0258522837443994
3	e0908_908_204_2	1_no_treatment	0.0264763479390006
3	e0908_908_204_3	1_no_treatment	0.0187786334806058
3	e0908_908_204_4	1_no_treatment	0.0193629840353025
3	e0908_908_204_5	1_no_treatment	0.030319717793372
3	e0908_908_204_6	1_no_treatment	0.0245342661514426
3	e0908_908_204_7	1_no_treatment	0.0248608951499434
3	e0908_908_204_8	1_no_treatment	0.0238372739133826
3	e0908_908_229_12	1_no_treatment	0.020079464786487
3	e0908_908_229_13	1_no_treatment	0.0258804467048486
3	e0908_908_229_15	1_no_treatment	0.0225457559056998
3	e0908_908_229_16	1_no_treatment	0.0218310146172178
3	e0908_908_229_17	1_no_treatment	0.0187917361807837
3	e0908_908_229_2	1_no_treatment	0.015384312489855
3	e0908_908_229_4	1_no_treatment	0.0299800211055526
3	e0908_908_229_5	1_no_treatment	0.0301437737082761
3	e0908_908_229_6	1_no_treatment	0.0294381402538746
3	e0908_908_229_7	1_no_treatment	0.0320825107877354
3	e0908_908_229_8	1_no_treatment	0.0189673831472738
3	e0908_908_229_9	1_no_treatment	0.019307300334672
3	e0908_908_254_1	1_no_treatment	0.00946372518794834
3	e0908_908_254_2	1_no_treatment	0.00964502588668802
3	e0908_908_254_3	1_no_treatment	0.0169249982933927
3	e0908_908_254_4	1_no_treatment	0.0292145268826088
3	e0908_908_254_5	1_no_treatment	0.0164665037639982
3	e0908_908_254_6	1_no_treatment	0.0322140957938253
3	e0908_908_254_7	1_no_treatment	0.0327369886644637
3	e0908_908_254_8	1_no_treatment	0.0202515654598831
3	e0908_908_279_10	1_no_treatment	0.0273092601986808
3	e0908_908_279_12	1_no_treatment	0.0163449183113616
3	e0908_908_279_13	1_no_treatment	0.0150877576606594
3	e0908_908_279_14	1_no_treatment	0.0192764948271803
3	e0908_908_279_15	1_no_treatment	0.0200417194007202
3	e0908_908_279_16	1_no_treatment	0.0217499912498976
3	e0908_908_279_17	1_no_treatment	0.0206714169547849
3	e0908_908_279_3	1_no_treatment	0.0217512994416607
3	e0908_908_279_4	1_no_treatment	0.0204167568521051
3	e0908_908_279_5	1_no_treatment	0.0162659677717747
3	e0908_908_279_6	1_no_treatment	0.0255969443831925
3	e0908_908_279_7	1_no_treatment	0.0179183109803265
3	e0908_908_279_8	1_no_treatment	0.0132714585139198
3	e0908_908_279_9	1_no_treatment	0.0170108303365834
3	e0908_908_304_1	1_no_treatment	0.0209875456807906
3	e0908_908_304_10	1_no_treatment	0.0292977391157581
3	e0908_908_304_2	1_no_treatment	0.0279775804272518
3	e0908_908_304_3	1_no_treatment	0.0214610080532264
3	e0908_908_304_4	1_no_treatment	0.0226237703050717
3	e0908_908_304_5	1_no_treatment	0.0234388549937489
3	e0908_908_304_7	1_no_treatment	0.0245155346545332
3	e0908_908_304_9	1_no_treatment	0.0322825271711603
3	e0908_908_329_10	1_no_treatment	0.0157755667271982
3	e0908_908_329_11	1_no_treatment	0.0151882123803965
3	e0908_908_329_2	1_no_treatment	0.0312379165104643
3	e0908_908_329_3	1_no_treatment	0.0305962630813711
3	e0908_908_329_5	1_no_treatment	0.0282948702830538
3	e0908_908_329_6	1_no_treatment	0.0385385550754693
3	e0908_908_329_7	1_no_treatment	0.0259174790210623
3	e0908_908_329_8	1_no_treatment	0.0349387690646149
3	e0908_908_329_9	1_no_treatment	0.0275193709295413
3	e0905_905_326_1	2_no_washout	0.00465232922224918
3	e0905_905_326_10	2_no_washout	0.00476336777292416
3	e0905_905_326_11	2_no_washout	0.00470689071130961
3	e0905_905_326_12	2_no_washout	0.00558839018484236
3	e0905_905_326_13	2_no_washout	0.0150614654360791
3	e0905_905_326_14	2_no_washout	0.0211062445249557
3	e0905_905_326_15	2_no_washout	0.00476596251931778
3	e0905_905_326_16	2_no_washout	0.0084184787531812
3	e0905_905_326_17	2_no_washout	0.02091702596353
3	e0905_905_326_18	2_no_washout	0.00469616012993481
3	e0905_905_326_19	2_no_washout	0.00455698379664682
3	e0905_905_326_20	2_no_washout	0.00452424313664041
3	e0905_905_326_21	2_no_washout	0.00526029186679792
3	e0905_905_326_22	2_no_washout	0.00626232055472251
3	e0905_905_326_23	2_no_washout	0.00479819680070686
3	e0905_905_326_24	2_no_washout	0.00468628826468628
3	e0905_905_326_25	2_no_washout	0.00523477691328455
3	e0905_905_326_26	2_no_washout	0.00446496066580453
3	e0905_905_326_27	2_no_washout	0.00462028349452468
3	e0905_905_326_28	2_no_washout	0.00504137656696577
3	e0905_905_326_29	2_no_washout	0.00560626566673098
3	e0905_905_326_3	2_no_washout	0.00458496138604305
3	e0905_905_326_30	2_no_washout	0.00588529946128219
3	e0905_905_326_31	2_no_washout	0.00825270080940556
3	e0905_905_326_33	2_no_washout	0.00442721245311683
3	e0905_905_326_34	2_no_washout	0.00443942828154355
3	e0905_905_326_35	2_no_washout	0.00478749174333964
3	e0905_905_326_4	2_no_washout	0.00456418572959865
3	e0905_905_326_5	2_no_washout	0.00456408566449297
3	e0905_905_326_6	2_no_washout	0.00448106529419215
3	e0905_905_326_7	2_no_washout	0.00415258899890709
3	e0905_905_326_9	2_no_washout	0.00503400748632293
3	e0905_905_349_1	2_no_washout	0.00504133292760901
3	e0905_905_349_11	2_no_washout	0.00428651110581689
3	e0905_905_349_12	2_no_washout	0.0222075353412538
3	e0905_905_349_13	2_no_washout	0.00489330147158494
3	e0905_905_349_14	2_no_washout	0.0200186747336938
3	e0905_905_349_15	2_no_washout	0.00465233627827361
3	e0905_905_349_16	2_no_washout	0.00509420167111284
3	e0905_905_349_17	2_no_washout	0.00425054907839021
3	e0905_905_349_18	2_no_washout	0.00453625066132466
3	e0905_905_349_2	2_no_washout	0.00458728961085575
3	e0905_905_349_20	2_no_washout	0.00470105640695427
3	e0905_905_349_3	2_no_washout	0.00437500957454095
3	e0905_905_349_5	2_no_washout	0.00450832330112746
3	e0905_905_349_6	2_no_washout	0.00475161431385829
3	e0905_905_349_8	2_no_washout	0.0262515543810675
3	e0905_905_349_9	2_no_washout	0.0276353779342438
3	e0905_905_372_10	2_no_washout	0.00507205270433148
3	e0905_905_372_12	2_no_washout	0.00700423945298262
3	e0905_905_372_13	2_no_washout	0.0046756484492056
3	e0905_905_372_15	2_no_washout	0.00778160183993592
3	e0905_905_372_16	2_no_washout	0.00830532740803246
3	e0905_905_372_19	2_no_washout	0.00415163585730114
3	e0905_905_372_2	2_no_washout	0.0049157882773096
3	e0905_905_372_21	2_no_washout	0.00431281222568851
3	e0905_905_372_22	2_no_washout	0.00489900572923417
3	e0905_905_372_23	2_no_washout	0.00471452866885974
3	e0905_905_372_24	2_no_washout	0.00432676027926058
3	e0905_905_372_3	2_no_washout	0.005295587748681
3	e0905_905_372_4	2_no_washout	0.00540667376000431
3	e0905_905_372_5	2_no_washout	0.00423067464945364
3	e0905_905_372_6	2_no_washout	0.00462883712805495
3	e0905_905_372_7	2_no_washout	0.00520003034835291
3	e0905_905_372_8	2_no_washout	0.00521582560154049
3	e0905_905_372_9	2_no_washout	0.00448059345380362
3	e0905_905_395_10	2_no_washout	0.00510488142130282
3	e0905_905_395_12	2_no_washout	0.00483218583986496
3	e0905_905_395_14	2_no_washout	0.00469146995224937
3	e0905_905_395_15	2_no_washout	0.00521778013608222
3	e0905_905_395_18	2_no_washout	0.00495823017290697
3	e0905_905_395_19	2_no_washout	0.00557330697275224
3	e0905_905_395_2	2_no_washout	0.00455910917305477
3	e0905_905_395_20	2_no_washout	0.0051292656809399
3	e0905_905_395_21	2_no_washout	0.00435873147230981
3	e0905_905_395_22	2_no_washout	0.00514043471737811
3	e0905_905_395_23	2_no_washout	0.00485521461130293
3	e0905_905_395_24	2_no_washout	0.00479311486251924
3	e0905_905_395_25	2_no_washout	0.00485716243970439
3	e0905_905_395_26	2_no_washout	0.00496282653291724
3	e0905_905_395_27	2_no_washout	0.00457369837783154
3	e0905_905_395_28	2_no_washout	0.00469572043734498
3	e0905_905_395_29	2_no_washout	0.00476120691701844
3	e0905_905_395_3	2_no_washout	0.0137588509634939
3	e0905_905_395_4	2_no_washout	0.0139374585413666
3	e0905_905_395_5	2_no_washout	0.00580319101945352
3	e0905_905_395_6	2_no_washout	0.0053358096202169
3	e0905_905_395_7	2_no_washout	0.00549079404849979
3	e0905_905_395_8	2_no_washout	0.00461573457176382
3	e0905_905_418_1	2_no_washout	0.00467730566041851
3	e0905_905_418_10	2_no_washout	0.0047945291070418
3	e0905_905_418_11	2_no_washout	0.00495861582668306
3	e0905_905_418_12	2_no_washout	0.00481339575719417
3	e0905_905_418_2	2_no_washout	0.00489112892771043
3	e0905_905_418_4	2_no_washout	0.00422303675916813
3	e0905_905_418_5	2_no_washout	0.00443166210127108
3	e0905_905_418_8	2_no_washout	0.00445843296403897
3	e0905_905_441_10	2_no_washout	0.00494085748042948
3	e0905_905_441_13	2_no_washout	0.00507804423921715
3	e0905_905_441_14	2_no_washout	0.0047981058340125
3	e0905_905_441_15	2_no_washout	0.00435050061768437
3	e0905_905_441_17	2_no_washout	0.0261610527921315
3	e0905_905_441_2	2_no_washout	0.00487136735605793
3	e0905_905_441_3	2_no_washout	0.00471939468894051
3	e0905_905_441_5	2_no_washout	0.00453746528219262
3	e0905_905_441_6	2_no_washout	0.00473046818798215
3	e0905_905_441_7	2_no_washout	0.00546675599578032
3	e0905_905_441_8	2_no_washout	0.00504276117426773
3	e0905_905_441_9	2_no_washout	0.00454442802396846
3	e0905_905_464_1	2_no_washout	0.016535999129355
3	e0905_905_464_10	2_no_washout	0.00511693519259824
3	e0905_905_464_11	2_no_washout	0.00463861933928948
3	e0905_905_464_12	2_no_washout	0.0048748253708513
3	e0905_905_464_13	2_no_washout	0.00506546762493882
3	e0905_905_464_14	2_no_washout	0.005002944926107
3	e0905_905_464_15	2_no_washout	0.0159022360604014
3	e0905_905_464_17	2_no_washout	0.00460310018959968
3	e0905_905_464_18	2_no_washout	0.00461374961245295
3	e0905_905_464_2	2_no_washout	0.0168864329262705
3	e0905_905_464_20	2_no_washout	0.00502534020335336
3	e0905_905_464_3	2_no_washout	0.00543636948284034
3	e0905_905_464_4	2_no_washout	0.00464080433790594
3	e0905_905_464_6	2_no_washout	0.00519025764713702
3	e0905_905_464_7	2_no_washout	0.00540544846683487
3	e0905_905_464_9	2_no_washout	0.00529268781479939
3	e0908_908_354_1	2_no_washout	0.00443845569152008
3	e0908_908_354_10	2_no_washout	0.00561036579916309
3	e0908_908_354_11	2_no_washout	0.00411474203934783
3	e0908_908_354_13	2_no_washout	0.00513382507711625
3	e0908_908_354_14	2_no_washout	0.00412118723200318
3	e0908_908_354_16	2_no_washout	0.0044614844829327
3	e0908_908_354_17	2_no_washout	0.00420489500904487
3	e0908_908_354_18	2_no_washout	0.00415377912902609
3	e0908_908_354_19	2_no_washout	0.00452612897880505
3	e0908_908_354_2	2_no_washout	0.00437081914724655
3	e0908_908_354_20	2_no_washout	0.00382003666262997
3	e0908_908_354_21	2_no_washout	0.00407693537572109
3	e0908_908_354_22	2_no_washout	0.00464220219312751
3	e0908_908_354_23	2_no_washout	0.00422373317982346
3	e0908_908_354_24	2_no_washout	0.00381451069970919
3	e0908_908_354_25	2_no_washout	0.00426719853896542
[truncated: 16,254 more rows]
