# Supplementary material for: Ki-67 shapes the nucleolus by anchoring chromatin via its amphiphilic properties
Source: EMBO J. 2026 Mar 24;45(9):3156–91. doi: 10.1038/s44318-026-00747-7 (PMC13144362; doi:10.1038/s44318-026-00747-7)
Supplement: Supplementary file 10 — Source data Fig. 6 [file 44318_2026_747_MOESM10_ESM.zip]

Archive with 106 entries (99 files):
- Figure 6/
- __MACOSX/._Figure 6
- Figure 6/.DS_Store
- __MACOSX/Figure 6/._.DS_Store
- Figure 6/C/
- __MACOSX/Figure 6/._C
- Figure 6/D/
- __MACOSX/Figure 6/._D
- Figure 6/E/
- __MACOSX/Figure 6/._E
- Figure 6/B/
- __MACOSX/Figure 6/._B
- Figure 6/C/.DS_Store
- __MACOSX/Figure 6/C/._.DS_Store
- Figure 6/C/Nucleolar median circularity and EGFP-Ki67 total intensity in the nucleus.csv
- __MACOSX/Figure 6/C/._Nucleolar median circularity and EGFP-Ki67 total intensity in the nucleus.csv
- Figure 6/D/.DS_Store
- __MACOSX/Figure 6/D/._.DS_Store
- Figure 6/D/DNA mean intensity in nucleolar interior over nucleoplasm and EGFP-Ki67 total intensity in the nucleus.csv
- __MACOSX/Figure 6/D/._DNA mean intensity in nucleolar interior over nucleoplasm and EGFP-Ki67 total intensity in the nucleus.csv
- Figure 6/E/DNA mean intensity in nucleolar rim over nucleoplasm and EGFP-Ki67 total intensity in the nucleus.csv
- __MACOSX/Figure 6/E/._DNA mean intensity in nucleolar rim over nucleoplasm and EGFP-Ki67 total intensity in the nucleus.csv
- Figure 6/B/.DS_Store
- __MACOSX/Figure 6/B/._.DS_Store
- Figure 6/B/raw_images/
- __MACOSX/Figure 6/B/._raw_images
- Figure 6/B/RGB/
- __MACOSX/Figure 6/B/._RGB
- Figure 6/B/README.txt
- __MACOSX/Figure 6/B/._README.txt
- Figure 6/B/raw_images/e-1098_c-349_p-483_DE_3_W0006_02.tif
- __MACOSX/Figure 6/B/raw_images/._e-1098_c-349_p-483_DE_3_W0006_02.tif
- Figure 6/B/raw_images/.DS_Store
- __MACOSX/Figure 6/B/raw_images/._.DS_Store
- Figure 6/B/raw_images/e-1098-exp06_c-349_p-665_DE_3_W0005_P0001_T0001.tif
- __MACOSX/Figure 6/B/raw_images/._e-1098-exp06_c-349_p-665_DE_3_W0005_P0001_T0001.tif
- Figure 6/B/raw_images/e-1098_c-349_p-343_DE_3_W0007_03.tif
- __MACOSX/Figure 6/B/raw_images/._e-1098_c-349_p-343_DE_3_W0007_03.tif
- Figure 6/B/raw_images/e-1098_c-349_p-819_DE_3_W0004_02.tif
- __MACOSX/Figure 6/B/raw_images/._e-1098_c-349_p-819_DE_3_W0004_02.tif
- Figure 6/B/raw_images/e-1098_c-349_p-818_DE_3_W0006_P0001_T0001.tif
- __MACOSX/Figure 6/B/raw_images/._e-1098_c-349_p-818_DE_3_W0006_P0001_T0001.tif
- Figure 6/B/raw_images/e-1098_c-349_onlypei_DE_3_W0002_P0001_T0001.tif
- __MACOSX/Figure 6/B/raw_images/._e-1098_c-349_onlypei_DE_3_W0002_P0001_T0001.tif
- Figure 6/B/raw_images/e-1098_c-349_p-428_DE_3_W0003_01.tif
- __MACOSX/Figure 6/B/raw_images/._e-1098_c-349_p-428_DE_3_W0003_01.tif
- Figure 6/B/raw_images/e-1098_c-349_p-607_DE_3_W0005_03.tif
- __MACOSX/Figure 6/B/raw_images/._e-1098_c-349_p-607_DE_3_W0005_03.tif
- Figure 6/B/raw_images/e-1098_c-349_p-757_DE_3_W0003_03.tif
- __MACOSX/Figure 6/B/raw_images/._e-1098_c-349_p-757_DE_3_W0003_03.tif
- Figure 6/B/RGB/e-1098_c-349_p-819_DE_3_W0004_0201.tif
- __MACOSX/Figure 6/B/RGB/._e-1098_c-349_p-819_DE_3_W0004_0201.tif
- Figure 6/B/RGB/.DS_Store
- __MACOSX/Figure 6/B/RGB/._.DS_Store
- Figure 6/B/RGB/e-1098_c-349_p-607_DE_3_W0005_0301.tif
- __MACOSX/Figure 6/B/RGB/._e-1098_c-349_p-607_DE_3_W0005_0301.tif
- Figure 6/B/RGB/e-1098_c-349_p-343_DE_3_W0007_0301.tif
- __MACOSX/Figure 6/B/RGB/._e-1098_c-349_p-343_DE_3_W0007_0301.tif
- Figure 6/B/RGB/e-1098_c-349_p-343_DE_3_W0007_0303.tif
- __MACOSX/Figure 6/B/RGB/._e-1098_c-349_p-343_DE_3_W0007_0303.tif
- Figure 6/B/RGB/e-1098_c-349_p-819_DE_3_W0004_0202.tif
- __MACOSX/Figure 6/B/RGB/._e-1098_c-349_p-819_DE_3_W0004_0202.tif
- Figure 6/B/RGB/e-1098_c-349_p-607_DE_3_W0005_0303.tif
- __MACOSX/Figure 6/B/RGB/._e-1098_c-349_p-607_DE_3_W0005_0303.tif
- Figure 6/B/RGB/e-1098_c-349_p-607_DE_3_W0005_0302.tif
- __MACOSX/Figure 6/B/RGB/._e-1098_c-349_p-607_DE_3_W0005_0302.tif
- Figure 6/B/RGB/e-1098_c-349_p-819_DE_3_W0004_0203.tif
- __MACOSX/Figure 6/B/RGB/._e-1098_c-349_p-819_DE_3_W0004_0203.tif
- Figure 6/B/RGB/e-1098_c-349_p-343_DE_3_W0007_0302.tif
- __MACOSX/Figure 6/B/RGB/._e-1098_c-349_p-343_DE_3_W0007_0302.tif
- Figure 6/B/RGB/e-1098_c-349_p-483_DE_3_W0006_0202.tif
- __MACOSX/Figure 6/B/RGB/._e-1098_c-349_p-483_DE_3_W0006_0202.tif
- Figure 6/B/RGB/e-1098_c-349_p-818_DE_3_W0006_P0001_T000101.tif
- __MACOSX/Figure 6/B/RGB/._e-1098_c-349_p-818_DE_3_W0006_P0001_T000101.tif
- Figure 6/B/RGB/e-1098_c-349_p-483_DE_3_W0006_0203.tif
- __MACOSX/Figure 6/B/RGB/._e-1098_c-349_p-483_DE_3_W0006_0203.tif
- Figure 6/B/RGB/e-1098_c-349_p-483_DE_3_W0006_0201.tif
- __MACOSX/Figure 6/B/RGB/._e-1098_c-349_p-483_DE_3_W0006_0201.tif
- Figure 6/B/RGB/e-1098_c-349_p-818_DE_3_W0006_P0001_T000102.tif
- __MACOSX/Figure 6/B/RGB/._e-1098_c-349_p-818_DE_3_W0006_P0001_T000102.tif
- Figure 6/B/RGB/e-1098_c-349_p-818_DE_3_W0006_P0001_T000103.tif
- __MACOSX/Figure 6/B/RGB/._e-1098_c-349_p-818_DE_3_W0006_P0001_T000103.tif
- Figure 6/B/RGB/e-1098_c-349_onlypei_DE_3_W0002_P0001_T000102.tif
- __MACOSX/Figure 6/B/RGB/._e-1098_c-349_onlypei_DE_3_W0002_P0001_T000102.tif
- Figure 6/B/RGB/e-1098_c-349_onlypei_DE_3_W0002_P0001_T000103.tif
- __MACOSX/Figure 6/B/RGB/._e-1098_c-349_onlypei_DE_3_W0002_P0001_T000103.tif
- Figure 6/B/RGB/e-1098_c-349_onlypei_DE_3_W0002_P0001_T000101.tif
- __MACOSX/Figure 6/B/RGB/._e-1098_c-349_onlypei_DE_3_W0002_P0001_T000101.tif
- Figure 6/B/RGB/e-1098_c-349_p-428_DE_3_W0003_0103.tif
- __MACOSX/Figure 6/B/RGB/._e-1098_c-349_p-428_DE_3_W0003_0103.tif
- Figure 6/B/RGB/e-1098_c-349_p-428_DE_3_W0003_0102.tif
- __MACOSX/Figure 6/B/RGB/._e-1098_c-349_p-428_DE_3_W0003_0102.tif
- Figure 6/B/RGB/e-1098_c-349_p-428_DE_3_W0003_0101.tif
- __MACOSX/Figure 6/B/RGB/._e-1098_c-349_p-428_DE_3_W0003_0101.tif
- Figure 6/B/RGB/e-1098_c-349_p-757_DE_3_W0003_0302.tif
- __MACOSX/Figure 6/B/RGB/._e-1098_c-349_p-757_DE_3_W0003_0302.tif
- Figure 6/B/RGB/e-1098_c-349_p-757_DE_3_W0003_0303.tif
- __MACOSX/Figure 6/B/RGB/._e-1098_c-349_p-757_DE_3_W0003_0303.tif
- Figure 6/B/RGB/e-1098_c-349_p-757_DE_3_W0003_0301.tif
- __MACOSX/Figure 6/B/RGB/._e-1098_c-349_p-757_DE_3_W0003_0301.tif
- Figure 6/B/RGB/e-1098-exp06_c-349_p-665_DE_3_W0005_P0001_T000101.tif
- __MACOSX/Figure 6/B/RGB/._e-1098-exp06_c-349_p-665_DE_3_W0005_P0001_T000101.tif
- Figure 6/B/RGB/e-1098-exp06_c-349_p-665_DE_3_W0005_P0001_T000103.tif
- __MACOSX/Figure 6/B/RGB/._e-1098-exp06_c-349_p-665_DE_3_W0005_P0001_T000103.tif
- Figure 6/B/RGB/e-1098-exp06_c-349_p-665_DE_3_W0005_P0001_T000102.tif
- __MACOSX/Figure 6/B/RGB/._e-1098-exp06_c-349_p-665_DE_3_W0005_P0001_T000102.tif
