# Supplementary material for: Ki-67 shapes the nucleolus by anchoring chromatin via its amphiphilic properties
Source: EMBO J. 2026 Mar 24;45(9):3156–91. doi: 10.1038/s44318-026-00747-7 (PMC13144362; doi:10.1038/s44318-026-00747-7)
Supplement: Supplementary file 10 — Source data Fig. 6 [file 44318_2026_747_MOESM10_ESM.zip › Figure 6/C/Nucleolar median circularity and EGFP-Ki67 total intensity in the nucleus.csv]

cell_line_treatment	EGFP_Ki67_total_intensity_in_nucleus	nucleolar_median_circularity	Ki67_expression_range
c349_CP-LR	511.3176644	0.879799246	wt_range
c349_CP-LR	477.478448	0.822724624	wt_range
c349_CP-LR	495.4039387	0.754804104	wt_range
c349_CP-LR	502.5058996	0.765627581	wt_range
c349_CP-LR	776.7647285	0.814857722	wt_range
c349_CP-LR	660.6117851	0.831949393	wt_range
c349_CP-LR	679.6941383	0.853496399	wt_range
c349_CP-LR	899.3647311	0.831664039	wt_range
c349_CP-LR	665.2706085	0.85832597	wt_range
c349_CP-LR	658.0980595	0.837305191	wt_range
c349_CP-LR	486.5882507	0.855222617	wt_range
c349_CP-LR	270.4353041	0.829894744	wt_range
c349_CP-LR	517.7921742	0.866770279	wt_range
c349_CP-LR	529.6666825	0.832428376	wt_range
c349_CP-LR	580.3647237	0.855204016	wt_range
c349_CP-LR	377.5529545	0.79601575	wt_range
c349_CP-LR	258.1411858	0.878166898	wt_range
c349_CP-LR	226.8705966	0.828047366	wt_range
c349_CP-LR	559.3686455	0.845233891	wt_range
c349_CP-LR	484.0157019	0.792588798	wt_range
c349_CP-LR	614.1451166	0.557535774	wt_range
c349_CP-LR	611.2706074	0.808604032	wt_range
c349_CP-LR	782.2902206	0.830404177	wt_range
c349_CP-LR	241.9294208	0.793911301	wt_range
c349_CP-LR	204.0784395	0.794546324	wt_range
c349_CP-LR	507.0470751	0.868848616	wt_range
c349_CP-LR	511.8549176	0.828277258	wt_range
c349_CP-LR	451.7411914	0.84821079	wt_range
c349_CP-LR	935.1019904	0.83020745	wt_range
c349_CP-LR	574.3686456	0.741350864	wt_range
c349_CP-LR	304.77256	0.854722531	wt_range
c349_CP-LR	368.2000126	0.830231463	wt_range
c349_CP-LR	231.6156949	0.667881854	wt_range
c349_CP-LR	236.2666755	0.825191551	wt_range
c349_CP-LR	876.3059086	0.836193013	wt_range
c349_CP-LR	252.215696	0.874291496	wt_range
c349_CP-LR	436.0666805	0.88529545	wt_range
c349_CP-LR	855.3608114	0.869206023	wt_range
c349_CP-LR	548.4039389	0.834222028	wt_range
c349_CP-LR	808.5059076	0.846932001	wt_range
c349_CP-LR	300.4549114	0.843545972	wt_range
c349_CP-LR	209.4509882	0.847497251	wt_range
c349_CP-LR	854.5686523	0.869507233	wt_range
c349_CP-LR	759.019629	0.860150358	wt_range
c349_CP-LR	275.568637	0.877926888	wt_range
c349_CP-LR	197.0627522	0.886716512	wt_range
c349_CP-LR	363.4353059	0.836509869	wt_range
c349_CP-LR	843.4039435	0.841218797	wt_range
c349_CP-LR	710.9608063	0.774738485	wt_range
c349_CP-LR	399.2000128	0.814202872	wt_range
c349_CP-LR	404.4431504	0.88694044	wt_range
c349_CP-LR	673.8078625	0.616838176	wt_range
c349_CP-LR	656.0470792	0.641013931	wt_range
c349_CP-LR	790.8274726	0.869978018	wt_range
c349_CP-LR	208.3921643	0.845344073	wt_range
c349_CP-LR	203.3176545	0.819213644	wt_range
c349_CP-LR	787.0627675	0.877282808	wt_range
c349_CP-LR	347.8196193	0.834502253	wt_range
c349_CP-LR	387.6941302	0.86627872	wt_range
c349_CP-LR	650.1921756	0.904258344	wt_range
c349_CP-LR	775.1647291	0.880528083	wt_range
c349_CP-LR	518.5647219	0.828850769	wt_range
c349_CP-LR	900.8039446	0.8524421	wt_range
c349_CP-LR	897.3725729	0.8410955	wt_range
c349_CP-LR	887.8706121	0.852916969	wt_range
c349_CP-LR	486.1882507	0.882478112	wt_range
c349_CP-LR	251.3294203	0.882027414	wt_range
c349_CP-LR	254.2941264	0.875193743	wt_range
c349_CP-LR	736.941199	0.866291131	wt_range
c349_CP-LR	686.9490411	0.760505487	wt_range
c349_CP-LR	302.2745208	0.844963312	wt_range
c349_CP-LR	516.8392323	0.891264241	wt_range
c349_CP-LR	301.1686379	0.841802097	wt_range
c349_CP-LR	958.4666906	0.877357279	wt_range
c349_CP-LR	830.678453	0.56350653	wt_range
c349_CP-LR	272.9490289	0.830060789	wt_range
c349_CP-LR	249.7451066	0.854745604	wt_range
c349_CP-LR	533.5608014	0.830006236	wt_range
c349_CP-LR	544.1255074	0.880043407	wt_range
c349_CP-LR	627.7686472	0.836130104	wt_range
c349_CP-LR	262.8509895	0.885410384	wt_range
c349_CP-LR	208.5490269	0.881836407	wt_range
c349_CP-LR	496.4941341	0.847109394	wt_range
c349_CP-LR	569.6745278	0.858023156	wt_range
c349_CP-LR	278.4353037	0.659454125	wt_range
c349_CP-LR	453.8392309	0.89695408	wt_range
c349_CP-LR	264.0196173	0.832964917	wt_range
c349_CP-Repeats-LR	322.4980507	0.861900159	wt_range
c349_CP-Repeats-LR	810.2745333	0.585027144	wt_range
c349_CP-Repeats-LR	277.0353037	0.863607923	wt_range
c349_CP-Repeats-LR	790.61571	0.702316912	wt_range
c349_CP-Repeats-LR	641.5411961	0.787728577	wt_range
c349_CP-Repeats-LR	707.3490402	0.826301491	wt_range
c349_CP-Repeats-LR	891.1098314	0.669689741	wt_range
c349_CP-Repeats-LR	390.7176601	0.839994555	wt_range
c349_CP-Repeats-LR	647.6353143	0.880606236	wt_range
c349_CP-Repeats-LR	609.7215874	0.847185953	wt_range
c349_CP-Repeats-LR	337.1411882	0.861592176	wt_range
c349_CP-Repeats-LR	320.0392272	0.877319221	wt_range
c349_CP-Repeats-LR	642.8039425	0.808608444	wt_range
c349_CP-Repeats-LR	733.1333561	0.782124744	wt_range
c349_CP-Repeats-LR	533.2196241	0.854371206	wt_range
c349_CP-Repeats-LR	598.9333517	0.832448165	wt_range
c349_CP-Repeats-LR	255.1843237	0.772417007	wt_range
c349_CP-Repeats-LR	227.5607936	0.741375806	wt_range
c349_CP-Repeats-LR	341.8706002	0.727026479	wt_range
c349_CP-Repeats-LR	332.1294234	0.857211074	wt_range
c349_CP-Repeats-LR	293.8509905	0.558065254	wt_range
c349_CP-Repeats-LR	349.835307	0.844250203	wt_range
c349_CP-Repeats-LR	968.2000293	0.544776241	wt_range
c349_CP-Repeats-LR	898.8941451	0.693070049	wt_range
c349_CP-Repeats-LR	886.6039469	0.81638016	wt_range
c349_CP-Repeats-LR	807.7764929	0.761936222	wt_range
c349_CP-Repeats-LR	375.0980503	0.775306737	wt_range
c349_CP-Repeats-LR	664.7098222	0.617204238	wt_range
c349_CP-Repeats-LR	199.5764781	0.849127018	wt_range
c349_CP-Repeats-LR	424.435307	0.754113257	wt_range
c349_CP-Repeats-LR	462.7843294	0.783988142	wt_range
c349_CP-Repeats-LR	524.2196255	0.775572844	wt_range
c349_CP-Repeats-LR	381.6706005	0.734937103	wt_range
c349_CP-Repeats-LR	475.1058971	0.612010994	wt_range
c349_CP-Repeats-LR	368.3921695	0.764175472	wt_range
c349_CP-Repeats-LR	359.4666791	0.542779102	wt_range
c349_CP-Repeats-LR	276.3411863	0.902734771	wt_range
c349_CP-Repeats-LR	745.8706091	0.698085968	wt_range
c349_CP-Repeats-LR	267.5568725	0.88952148	wt_range
c349_CP-Repeats-LR	249.2902058	0.88456126	wt_range
c349_CP-Repeats-LR	482.6157029	0.694777249	wt_range
c349_CP-Repeats-LR	449.0392311	0.827923939	wt_range
c349_CP-Repeats-LR	283.3098144	0.846472677	wt_range
c349_CP-Repeats-LR	647.1411966	0.898099598	wt_range
c349_CP-Repeats-LR	234.4862832	0.7786952	wt_range
c349_CP-Repeats-LR	450.7058965	0.805975011	wt_range
c349_CP-Repeats-LR	497.4627605	0.66032101	wt_range
c349_CP-Repeats-LR	285.8274608	0.754488102	wt_range
c349_CP-Repeats-LR	258.1058916	0.84529051	wt_range
c349_CP-Repeats-LR	675.9529609	0.852588613	wt_range
c349_CP-Repeats-LR	760.6784546	0.849685333	wt_range
c349_CP-Repeats-LR	748.5215915	0.864477636	wt_range
c349_CP-Repeats-LR	281.0549114	0.663488101	wt_range
c349_CP-Repeats-LR	811.0745342	0.890991198	wt_range
c349_CP-Repeats-LR	937.8000266	0.775610274	wt_range
c349_CP-Repeats-LR	653.388255	0.899906188	wt_range
c349_CP-Repeats-LR	332.4000114	0.884821309	wt_range
c349_CP-Repeats-LR	838.2862987	0.534354762	wt_range
c349_CP-Repeats-LR	286.4000103	0.859183987	wt_range
c349_CP-Repeats-LR	686.0745302	0.895345098	wt_range
c349_CP-Repeats-LR	667.2274716	0.773139701	wt_range
c349_CP-Repeats-LR	534.8784477	0.840967428	wt_range
c349_CP-Repeats-LR	273.1098132	0.620365812	wt_range
c349_CP-Repeats-LR	971.9412049	0.447898277	wt_range
c349_CP-Repeats-LR	785.2941404	0.529838999	wt_range
c349_CP-Repeats-LR	410.1294257	0.850194816	wt_range
c349_CP-Repeats-LR	946.0588504	0.839003424	wt_range
c349_CP-Repeats-LR	756.2353179	0.812968233	wt_range
c349_CP-Repeats-LR	456.8313867	0.809013693	wt_range
c349_CP-Repeats-LR	800.5412004	0.775865434	wt_range
c349_CP-Repeats-LR	409.5647189	0.860000838	wt_range
c349_CP-Repeats-LR	850.5294375	0.885200896	wt_range
c349_CP-Repeats-LR	901.4078678	0.897071535	wt_range
c349_CP-Repeats-LR	810.1882602	0.771791803	wt_range
c349_CP-Repeats-LR	715.254924	0.76461744	wt_range
c349_CP-Repeats-LR	842.5176721	0.809219511	wt_range
c349_CP-Repeats-LR	816.6313971	0.813716123	wt_range
c349_CP-Repeats-LR	752.0784551	0.893737385	wt_range
c349_CP-Repeats-LR	677.7176683	0.856711104	wt_range
c349_CP-Repeats-LR	859.5451237	0.823057073	wt_range
c349_CP-Repeats-LR	628.5686465	0.830952788	wt_range
c349_CP-Repeats-LR	391.1921701	0.917366918	wt_range
c349_CP-Repeats-LR	745.9568864	0.7848576	wt_range
c349_CP-Repeats-LR	598.074527	0.804917293	wt_range
c349_CP-Repeats-LR	623.431392	0.74403474	wt_range
c349_CP-Repeats-LR	579.3059002	0.866122075	wt_range
c349_del-CP	243.8784409	0.854021763	wt_range
c349_del-CP	201.3529489	0.74353642	wt_range
c349_del-CP	649.8000197	0.868325305	wt_range
c349_del-CP	256.8549117	0.857497291	wt_range
c349_del-CP	403.1607966	0.78057245	wt_range
c349_del-CP	516.4157021	0.846773351	wt_range
c349_del-CP	313.8274619	0.908794484	wt_range
c349_del-CP	529.7255071	0.889298447	wt_range
c349_del-CP	494.86276	0.882767776	wt_range
c349_del-CP	328.949031	0.904165281	wt_range
c349_del-CP	553.1764888	0.772069678	wt_range
c349_del-CP	649.2706072	0.74910595	wt_range
c349_del-CP	370.6745214	0.880285826	wt_range
c349_del-CP	390.0509941	0.82192279	wt_range
c349_del-CP	294.3451089	0.685753697	wt_range
c349_del-CP	569.2941364	0.87568403	wt_range
c349_del-CP	770.9921805	0.880366478	wt_range
c349_del-CP	506.0353099	0.853444801	wt_range
c349_del-CP	451.8313869	0.886883901	wt_range
c349_del-CP	359.2588349	0.87896946	wt_range
c349_del-CP	589.0588415	0.843904301	wt_range
c349_del-CP	414.4588367	0.859511487	wt_range
c349_del-CP	231.6862836	0.860296707	wt_range
c349_del-CP	492.149035	0.791956504	wt_range
c349_del-CP	330.6117766	0.583226057	wt_range
c349_del-CP	306.6235403	0.88488831	wt_range
c349_del-CP	479.3451136	0.881217058	wt_range
c349_del-CP	515.2666837	0.88910129	wt_range
c349_del-CP	896.5137506	0.769154367	wt_range
c349_del-CP	488.6313882	0.862346958	wt_range
c349_del-CP	518.627467	0.823211168	wt_range
c349_del-CP	760.0353158	0.849016813	wt_range
c349_del-CP	248.643146	0.726326538	wt_range
c349_del-CP	271.5804019	0.882175372	wt_range
c349_del-CP	956.7529693	0.830191139	wt_range
c349_del-CP	907.4823798	0.873178952	wt_range
c349_del-CP	305.6353053	0.828357419	wt_range
c349_del-CP	482.5098187	0.602189187	wt_range
c349_del-CP	632.5098226	0.684551712	wt_range
c349_del-CP	665.7568824	0.874185843	wt_range
c349_del-CP	555.1333498	0.86636944	wt_range
c349_del-CP	299.541187	0.88535249	wt_range
c349_del-CP	337.678443	0.891147829	wt_range
c349_del-CP	389.3921695	0.786819386	wt_range
c349_del-CP	707.5372756	0.813056761	wt_range
c349_del-CP	410.4353072	0.879929346	wt_range
c349_del-CP	426.4588373	0.842890234	wt_range
c349_del-CP	441.7058977	0.802754842	wt_range
c349_del-CP	407.2509947	0.866738975	wt_range
c349_del-CP	463.8313868	0.825079493	wt_range
c349_del-CP	308.2784432	0.877926888	wt_range
c349_del-CP	306.8039328	0.877949647	wt_range
c349_del-CP	216.5960863	0.85680269	wt_range
c349_del-CP	239.9098127	0.788785108	wt_range
c349_del-CP	409.8078576	0.877202722	wt_range
c349_del-CP	302.4627559	0.777939115	wt_range
c349_del-CP	305.8313843	0.88751014	wt_range
c349_del-CP	302.2627563	0.905456609	wt_range
c349_del-CP	565.6157042	0.7890453	wt_range
c349_del-CP	404.5215812	0.802126846	wt_range
c349_del-CP	548.4941339	0.890764148	wt_range
c349_del-CP	411.1372692	0.792717889	wt_range
c349_del-CP	298.1921676	0.865256515	wt_range
c349_del-CP	314.6313835	0.892709163	wt_range
c349_del-CP	499.5215848	0.865362748	wt_range
c349_del-CP	460.1333477	0.891250147	wt_range
c349_del-CP	322.1098149	0.884713858	wt_range
c349_del-CP	441.8353076	0.577922955	wt_range
c349_del-CP	559.0509979	0.834059833	wt_range
c349_del-CP	585.5725671	0.851738485	wt_range
c349_del-CP	884.2078694	0.863411864	wt_range
c349_del-CP	472.9255045	0.852521515	wt_range
c349_del-CP	433.78825	0.878307948	wt_range
c349_del-CP	411.5725622	0.821594661	wt_range
c349_del-CP	580.2353126	0.853844595	wt_range
c349_del-CP	305.7529517	0.859514825	wt_range
c349_del-CP	423.7764843	0.683337474	wt_range
c349_del-CP	195.8000071	0.830208913	wt_range
c349_del-CP	225.6235375	0.862589705	wt_range
c349_del-CP	512.647074	0.876702505	wt_range
c349_del-CP	452.9882505	0.899110446	wt_range
c349_del-CP	818.7255142	0.86171234	wt_range
c349_del-CP	564.7608011	0.829401269	wt_range
c349_del-CP	463.5607998	0.880531232	wt_range
c349_del-CP	293.5255005	0.887457086	wt_range
c349_del-CP	486.8666821	0.823740178	wt_range
c349_del-CP	722.851002	0.704221322	wt_range
c349_del-CP	523.7490368	0.892210907	wt_range
c349_del-CP	355.0627584	0.840267584	wt_range
c349_del-CP	420.8627585	0.904078794	wt_range
c349_del-CP	441.3019749	0.911226106	wt_range
c349_del-CP	279.0627556	0.815807596	wt_range
c349_del-CP	542.3411932	0.402378081	wt_range
c349_del-CP	917.7215947	0.3103924	wt_range
c349_del-CP	546.6745269	0.717283098	wt_range
c349_del-CP	850.1294359	0.895413894	wt_range
c349_del-CP	299.8392265	0.893236664	wt_range
c349_del-CP	234.6588318	0.892042759	wt_range
c349_del-CP	238.3607927	0.871541656	wt_range
c349_del-CP	363.1764826	0.815150919	wt_range
c349_del-CP	308.0235397	0.649154226	wt_range
c349_del-CP	385.9372673	0.868600794	wt_range
c349_del-CP	475.4196239	0.891471223	wt_range
c349_del-CP	299.9882469	0.85292902	wt_range
c349_del-CP	208.6509884	0.859463057	wt_range
c349_del-CP	213.5451063	0.839685956	wt_range
c349_del-CP	497.9568785	0.794409576	wt_range
c349_del-CP	238.2549109	0.775883469	wt_range
c349_del-CP	725.2510024	0.802217696	wt_range
c349_del-CP	677.6196285	0.810210653	wt_range
c349_del-CP	475.776487	0.856169666	wt_range
c349_del-CP	697.2078636	0.848713846	wt_range
c349_del-CP	349.898051	0.814989485	wt_range
c349_del-CP	645.8392353	0.847827742	wt_range
c349_del-CP	379.8823669	0.87687802	wt_range
c349_del-CP	731.1529628	0.854616469	wt_range
c349_del-CP	379.5372663	0.898293396	wt_range
c349_del-CP	345.3255028	0.876359964	wt_range
c349_del-CP	429.4000136	0.863515223	wt_range
c349_del-CP	253.7882447	0.88405583	wt_range
c349_del-CP	434.6941325	0.77513629	wt_range
c349_del-CP	360.3411886	0.727344101	wt_range
c349_del-CP	577.7058999	0.896402346	wt_range
c349_del-CP	437.2078583	0.883434621	wt_range
c349_del-CP	348.6902079	0.759963354	wt_range
c349_del-CP	413.3490335	0.855399528	wt_range
c349_del-CP	513.188252	0.878937728	wt_range
c349_del-CP	647.4784503	0.733877694	wt_range
c349_del-CP	377.4627574	0.816853485	wt_range
c349_del-CP	667.2745304	0.893801998	wt_range
c349_del-CP	483.9568787	0.716756469	wt_range
c349_del-CP	435.2549158	0.847277019	wt_range
c349_del-CP	353.5960903	0.8893731	wt_range
c349_del-CP	301.235304	0.803912324	wt_range
c349_del-CP	414.7137389	0.83993921	wt_range
c349_del-CP	346.8470705	0.837219077	wt_range
c349_del-CP	390.905896	0.886757024	wt_range
c349_del-CP	453.1294256	0.72226997	wt_range
c349_del-CP	504.0470753	0.892580529	wt_range
c349_del-LR	956.1804182	0.881064686	wt_range
c349_del-LR	940.5843414	0.878498786	wt_range
c349_del-LR	267.2117739	0.894219251	wt_range
c349_del-LR	338.5725596	0.851919456	wt_range
c349_del-LR	927.2431633	0.833067914	wt_range
c349_del-LR	655.7372765	0.768368061	wt_range
c349_del-LR	549.3647237	0.809489847	wt_range
c349_del-LR	355.7294242	0.776911318	wt_range
c349_del-LR	330.0235412	0.884400626	wt_range
c349_del-LR	972.6235566	0.702553445	wt_range
c349_del-LR	199.0235367	0.877326152	wt_range
c349_del-LR	432.8078577	0.830618364	wt_range
c349_del-LR	252.0823617	0.85262899	wt_range
c349_del-LR	683.0784513	0.897746432	wt_range
c349_del-LR	688.8431593	0.866348117	wt_range
c349_del-LR	373.2549141	0.897583684	wt_range
c349_del-LR	362.2745214	0.862531514	wt_range
c349_del-LR	294.2078526	0.878381636	wt_range
c349_del-LR	207.9333407	0.853763695	wt_range
c349_del-LR	393.2666792	0.751902771	wt_range
c349_del-LR	478.0862901	0.825773096	wt_range
c349_del-LR	571.8823711	0.902573181	wt_range
c349_del-LR	272.6313823	0.815747963	wt_range
c349_del-LR	226.5764783	0.738654273	wt_range
c349_del-LR	414.74119	0.824059963	wt_range
c349_del-LR	334.6941288	0.886183294	wt_range
c349_del-LR	329.5411874	0.878650123	wt_range
c349_del-LR	484.3451117	0.757544988	wt_range
c349_del-LR	806.0470809	0.834981023	wt_range
c349_del-LR	949.6157115	0.879680383	wt_range
c349_del-LR	827.4117856	0.786544077	wt_range
c349_del-LR	456.2980533	0.908417634	wt_range
c349_del-LR	574.345114	0.856676244	wt_range
c349_del-LR	773.0078641	0.521068265	wt_range
c349_del-LR	745.505901	0.861127348	wt_range
c349_del-LR	921.1255203	0.874028989	wt_range
c349_del-LR	624.1608039	0.838861761	wt_range
c349_del-LR	621.4117831	0.841246155	wt_range
c349_del-LR	600.2353109	0.832506263	wt_range
c349_del-LR	589.3921727	0.862209745	wt_range
c349_del-LR	619.0627608	0.876201899	wt_range
c349_del-LR	826.5137524	0.88683719	wt_range
c349_del-LR	312.1804023	0.785793184	wt_range
c349_del-LR	396.8431497	0.809505178	wt_range
c349_del-LR	506.1764871	0.842360553	wt_range
c349_del-LR	555.600016	0.882273995	wt_range
c349_del-LR	672.078452	0.774016355	wt_range
c349_del-LR	427.0470704	0.853472332	wt_range
c349_del-LR	377.4705987	0.849870048	wt_range
c349_del-LR	403.1137381	0.859185359	wt_range
c349_del-LR	666.0000213	0.853423445	wt_range
c349_del-LR	984.9451299	0.810367302	wt_range
c349_del-LR	472.7019755	0.488022225	wt_range
c349_del-LR	900.2627655	0.892838995	wt_range
c349_del-LR	471.4823686	0.872056883	wt_range
c349_del-LR	371.619619	0.855100588	wt_range
c349_del-LR	817.6549266	0.657768484	wt_range
c349_del-LR	199.505889	0.833769964	wt_range
c349_del-LR	737.0235531	0.903235067	wt_range
c349_del-LR	811.98434	0.851879206	wt_range
c349_del-LR	868.9961048	0.522096958	wt_range
c349_del-LR	836.9333597	0.869423434	wt_range
c349_del-LR	730.592181	0.882671143	wt_range
c349_del-LR	326.5490298	0.905904499	wt_range
c349_del-LR	346.9568739	0.841064441	wt_range
c349_del-LR	940.4941422	0.873545386	wt_range
c349_del-LR	818.6627714	0.902347861	wt_range
c349_del-LR	719.8157086	0.906110552	wt_range
c349_del-LR	577.2431538	0.888229314	wt_range
c349_del-LR	360.1490306	0.866650142	wt_range
c349_del-LR	403.9215794	0.881775256	wt_range
c349_del-LR	308.8313824	0.885608562	wt_range
c349_del-LR	249.4078507	0.870593734	wt_range
c349_del-LR	560.61178	0.841986014	wt_range
c349_del-LR	369.2588356	0.840581014	wt_range
c349_del-LR	517.1176634	0.874068649	wt_range
c349_del-LR	513.4353104	0.869607328	wt_range
c349_del-LR	668.5843341	0.882452109	wt_range
c349_del-LR	626.1019805	0.867725706	wt_range
c349_del-LR	371.3058936	0.863194651	wt_range
c349_del-LR	426.1882478	0.808608035	wt_range
c349_del-LR	416.4666797	0.880687267	wt_range
c349_del-LR	368.1019729	0.832773364	wt_range
c349_del-LR	958.8902253	0.873834051	wt_range
c349_del-LR	882.5215913	0.708466052	wt_range
c349_del-LR	923.8980677	0.895339341	wt_range
c349_del-LR	834.3098243	0.72590209	wt_range
c349_del-LR	251.513734	0.895842048	wt_range
c349_del-Nterm	814.6117888	0.894395853	wt_range
c349_del-Nterm	396.2078562	0.874232973	wt_range
c349_del-Nterm	270.0431465	0.911111017	wt_range
c349_del-Nterm	287.8862846	0.81473359	wt_range
c349_del-Nterm	568.75688	0.742705774	wt_range
c349_del-Nterm	771.2000228	0.852950934	wt_range
c349_del-Nterm	770.2157099	0.833066168	wt_range
c349_del-Nterm	236.4353027	0.888090562	wt_range
c349_del-Nterm	688.6862956	0.890776292	wt_range
c349_del-Nterm	686.9529619	0.843141675	wt_range
c349_del-Nterm	369.7255023	0.720356765	wt_range
c349_del-Nterm	360.9215808	0.76835838	wt_range
c349_del-Nterm	825.6902202	0.901570529	wt_range
c349_del-Nterm	549.5098201	0.792681299	wt_range
c349_del-Nterm	904.3804187	0.870482886	wt_range
c349_del-Nterm	589.5804098	0.914768716	wt_range
c349_del-Nterm	361.7019724	0.590919229	wt_range
c349_del-Nterm	502.0941323	0.873087861	wt_range
c349_del-Nterm	679.7098247	0.893498318	wt_range
c349_del-Nterm	367.0156986	0.898418275	wt_range
c349_del-Nterm	695.9372761	0.888684779	wt_range
c349_del-Nterm	653.2980586	0.560081792	wt_range
c349_del-Nterm	840.9843391	0.851451463	wt_range
c349_del-Nterm	532.4039384	0.624371985	wt_range
c349_del-Nterm	566.0627619	0.839365272	wt_range
c349_del-Nterm	497.0627599	0.840576886	wt_range
c349_del-Nterm	389.2509933	0.818706113	wt_range
c349_del-Nterm	200.3294197	0.804393042	wt_range
c349_del-Nterm	517.9411935	0.827610585	wt_range
c349_del-Nterm	910.1215944	0.890111465	wt_range
c349_del-Nterm	872.7568879	0.900670324	wt_range
c349_del-Nterm	973.3255174	0.906873828	wt_range
c349_del-Nterm	450.4706024	0.903715363	wt_range
c349_del-Nterm	485.2353103	0.491363681	wt_range
c349_del-Nterm	758.2941397	0.484634187	wt_range
c349_del-Nterm	716.7725707	0.872775415	wt_range
c349_del-Nterm	351.2627572	0.829669262	wt_range
c349_del-Nterm	329.6431488	0.836241846	wt_range
c349_del-Nterm	570.9137431	0.882064675	wt_range
c349_del-Nterm	962.3764987	0.881210125	wt_range
c349_del-Nterm	517.4745256	0.848087388	wt_range
c349_del-Nterm	501.9686429	0.913929999	wt_range
c349_del-Nterm	229.1294197	0.815146745	wt_range
c349_del-Nterm	623.3882544	0.895217553	wt_range
c349_del-Nterm	515.1725646	0.606531474	wt_range
c349_del-Nterm	263.3960884	0.71970558	wt_range
c349_del-Nterm	457.3137405	0.742952424	wt_range
c349_del-Nterm	983.0902245	0.861495167	wt_range
c349_del-Nterm	845.0353182	0.863817751	wt_range
c349_del-Nterm	491.1804073	0.872578897	wt_range
c349_del-Nterm	541.4392325	0.892808381	wt_range
c349_del-Nterm	611.0941362	0.910506789	wt_range
c349_del-Nterm	642.0000203	0.851474328	wt_range
c349_del-Nterm	963.7059102	0.89056147	wt_range
c349_del-Nterm	698.2862963	0.772131369	wt_range
c349_del-Nterm	530.3176648	0.749671564	wt_range
c349_del-Nterm	401.6313874	0.868066451	wt_range
c349_del-Nterm	782.1882581	0.824731257	wt_range
c349_del-Nterm	837.3764947	0.628976015	wt_range
c349_del-Nterm	256.8784418	0.881596194	wt_range
c349_del-Nterm	677.5372756	0.856243758	wt_range
c349_del-Nterm	704.6313939	0.859470751	wt_range
c349_del-Nterm	253.6588334	0.862989656	wt_range
c349_del-Nterm	585.0353117	0.809761899	wt_range
c349_del-Nterm	624.3843327	0.890194676	wt_range
c349_del-Nterm	368.1490328	0.842588052	wt_range
c349_del-Nterm	548.5960952	0.886562374	wt_range
c349_del-Nterm	751.2117876	0.808504964	wt_range
c349_del-Nterm	592.0431553	0.88630052	wt_range
c349_del-Nterm	286.4078538	0.903370006	wt_range
c349_del-Nterm	697.2784524	0.757915609	wt_range
c349_del-Nterm	881.3568888	0.770598134	wt_range
c349_del-Nterm	423.6784452	0.897004605	wt_range
c349_del-Nterm	602.2274696	0.821420008	wt_range
c349_del-Nterm	640.8157051	0.699990463	wt_range
c349_del-Nterm	601.3686463	0.876215567	wt_range
c349_del-Nterm	369.1529538	0.899665842	wt_range
c349_del-Nterm	735.3961004	0.875908486	wt_range
c349_del-Nterm	983.7686563	0.827817272	wt_range
c349_del-Nterm	292.9176568	0.811327736	wt_range
c349_del-Nterm	418.3215828	0.91347144	wt_range
c349_del-Nterm	363.7411883	0.851217699	wt_range
c349_del-Nterm	635.7372739	0.818634708	wt_range
c349_del-Nterm	553.7725663	0.874431318	wt_range
c349_del-Nterm	690.643158	0.871444958	wt_range
c349_del-Nterm	645.3647252	0.890564076	wt_range
c349_del-Nterm	387.0706014	0.79504694	wt_range
c349_del-Nterm	774.6980633	0.876249354	wt_range
c349_del-Nterm	527.141194	0.859959426	wt_range
c349_del-Nterm	901.6941452	0.757997283	wt_range
c349_del-Nterm	897.3176739	0.880973444	wt_range
c349_del-Nterm	566.7529594	0.847193542	wt_range
c349_del-Nterm	894.529438	0.805947542	wt_range
c349_del-Nterm	397.0588374	0.875319446	wt_range
c349_del-Repeats	505.4627624	0.845633813	wt_range
c349_del-Repeats	494.1333496	0.845028542	wt_range
c349_del-Repeats	334.7764818	0.78636189	wt_range
c349_del-Repeats	524.6745268	0.836727692	wt_range
c349_del-Repeats	297.4431477	0.595236172	wt_range
c349_del-Repeats	644.8549225	0.876607973	wt_range
c349_del-Repeats	965.7372825	0.868059208	wt_range
c349_del-Repeats	300.8470695	0.792493179	wt_range
c349_del-Repeats	337.8902079	0.886498601	wt_range
c349_del-Repeats	748.0196321	0.846781813	wt_range
c349_del-Repeats	886.7686566	0.771374885	wt_range
c349_del-Repeats	364.2431499	0.874994769	wt_range
c349_del-Repeats	443.9411906	0.871826819	wt_range
c349_del-Repeats	815.6666932	0.85893228	wt_range
c349_del-Repeats	740.423553	0.887054325	wt_range
c349_del-Repeats	480.2509957	0.874530506	wt_range
c349_del-Repeats	414.7607968	0.873698991	wt_range
c349_del-Repeats	447.5333488	0.204993259	wt_range
c349_del-Repeats	202.7058901	0.868384006	wt_range
c349_del-Repeats	360.4902094	0.876729845	wt_range
c349_del-Repeats	227.1647145	0.93714677	wt_range
c349_del-Repeats	334.7843258	0.889268096	wt_range
c349_del-Repeats	204.6745179	0.844860947	wt_range
c349_del-Repeats	245.4117739	0.854265425	wt_range
c349_del-Repeats	596.8196266	0.9117872	wt_range
c349_del-Repeats	539.7294293	0.873233147	wt_range
c349_del-Repeats	391.1294249	0.860389926	wt_range
c349_del-Repeats	816.7215931	0.843587371	wt_range
c349_del-Repeats	375.9647193	0.477369386	wt_range
c349_del-Repeats	414.0470727	0.794362856	wt_range
c349_del-Repeats	424.2039351	0.882858699	wt_range
c349_del-Repeats	453.0000149	0.903484665	wt_range
c349_del-Repeats	478.3372705	0.891990665	wt_range
c349_del-Repeats	428.7960929	0.866160892	wt_range
c349_del-Repeats	934.6313989	0.902711591	wt_range
c349_del-Repeats	763.521593	0.855743231	wt_range
c349_del-Repeats	587.2117835	0.819725812	wt_range
c349_del-Repeats	505.270604	0.885885915	wt_range
c349_del-Repeats	547.541195	0.692371147	wt_range
c349_del-Repeats	455.4902111	0.867376906	wt_range
c349_del-Repeats	201.992165	0.850674178	wt_range
c349_del-Repeats	343.4862865	0.897279968	wt_range
c349_del-Repeats	243.2039311	0.868695807	wt_range
c349_del-Repeats	379.8823664	0.573505781	wt_range
c349_del-Repeats	352.1255029	0.798895957	wt_range
c349_del-Repeats	315.8588344	0.892781432	wt_range
c349_del-Repeats	227.5215776	0.757487526	wt_range
c349_del-Repeats	385.8117781	0.510724744	wt_range
c349_del-Repeats	268.8745198	0.816358204	wt_range
c349_del-Repeats	226.6745186	0.878075534	wt_range
c349_del-Repeats	275.0588337	0.890045083	wt_range
c349_del-Repeats	655.2745313	0.452216979	wt_range
c349_del-Repeats	809.074532	0.760689166	wt_range
c349_del-Repeats	476.4902117	0.883002481	wt_range
c349_del-Repeats	950.3921834	0.805663758	wt_range
c349_del-Repeats	328.7921676	0.789589051	wt_range
c349_del-Repeats	661.7098254	0.904409765	wt_range
c349_del-Repeats	450.8902105	0.894006452	wt_range
c349_del-Repeats	862.6431623	0.809953243	wt_range
c349_del-Repeats	921.2823786	0.563295864	wt_range
c349_del-Repeats	571.2784468	0.899170983	wt_range
c349_del-Repeats	613.9059025	0.887793755	wt_range
c349_del-Repeats	215.8156938	0.869896802	wt_range
c349_del-Repeats	629.4509984	0.913079745	wt_range
c349_del-Repeats	455.4549167	0.751268558	wt_range
c349_del-Repeats	637.6549192	0.505419507	wt_range
c349_del-Repeats	907.674535	0.791394063	wt_range
c349_del-Repeats	671.6941393	0.79048882	wt_range
c349_del-Repeats	913.1372837	0.594827854	wt_range
c349_del-Repeats	346.6078542	0.849477245	wt_range
c349_del-Repeats	290.2588329	0.888609189	wt_range
c349_del-Repeats	581.0862889	0.77054718	wt_range
c349_del-Repeats	504.7882506	0.795345833	wt_range
c349_del-Repeats	462.8902107	0.872673953	wt_range
c349_del-Repeats	340.9960895	0.898172265	wt_range
c349_del-Repeats	684.2980576	0.785098614	wt_range
c349_del-Repeats	596.6627645	0.511224515	wt_range
c349_del-Repeats	667.9843353	0.872805036	wt_range
c349_del-Repeats	848.1059097	0.863672786	wt_range
c349_del-Repeats	427.0313864	0.895690456	wt_range
c349_del-Repeats	947.7568915	0.576933976	wt_range
c349_del-Repeats	716.7961019	0.890684643	wt_range
c349_del-Repeats	774.5019849	0.845363608	wt_range
c349_del-Repeats	573.5411953	0.873189987	wt_range
c349_del-Repeats	459.2431516	0.800200353	wt_range
c349_del-Repeats	264.4117731	0.868871887	wt_range
c349_del-Repeats	249.7137342	0.904821252	wt_range
c349_del-Repeats	617.6784503	0.822952924	wt_range
c349_del-Repeats	469.8313874	0.806146771	wt_range
c349_del-Repeats	613.8980568	0.698675207	wt_range
c349_del-Repeats	311.458834	0.835141778	wt_range
c349_del-Repeats	683.2117837	0.611779126	wt_range
c349_del-Repeats	853.1411989	0.831407765	wt_range
c349_del-Repeats	763.3725742	0.849521901	wt_range
c349_del-Repeats	564.627468	0.889246205	wt_range
c349_del-Repeats	741.1255123	0.891087681	wt_range
c349_del-Repeats	896.9843387	0.823134428	wt_range
c349_del-Repeats	449.462759	0.876734069	wt_range
c349_del-Repeats	799.3451223	0.830081244	wt_range
c349_del-Repeats	553.949036	0.835081797	wt_range
c349_del-Repeats	561.2313896	0.819835121	wt_range
c349_del-Repeats	574.1804111	0.773630917	wt_range
c349_del-Repeats	835.2706124	0.854884024	wt_range
c349_del-Repeats	632.7098231	0.874964855	wt_range
c349_del-Repeats	325.8274624	0.813974698	wt_range
c349_del-Repeats	273.4196175	0.876596485	wt_range
c349_del-Repeats	468.7804064	0.624151911	wt_range
c349_del-Repeats	862.8353158	0.729952416	wt_range
c349_del-Repeats	943.0078677	0.797443293	wt_range
c349_del-Repeats	287.8470678	0.779157069	wt_range
c349_del-Repeats	862.0784553	0.832980006	wt_range
c349_del-Repeats	520.2156996	0.890415465	wt_range
c349_del-Repeats	463.3960938	0.862097665	wt_range
c349_del-Repeats	482.7882515	0.736746734	wt_range
c349_del-Repeats	674.3804143	0.876126294	wt_range
c349_del-Repeats	791.7882583	0.640022072	wt_range
c349_del-Repeats	946.8902249	0.827050112	wt_range
c349_del-Repeats	378.5255028	0.899320885	wt_range
c349_del-Repeats	427.7529541	0.704123425	wt_range
c349_del-Repeats	671.4000189	0.758107343	wt_range
c349_del-Repeats	624.1529574	0.64056225	wt_range
c349_del-Repeats	539.9372692	0.870063903	wt_range
c349_del-Repeats	711.2000229	0.870667465	wt_range
c349_del-Repeats	684.5804143	0.742304729	wt_range
c349_del-Repeats	697.1725664	0.881377099	wt_range
c349_del-Repeats	313.6784423	0.894273925	wt_range
c349_del-Repeats	369.9607966	0.839400434	wt_range
c349_del-Repeats	676.9921758	0.872937882	wt_range
c349_Repeats-CP-LR	686.5764914	0.860940812	wt_range
c349_Repeats-CP-LR	580.4392333	0.747628668	wt_range
c349_Repeats-CP-LR	283.976481	0.762160142	wt_range
c349_Repeats-CP-LR	787.4196317	0.825874807	wt_range
c349_Repeats-CP-LR	489.9333492	0.688523641	wt_range
c349_Repeats-CP-LR	404.3255035	0.890036877	wt_range
c349_Repeats-CP-LR	308.5451085	0.871979167	wt_range
c349_Repeats-CP-LR	514.0862899	0.890936834	wt_range
c349_Repeats-CP-LR	864.8627707	0.888478596	wt_range
c349_Repeats-CP-LR	963.6039495	0.875765054	wt_range
c349_Repeats-CP-LR	853.5176706	0.840966457	wt_range
c349_Repeats-CP-LR	233.0470676	0.886805609	wt_range
c349_Repeats-CP-LR	655.1098237	0.844601062	wt_range
c349_Repeats-CP-LR	528.6666832	0.845040511	wt_range
c349_Repeats-CP-LR	865.0863007	0.716917147	wt_range
c349_Repeats-CP-LR	658.4078632	0.860898253	wt_range
c349_Repeats-CP-LR	849.7137511	0.85537678	wt_range
c349_Repeats-CP-LR	983.5961045	0.813563064	wt_range
c349_Repeats-CP-LR	243.8666758	0.770661096	wt_range
c349_Repeats-CP-LR	334.5607962	0.866177098	wt_range
c349_Repeats-CP-LR	283.1019711	0.874943468	wt_range
c349_Repeats-CP-LR	669.3098238	0.78210097	wt_range
c349_Repeats-CP-LR	357.7255019	0.777607192	wt_range
c349_Repeats-CP-LR	798.4862976	0.845593972	wt_range
c349_Repeats-CP-LR	688.4353148	0.890304853	wt_range
c349_Repeats-CP-LR	541.8078594	0.913359434	wt_range
c349_Repeats-CP-LR	500.1411924	0.869986444	wt_range
c349_Repeats-CP-LR	540.4784485	0.893604049	wt_range
c349_Repeats-CP-LR	341.003933	0.705119471	wt_range
c349_Repeats-CP-LR	945.7451245	0.851815597	wt_range
c349_Repeats-CP-LR	769.24316	0.890195997	wt_range
c349_Repeats-CP-LR	392.0235429	0.877337958	wt_range
c349_Repeats-CP-LR	782.5568854	0.837142252	wt_range
c349_Repeats-CP-LR	417.3764843	0.848928396	wt_range
c349_Repeats-CP-LR	396.6313858	0.902200916	wt_range
c349_Repeats-CP-LR	930.0000267	0.883213362	wt_range
c349_Repeats-CP-LR	737.8823767	0.72835778	wt_range
c349_Repeats-CP-LR	855.8117902	0.853869761	wt_range
c349_Repeats-CP-LR	612.5411952	0.700993403	wt_range
c349_Repeats-CP-LR	467.2823678	0.595733265	wt_range
c349_Repeats-CP-LR	516.101977	0.443730776	wt_range
c349_Repeats-CP-LR	642.4941365	0.85338734	wt_range
c349_Repeats-CP-LR	526.7568787	0.862471068	wt_range
c349_Repeats-CP-LR	269.3137346	0.899642505	wt_range
c349_Repeats-CP-LR	346.2666786	0.832251846	wt_range
c349_Repeats-CP-LR	321.4353054	0.864952794	wt_range
c349_Repeats-CP-LR	277.0196176	0.873913358	wt_range
c349_Repeats-CP-LR	611.9451175	0.896337266	wt_range
c349_Repeats-CP-LR	602.3725671	0.858593116	wt_range
c349_Repeats-CP-LR	687.6510006	0.724765543	wt_range
c349_Repeats-CP-LR	781.6627675	0.853051822	wt_range
c349_Repeats-CP-LR	961.32944	0.804462732	wt_range
c349_Repeats-CP-LR	632.0823713	0.876318598	wt_range
c349_Repeats-CP-LR	607.1804096	0.607900339	wt_range
c349_Repeats-CP-LR	823.2392394	0.860661639	wt_range
c349_Repeats-CP-LR	729.6117866	0.772854945	wt_range
c349_Repeats-CP-LR	871.1921833	0.664570884	wt_range
c349_Repeats-CP-LR	424.996093	0.857410921	wt_range
c349_Repeats-CP-LR	561.5019782	0.807216018	wt_range
c349_Repeats-CP-LR	423.4862884	0.813168086	wt_range
c349_Repeats-CP-LR	842.4941428	0.867857417	wt_range
c349_Repeats-CP-LR	868.2392414	0.839593056	wt_range
c349_Repeats-CP-LR	825.4941407	0.809824025	wt_range
c349_Repeats-CP-LR	247.486283	0.839833966	wt_range
c349_Repeats-CP-LR	544.4431535	0.859536894	wt_range
c349_Repeats-CP-LR	877.8549284	0.881167057	wt_range
c349_Repeats-CP-LR	742.9176682	0.904665964	wt_range
c349_Repeats-CP-LR	310.4196185	0.760393969	wt_range
c349_Repeats-CP-LR	753.2078667	0.84625553	wt_range
c349_WT	264.7647151	0.824815118	wt_range
c349_WT	256.5960882	0.691097538	wt_range
c349_WT	728.8823739	0.710527474	wt_range
c349_WT	292.4156969	0.858628446	wt_range
c349_WT	218.1647142	0.849320482	wt_range
c349_WT	300.7372656	0.762773824	wt_range
c349_WT	909.1176754	0.808996456	wt_range
c349_WT	778.7921806	0.891074008	wt_range
c349_WT	476.5255058	0.691896916	wt_range
c349_WT	678.3686484	0.815799765	wt_range
c349_WT	516.6274677	0.834381793	wt_range
c349_WT	624.6313921	0.794673502	wt_range
c349_WT	199.5960864	0.778837694	wt_range
c349_WT	234.792166	0.867371332	wt_range
c349_WT	365.2745212	0.812527405	wt_range
c349_WT	232.847068	0.86731193	wt_range
c349_WT	762.1059065	0.845759013	wt_range
c349_WT	216.6078518	0.542284835	wt_range
c349_WT	220.6392239	0.856316588	wt_range
c349_WT	212.3333417	0.871310355	wt_range
c349_WT	254.7607941	0.670351657	wt_range
c349_WT	290.1098145	0.866010717	wt_range
c349_WT	212.9843218	0.838176809	wt_range
c349_WT	197.1137335	0.480014554	wt_range
c349_WT	290.5176576	0.773089385	wt_range
c349_WT	363.2000118	0.804692631	wt_range
c349_WT	507.9255061	0.835178089	wt_range
c349_WT	370.7882478	0.886564796	wt_range
c349_WT	892.1098288	0.39679092	wt_range
c349_WT	303.6470692	0.729113966	wt_range
c349_WT	437.9529556	0.865177622	wt_range
c349_WT	407.388249	0.644430382	wt_range
c349_WT	833.5294378	0.679986638	wt_range
c349_WT	777.2980631	0.732406582	wt_range
c349_WT	867.73728	0.677840216	wt_range
c349_WT	203.039223	0.819771393	wt_range
c349_WT	276.8705981	0.858609351	wt_range
c349_WT	325.3333445	0.777163959	wt_range
c349_WT	239.6196173	0.913108629	wt_range
c349_WT	441.1725631	0.868159275	wt_range
c349_WT	257.0588326	0.773392891	wt_range
c349_WT	595.3725668	0.579185311	wt_range
c349_WT	337.7294233	0.761662056	wt_range
c349_WT	329.3764822	0.739893608	wt_range
c349_WT	229.8941257	0.719169782	wt_range
c349_WT	324.7098145	0.87423367	wt_range
c349_WT	542.8627613	0.838585085	wt_range
c349_WT	305.3019708	0.865440805	wt_range
c349_WT	266.360794	0.909685374	wt_range
c349_WT	271.1255	0.879343592	wt_range
c349_WT	348.705893	0.876921104	wt_range
c349_WT	365.5529529	0.491304235	wt_range
c349_WT	371.1882465	0.75395039	wt_range
c349_WT	198.0941252	0.879958898	wt_range
c349_WT	444.3372686	0.792036585	wt_range
c349_WT	297.7019709	0.737955441	wt_range
c349_WT	405.6235424	0.546292841	wt_range
c349_WT	488.21178	0.871995663	wt_range
c349_WT	926.0274764	0.569662548	wt_range
c349_WT	745.9882561	0.704835445	wt_range
c349_WT	618.721588	0.738865655	wt_range
c349_WT	662.4745298	0.865508151	wt_range
c349_WT	640.9804117	0.840003567	wt_range
c349_WT	860.1686515	0.751477902	wt_range
c349_WT	213.2784393	0.874626089	wt_range
c349_WT	215.5490274	0.842879702	wt_range
c349_WT	963.1490469	0.611799545	wt_range
c349_WT	838.9529653	0.839820828	wt_range
c349_WT	270.549029	0.868047843	wt_range
c349_WT	352.4235417	0.833702129	wt_range
c349_WT	892.9451237	0.580252498	wt_range
c349_WT	980.7098322	0.706273098	wt_range
c349_WT	524.0039376	0.781436844	wt_range
c349_WT	424.3804052	0.615880746	wt_range
c349_WT	290.8353042	0.582157678	wt_range
c349_WT	921.1215959	0.650453998	wt_range
c349_WT	552.043155	0.800778372	wt_range
c349_WT	401.3294253	0.917577964	wt_range
c349_WT	868.4196331	0.655998699	wt_range
c349_WT	365.31766	0.852639679	wt_range
c349_WT	274.588245	0.815639783	wt_range
c349_WT	433.3098178	0.772377768	wt_range
c349_WT	332.258835	0.854900285	wt_range
c349_WT	418.2549165	0.85937407	wt_range
c349_WT	412.3098167	0.828204022	wt_range
c349_WT	214.3960858	0.865766267	wt_range
c349_WT	329.7725605	0.623371913	wt_range
