# Supplementary material for: Ki-67 shapes the nucleolus by anchoring chromatin via its amphiphilic properties
Source: EMBO J. 2026 Mar 24;45(9):3156–91. doi: 10.1038/s44318-026-00747-7 (PMC13144362; doi:10.1038/s44318-026-00747-7)
Supplement: Supplementary file 10 — Source data Fig. 6 [file 44318_2026_747_MOESM10_ESM.zip › Figure 6/D/DNA mean intensity in nucleolar interior over nucleoplasm and EGFP-Ki67 total intensity in the nucleus.csv]

cell_line_treatment	EGFP_Ki67_total_intensity_in_nucleus	DNA_mean_intensity_in_nucleolar_interior_over_nucleoplasm	Ki67_expression_range
c349_CP-LR	511.3176644	0.550943821	wt_range
c349_CP-LR	477.478448	0.473114868	wt_range
c349_CP-LR	495.4039387	0.533570148	wt_range
c349_CP-LR	502.5058996	0.537041863	wt_range
c349_CP-LR	776.7647285	0.431129876	wt_range
c349_CP-LR	660.6117851	0.661167287	wt_range
c349_CP-LR	679.6941383	0.639956441	wt_range
c349_CP-LR	899.3647311	0.598089913	wt_range
c349_CP-LR	665.2706085	0.387529917	wt_range
c349_CP-LR	658.0980595	0.347560509	wt_range
c349_CP-LR	486.5882507	0.596558341	wt_range
c349_CP-LR	270.4353041	0.420505407	wt_range
c349_CP-LR	517.7921742	0.301745929	wt_range
c349_CP-LR	529.6666825	0.658315062	wt_range
c349_CP-LR	580.3647237	0.498291483	wt_range
c349_CP-LR	377.5529545	0.648247201	wt_range
c349_CP-LR	258.1411858	0.421944608	wt_range
c349_CP-LR	226.8705966	0.552068156	wt_range
c349_CP-LR	559.3686455	0.359562173	wt_range
c349_CP-LR	484.0157019	0.433182938	wt_range
c349_CP-LR	614.1451166	0.375117324	wt_range
c349_CP-LR	611.2706074	0.360338018	wt_range
c349_CP-LR	782.2902206	0.449803406	wt_range
c349_CP-LR	241.9294208	0.428722417	wt_range
c349_CP-LR	204.0784395	0.365521847	wt_range
c349_CP-LR	507.0470751	0.666886147	wt_range
c349_CP-LR	511.8549176	0.705821875	wt_range
c349_CP-LR	451.7411914	0.521167279	wt_range
c349_CP-LR	935.1019904	0.445080619	wt_range
c349_CP-LR	574.3686456	0.392718804	wt_range
c349_CP-LR	304.77256	0.570795139	wt_range
c349_CP-LR	368.2000126	0.47996947	wt_range
c349_CP-LR	231.6156949	0.485502668	wt_range
c349_CP-LR	236.2666755	0.494716725	wt_range
c349_CP-LR	876.3059086	0.349485037	wt_range
c349_CP-LR	252.215696	0.498436032	wt_range
c349_CP-LR	436.0666805	0.503679349	wt_range
c349_CP-LR	855.3608114	0.209726927	wt_range
c349_CP-LR	548.4039389	0.358958944	wt_range
c349_CP-LR	808.5059076	0.415441691	wt_range
c349_CP-LR	300.4549114	0.369435681	wt_range
c349_CP-LR	209.4509882	0.467177272	wt_range
c349_CP-LR	854.5686523	0.5004245	wt_range
c349_CP-LR	759.019629	0.628244537	wt_range
c349_CP-LR	275.568637	0.405124334	wt_range
c349_CP-LR	197.0627522	0.463247524	wt_range
c349_CP-LR	363.4353059	0.398052542	wt_range
c349_CP-LR	843.4039435	0.384757853	wt_range
c349_CP-LR	710.9608063	0.460167831	wt_range
c349_CP-LR	399.2000128	0.373471414	wt_range
c349_CP-LR	404.4431504	0.367090854	wt_range
c349_CP-LR	673.8078625	0.453327381	wt_range
c349_CP-LR	656.0470792	0.392534126	wt_range
c349_CP-LR	790.8274726	0.425412723	wt_range
c349_CP-LR	208.3921643	0.505677418	wt_range
c349_CP-LR	203.3176545	0.399838667	wt_range
c349_CP-LR	787.0627675	0.36977516	wt_range
c349_CP-LR	347.8196193	0.486731867	wt_range
c349_CP-LR	387.6941302	0.287924259	wt_range
c349_CP-LR	650.1921756	0.423043626	wt_range
c349_CP-LR	775.1647291	0.481856709	wt_range
c349_CP-LR	518.5647219	0.562967011	wt_range
c349_CP-LR	900.8039446	0.377353931	wt_range
c349_CP-LR	897.3725729	0.355255121	wt_range
c349_CP-LR	887.8706121	0.333289406	wt_range
c349_CP-LR	486.1882507	0.276917426	wt_range
c349_CP-LR	251.3294203	0.484418724	wt_range
c349_CP-LR	254.2941264	0.567690793	wt_range
c349_CP-LR	736.941199	0.350315133	wt_range
c349_CP-LR	686.9490411	0.493644482	wt_range
c349_CP-LR	302.2745208	0.300476615	wt_range
c349_CP-LR	516.8392323	0.48385752	wt_range
c349_CP-LR	301.1686379	0.387708193	wt_range
c349_CP-LR	958.4666906	0.387888257	wt_range
c349_CP-LR	830.678453	0.526956576	wt_range
c349_CP-LR	272.9490289	0.373526677	wt_range
c349_CP-LR	249.7451066	0.347743495	wt_range
c349_CP-LR	533.5608014	0.299145672	wt_range
c349_CP-LR	544.1255074	0.426895107	wt_range
c349_CP-LR	627.7686472	0.383274892	wt_range
c349_CP-LR	262.8509895	0.482841685	wt_range
c349_CP-LR	208.5490269	0.394961409	wt_range
c349_CP-LR	496.4941341	0.303361733	wt_range
c349_CP-LR	569.6745278	0.377819123	wt_range
c349_CP-LR	278.4353037	0.42071177	wt_range
c349_CP-LR	453.8392309	0.34828561	wt_range
c349_CP-LR	264.0196173	0.323777558	wt_range
c349_CP-Repeats-LR	322.4980507	0.334026814	wt_range
c349_CP-Repeats-LR	810.2745333	0.840950168	wt_range
c349_CP-Repeats-LR	277.0353037	0.394146256	wt_range
c349_CP-Repeats-LR	790.61571	0.65760599	wt_range
c349_CP-Repeats-LR	641.5411961	0.624586933	wt_range
c349_CP-Repeats-LR	707.3490402	0.707431555	wt_range
c349_CP-Repeats-LR	891.1098314	0.721809104	wt_range
c349_CP-Repeats-LR	390.7176601	0.433589571	wt_range
c349_CP-Repeats-LR	647.6353143	0.725150375	wt_range
c349_CP-Repeats-LR	609.7215874	0.852160756	wt_range
c349_CP-Repeats-LR	337.1411882	0.457100383	wt_range
c349_CP-Repeats-LR	320.0392272	0.368299165	wt_range
c349_CP-Repeats-LR	642.8039425	0.684581229	wt_range
c349_CP-Repeats-LR	733.1333561	0.847753857	wt_range
c349_CP-Repeats-LR	533.2196241	0.595630818	wt_range
c349_CP-Repeats-LR	598.9333517	0.645667055	wt_range
c349_CP-Repeats-LR	255.1843237	0.361107413	wt_range
c349_CP-Repeats-LR	227.5607936	0.400200591	wt_range
c349_CP-Repeats-LR	341.8706002	0.396889401	wt_range
c349_CP-Repeats-LR	332.1294234	0.432641047	wt_range
c349_CP-Repeats-LR	293.8509905	0.473950179	wt_range
c349_CP-Repeats-LR	349.835307	0.598808556	wt_range
c349_CP-Repeats-LR	968.2000293	0.637967223	wt_range
c349_CP-Repeats-LR	898.8941451	0.825211906	wt_range
c349_CP-Repeats-LR	886.6039469	0.824611326	wt_range
c349_CP-Repeats-LR	807.7764929	0.791793822	wt_range
c349_CP-Repeats-LR	375.0980503	0.524214114	wt_range
c349_CP-Repeats-LR	664.7098222	0.768122279	wt_range
c349_CP-Repeats-LR	199.5764781	0.232188884	wt_range
c349_CP-Repeats-LR	424.435307	0.536066218	wt_range
c349_CP-Repeats-LR	462.7843294	0.416641517	wt_range
c349_CP-Repeats-LR	524.2196255	0.530634399	wt_range
c349_CP-Repeats-LR	381.6706005	0.527844699	wt_range
c349_CP-Repeats-LR	475.1058971	0.530263743	wt_range
c349_CP-Repeats-LR	368.3921695	0.386863309	wt_range
c349_CP-Repeats-LR	359.4666791	0.427370715	wt_range
c349_CP-Repeats-LR	276.3411863	0.381643785	wt_range
c349_CP-Repeats-LR	745.8706091	0.753532673	wt_range
c349_CP-Repeats-LR	267.5568725	0.372686799	wt_range
c349_CP-Repeats-LR	249.2902058	0.311752135	wt_range
c349_CP-Repeats-LR	482.6157029	0.548232325	wt_range
c349_CP-Repeats-LR	449.0392311	0.609876713	wt_range
c349_CP-Repeats-LR	283.3098144	0.497239508	wt_range
c349_CP-Repeats-LR	647.1411966	0.439197214	wt_range
c349_CP-Repeats-LR	234.4862832	0.605476159	wt_range
c349_CP-Repeats-LR	450.7058965	0.701084403	wt_range
c349_CP-Repeats-LR	497.4627605	0.77935378	wt_range
c349_CP-Repeats-LR	285.8274608	0.802109839	wt_range
c349_CP-Repeats-LR	258.1058916	0.463527193	wt_range
c349_CP-Repeats-LR	675.9529609	0.949953354	wt_range
c349_CP-Repeats-LR	760.6784546	0.643267224	wt_range
c349_CP-Repeats-LR	748.5215915	0.601307452	wt_range
c349_CP-Repeats-LR	281.0549114	0.931174484	wt_range
c349_CP-Repeats-LR	811.0745342	0.919381728	wt_range
c349_CP-Repeats-LR	937.8000266	1.004369687	wt_range
c349_CP-Repeats-LR	653.388255	0.826486017	wt_range
c349_CP-Repeats-LR	332.4000114	0.397477731	wt_range
c349_CP-Repeats-LR	838.2862987	0.943363619	wt_range
c349_CP-Repeats-LR	286.4000103	0.520372181	wt_range
c349_CP-Repeats-LR	686.0745302	0.495238288	wt_range
c349_CP-Repeats-LR	667.2274716	0.903407163	wt_range
c349_CP-Repeats-LR	534.8784477	0.551795312	wt_range
c349_CP-Repeats-LR	273.1098132	0.587664901	wt_range
c349_CP-Repeats-LR	971.9412049	0.586758443	wt_range
c349_CP-Repeats-LR	785.2941404	0.931448717	wt_range
c349_CP-Repeats-LR	410.1294257	0.474257346	wt_range
c349_CP-Repeats-LR	946.0588504	0.799537389	wt_range
c349_CP-Repeats-LR	756.2353179	0.776713675	wt_range
c349_CP-Repeats-LR	456.8313867	0.694819765	wt_range
c349_CP-Repeats-LR	800.5412004	0.79415313	wt_range
c349_CP-Repeats-LR	409.5647189	0.540074997	wt_range
c349_CP-Repeats-LR	850.5294375	0.4244406	wt_range
c349_CP-Repeats-LR	901.4078678	0.822983487	wt_range
c349_CP-Repeats-LR	810.1882602	0.420085135	wt_range
c349_CP-Repeats-LR	715.254924	0.638857409	wt_range
c349_CP-Repeats-LR	842.5176721	0.589721155	wt_range
c349_CP-Repeats-LR	816.6313971	0.532328788	wt_range
c349_CP-Repeats-LR	752.0784551	0.672702315	wt_range
c349_CP-Repeats-LR	677.7176683	0.699747395	wt_range
c349_CP-Repeats-LR	859.5451237	0.56031146	wt_range
c349_CP-Repeats-LR	628.5686465	0.622261918	wt_range
c349_CP-Repeats-LR	391.1921701	0.500687913	wt_range
c349_CP-Repeats-LR	745.9568864	0.784938817	wt_range
c349_CP-Repeats-LR	598.074527	0.900861526	wt_range
c349_CP-Repeats-LR	623.431392	0.736966871	wt_range
c349_CP-Repeats-LR	579.3059002	0.62272015	wt_range
c349_del-CP	243.8784409	0.397050768	wt_range
c349_del-CP	201.3529489	0.263618367	wt_range
c349_del-CP	649.8000197	0.311732197	wt_range
c349_del-CP	256.8549117	0.297283378	wt_range
c349_del-CP	403.1607966	0.514689404	wt_range
c349_del-CP	516.4157021	0.579972634	wt_range
c349_del-CP	313.8274619	0.468732147	wt_range
c349_del-CP	529.7255071	0.284272653	wt_range
c349_del-CP	494.86276	0.460688175	wt_range
c349_del-CP	328.949031	0.323752191	wt_range
c349_del-CP	553.1764888	0.311038054	wt_range
c349_del-CP	649.2706072	0.558641323	wt_range
c349_del-CP	370.6745214	0.270002325	wt_range
c349_del-CP	390.0509941	0.358568885	wt_range
c349_del-CP	294.3451089	0.447159725	wt_range
c349_del-CP	569.2941364	0.307966773	wt_range
c349_del-CP	770.9921805	0.247837496	wt_range
c349_del-CP	506.0353099	0.499217605	wt_range
c349_del-CP	451.8313869	0.330334148	wt_range
c349_del-CP	359.2588349	0.271429617	wt_range
c349_del-CP	589.0588415	0.443201031	wt_range
c349_del-CP	414.4588367	0.335239272	wt_range
c349_del-CP	231.6862836	0.373810375	wt_range
c349_del-CP	492.149035	0.31033833	wt_range
c349_del-CP	330.6117766	0.36613985	wt_range
c349_del-CP	306.6235403	0.392459718	wt_range
c349_del-CP	479.3451136	0.319094533	wt_range
c349_del-CP	515.2666837	0.389715335	wt_range
c349_del-CP	896.5137506	0.422354937	wt_range
c349_del-CP	488.6313882	0.406385977	wt_range
c349_del-CP	518.627467	0.422200579	wt_range
c349_del-CP	760.0353158	0.494855567	wt_range
c349_del-CP	248.643146	0.501184765	wt_range
c349_del-CP	271.5804019	0.418498368	wt_range
c349_del-CP	956.7529693	0.679025328	wt_range
c349_del-CP	907.4823798	0.43224337	wt_range
c349_del-CP	305.6353053	0.231287392	wt_range
c349_del-CP	482.5098187	0.523193723	wt_range
c349_del-CP	632.5098226	0.36079939	wt_range
c349_del-CP	665.7568824	0.350049966	wt_range
c349_del-CP	555.1333498	0.274905605	wt_range
c349_del-CP	299.541187	0.273988406	wt_range
c349_del-CP	337.678443	0.241163937	wt_range
c349_del-CP	389.3921695	0.582768965	wt_range
c349_del-CP	707.5372756	0.371566278	wt_range
c349_del-CP	410.4353072	0.35002174	wt_range
c349_del-CP	426.4588373	0.355029549	wt_range
c349_del-CP	441.7058977	0.258921768	wt_range
c349_del-CP	407.2509947	0.294078328	wt_range
c349_del-CP	463.8313868	0.440876991	wt_range
c349_del-CP	308.2784432	0.434504648	wt_range
c349_del-CP	306.8039328	0.309414977	wt_range
c349_del-CP	216.5960863	0.353745661	wt_range
c349_del-CP	239.9098127	0.508964204	wt_range
c349_del-CP	409.8078576	0.363644382	wt_range
c349_del-CP	302.4627559	0.324758583	wt_range
c349_del-CP	305.8313843	0.405316428	wt_range
c349_del-CP	302.2627563	0.428005238	wt_range
c349_del-CP	565.6157042	0.273969613	wt_range
c349_del-CP	404.5215812	0.410180064	wt_range
c349_del-CP	548.4941339	0.513694136	wt_range
c349_del-CP	411.1372692	0.315706683	wt_range
c349_del-CP	298.1921676	0.379858213	wt_range
c349_del-CP	314.6313835	0.399422343	wt_range
c349_del-CP	499.5215848	0.326204915	wt_range
c349_del-CP	460.1333477	0.462510234	wt_range
c349_del-CP	322.1098149	0.213238868	wt_range
c349_del-CP	441.8353076	0.482031572	wt_range
c349_del-CP	559.0509979	0.392497966	wt_range
c349_del-CP	585.5725671	0.24748749	wt_range
c349_del-CP	884.2078694	0.589784744	wt_range
c349_del-CP	472.9255045	0.26992214	wt_range
c349_del-CP	433.78825	0.601279999	wt_range
c349_del-CP	411.5725622	0.470872022	wt_range
c349_del-CP	580.2353126	0.474004395	wt_range
c349_del-CP	305.7529517	0.513485921	wt_range
c349_del-CP	423.7764843	0.720038827	wt_range
c349_del-CP	195.8000071	0.427952862	wt_range
c349_del-CP	225.6235375	0.456844787	wt_range
c349_del-CP	512.647074	0.56762998	wt_range
c349_del-CP	452.9882505	0.361043652	wt_range
c349_del-CP	818.7255142	0.360277713	wt_range
c349_del-CP	564.7608011	0.512792144	wt_range
c349_del-CP	463.5607998	0.194728595	wt_range
c349_del-CP	293.5255005	0.298266302	wt_range
c349_del-CP	486.8666821	0.549831231	wt_range
c349_del-CP	722.851002	0.533668976	wt_range
c349_del-CP	523.7490368	0.278570236	wt_range
c349_del-CP	355.0627584	0.347026265	wt_range
c349_del-CP	420.8627585	0.567157674	wt_range
c349_del-CP	441.3019749	0.394826565	wt_range
c349_del-CP	279.0627556	0.28842318	wt_range
c349_del-CP	542.3411932	0.437938405	wt_range
c349_del-CP	917.7215947	0.511005434	wt_range
c349_del-CP	546.6745269	0.436914792	wt_range
c349_del-CP	850.1294359	0.521006074	wt_range
c349_del-CP	299.8392265	0.47336227	wt_range
c349_del-CP	234.6588318	0.251453514	wt_range
c349_del-CP	238.3607927	0.557308331	wt_range
c349_del-CP	363.1764826	0.602392316	wt_range
c349_del-CP	308.0235397	0.566604804	wt_range
c349_del-CP	385.9372673	0.513248293	wt_range
c349_del-CP	475.4196239	0.315443062	wt_range
c349_del-CP	299.9882469	0.360439471	wt_range
c349_del-CP	208.6509884	0.321082092	wt_range
c349_del-CP	213.5451063	0.301758583	wt_range
c349_del-CP	497.9568785	0.396221281	wt_range
c349_del-CP	238.2549109	0.284369965	wt_range
c349_del-CP	725.2510024	0.380747362	wt_range
c349_del-CP	677.6196285	0.407270474	wt_range
c349_del-CP	475.776487	0.357143477	wt_range
c349_del-CP	697.2078636	0.42954873	wt_range
c349_del-CP	349.898051	0.300295533	wt_range
c349_del-CP	645.8392353	0.513870222	wt_range
c349_del-CP	379.8823669	0.406515773	wt_range
c349_del-CP	731.1529628	0.488715589	wt_range
c349_del-CP	379.5372663	0.474833399	wt_range
c349_del-CP	345.3255028	0.420395847	wt_range
c349_del-CP	429.4000136	0.372571654	wt_range
c349_del-CP	253.7882447	0.250952211	wt_range
c349_del-CP	434.6941325	0.342945561	wt_range
c349_del-CP	360.3411886	0.582571197	wt_range
c349_del-CP	577.7058999	0.558594806	wt_range
c349_del-CP	437.2078583	0.389543101	wt_range
c349_del-CP	348.6902079	0.588192937	wt_range
c349_del-CP	413.3490335	0.351716688	wt_range
c349_del-CP	513.188252	0.422907585	wt_range
c349_del-CP	647.4784503	0.451219308	wt_range
c349_del-CP	377.4627574	0.494849293	wt_range
c349_del-CP	667.2745304	0.531692711	wt_range
c349_del-CP	483.9568787	0.554235762	wt_range
c349_del-CP	435.2549158	0.396698499	wt_range
c349_del-CP	353.5960903	0.61236213	wt_range
c349_del-CP	301.235304	0.266641511	wt_range
c349_del-CP	414.7137389	0.443811223	wt_range
c349_del-CP	346.8470705	0.575584948	wt_range
c349_del-CP	390.905896	0.438718403	wt_range
c349_del-CP	453.1294256	0.616910901	wt_range
c349_del-CP	504.0470753	0.422758829	wt_range
c349_del-LR	956.1804182	0.576276199	wt_range
c349_del-LR	940.5843414	0.533867531	wt_range
c349_del-LR	267.2117739	0.484299313	wt_range
c349_del-LR	338.5725596	0.565793862	wt_range
c349_del-LR	927.2431633	0.75128631	wt_range
c349_del-LR	655.7372765	0.526342511	wt_range
c349_del-LR	549.3647237	0.780278597	wt_range
c349_del-LR	355.7294242	0.446714094	wt_range
c349_del-LR	330.0235412	0.482758816	wt_range
c349_del-LR	972.6235566	0.840975971	wt_range
c349_del-LR	199.0235367	0.683437897	wt_range
c349_del-LR	432.8078577	0.419014351	wt_range
c349_del-LR	252.0823617	0.645764076	wt_range
c349_del-LR	683.0784513	0.550652258	wt_range
c349_del-LR	688.8431593	0.357526701	wt_range
c349_del-LR	373.2549141	0.460412646	wt_range
c349_del-LR	362.2745214	0.354072718	wt_range
c349_del-LR	294.2078526	0.372069624	wt_range
c349_del-LR	207.9333407	0.361232022	wt_range
c349_del-LR	393.2666792	0.372124334	wt_range
c349_del-LR	478.0862901	0.566791061	wt_range
c349_del-LR	571.8823711	0.476570601	wt_range
c349_del-LR	272.6313823	0.322503503	wt_range
c349_del-LR	226.5764783	0.514545942	wt_range
c349_del-LR	414.74119	0.55806306	wt_range
c349_del-LR	334.6941288	0.676979107	wt_range
c349_del-LR	329.5411874	0.60319729	wt_range
c349_del-LR	484.3451117	0.422528193	wt_range
c349_del-LR	806.0470809	0.776936809	wt_range
c349_del-LR	949.6157115	0.265991786	wt_range
c349_del-LR	827.4117856	0.386933039	wt_range
c349_del-LR	456.2980533	0.407160582	wt_range
c349_del-LR	574.345114	0.614074168	wt_range
c349_del-LR	773.0078641	0.585591508	wt_range
c349_del-LR	745.505901	0.514807171	wt_range
c349_del-LR	921.1255203	0.31091637	wt_range
c349_del-LR	624.1608039	0.449958572	wt_range
c349_del-LR	621.4117831	0.386064113	wt_range
c349_del-LR	600.2353109	0.464571614	wt_range
c349_del-LR	589.3921727	0.390722028	wt_range
c349_del-LR	619.0627608	0.354137357	wt_range
c349_del-LR	826.5137524	0.450447892	wt_range
c349_del-LR	312.1804023	0.345059712	wt_range
c349_del-LR	396.8431497	0.344765633	wt_range
c349_del-LR	506.1764871	0.373118209	wt_range
c349_del-LR	555.600016	0.346081809	wt_range
c349_del-LR	672.078452	0.503421474	wt_range
c349_del-LR	427.0470704	0.352195439	wt_range
c349_del-LR	377.4705987	0.284775276	wt_range
c349_del-LR	403.1137381	0.45373303	wt_range
c349_del-LR	666.0000213	0.719174894	wt_range
c349_del-LR	984.9451299	0.403596861	wt_range
c349_del-LR	472.7019755	0.336056057	wt_range
c349_del-LR	900.2627655	0.279195204	wt_range
c349_del-LR	471.4823686	0.293819788	wt_range
c349_del-LR	371.619619	0.313074901	wt_range
c349_del-LR	817.6549266	0.407228095	wt_range
c349_del-LR	199.505889	0.490093264	wt_range
c349_del-LR	737.0235531	0.320268561	wt_range
c349_del-LR	811.98434	0.436059678	wt_range
c349_del-LR	868.9961048	0.394268695	wt_range
c349_del-LR	836.9333597	0.618026684	wt_range
c349_del-LR	730.592181	0.262084544	wt_range
c349_del-LR	326.5490298	0.480499952	wt_range
c349_del-LR	346.9568739	0.410254354	wt_range
c349_del-LR	940.4941422	0.233587486	wt_range
c349_del-LR	818.6627714	0.444717938	wt_range
c349_del-LR	719.8157086	0.324073253	wt_range
c349_del-LR	577.2431538	0.588835677	wt_range
c349_del-LR	360.1490306	0.423563281	wt_range
c349_del-LR	403.9215794	0.285764535	wt_range
c349_del-LR	308.8313824	0.388067636	wt_range
c349_del-LR	249.4078507	0.239533428	wt_range
c349_del-LR	560.61178	0.449466283	wt_range
c349_del-LR	369.2588356	0.355933352	wt_range
c349_del-LR	517.1176634	0.390162792	wt_range
c349_del-LR	513.4353104	0.548942927	wt_range
c349_del-LR	668.5843341	0.444696732	wt_range
c349_del-LR	626.1019805	0.256696885	wt_range
c349_del-LR	371.3058936	0.340507452	wt_range
c349_del-LR	426.1882478	0.256239605	wt_range
c349_del-LR	416.4666797	0.43748502	wt_range
c349_del-LR	368.1019729	0.366565595	wt_range
c349_del-LR	958.8902253	0.284386015	wt_range
c349_del-LR	882.5215913	0.289336659	wt_range
c349_del-LR	923.8980677	0.245406378	wt_range
c349_del-LR	834.3098243	0.303951282	wt_range
c349_del-LR	251.513734	0.402353304	wt_range
c349_del-Nterm	814.6117888	0.332487998	wt_range
c349_del-Nterm	396.2078562	0.399893172	wt_range
c349_del-Nterm	270.0431465	0.333707544	wt_range
c349_del-Nterm	287.8862846	0.275053797	wt_range
c349_del-Nterm	568.75688	0.386080594	wt_range
c349_del-Nterm	771.2000228	0.280074985	wt_range
c349_del-Nterm	770.2157099	0.244808093	wt_range
c349_del-Nterm	236.4353027	0.344361366	wt_range
c349_del-Nterm	688.6862956	0.251824861	wt_range
c349_del-Nterm	686.9529619	0.287017334	wt_range
c349_del-Nterm	369.7255023	0.320511183	wt_range
c349_del-Nterm	360.9215808	0.334334273	wt_range
c349_del-Nterm	825.6902202	0.496072533	wt_range
c349_del-Nterm	549.5098201	0.369358554	wt_range
c349_del-Nterm	904.3804187	0.401905713	wt_range
c349_del-Nterm	589.5804098	0.263632014	wt_range
c349_del-Nterm	361.7019724	0.528591956	wt_range
c349_del-Nterm	502.0941323	0.319014364	wt_range
c349_del-Nterm	679.7098247	0.29981864	wt_range
c349_del-Nterm	367.0156986	0.410641645	wt_range
c349_del-Nterm	695.9372761	0.357522967	wt_range
c349_del-Nterm	653.2980586	0.412679435	wt_range
c349_del-Nterm	840.9843391	0.245439805	wt_range
c349_del-Nterm	532.4039384	0.295422129	wt_range
c349_del-Nterm	566.0627619	0.308323628	wt_range
c349_del-Nterm	497.0627599	0.332335751	wt_range
c349_del-Nterm	389.2509933	0.406983954	wt_range
c349_del-Nterm	200.3294197	0.329261318	wt_range
c349_del-Nterm	517.9411935	0.181406587	wt_range
c349_del-Nterm	910.1215944	0.368541914	wt_range
c349_del-Nterm	872.7568879	0.368398553	wt_range
c349_del-Nterm	973.3255174	0.393859499	wt_range
c349_del-Nterm	450.4706024	0.389229566	wt_range
c349_del-Nterm	485.2353103	0.577171653	wt_range
c349_del-Nterm	758.2941397	0.39566122	wt_range
c349_del-Nterm	716.7725707	0.295827013	wt_range
c349_del-Nterm	351.2627572	0.233298632	wt_range
c349_del-Nterm	329.6431488	0.220014089	wt_range
c349_del-Nterm	570.9137431	0.418249085	wt_range
c349_del-Nterm	962.3764987	0.409416913	wt_range
c349_del-Nterm	517.4745256	0.32974804	wt_range
c349_del-Nterm	501.9686429	0.395131028	wt_range
c349_del-Nterm	229.1294197	0.289963509	wt_range
c349_del-Nterm	623.3882544	0.328901561	wt_range
c349_del-Nterm	515.1725646	0.4375523	wt_range
c349_del-Nterm	263.3960884	0.283569925	wt_range
c349_del-Nterm	457.3137405	0.350663619	wt_range
c349_del-Nterm	983.0902245	0.294899554	wt_range
c349_del-Nterm	845.0353182	0.372615213	wt_range
c349_del-Nterm	491.1804073	0.360939692	wt_range
c349_del-Nterm	541.4392325	0.340932779	wt_range
c349_del-Nterm	611.0941362	0.367410453	wt_range
c349_del-Nterm	642.0000203	0.469692251	wt_range
c349_del-Nterm	963.7059102	0.585984323	wt_range
c349_del-Nterm	698.2862963	0.344724136	wt_range
c349_del-Nterm	530.3176648	0.342127137	wt_range
c349_del-Nterm	401.6313874	0.342924381	wt_range
c349_del-Nterm	782.1882581	0.384705737	wt_range
c349_del-Nterm	837.3764947	0.460407873	wt_range
c349_del-Nterm	256.8784418	0.413524107	wt_range
c349_del-Nterm	677.5372756	0.462707292	wt_range
c349_del-Nterm	704.6313939	0.281350999	wt_range
c349_del-Nterm	253.6588334	0.447512523	wt_range
c349_del-Nterm	585.0353117	0.394857195	wt_range
c349_del-Nterm	624.3843327	0.59574041	wt_range
c349_del-Nterm	368.1490328	0.493153555	wt_range
c349_del-Nterm	548.5960952	0.483048614	wt_range
c349_del-Nterm	751.2117876	0.332864047	wt_range
c349_del-Nterm	592.0431553	0.60866883	wt_range
c349_del-Nterm	286.4078538	0.4045368	wt_range
c349_del-Nterm	697.2784524	0.543144663	wt_range
c349_del-Nterm	881.3568888	0.632854439	wt_range
c349_del-Nterm	423.6784452	0.304121492	wt_range
c349_del-Nterm	602.2274696	0.330203865	wt_range
c349_del-Nterm	640.8157051	0.45281359	wt_range
c349_del-Nterm	601.3686463	0.323282271	wt_range
c349_del-Nterm	369.1529538	0.355568852	wt_range
c349_del-Nterm	735.3961004	0.444655501	wt_range
c349_del-Nterm	983.7686563	0.407899952	wt_range
c349_del-Nterm	292.9176568	0.409708168	wt_range
c349_del-Nterm	418.3215828	0.354465361	wt_range
c349_del-Nterm	363.7411883	0.494747014	wt_range
c349_del-Nterm	635.7372739	0.438795278	wt_range
c349_del-Nterm	553.7725663	0.291280759	wt_range
c349_del-Nterm	690.643158	0.419395187	wt_range
c349_del-Nterm	645.3647252	0.435277253	wt_range
c349_del-Nterm	387.0706014	0.42720211	wt_range
c349_del-Nterm	774.6980633	0.360210307	wt_range
c349_del-Nterm	527.141194	0.449992557	wt_range
c349_del-Nterm	901.6941452	0.302554682	wt_range
c349_del-Nterm	897.3176739	0.383804889	wt_range
c349_del-Nterm	566.7529594	0.331416542	wt_range
c349_del-Nterm	894.529438	0.344639646	wt_range
c349_del-Nterm	397.0588374	0.388632094	wt_range
c349_del-Repeats	505.4627624	0.575393479	wt_range
c349_del-Repeats	494.1333496	0.617055083	wt_range
c349_del-Repeats	334.7764818	0.46387751	wt_range
c349_del-Repeats	524.6745268	0.68029842	wt_range
c349_del-Repeats	297.4431477	0.62849862	wt_range
c349_del-Repeats	644.8549225	0.432812024	wt_range
c349_del-Repeats	965.7372825	0.68036265	wt_range
c349_del-Repeats	300.8470695	0.470263213	wt_range
c349_del-Repeats	337.8902079	0.391441447	wt_range
c349_del-Repeats	748.0196321	0.529867103	wt_range
c349_del-Repeats	886.7686566	0.420312345	wt_range
c349_del-Repeats	364.2431499	0.457317268	wt_range
c349_del-Repeats	443.9411906	0.443466808	wt_range
c349_del-Repeats	815.6666932	0.640419217	wt_range
c349_del-Repeats	740.423553	0.595929463	wt_range
c349_del-Repeats	480.2509957	0.374119877	wt_range
c349_del-Repeats	414.7607968	0.599559507	wt_range
c349_del-Repeats	447.5333488	0.679553412	wt_range
c349_del-Repeats	202.7058901	0.407638423	wt_range
c349_del-Repeats	360.4902094	0.395447976	wt_range
c349_del-Repeats	227.1647145	0.629057545	wt_range
c349_del-Repeats	334.7843258	0.312118579	wt_range
c349_del-Repeats	204.6745179	0.399539863	wt_range
c349_del-Repeats	245.4117739	0.350725048	wt_range
c349_del-Repeats	596.8196266	0.576387525	wt_range
c349_del-Repeats	539.7294293	0.466588847	wt_range
c349_del-Repeats	391.1294249	0.492522907	wt_range
c349_del-Repeats	816.7215931	0.499560524	wt_range
c349_del-Repeats	375.9647193	0.495288903	wt_range
c349_del-Repeats	414.0470727	0.521128944	wt_range
c349_del-Repeats	424.2039351	0.436763012	wt_range
c349_del-Repeats	453.0000149	0.472768621	wt_range
c349_del-Repeats	478.3372705	0.679127067	wt_range
c349_del-Repeats	428.7960929	0.488846387	wt_range
c349_del-Repeats	934.6313989	0.546442014	wt_range
c349_del-Repeats	763.521593	0.829565209	wt_range
c349_del-Repeats	587.2117835	0.637768243	wt_range
c349_del-Repeats	505.270604	0.738201448	wt_range
c349_del-Repeats	547.541195	0.444210115	wt_range
c349_del-Repeats	455.4902111	0.444704962	wt_range
c349_del-Repeats	201.992165	0.393978605	wt_range
c349_del-Repeats	343.4862865	0.371829168	wt_range
c349_del-Repeats	243.2039311	0.546567745	wt_range
c349_del-Repeats	379.8823664	0.39375764	wt_range
c349_del-Repeats	352.1255029	0.459766409	wt_range
c349_del-Repeats	315.8588344	0.44106493	wt_range
c349_del-Repeats	227.5215776	0.332275335	wt_range
c349_del-Repeats	385.8117781	0.657218998	wt_range
c349_del-Repeats	268.8745198	0.374463436	wt_range
c349_del-Repeats	226.6745186	0.357018447	wt_range
c349_del-Repeats	275.0588337	0.317420712	wt_range
c349_del-Repeats	655.2745313	0.484226253	wt_range
c349_del-Repeats	809.074532	0.744646028	wt_range
c349_del-Repeats	476.4902117	0.588875072	wt_range
c349_del-Repeats	950.3921834	0.591520447	wt_range
c349_del-Repeats	328.7921676	0.372639365	wt_range
c349_del-Repeats	661.7098254	0.428783097	wt_range
c349_del-Repeats	450.8902105	0.597851554	wt_range
c349_del-Repeats	862.6431623	0.62475756	wt_range
c349_del-Repeats	921.2823786	0.528254252	wt_range
c349_del-Repeats	571.2784468	0.340030887	wt_range
c349_del-Repeats	613.9059025	0.559497275	wt_range
c349_del-Repeats	215.8156938	0.653235757	wt_range
c349_del-Repeats	629.4509984	0.416101646	wt_range
c349_del-Repeats	455.4549167	0.471177161	wt_range
c349_del-Repeats	637.6549192	0.573210919	wt_range
c349_del-Repeats	907.674535	0.758187174	wt_range
c349_del-Repeats	671.6941393	0.548140006	wt_range
c349_del-Repeats	913.1372837	0.46130983	wt_range
c349_del-Repeats	346.6078542	0.535641911	wt_range
c349_del-Repeats	290.2588329	0.571165928	wt_range
c349_del-Repeats	581.0862889	0.36249821	wt_range
c349_del-Repeats	504.7882506	0.400384814	wt_range
c349_del-Repeats	462.8902107	0.549721955	wt_range
c349_del-Repeats	340.9960895	0.431353528	wt_range
c349_del-Repeats	684.2980576	0.566973511	wt_range
c349_del-Repeats	596.6627645	0.461060557	wt_range
c349_del-Repeats	667.9843353	0.356908876	wt_range
c349_del-Repeats	848.1059097	0.338437459	wt_range
c349_del-Repeats	427.0313864	0.238088863	wt_range
c349_del-Repeats	947.7568915	0.501740756	wt_range
c349_del-Repeats	716.7961019	0.341999648	wt_range
c349_del-Repeats	774.5019849	0.369034461	wt_range
c349_del-Repeats	573.5411953	0.665648859	wt_range
c349_del-Repeats	459.2431516	0.40601827	wt_range
c349_del-Repeats	264.4117731	0.227931246	wt_range
c349_del-Repeats	249.7137342	0.271068606	wt_range
c349_del-Repeats	617.6784503	0.457669548	wt_range
c349_del-Repeats	469.8313874	0.616686892	wt_range
c349_del-Repeats	613.8980568	0.515092824	wt_range
c349_del-Repeats	311.458834	0.37994928	wt_range
c349_del-Repeats	683.2117837	0.62873697	wt_range
c349_del-Repeats	853.1411989	0.563550413	wt_range
c349_del-Repeats	763.3725742	0.502292427	wt_range
c349_del-Repeats	564.627468	0.333731216	wt_range
c349_del-Repeats	741.1255123	0.477209239	wt_range
c349_del-Repeats	896.9843387	0.196145815	wt_range
c349_del-Repeats	449.462759	0.306904061	wt_range
c349_del-Repeats	799.3451223	0.336346793	wt_range
c349_del-Repeats	553.949036	0.348375561	wt_range
c349_del-Repeats	561.2313896	0.29967848	wt_range
c349_del-Repeats	574.1804111	0.312383572	wt_range
c349_del-Repeats	835.2706124	0.489499148	wt_range
c349_del-Repeats	632.7098231	0.73829967	wt_range
c349_del-Repeats	325.8274624	0.346422993	wt_range
c349_del-Repeats	273.4196175	0.391271308	wt_range
c349_del-Repeats	468.7804064	0.368261723	wt_range
c349_del-Repeats	862.8353158	0.507685078	wt_range
c349_del-Repeats	943.0078677	0.56222736	wt_range
c349_del-Repeats	287.8470678	0.379412864	wt_range
c349_del-Repeats	862.0784553	0.578103266	wt_range
c349_del-Repeats	520.2156996	0.317103829	wt_range
c349_del-Repeats	463.3960938	0.325005801	wt_range
c349_del-Repeats	482.7882515	0.393490297	wt_range
c349_del-Repeats	674.3804143	0.319603471	wt_range
c349_del-Repeats	791.7882583	0.419024527	wt_range
c349_del-Repeats	946.8902249	0.407873312	wt_range
c349_del-Repeats	378.5255028	0.29794146	wt_range
c349_del-Repeats	427.7529541	0.379769512	wt_range
c349_del-Repeats	671.4000189	0.813192884	wt_range
c349_del-Repeats	624.1529574	0.678120771	wt_range
c349_del-Repeats	539.9372692	0.337239974	wt_range
c349_del-Repeats	711.2000229	0.364236934	wt_range
c349_del-Repeats	684.5804143	0.309616162	wt_range
c349_del-Repeats	697.1725664	0.515369298	wt_range
c349_del-Repeats	313.6784423	0.387136814	wt_range
c349_del-Repeats	369.9607966	0.41243014	wt_range
c349_del-Repeats	676.9921758	0.36396558	wt_range
c349_Repeats-CP-LR	686.5764914	0.616006636	wt_range
c349_Repeats-CP-LR	580.4392333	0.627844155	wt_range
c349_Repeats-CP-LR	283.976481	0.448660099	wt_range
c349_Repeats-CP-LR	787.4196317	0.434355496	wt_range
c349_Repeats-CP-LR	489.9333492	0.404562783	wt_range
c349_Repeats-CP-LR	404.3255035	0.354047927	wt_range
c349_Repeats-CP-LR	308.5451085	0.434483272	wt_range
c349_Repeats-CP-LR	514.0862899	0.43402093	wt_range
c349_Repeats-CP-LR	864.8627707	0.509694862	wt_range
c349_Repeats-CP-LR	963.6039495	0.548069236	wt_range
c349_Repeats-CP-LR	853.5176706	0.497609483	wt_range
c349_Repeats-CP-LR	233.0470676	0.260375293	wt_range
c349_Repeats-CP-LR	655.1098237	0.298971594	wt_range
c349_Repeats-CP-LR	528.6666832	0.335701974	wt_range
c349_Repeats-CP-LR	865.0863007	0.278251938	wt_range
c349_Repeats-CP-LR	658.4078632	0.643405128	wt_range
c349_Repeats-CP-LR	849.7137511	0.250030411	wt_range
c349_Repeats-CP-LR	983.5961045	0.395169125	wt_range
c349_Repeats-CP-LR	243.8666758	0.35097482	wt_range
c349_Repeats-CP-LR	334.5607962	0.374178123	wt_range
c349_Repeats-CP-LR	283.1019711	0.613860612	wt_range
c349_Repeats-CP-LR	669.3098238	0.286914542	wt_range
c349_Repeats-CP-LR	357.7255019	0.369763379	wt_range
c349_Repeats-CP-LR	798.4862976	0.256011672	wt_range
c349_Repeats-CP-LR	688.4353148	0.50492346	wt_range
c349_Repeats-CP-LR	541.8078594	0.395236624	wt_range
c349_Repeats-CP-LR	500.1411924	0.299277676	wt_range
c349_Repeats-CP-LR	540.4784485	0.294663526	wt_range
c349_Repeats-CP-LR	341.003933	0.413233312	wt_range
c349_Repeats-CP-LR	945.7451245	0.500746299	wt_range
c349_Repeats-CP-LR	769.24316	0.47987525	wt_range
c349_Repeats-CP-LR	392.0235429	0.356297067	wt_range
c349_Repeats-CP-LR	782.5568854	0.468848387	wt_range
c349_Repeats-CP-LR	417.3764843	0.429772844	wt_range
c349_Repeats-CP-LR	396.6313858	0.404121225	wt_range
c349_Repeats-CP-LR	930.0000267	0.500688694	wt_range
c349_Repeats-CP-LR	737.8823767	0.269225857	wt_range
c349_Repeats-CP-LR	855.8117902	0.566041409	wt_range
c349_Repeats-CP-LR	612.5411952	0.371244878	wt_range
c349_Repeats-CP-LR	467.2823678	0.610234355	wt_range
c349_Repeats-CP-LR	516.101977	0.429511484	wt_range
c349_Repeats-CP-LR	642.4941365	0.39359256	wt_range
c349_Repeats-CP-LR	526.7568787	0.362978076	wt_range
c349_Repeats-CP-LR	269.3137346	0.306324989	wt_range
c349_Repeats-CP-LR	346.2666786	0.212704271	wt_range
c349_Repeats-CP-LR	321.4353054	0.306542771	wt_range
c349_Repeats-CP-LR	277.0196176	0.338803331	wt_range
c349_Repeats-CP-LR	611.9451175	0.337064265	wt_range
c349_Repeats-CP-LR	602.3725671	0.360097259	wt_range
c349_Repeats-CP-LR	687.6510006	0.583499066	wt_range
c349_Repeats-CP-LR	781.6627675	0.502539938	wt_range
c349_Repeats-CP-LR	961.32944	0.404895142	wt_range
c349_Repeats-CP-LR	632.0823713	0.514441822	wt_range
c349_Repeats-CP-LR	607.1804096	0.475105662	wt_range
c349_Repeats-CP-LR	823.2392394	0.725402673	wt_range
c349_Repeats-CP-LR	729.6117866	0.502753419	wt_range
c349_Repeats-CP-LR	871.1921833	0.494119955	wt_range
c349_Repeats-CP-LR	424.996093	0.681120565	wt_range
c349_Repeats-CP-LR	561.5019782	0.378669882	wt_range
c349_Repeats-CP-LR	423.4862884	0.355200649	wt_range
c349_Repeats-CP-LR	842.4941428	0.591802837	wt_range
c349_Repeats-CP-LR	868.2392414	0.512746131	wt_range
c349_Repeats-CP-LR	825.4941407	0.384917068	wt_range
c349_Repeats-CP-LR	247.486283	0.234207423	wt_range
c349_Repeats-CP-LR	544.4431535	0.468275588	wt_range
c349_Repeats-CP-LR	877.8549284	0.429254275	wt_range
c349_Repeats-CP-LR	742.9176682	0.393870133	wt_range
c349_Repeats-CP-LR	310.4196185	0.579073268	wt_range
c349_Repeats-CP-LR	753.2078667	0.386111758	wt_range
c349_WT	264.7647151	0.75496596	wt_range
c349_WT	256.5960882	0.405522753	wt_range
c349_WT	728.8823739	0.606435352	wt_range
c349_WT	292.4156969	0.621298112	wt_range
c349_WT	218.1647142	0.878029214	wt_range
c349_WT	300.7372656	0.578890842	wt_range
c349_WT	909.1176754	0.810829762	wt_range
c349_WT	778.7921806	0.822869768	wt_range
c349_WT	476.5255058	0.552506514	wt_range
c349_WT	678.3686484	0.577756293	wt_range
c349_WT	516.6274677	0.593086474	wt_range
c349_WT	624.6313921	0.656510138	wt_range
c349_WT	199.5960864	0.450918298	wt_range
c349_WT	234.792166	0.428511215	wt_range
c349_WT	365.2745212	0.724500598	wt_range
c349_WT	232.847068	0.658723103	wt_range
c349_WT	762.1059065	0.557337888	wt_range
c349_WT	216.6078518	0.34619483	wt_range
c349_WT	220.6392239	0.305207445	wt_range
c349_WT	212.3333417	0.322742425	wt_range
c349_WT	254.7607941	0.403773016	wt_range
c349_WT	290.1098145	0.578753053	wt_range
c349_WT	212.9843218	0.825542672	wt_range
c349_WT	197.1137335	0.443318	wt_range
c349_WT	290.5176576	0.598180637	wt_range
c349_WT	363.2000118	0.677198397	wt_range
c349_WT	507.9255061	0.752793174	wt_range
c349_WT	370.7882478	0.429336764	wt_range
c349_WT	892.1098288	0.936661319	wt_range
c349_WT	303.6470692	0.6421891	wt_range
c349_WT	437.9529556	0.580290263	wt_range
c349_WT	407.388249	0.514585302	wt_range
c349_WT	833.5294378	0.853258053	wt_range
c349_WT	777.2980631	0.787897808	wt_range
c349_WT	867.73728	0.976493002	wt_range
c349_WT	203.039223	0.497214319	wt_range
c349_WT	276.8705981	0.533398249	wt_range
c349_WT	325.3333445	0.502393374	wt_range
c349_WT	239.6196173	0.345815383	wt_range
c349_WT	441.1725631	0.560543265	wt_range
c349_WT	257.0588326	0.904457666	wt_range
c349_WT	595.3725668	0.862561941	wt_range
c349_WT	337.7294233	0.623307798	wt_range
c349_WT	329.3764822	0.417664184	wt_range
c349_WT	229.8941257	0.689390215	wt_range
c349_WT	324.7098145	0.655889548	wt_range
c349_WT	542.8627613	0.995317333	wt_range
c349_WT	305.3019708	0.618991702	wt_range
c349_WT	266.360794	0.379479123	wt_range
c349_WT	271.1255	0.332914516	wt_range
c349_WT	348.705893	0.506981966	wt_range
c349_WT	365.5529529	0.661834984	wt_range
c349_WT	371.1882465	0.661854	wt_range
c349_WT	198.0941252	0.522524736	wt_range
c349_WT	444.3372686	0.596159382	wt_range
c349_WT	297.7019709	0.599759778	wt_range
c349_WT	405.6235424	0.685091436	wt_range
c349_WT	488.21178	0.488569903	wt_range
c349_WT	926.0274764	1.057364883	wt_range
c349_WT	745.9882561	0.965413429	wt_range
c349_WT	618.721588	0.514232321	wt_range
c349_WT	662.4745298	0.577525114	wt_range
c349_WT	640.9804117	0.664603876	wt_range
c349_WT	860.1686515	0.934917619	wt_range
c349_WT	213.2784393	0.329247965	wt_range
c349_WT	215.5490274	0.483135972	wt_range
c349_WT	963.1490469	1.070895496	wt_range
c349_WT	838.9529653	0.86091015	wt_range
c349_WT	270.549029	0.5409176	wt_range
c349_WT	352.4235417	0.436577755	wt_range
c349_WT	892.9451237	1.181521965	wt_range
c349_WT	980.7098322	0.774962433	wt_range
c349_WT	524.0039376	0.682001898	wt_range
c349_WT	424.3804052	0.542038973	wt_range
c349_WT	290.8353042	0.65933872	wt_range
c349_WT	921.1215959	0.742717228	wt_range
c349_WT	552.043155	0.320460412	wt_range
c349_WT	401.3294253	0.541860852	wt_range
c349_WT	868.4196331	0.841650862	wt_range
c349_WT	365.31766	0.314057253	wt_range
c349_WT	274.588245	0.449998053	wt_range
c349_WT	433.3098178	0.47203965	wt_range
c349_WT	332.258835	0.411640183	wt_range
c349_WT	418.2549165	0.215482832	wt_range
c349_WT	412.3098167	0.73419686	wt_range
c349_WT	214.3960858	0.706995389	wt_range
c349_WT	329.7725605	0.382904489	wt_range
