# Supplementary material for: Ki-67 shapes the nucleolus by anchoring chromatin via its amphiphilic properties
Source: EMBO J. 2026 Mar 24;45(9):3156–91. doi: 10.1038/s44318-026-00747-7 (PMC13144362; doi:10.1038/s44318-026-00747-7)
Supplement: Supplementary file 10 — Source data Fig. 6 [file 44318_2026_747_MOESM10_ESM.zip › Figure 6/E/DNA mean intensity in nucleolar rim over nucleoplasm and EGFP-Ki67 total intensity in the nucleus.csv]

cell_line_treatment	EGFP_Ki67_total_intensity_in_nucleus	DNA_mean_intensity_in_nucleolar_rim_over_nucleoplasm	Ki67_expression_range
c349_CP-LR	511.3176644	1.064974242	wt_range
c349_CP-LR	477.478448	0.897174506	wt_range
c349_CP-LR	495.4039387	0.971852183	wt_range
c349_CP-LR	502.5058996	1.06513331	wt_range
c349_CP-LR	776.7647285	0.935329436	wt_range
c349_CP-LR	660.6117851	0.999351737	wt_range
c349_CP-LR	679.6941383	1.040754449	wt_range
c349_CP-LR	899.3647311	1.077581137	wt_range
c349_CP-LR	665.2706085	0.8506256	wt_range
c349_CP-LR	658.0980595	0.941044613	wt_range
c349_CP-LR	486.5882507	1.125971315	wt_range
c349_CP-LR	270.4353041	0.892379826	wt_range
c349_CP-LR	517.7921742	0.786592466	wt_range
c349_CP-LR	529.6666825	0.922155964	wt_range
c349_CP-LR	580.3647237	1.001651989	wt_range
c349_CP-LR	377.5529545	1.075117334	wt_range
c349_CP-LR	258.1411858	0.950445639	wt_range
c349_CP-LR	226.8705966	1.132283247	wt_range
c349_CP-LR	559.3686455	0.921403069	wt_range
c349_CP-LR	484.0157019	1.007609164	wt_range
c349_CP-LR	614.1451166	0.800812742	wt_range
c349_CP-LR	611.2706074	0.923584031	wt_range
c349_CP-LR	782.2902206	1.080879445	wt_range
c349_CP-LR	241.9294208	0.991276687	wt_range
c349_CP-LR	204.0784395	0.936889753	wt_range
c349_CP-LR	507.0470751	1.068058777	wt_range
c349_CP-LR	511.8549176	1.070938123	wt_range
c349_CP-LR	451.7411914	1.066096071	wt_range
c349_CP-LR	935.1019904	1.055886089	wt_range
c349_CP-LR	574.3686456	1.170124004	wt_range
c349_CP-LR	304.77256	1.208297727	wt_range
c349_CP-LR	368.2000126	0.970757665	wt_range
c349_CP-LR	231.6156949	1.012325278	wt_range
c349_CP-LR	236.2666755	1.055621234	wt_range
c349_CP-LR	876.3059086	0.971113215	wt_range
c349_CP-LR	252.215696	0.990331222	wt_range
c349_CP-LR	436.0666805	1.100251818	wt_range
c349_CP-LR	855.3608114	1.09447002	wt_range
c349_CP-LR	548.4039389	0.954358677	wt_range
c349_CP-LR	808.5059076	0.977827048	wt_range
c349_CP-LR	300.4549114	0.849202566	wt_range
c349_CP-LR	209.4509882	0.911209594	wt_range
c349_CP-LR	854.5686523	1.030830249	wt_range
c349_CP-LR	759.019629	0.926506407	wt_range
c349_CP-LR	275.568637	0.913954743	wt_range
c349_CP-LR	197.0627522	0.971560819	wt_range
c349_CP-LR	363.4353059	0.924613819	wt_range
c349_CP-LR	843.4039435	0.893003067	wt_range
c349_CP-LR	710.9608063	1.012831996	wt_range
c349_CP-LR	399.2000128	0.948549475	wt_range
c349_CP-LR	404.4431504	1.068529306	wt_range
c349_CP-LR	673.8078625	0.938370402	wt_range
c349_CP-LR	656.0470792	0.95331747	wt_range
c349_CP-LR	790.8274726	0.994968567	wt_range
c349_CP-LR	208.3921643	1.082078447	wt_range
c349_CP-LR	203.3176545	0.899671773	wt_range
c349_CP-LR	787.0627675	0.968895013	wt_range
c349_CP-LR	347.8196193	0.919703786	wt_range
c349_CP-LR	387.6941302	0.846958543	wt_range
c349_CP-LR	650.1921756	0.822748566	wt_range
c349_CP-LR	775.1647291	0.985849563	wt_range
c349_CP-LR	518.5647219	1.013175404	wt_range
c349_CP-LR	900.8039446	0.748864206	wt_range
c349_CP-LR	897.3725729	0.748712301	wt_range
c349_CP-LR	887.8706121	0.984681769	wt_range
c349_CP-LR	486.1882507	0.906857203	wt_range
c349_CP-LR	251.3294203	0.988846209	wt_range
c349_CP-LR	254.2941264	0.912778919	wt_range
c349_CP-LR	736.941199	0.824933991	wt_range
c349_CP-LR	686.9490411	0.971166116	wt_range
c349_CP-LR	302.2745208	0.948605624	wt_range
c349_CP-LR	516.8392323	1.122599584	wt_range
c349_CP-LR	301.1686379	0.947120764	wt_range
c349_CP-LR	958.4666906	0.909781182	wt_range
c349_CP-LR	830.678453	0.968311065	wt_range
c349_CP-LR	272.9490289	0.89873687	wt_range
c349_CP-LR	249.7451066	0.808557159	wt_range
c349_CP-LR	533.5608014	0.924417835	wt_range
c349_CP-LR	544.1255074	0.979209101	wt_range
c349_CP-LR	627.7686472	0.941281891	wt_range
c349_CP-LR	262.8509895	0.998365605	wt_range
c349_CP-LR	208.5490269	0.958452714	wt_range
c349_CP-LR	496.4941341	0.908934222	wt_range
c349_CP-LR	569.6745278	0.984448203	wt_range
c349_CP-LR	278.4353037	0.934864511	wt_range
c349_CP-LR	453.8392309	0.912080813	wt_range
c349_CP-LR	264.0196173	0.976706026	wt_range
c349_CP-Repeats-LR	322.4980507	0.976591268	wt_range
c349_CP-Repeats-LR	810.2745333	1.35708351	wt_range
c349_CP-Repeats-LR	277.0353037	0.866606986	wt_range
c349_CP-Repeats-LR	790.61571	1.169442147	wt_range
c349_CP-Repeats-LR	641.5411961	1.110972586	wt_range
c349_CP-Repeats-LR	707.3490402	1.270911388	wt_range
c349_CP-Repeats-LR	891.1098314	1.224206878	wt_range
c349_CP-Repeats-LR	390.7176601	1.035358781	wt_range
c349_CP-Repeats-LR	647.6353143	1.10816792	wt_range
c349_CP-Repeats-LR	609.7215874	1.133594033	wt_range
c349_CP-Repeats-LR	337.1411882	1.090265578	wt_range
c349_CP-Repeats-LR	320.0392272	1.02949199	wt_range
c349_CP-Repeats-LR	642.8039425	1.196128813	wt_range
c349_CP-Repeats-LR	733.1333561	1.303510234	wt_range
c349_CP-Repeats-LR	533.2196241	1.18842116	wt_range
c349_CP-Repeats-LR	598.9333517	1.190205934	wt_range
c349_CP-Repeats-LR	255.1843237	0.990704196	wt_range
c349_CP-Repeats-LR	227.5607936	0.984972158	wt_range
c349_CP-Repeats-LR	341.8706002	1.20716418	wt_range
c349_CP-Repeats-LR	332.1294234	1.048218731	wt_range
c349_CP-Repeats-LR	293.8509905	1.113097492	wt_range
c349_CP-Repeats-LR	349.835307	1.066292447	wt_range
c349_CP-Repeats-LR	968.2000293	1.330642179	wt_range
c349_CP-Repeats-LR	898.8941451	1.264564986	wt_range
c349_CP-Repeats-LR	886.6039469	1.148978008	wt_range
c349_CP-Repeats-LR	807.7764929	1.235442617	wt_range
c349_CP-Repeats-LR	375.0980503	1.170233174	wt_range
c349_CP-Repeats-LR	664.7098222	1.201926574	wt_range
c349_CP-Repeats-LR	199.5764781	0.956234573	wt_range
c349_CP-Repeats-LR	424.435307	1.165442121	wt_range
c349_CP-Repeats-LR	462.7843294	1.128202546	wt_range
c349_CP-Repeats-LR	524.2196255	1.12739804	wt_range
c349_CP-Repeats-LR	381.6706005	0.997817464	wt_range
c349_CP-Repeats-LR	475.1058971	0.93630406	wt_range
c349_CP-Repeats-LR	368.3921695	1.029012617	wt_range
c349_CP-Repeats-LR	359.4666791	1.011233301	wt_range
c349_CP-Repeats-LR	276.3411863	1.091416391	wt_range
c349_CP-Repeats-LR	745.8706091	1.048171096	wt_range
c349_CP-Repeats-LR	267.5568725	0.996289989	wt_range
c349_CP-Repeats-LR	249.2902058	0.885839435	wt_range
c349_CP-Repeats-LR	482.6157029	1.142237332	wt_range
c349_CP-Repeats-LR	449.0392311	1.185369291	wt_range
c349_CP-Repeats-LR	283.3098144	0.959710126	wt_range
c349_CP-Repeats-LR	647.1411966	1.294145901	wt_range
c349_CP-Repeats-LR	234.4862832	1.04643306	wt_range
c349_CP-Repeats-LR	450.7058965	1.242986525	wt_range
c349_CP-Repeats-LR	497.4627605	1.035734242	wt_range
c349_CP-Repeats-LR	285.8274608	1.468725714	wt_range
c349_CP-Repeats-LR	258.1058916	1.184037946	wt_range
c349_CP-Repeats-LR	675.9529609	1.275435216	wt_range
c349_CP-Repeats-LR	760.6784546	1.000795141	wt_range
c349_CP-Repeats-LR	748.5215915	1.027172311	wt_range
c349_CP-Repeats-LR	281.0549114	1.224932673	wt_range
c349_CP-Repeats-LR	811.0745342	1.397892775	wt_range
c349_CP-Repeats-LR	937.8000266	1.271778293	wt_range
c349_CP-Repeats-LR	653.388255	1.181649334	wt_range
c349_CP-Repeats-LR	332.4000114	1.062560841	wt_range
c349_CP-Repeats-LR	838.2862987	0.988327445	wt_range
c349_CP-Repeats-LR	286.4000103	1.078235217	wt_range
c349_CP-Repeats-LR	686.0745302	0.977384849	wt_range
c349_CP-Repeats-LR	667.2274716	1.262558757	wt_range
c349_CP-Repeats-LR	534.8784477	1.156717814	wt_range
c349_CP-Repeats-LR	273.1098132	0.879159342	wt_range
c349_CP-Repeats-LR	971.9412049	1.211940386	wt_range
c349_CP-Repeats-LR	785.2941404	1.054206793	wt_range
c349_CP-Repeats-LR	410.1294257	1.008476978	wt_range
c349_CP-Repeats-LR	946.0588504	1.280331008	wt_range
c349_CP-Repeats-LR	756.2353179	1.104085351	wt_range
c349_CP-Repeats-LR	456.8313867	1.119207202	wt_range
c349_CP-Repeats-LR	800.5412004	1.079714476	wt_range
c349_CP-Repeats-LR	409.5647189	1.076256693	wt_range
c349_CP-Repeats-LR	850.5294375	1.017827191	wt_range
c349_CP-Repeats-LR	901.4078678	1.38175719	wt_range
c349_CP-Repeats-LR	810.1882602	1.139457781	wt_range
c349_CP-Repeats-LR	715.254924	1.117778894	wt_range
c349_CP-Repeats-LR	842.5176721	1.297759038	wt_range
c349_CP-Repeats-LR	816.6313971	1.292184629	wt_range
c349_CP-Repeats-LR	752.0784551	1.423074428	wt_range
c349_CP-Repeats-LR	677.7176683	1.316113584	wt_range
c349_CP-Repeats-LR	859.5451237	1.070478142	wt_range
c349_CP-Repeats-LR	628.5686465	1.112623192	wt_range
c349_CP-Repeats-LR	391.1921701	1.23089327	wt_range
c349_CP-Repeats-LR	745.9568864	1.318021517	wt_range
c349_CP-Repeats-LR	598.074527	1.105744815	wt_range
c349_CP-Repeats-LR	623.431392	1.182882802	wt_range
c349_CP-Repeats-LR	579.3059002	1.095774012	wt_range
c349_del-CP	243.8784409	1.058506062	wt_range
c349_del-CP	201.3529489	0.91338904	wt_range
c349_del-CP	649.8000197	0.970959519	wt_range
c349_del-CP	256.8549117	0.931314319	wt_range
c349_del-CP	403.1607966	1.054866205	wt_range
c349_del-CP	516.4157021	1.13245674	wt_range
c349_del-CP	313.8274619	1.040342342	wt_range
c349_del-CP	529.7255071	0.954613266	wt_range
c349_del-CP	494.86276	0.935341647	wt_range
c349_del-CP	328.949031	1.052621743	wt_range
c349_del-CP	553.1764888	0.910875779	wt_range
c349_del-CP	649.2706072	1.022624884	wt_range
c349_del-CP	370.6745214	0.887951061	wt_range
c349_del-CP	390.0509941	1.00729304	wt_range
c349_del-CP	294.3451089	0.873399286	wt_range
c349_del-CP	569.2941364	0.882488661	wt_range
c349_del-CP	770.9921805	0.95699092	wt_range
c349_del-CP	506.0353099	0.954630285	wt_range
c349_del-CP	451.8313869	1.140376188	wt_range
c349_del-CP	359.2588349	0.917540072	wt_range
c349_del-CP	589.0588415	1.140847862	wt_range
c349_del-CP	414.4588367	0.884126258	wt_range
c349_del-CP	231.6862836	0.912333782	wt_range
c349_del-CP	492.149035	1.11019101	wt_range
c349_del-CP	330.6117766	0.984167275	wt_range
c349_del-CP	306.6235403	1.049720859	wt_range
c349_del-CP	479.3451136	0.960459839	wt_range
c349_del-CP	515.2666837	1.074057167	wt_range
c349_del-CP	896.5137506	0.861262208	wt_range
c349_del-CP	488.6313882	1.034506544	wt_range
c349_del-CP	518.627467	0.994213045	wt_range
c349_del-CP	760.0353158	1.082982386	wt_range
c349_del-CP	248.643146	0.968317039	wt_range
c349_del-CP	271.5804019	1.018867571	wt_range
c349_del-CP	956.7529693	1.139916069	wt_range
c349_del-CP	907.4823798	1.083001548	wt_range
c349_del-CP	305.6353053	1.146194646	wt_range
c349_del-CP	482.5098187	1.047873764	wt_range
c349_del-CP	632.5098226	0.87667092	wt_range
c349_del-CP	665.7568824	1.022358279	wt_range
c349_del-CP	555.1333498	0.907559119	wt_range
c349_del-CP	299.541187	0.969996389	wt_range
c349_del-CP	337.678443	0.954260667	wt_range
c349_del-CP	389.3921695	1.03789645	wt_range
c349_del-CP	707.5372756	0.87863409	wt_range
c349_del-CP	410.4353072	1.011776031	wt_range
c349_del-CP	426.4588373	0.867968725	wt_range
c349_del-CP	441.7058977	0.881219232	wt_range
c349_del-CP	407.2509947	0.91700726	wt_range
c349_del-CP	463.8313868	1.041560282	wt_range
c349_del-CP	308.2784432	0.973423778	wt_range
c349_del-CP	306.8039328	0.945499628	wt_range
c349_del-CP	216.5960863	0.834471323	wt_range
c349_del-CP	239.9098127	1.003961787	wt_range
c349_del-CP	409.8078576	0.851462766	wt_range
c349_del-CP	302.4627559	0.862401725	wt_range
c349_del-CP	305.8313843	0.983367578	wt_range
c349_del-CP	302.2627563	0.889004325	wt_range
c349_del-CP	565.6157042	0.987558508	wt_range
c349_del-CP	404.5215812	1.049115335	wt_range
c349_del-CP	548.4941339	1.002804921	wt_range
c349_del-CP	411.1372692	1.037788518	wt_range
c349_del-CP	298.1921676	1.022535038	wt_range
c349_del-CP	314.6313835	0.999459284	wt_range
c349_del-CP	499.5215848	0.899344017	wt_range
c349_del-CP	460.1333477	0.94621259	wt_range
c349_del-CP	322.1098149	0.888469048	wt_range
c349_del-CP	441.8353076	0.938931101	wt_range
c349_del-CP	559.0509979	0.933979432	wt_range
c349_del-CP	585.5725671	0.917205649	wt_range
c349_del-CP	884.2078694	1.051471108	wt_range
c349_del-CP	472.9255045	0.907833556	wt_range
c349_del-CP	433.78825	0.935662459	wt_range
c349_del-CP	411.5725622	0.977182203	wt_range
c349_del-CP	580.2353126	0.997621075	wt_range
c349_del-CP	305.7529517	0.996006545	wt_range
c349_del-CP	423.7764843	1.05685051	wt_range
c349_del-CP	195.8000071	1.007777902	wt_range
c349_del-CP	225.6235375	0.967085506	wt_range
c349_del-CP	512.647074	1.111530397	wt_range
c349_del-CP	452.9882505	1.021299223	wt_range
c349_del-CP	818.7255142	0.902452462	wt_range
c349_del-CP	564.7608011	0.990497748	wt_range
c349_del-CP	463.5607998	0.925471317	wt_range
c349_del-CP	293.5255005	1.050918747	wt_range
c349_del-CP	486.8666821	0.950734478	wt_range
c349_del-CP	722.851002	1.055268004	wt_range
c349_del-CP	523.7490368	1.040992957	wt_range
c349_del-CP	355.0627584	0.888983029	wt_range
c349_del-CP	420.8627585	1.074050107	wt_range
c349_del-CP	441.3019749	1.09200028	wt_range
c349_del-CP	279.0627556	0.867881403	wt_range
c349_del-CP	542.3411932	0.707572408	wt_range
c349_del-CP	917.7215947	0.99938616	wt_range
c349_del-CP	546.6745269	1.047639981	wt_range
c349_del-CP	850.1294359	1.141555129	wt_range
c349_del-CP	299.8392265	1.051822771	wt_range
c349_del-CP	234.6588318	0.781088565	wt_range
c349_del-CP	238.3607927	0.983338712	wt_range
c349_del-CP	363.1764826	0.89756119	wt_range
c349_del-CP	308.0235397	0.956591387	wt_range
c349_del-CP	385.9372673	0.942667716	wt_range
c349_del-CP	475.4196239	0.874534335	wt_range
c349_del-CP	299.9882469	0.945084315	wt_range
c349_del-CP	208.6509884	0.912091155	wt_range
c349_del-CP	213.5451063	0.884749283	wt_range
c349_del-CP	497.9568785	1.142830497	wt_range
c349_del-CP	238.2549109	0.825435952	wt_range
c349_del-CP	725.2510024	1.04303653	wt_range
c349_del-CP	677.6196285	1.05103446	wt_range
c349_del-CP	475.776487	1.007786735	wt_range
c349_del-CP	697.2078636	1.121544632	wt_range
c349_del-CP	349.898051	1.014183315	wt_range
c349_del-CP	645.8392353	1.133731626	wt_range
c349_del-CP	379.8823669	0.972600272	wt_range
c349_del-CP	731.1529628	1.054652851	wt_range
c349_del-CP	379.5372663	0.972636118	wt_range
c349_del-CP	345.3255028	0.937648725	wt_range
c349_del-CP	429.4000136	1.03061604	wt_range
c349_del-CP	253.7882447	0.819497766	wt_range
c349_del-CP	434.6941325	0.900756093	wt_range
c349_del-CP	360.3411886	1.14465101	wt_range
c349_del-CP	577.7058999	1.106529917	wt_range
c349_del-CP	437.2078583	1.023311184	wt_range
c349_del-CP	348.6902079	1.030274276	wt_range
c349_del-CP	413.3490335	0.956286167	wt_range
c349_del-CP	513.188252	0.952459034	wt_range
c349_del-CP	647.4784503	0.848336242	wt_range
c349_del-CP	377.4627574	1.101389419	wt_range
c349_del-CP	667.2745304	1.116725794	wt_range
c349_del-CP	483.9568787	1.141310955	wt_range
c349_del-CP	435.2549158	0.939521954	wt_range
c349_del-CP	353.5960903	1.022128335	wt_range
c349_del-CP	301.235304	0.802944673	wt_range
c349_del-CP	414.7137389	1.103042644	wt_range
c349_del-CP	346.8470705	1.151005342	wt_range
c349_del-CP	390.905896	0.904792287	wt_range
c349_del-CP	453.1294256	0.873970006	wt_range
c349_del-CP	504.0470753	1.041665676	wt_range
c349_del-LR	956.1804182	1.021230735	wt_range
c349_del-LR	940.5843414	1.084535235	wt_range
c349_del-LR	267.2117739	1.04291147	wt_range
c349_del-LR	338.5725596	1.039304402	wt_range
c349_del-LR	927.2431633	1.198086121	wt_range
c349_del-LR	655.7372765	0.97686517	wt_range
c349_del-LR	549.3647237	1.144711242	wt_range
c349_del-LR	355.7294242	1.019768078	wt_range
c349_del-LR	330.0235412	1.029079319	wt_range
c349_del-LR	972.6235566	1.072270286	wt_range
c349_del-LR	199.0235367	1.118731225	wt_range
c349_del-LR	432.8078577	1.033986087	wt_range
c349_del-LR	252.0823617	1.203000169	wt_range
c349_del-LR	683.0784513	0.975661966	wt_range
c349_del-LR	688.8431593	1.028161714	wt_range
c349_del-LR	373.2549141	1.020682838	wt_range
c349_del-LR	362.2745214	0.86727928	wt_range
c349_del-LR	294.2078526	0.95083639	wt_range
c349_del-LR	207.9333407	0.951609434	wt_range
c349_del-LR	393.2666792	1.034834356	wt_range
c349_del-LR	478.0862901	0.964753124	wt_range
c349_del-LR	571.8823711	0.977365401	wt_range
c349_del-LR	272.6313823	0.946192843	wt_range
c349_del-LR	226.5764783	1.140803704	wt_range
c349_del-LR	414.74119	1.082924314	wt_range
c349_del-LR	334.6941288	1.115600487	wt_range
c349_del-LR	329.5411874	1.004898727	wt_range
c349_del-LR	484.3451117	0.845154461	wt_range
c349_del-LR	806.0470809	1.124929248	wt_range
c349_del-LR	949.6157115	0.876654732	wt_range
c349_del-LR	827.4117856	0.952880214	wt_range
c349_del-LR	456.2980533	0.993577176	wt_range
c349_del-LR	574.345114	1.038595336	wt_range
c349_del-LR	773.0078641	1.081801466	wt_range
c349_del-LR	745.505901	1.059566739	wt_range
c349_del-LR	921.1255203	0.946523725	wt_range
c349_del-LR	624.1608039	0.991043271	wt_range
c349_del-LR	621.4117831	0.857218148	wt_range
c349_del-LR	600.2353109	0.877830057	wt_range
c349_del-LR	589.3921727	0.903615847	wt_range
c349_del-LR	619.0627608	0.85094513	wt_range
c349_del-LR	826.5137524	1.091642439	wt_range
c349_del-LR	312.1804023	0.951766861	wt_range
c349_del-LR	396.8431497	0.887395367	wt_range
c349_del-LR	506.1764871	0.96795217	wt_range
c349_del-LR	555.600016	0.958681	wt_range
c349_del-LR	672.078452	1.008341855	wt_range
c349_del-LR	427.0470704	0.909815125	wt_range
c349_del-LR	377.4705987	0.834319006	wt_range
c349_del-LR	403.1137381	0.957466318	wt_range
c349_del-LR	666.0000213	1.154737706	wt_range
c349_del-LR	984.9451299	0.969080067	wt_range
c349_del-LR	472.7019755	0.946086082	wt_range
c349_del-LR	900.2627655	0.919548774	wt_range
c349_del-LR	471.4823686	1.103324892	wt_range
c349_del-LR	371.619619	0.816972491	wt_range
c349_del-LR	817.6549266	0.599415113	wt_range
c349_del-LR	199.505889	0.945423741	wt_range
c349_del-LR	737.0235531	0.999541965	wt_range
c349_del-LR	811.98434	0.94804974	wt_range
c349_del-LR	868.9961048	0.846587248	wt_range
c349_del-LR	836.9333597	0.987226964	wt_range
c349_del-LR	730.592181	0.884117896	wt_range
c349_del-LR	326.5490298	0.876108393	wt_range
c349_del-LR	346.9568739	0.920584633	wt_range
c349_del-LR	940.4941422	0.938990296	wt_range
c349_del-LR	818.6627714	1.046398905	wt_range
c349_del-LR	719.8157086	1.023633201	wt_range
c349_del-LR	577.2431538	0.958847187	wt_range
c349_del-LR	360.1490306	0.888893716	wt_range
c349_del-LR	403.9215794	0.875760846	wt_range
c349_del-LR	308.8313824	0.941263756	wt_range
c349_del-LR	249.4078507	0.925833549	wt_range
c349_del-LR	560.61178	1.156143428	wt_range
c349_del-LR	369.2588356	1.055800697	wt_range
c349_del-LR	517.1176634	0.885646502	wt_range
c349_del-LR	513.4353104	1.030491786	wt_range
c349_del-LR	668.5843341	1.114500265	wt_range
c349_del-LR	626.1019805	0.998243102	wt_range
c349_del-LR	371.3058936	1.052531042	wt_range
c349_del-LR	426.1882478	0.947041847	wt_range
c349_del-LR	416.4666797	0.99612111	wt_range
c349_del-LR	368.1019729	1.085409494	wt_range
c349_del-LR	958.8902253	0.899956931	wt_range
c349_del-LR	882.5215913	1.024240828	wt_range
c349_del-LR	923.8980677	1.047133492	wt_range
c349_del-LR	834.3098243	0.965700203	wt_range
c349_del-LR	251.513734	0.959481086	wt_range
c349_del-Nterm	814.6117888	1.025695156	wt_range
c349_del-Nterm	396.2078562	0.785434454	wt_range
c349_del-Nterm	270.0431465	0.83082457	wt_range
c349_del-Nterm	287.8862846	0.871175381	wt_range
c349_del-Nterm	568.75688	0.958205382	wt_range
c349_del-Nterm	771.2000228	0.861752508	wt_range
c349_del-Nterm	770.2157099	0.770528367	wt_range
c349_del-Nterm	236.4353027	0.935036373	wt_range
c349_del-Nterm	688.6862956	1.109030925	wt_range
c349_del-Nterm	686.9529619	0.991096947	wt_range
c349_del-Nterm	369.7255023	1.043968317	wt_range
c349_del-Nterm	360.9215808	1.220185166	wt_range
c349_del-Nterm	825.6902202	1.134155857	wt_range
c349_del-Nterm	549.5098201	0.912575097	wt_range
c349_del-Nterm	904.3804187	1.080494787	wt_range
c349_del-Nterm	589.5804098	0.952777847	wt_range
c349_del-Nterm	361.7019724	0.969889643	wt_range
c349_del-Nterm	502.0941323	0.84318191	wt_range
c349_del-Nterm	679.7098247	0.870609878	wt_range
c349_del-Nterm	367.0156986	1.035268976	wt_range
c349_del-Nterm	695.9372761	1.052495572	wt_range
c349_del-Nterm	653.2980586	0.98808624	wt_range
c349_del-Nterm	840.9843391	0.842610662	wt_range
c349_del-Nterm	532.4039384	0.848134721	wt_range
c349_del-Nterm	566.0627619	0.905778503	wt_range
c349_del-Nterm	497.0627599	0.769251585	wt_range
c349_del-Nterm	389.2509933	1.007526252	wt_range
c349_del-Nterm	200.3294197	0.870620038	wt_range
c349_del-Nterm	517.9411935	0.86750023	wt_range
c349_del-Nterm	910.1215944	0.979726322	wt_range
c349_del-Nterm	872.7568879	1.167226798	wt_range
c349_del-Nterm	973.3255174	1.263781055	wt_range
c349_del-Nterm	450.4706024	1.075175805	wt_range
c349_del-Nterm	485.2353103	1.049007326	wt_range
c349_del-Nterm	758.2941397	1.062409043	wt_range
c349_del-Nterm	716.7725707	0.863755624	wt_range
c349_del-Nterm	351.2627572	0.857034311	wt_range
c349_del-Nterm	329.6431488	0.834865272	wt_range
c349_del-Nterm	570.9137431	0.942847319	wt_range
c349_del-Nterm	962.3764987	1.059764416	wt_range
c349_del-Nterm	517.4745256	0.945829225	wt_range
c349_del-Nterm	501.9686429	1.060661629	wt_range
c349_del-Nterm	229.1294197	0.915355062	wt_range
c349_del-Nterm	623.3882544	0.976953776	wt_range
c349_del-Nterm	515.1725646	0.947150423	wt_range
c349_del-Nterm	263.3960884	0.873911736	wt_range
c349_del-Nterm	457.3137405	1.062060877	wt_range
c349_del-Nterm	983.0902245	0.944792911	wt_range
c349_del-Nterm	845.0353182	0.956040583	wt_range
c349_del-Nterm	491.1804073	1.070400689	wt_range
c349_del-Nterm	541.4392325	1.014973907	wt_range
c349_del-Nterm	611.0941362	0.946960583	wt_range
c349_del-Nterm	642.0000203	1.076423441	wt_range
c349_del-Nterm	963.7059102	1.146017431	wt_range
c349_del-Nterm	698.2862963	0.98850219	wt_range
c349_del-Nterm	530.3176648	1.06676235	wt_range
c349_del-Nterm	401.6313874	0.907137185	wt_range
c349_del-Nterm	782.1882581	0.897228751	wt_range
c349_del-Nterm	837.3764947	0.933105525	wt_range
c349_del-Nterm	256.8784418	1.088650512	wt_range
c349_del-Nterm	677.5372756	0.986375967	wt_range
c349_del-Nterm	704.6313939	0.900831593	wt_range
c349_del-Nterm	253.6588334	1.098530679	wt_range
c349_del-Nterm	585.0353117	0.889678618	wt_range
c349_del-Nterm	624.3843327	1.035357981	wt_range
c349_del-Nterm	368.1490328	0.94670768	wt_range
c349_del-Nterm	548.5960952	0.981078875	wt_range
c349_del-Nterm	751.2117876	0.909753042	wt_range
c349_del-Nterm	592.0431553	1.089428695	wt_range
c349_del-Nterm	286.4078538	0.993183268	wt_range
c349_del-Nterm	697.2784524	0.971137936	wt_range
c349_del-Nterm	881.3568888	0.972778947	wt_range
c349_del-Nterm	423.6784452	0.921590704	wt_range
c349_del-Nterm	602.2274696	0.923807474	wt_range
c349_del-Nterm	640.8157051	0.854286815	wt_range
c349_del-Nterm	601.3686463	1.2511942	wt_range
c349_del-Nterm	369.1529538	0.836560781	wt_range
c349_del-Nterm	735.3961004	0.944498989	wt_range
c349_del-Nterm	983.7686563	1.037537122	wt_range
c349_del-Nterm	292.9176568	0.913253077	wt_range
c349_del-Nterm	418.3215828	1.053321803	wt_range
c349_del-Nterm	363.7411883	0.962738322	wt_range
c349_del-Nterm	635.7372739	0.998895914	wt_range
c349_del-Nterm	553.7725663	1.000057255	wt_range
c349_del-Nterm	690.643158	0.971533237	wt_range
c349_del-Nterm	645.3647252	0.89678438	wt_range
c349_del-Nterm	387.0706014	1.001460106	wt_range
c349_del-Nterm	774.6980633	0.993311797	wt_range
c349_del-Nterm	527.141194	0.960482366	wt_range
c349_del-Nterm	901.6941452	1.031276088	wt_range
c349_del-Nterm	897.3176739	0.977828147	wt_range
c349_del-Nterm	566.7529594	0.940397478	wt_range
c349_del-Nterm	894.529438	1.074696118	wt_range
c349_del-Nterm	397.0588374	1.041906662	wt_range
c349_del-Repeats	505.4627624	1.049910144	wt_range
c349_del-Repeats	494.1333496	1.05461738	wt_range
c349_del-Repeats	334.7764818	1.197689081	wt_range
c349_del-Repeats	524.6745268	1.137306458	wt_range
c349_del-Repeats	297.4431477	1.045950882	wt_range
c349_del-Repeats	644.8549225	0.973967628	wt_range
c349_del-Repeats	965.7372825	0.988712541	wt_range
c349_del-Repeats	300.8470695	1.032609321	wt_range
c349_del-Repeats	337.8902079	1.018804004	wt_range
c349_del-Repeats	748.0196321	1.133924224	wt_range
c349_del-Repeats	886.7686566	1.023995846	wt_range
c349_del-Repeats	364.2431499	0.950449195	wt_range
c349_del-Repeats	443.9411906	0.927605976	wt_range
c349_del-Repeats	815.6666932	1.127555656	wt_range
c349_del-Repeats	740.423553	1.211197834	wt_range
c349_del-Repeats	480.2509957	0.956815479	wt_range
c349_del-Repeats	414.7607968	0.973830381	wt_range
c349_del-Repeats	447.5333488	1.049227659	wt_range
c349_del-Repeats	202.7058901	0.920727676	wt_range
c349_del-Repeats	360.4902094	0.992488272	wt_range
c349_del-Repeats	227.1647145	1.06882142	wt_range
c349_del-Repeats	334.7843258	0.946724508	wt_range
c349_del-Repeats	204.6745179	0.944138707	wt_range
c349_del-Repeats	245.4117739	0.992358705	wt_range
c349_del-Repeats	596.8196266	1.050607553	wt_range
c349_del-Repeats	539.7294293	0.983852716	wt_range
c349_del-Repeats	391.1294249	1.073046272	wt_range
c349_del-Repeats	816.7215931	1.143659067	wt_range
c349_del-Repeats	375.9647193	0.981098824	wt_range
c349_del-Repeats	414.0470727	1.051279112	wt_range
c349_del-Repeats	424.2039351	0.874191734	wt_range
c349_del-Repeats	453.0000149	1.069834752	wt_range
c349_del-Repeats	478.3372705	1.061875733	wt_range
c349_del-Repeats	428.7960929	0.976409979	wt_range
c349_del-Repeats	934.6313989	1.09714221	wt_range
c349_del-Repeats	763.521593	1.144831617	wt_range
c349_del-Repeats	587.2117835	1.088368983	wt_range
c349_del-Repeats	505.270604	1.154099258	wt_range
c349_del-Repeats	547.541195	1.011907946	wt_range
c349_del-Repeats	455.4902111	1.052750546	wt_range
c349_del-Repeats	201.992165	0.899506295	wt_range
c349_del-Repeats	343.4862865	1.114256326	wt_range
c349_del-Repeats	243.2039311	0.87681456	wt_range
c349_del-Repeats	379.8823664	1.026743649	wt_range
c349_del-Repeats	352.1255029	1.003650579	wt_range
c349_del-Repeats	315.8588344	1.021902644	wt_range
c349_del-Repeats	227.5215776	0.88083399	wt_range
c349_del-Repeats	385.8117781	1.035166811	wt_range
c349_del-Repeats	268.8745198	0.96254251	wt_range
c349_del-Repeats	226.6745186	0.996103993	wt_range
c349_del-Repeats	275.0588337	0.922023277	wt_range
c349_del-Repeats	655.2745313	0.817985182	wt_range
c349_del-Repeats	809.074532	1.136918438	wt_range
c349_del-Repeats	476.4902117	1.029897115	wt_range
c349_del-Repeats	950.3921834	1.136598058	wt_range
c349_del-Repeats	328.7921676	1.023422698	wt_range
c349_del-Repeats	661.7098254	1.108283373	wt_range
c349_del-Repeats	450.8902105	0.959469544	wt_range
c349_del-Repeats	862.6431623	1.152725853	wt_range
c349_del-Repeats	921.2823786	1.218405682	wt_range
c349_del-Repeats	571.2784468	0.92736906	wt_range
c349_del-Repeats	613.9059025	1.10552714	wt_range
c349_del-Repeats	215.8156938	1.03012112	wt_range
c349_del-Repeats	629.4509984	0.996652406	wt_range
c349_del-Repeats	455.4549167	1.018343506	wt_range
c349_del-Repeats	637.6549192	1.233882473	wt_range
c349_del-Repeats	907.674535	1.162804666	wt_range
c349_del-Repeats	671.6941393	0.95904317	wt_range
c349_del-Repeats	913.1372837	1.11400001	wt_range
c349_del-Repeats	346.6078542	1.110430941	wt_range
c349_del-Repeats	290.2588329	1.061302674	wt_range
c349_del-Repeats	581.0862889	0.907915259	wt_range
c349_del-Repeats	504.7882506	0.947604025	wt_range
c349_del-Repeats	462.8902107	1.012719554	wt_range
c349_del-Repeats	340.9960895	0.918541784	wt_range
c349_del-Repeats	684.2980576	1.062914578	wt_range
c349_del-Repeats	596.6627645	0.991142317	wt_range
c349_del-Repeats	667.9843353	0.906316029	wt_range
c349_del-Repeats	848.1059097	1.017869569	wt_range
c349_del-Repeats	427.0313864	0.947042227	wt_range
c349_del-Repeats	947.7568915	1.038801912	wt_range
c349_del-Repeats	716.7961019	1.050479799	wt_range
c349_del-Repeats	774.5019849	0.927067059	wt_range
c349_del-Repeats	573.5411953	1.095541258	wt_range
c349_del-Repeats	459.2431516	0.862668793	wt_range
c349_del-Repeats	264.4117731	1.015893559	wt_range
c349_del-Repeats	249.7137342	0.923955668	wt_range
c349_del-Repeats	617.6784503	1.012781009	wt_range
c349_del-Repeats	469.8313874	0.921277801	wt_range
c349_del-Repeats	613.8980568	0.95285553	wt_range
c349_del-Repeats	311.458834	0.875492673	wt_range
c349_del-Repeats	683.2117837	0.951214781	wt_range
c349_del-Repeats	853.1411989	1.094661406	wt_range
c349_del-Repeats	763.3725742	0.933058875	wt_range
c349_del-Repeats	564.627468	1.053088341	wt_range
c349_del-Repeats	741.1255123	1.115776924	wt_range
c349_del-Repeats	896.9843387	0.877286234	wt_range
c349_del-Repeats	449.462759	1.113974187	wt_range
c349_del-Repeats	799.3451223	0.911901832	wt_range
c349_del-Repeats	553.949036	0.947017199	wt_range
c349_del-Repeats	561.2313896	1.012927498	wt_range
c349_del-Repeats	574.1804111	1.108436062	wt_range
c349_del-Repeats	835.2706124	1.017492409	wt_range
c349_del-Repeats	632.7098231	1.227719771	wt_range
c349_del-Repeats	325.8274624	1.023864958	wt_range
c349_del-Repeats	273.4196175	1.114281375	wt_range
c349_del-Repeats	468.7804064	1.088085645	wt_range
c349_del-Repeats	862.8353158	1.096038658	wt_range
c349_del-Repeats	943.0078677	1.143443101	wt_range
c349_del-Repeats	287.8470678	0.974079103	wt_range
c349_del-Repeats	862.0784553	1.117355167	wt_range
c349_del-Repeats	520.2156996	0.891528383	wt_range
c349_del-Repeats	463.3960938	0.896609799	wt_range
c349_del-Repeats	482.7882515	1.034435947	wt_range
c349_del-Repeats	674.3804143	1.096012142	wt_range
c349_del-Repeats	791.7882583	1.152639343	wt_range
c349_del-Repeats	946.8902249	1.07469686	wt_range
c349_del-Repeats	378.5255028	0.831538407	wt_range
c349_del-Repeats	427.7529541	0.936631628	wt_range
c349_del-Repeats	671.4000189	1.162697058	wt_range
c349_del-Repeats	624.1529574	1.122440812	wt_range
c349_del-Repeats	539.9372692	0.912963686	wt_range
c349_del-Repeats	711.2000229	1.006421111	wt_range
c349_del-Repeats	684.5804143	1.070992042	wt_range
c349_del-Repeats	697.1725664	1.015931171	wt_range
c349_del-Repeats	313.6784423	1.025227311	wt_range
c349_del-Repeats	369.9607966	1.095639366	wt_range
c349_del-Repeats	676.9921758	1.045969155	wt_range
c349_Repeats-CP-LR	686.5764914	1.024961692	wt_range
c349_Repeats-CP-LR	580.4392333	1.069296074	wt_range
c349_Repeats-CP-LR	283.976481	0.960206145	wt_range
c349_Repeats-CP-LR	787.4196317	1.04364517	wt_range
c349_Repeats-CP-LR	489.9333492	0.806320702	wt_range
c349_Repeats-CP-LR	404.3255035	0.982646151	wt_range
c349_Repeats-CP-LR	308.5451085	1.074323376	wt_range
c349_Repeats-CP-LR	514.0862899	0.877143866	wt_range
c349_Repeats-CP-LR	864.8627707	1.002015104	wt_range
c349_Repeats-CP-LR	963.6039495	1.108758164	wt_range
c349_Repeats-CP-LR	853.5176706	0.970731424	wt_range
c349_Repeats-CP-LR	233.0470676	0.876167596	wt_range
c349_Repeats-CP-LR	655.1098237	0.894045509	wt_range
c349_Repeats-CP-LR	528.6666832	0.93507694	wt_range
c349_Repeats-CP-LR	865.0863007	0.974419781	wt_range
c349_Repeats-CP-LR	658.4078632	1.111399627	wt_range
c349_Repeats-CP-LR	849.7137511	0.991817951	wt_range
c349_Repeats-CP-LR	983.5961045	1.076336448	wt_range
c349_Repeats-CP-LR	243.8666758	1.076328345	wt_range
c349_Repeats-CP-LR	334.5607962	0.905703286	wt_range
c349_Repeats-CP-LR	283.1019711	1.154520906	wt_range
c349_Repeats-CP-LR	669.3098238	1.014110425	wt_range
c349_Repeats-CP-LR	357.7255019	0.927584226	wt_range
c349_Repeats-CP-LR	798.4862976	1.034370788	wt_range
c349_Repeats-CP-LR	688.4353148	1.004164756	wt_range
c349_Repeats-CP-LR	541.8078594	1.049059647	wt_range
c349_Repeats-CP-LR	500.1411924	0.953183148	wt_range
c349_Repeats-CP-LR	540.4784485	0.962258985	wt_range
c349_Repeats-CP-LR	341.003933	1.059844998	wt_range
c349_Repeats-CP-LR	945.7451245	0.980680819	wt_range
c349_Repeats-CP-LR	769.24316	1.10908191	wt_range
c349_Repeats-CP-LR	392.0235429	0.894792697	wt_range
c349_Repeats-CP-LR	782.5568854	1.115087163	wt_range
c349_Repeats-CP-LR	417.3764843	0.899898433	wt_range
c349_Repeats-CP-LR	396.6313858	0.952797414	wt_range
c349_Repeats-CP-LR	930.0000267	0.94182595	wt_range
c349_Repeats-CP-LR	737.8823767	0.9482555	wt_range
c349_Repeats-CP-LR	855.8117902	1.139745971	wt_range
c349_Repeats-CP-LR	612.5411952	0.919423495	wt_range
c349_Repeats-CP-LR	467.2823678	0.913905637	wt_range
c349_Repeats-CP-LR	516.101977	0.950344967	wt_range
c349_Repeats-CP-LR	642.4941365	1.074937571	wt_range
c349_Repeats-CP-LR	526.7568787	0.875367517	wt_range
c349_Repeats-CP-LR	269.3137346	0.878291016	wt_range
c349_Repeats-CP-LR	346.2666786	0.907842484	wt_range
c349_Repeats-CP-LR	321.4353054	0.964295877	wt_range
c349_Repeats-CP-LR	277.0196176	1.055265617	wt_range
c349_Repeats-CP-LR	611.9451175	0.836798987	wt_range
c349_Repeats-CP-LR	602.3725671	0.98992986	wt_range
c349_Repeats-CP-LR	687.6510006	0.992804274	wt_range
c349_Repeats-CP-LR	781.6627675	1.091969765	wt_range
c349_Repeats-CP-LR	961.32944	1.029170189	wt_range
c349_Repeats-CP-LR	632.0823713	1.065648558	wt_range
c349_Repeats-CP-LR	607.1804096	0.928931332	wt_range
c349_Repeats-CP-LR	823.2392394	0.982135223	wt_range
c349_Repeats-CP-LR	729.6117866	1.15917847	wt_range
c349_Repeats-CP-LR	871.1921833	1.0570713	wt_range
c349_Repeats-CP-LR	424.996093	1.020324597	wt_range
c349_Repeats-CP-LR	561.5019782	1.073006546	wt_range
c349_Repeats-CP-LR	423.4862884	0.874239428	wt_range
c349_Repeats-CP-LR	842.4941428	0.869692135	wt_range
c349_Repeats-CP-LR	868.2392414	0.886847381	wt_range
c349_Repeats-CP-LR	825.4941407	1.010138986	wt_range
c349_Repeats-CP-LR	247.486283	0.812264984	wt_range
c349_Repeats-CP-LR	544.4431535	1.14612165	wt_range
c349_Repeats-CP-LR	877.8549284	0.834168868	wt_range
c349_Repeats-CP-LR	742.9176682	0.922311014	wt_range
c349_Repeats-CP-LR	310.4196185	1.064393058	wt_range
c349_Repeats-CP-LR	753.2078667	1.003025333	wt_range
c349_WT	264.7647151	1.186910419	wt_range
c349_WT	256.5960882	1.017838683	wt_range
c349_WT	728.8823739	1.115020552	wt_range
c349_WT	292.4156969	1.155745169	wt_range
c349_WT	218.1647142	1.082302731	wt_range
c349_WT	300.7372656	1.061666423	wt_range
c349_WT	909.1176754	1.312839527	wt_range
c349_WT	778.7921806	1.280826027	wt_range
c349_WT	476.5255058	1.197431525	wt_range
c349_WT	678.3686484	1.140677523	wt_range
c349_WT	516.6274677	1.126752616	wt_range
c349_WT	624.6313921	1.280567847	wt_range
c349_WT	199.5960864	1.013388963	wt_range
c349_WT	234.792166	1.134861389	wt_range
c349_WT	365.2745212	1.12044914	wt_range
c349_WT	232.847068	1.107750428	wt_range
c349_WT	762.1059065	1.182000647	wt_range
c349_WT	216.6078518	1.061679678	wt_range
c349_WT	220.6392239	1.015876163	wt_range
c349_WT	212.3333417	0.906533673	wt_range
c349_WT	254.7607941	1.008385297	wt_range
c349_WT	290.1098145	1.1351612	wt_range
c349_WT	212.9843218	1.058295399	wt_range
c349_WT	197.1137335	1.038524246	wt_range
c349_WT	290.5176576	1.064734187	wt_range
c349_WT	363.2000118	1.012686555	wt_range
c349_WT	507.9255061	1.173374491	wt_range
c349_WT	370.7882478	1.160899165	wt_range
c349_WT	892.1098288	1.231610729	wt_range
c349_WT	303.6470692	1.130505796	wt_range
c349_WT	437.9529556	1.211148237	wt_range
c349_WT	407.388249	0.988002776	wt_range
c349_WT	833.5294378	1.33314719	wt_range
c349_WT	777.2980631	1.177279634	wt_range
c349_WT	867.73728	1.330351242	wt_range
c349_WT	203.039223	1.013631502	wt_range
c349_WT	276.8705981	1.118414446	wt_range
c349_WT	325.3333445	1.050654682	wt_range
c349_WT	239.6196173	1.013657418	wt_range
c349_WT	441.1725631	1.244173272	wt_range
c349_WT	257.0588326	1.290207934	wt_range
c349_WT	595.3725668	1.196377623	wt_range
c349_WT	337.7294233	0.991631132	wt_range
c349_WT	329.3764822	1.055590716	wt_range
c349_WT	229.8941257	1.167016941	wt_range
c349_WT	324.7098145	1.207390836	wt_range
c349_WT	542.8627613	1.270877713	wt_range
c349_WT	305.3019708	1.12174349	wt_range
c349_WT	266.360794	0.953477783	wt_range
c349_WT	271.1255	0.971107994	wt_range
c349_WT	348.705893	1.068210488	wt_range
c349_WT	365.5529529	1.123434233	wt_range
c349_WT	371.1882465	1.272001232	wt_range
c349_WT	198.0941252	1.165296721	wt_range
c349_WT	444.3372686	1.061410584	wt_range
c349_WT	297.7019709	1.059946718	wt_range
c349_WT	405.6235424	1.1815147	wt_range
c349_WT	488.21178	1.098854654	wt_range
c349_WT	926.0274764	1.321201564	wt_range
c349_WT	745.9882561	1.294684144	wt_range
c349_WT	618.721588	1.133114588	wt_range
c349_WT	662.4745298	1.280767536	wt_range
c349_WT	640.9804117	1.282083008	wt_range
c349_WT	860.1686515	1.395701807	wt_range
c349_WT	213.2784393	1.000594856	wt_range
c349_WT	215.5490274	1.077553799	wt_range
c349_WT	963.1490469	1.200655454	wt_range
c349_WT	838.9529653	1.188179869	wt_range
c349_WT	270.549029	1.124746903	wt_range
c349_WT	352.4235417	1.062172213	wt_range
c349_WT	892.9451237	1.339006345	wt_range
c349_WT	980.7098322	1.188287199	wt_range
c349_WT	524.0039376	1.185904896	wt_range
c349_WT	424.3804052	1.21361711	wt_range
c349_WT	290.8353042	1.148061057	wt_range
c349_WT	921.1215959	1.112447811	wt_range
c349_WT	552.043155	1.088705071	wt_range
c349_WT	401.3294253	1.083347281	wt_range
c349_WT	868.4196331	1.245861393	wt_range
c349_WT	365.31766	0.975717143	wt_range
c349_WT	274.588245	0.966539735	wt_range
c349_WT	433.3098178	1.011561716	wt_range
c349_WT	332.258835	1.029726088	wt_range
c349_WT	418.2549165	0.867169337	wt_range
c349_WT	412.3098167	1.256248006	wt_range
c349_WT	214.3960858	1.039448707	wt_range
c349_WT	329.7725605	0.938299569	wt_range
