# Supplementary material for: Ki-67 shapes the nucleolus by anchoring chromatin via its amphiphilic properties
Source: EMBO J. 2026 Mar 24;45(9):3156–91. doi: 10.1038/s44318-026-00747-7 (PMC13144362; doi:10.1038/s44318-026-00747-7)
Supplement: Supplementary file 10 — Source data Fig. 6 [file 44318_2026_747_MOESM10_ESM.zip › Figure 6/B/README.txt]

# Plasmid information from filename
- p-343: Full-length
- p-428: ∆LR
- p-483: ∆CP
- p-607: ∆Repeats
- p-757: CP-LR
- p-818: CP-Repeats-LR
- p-819: Repeats-CP-LR
- p-665: ∆N-terminus 
