# Supplementary material for: Ki-67 shapes the nucleolus by anchoring chromatin via its amphiphilic properties
Source: EMBO J. 2026 Mar 24;45(9):3156–91. doi: 10.1038/s44318-026-00747-7 (PMC13144362; doi:10.1038/s44318-026-00747-7)
Supplement: Supplementary file 11 — Source data Fig. 7 [file 44318_2026_747_MOESM11_ESM.zip]

Archive with 84 entries (70 files):
- Figure 7/
- __MACOSX/._Figure 7
- Figure 7/.DS_Store
- __MACOSX/Figure 7/._.DS_Store
- Figure 7/G/
- __MACOSX/Figure 7/._G
- Figure 7/A/
- __MACOSX/Figure 7/._A
- Figure 7/F/
- __MACOSX/Figure 7/._F
- Figure 7/README.txt
- __MACOSX/Figure 7/._README.txt
- Figure 7/C/
- __MACOSX/Figure 7/._C
- Figure 7/D/
- __MACOSX/Figure 7/._D
- Figure 7/E/
- __MACOSX/Figure 7/._E
- Figure 7/B/
- __MACOSX/Figure 7/._B
- Figure 7/G/e-0879_final_data_RedGreenShift_AllReplicates_for_plotting_in_Prism.txt
- __MACOSX/Figure 7/G/._e-0879_final_data_RedGreenShift_AllReplicates_for_plotting_in_Prism.txt
- Figure 7/A/.DS_Store
- __MACOSX/Figure 7/A/._.DS_Store
- Figure 7/A/RGB/
- __MACOSX/Figure 7/A/._RGB
- Figure 7/A/raw/
- __MACOSX/Figure 7/A/._raw
- Figure 7/F/e-0842_well-B3_p-249_cell-16_zoom-35_registered_line_3.tif
- __MACOSX/Figure 7/F/._e-0842_well-B3_p-249_cell-16_zoom-35_registered_line_3.tif
- Figure 7/C/.DS_Store
- __MACOSX/Figure 7/C/._.DS_Store
- Figure 7/C/RGB/
- __MACOSX/Figure 7/C/._RGB
- Figure 7/C/raw/
- __MACOSX/Figure 7/C/._raw
- Figure 7/D/e-0842_well-A3_p-219_cell-14_zoom-35_registered_line_profile_1.txt
- __MACOSX/Figure 7/D/._e-0842_well-A3_p-219_cell-14_zoom-35_registered_line_profile_1.txt
- Figure 7/D/.DS_Store
- __MACOSX/Figure 7/D/._.DS_Store
- Figure 7/E/e-0842_well-B2_p-216_cell-18_zoom-35_registered_line_profile_2.txt
- __MACOSX/Figure 7/E/._e-0842_well-B2_p-216_cell-18_zoom-35_registered_line_profile_2.txt
- Figure 7/B/.DS_Store
- __MACOSX/Figure 7/B/._.DS_Store
- Figure 7/B/RGB/
- __MACOSX/Figure 7/B/._RGB
- Figure 7/B/raw/
- __MACOSX/Figure 7/B/._raw
- Figure 7/A/RGB/e-0842_well-A3_p-219_cell-14_zoom-35_registered_line_1-1-1_ch01.tif
- __MACOSX/Figure 7/A/RGB/._e-0842_well-A3_p-219_cell-14_zoom-35_registered_line_1-1-1_ch01.tif
- Figure 7/A/RGB/e-0842_well-A3_p-219_cell-14_zoom-35_registered_line_1-1-1_ch02.tif
- __MACOSX/Figure 7/A/RGB/._e-0842_well-A3_p-219_cell-14_zoom-35_registered_line_1-1-1_ch02.tif
- Figure 7/A/RGB/e-0842_well-A3_p-219_cell-14_zoom-35_registered_line_1-1-1.tif (RGB).tif
- __MACOSX/Figure 7/A/RGB/._e-0842_well-A3_p-219_cell-14_zoom-35_registered_line_1-1-1.tif (RGB).tif
- Figure 7/A/RGB/e-0842_well-A3_p-219_cell-14_zoom-8-1_crop.tif
- __MACOSX/Figure 7/A/RGB/._e-0842_well-A3_p-219_cell-14_zoom-8-1_crop.tif
- Figure 7/A/raw/e-0842_well-A3_p-219_cell-14_zoom-35_registered_line_1-1-1.tif
- __MACOSX/Figure 7/A/raw/._e-0842_well-A3_p-219_cell-14_zoom-35_registered_line_1-1-1.tif
- Figure 7/A/raw/e-0842_well-A3_p-219_cell-14_zoom-8_slice4.tif
- __MACOSX/Figure 7/A/raw/._e-0842_well-A3_p-219_cell-14_zoom-8_slice4.tif
- Figure 7/C/RGB/e-0842_well-B3_p-249_cell-16_zoom-8-1_crop.tif
- __MACOSX/Figure 7/C/RGB/._e-0842_well-B3_p-249_cell-16_zoom-8-1_crop.tif
- Figure 7/C/RGB/e-0842_well-B3_p-249_cell-16_zoom-35_registered_line_2-1-1_ch01.tif
- __MACOSX/Figure 7/C/RGB/._e-0842_well-B3_p-249_cell-16_zoom-35_registered_line_2-1-1_ch01.tif
- Figure 7/C/RGB/e-0842_well-B3_p-249_cell-16_zoom-35_registered_line_2-1-1_ch02.tif
- __MACOSX/Figure 7/C/RGB/._e-0842_well-B3_p-249_cell-16_zoom-35_registered_line_2-1-1_ch02.tif
- Figure 7/C/RGB/e-0842_well-B3_p-249_cell-16_zoom-35_registered_line_2-1-1.tif (RGB).tif
- __MACOSX/Figure 7/C/RGB/._e-0842_well-B3_p-249_cell-16_zoom-35_registered_line_2-1-1.tif (RGB).tif
- Figure 7/C/raw/e-0842_well-B3_p-249_cell-16_zoom-35_registered_line_2-1.tif
- __MACOSX/Figure 7/C/raw/._e-0842_well-B3_p-249_cell-16_zoom-35_registered_line_2-1.tif
- Figure 7/C/raw/e-0842_well-B3_p-249_cell-16_zoom-8-1_slice6.tif
- __MACOSX/Figure 7/C/raw/._e-0842_well-B3_p-249_cell-16_zoom-8-1_slice6.tif
- Figure 7/B/RGB/e-0842_well-B2_p-216_cell-18_zoom-35_registered_line_2-1-1.tif (RGB).tif
- __MACOSX/Figure 7/B/RGB/._e-0842_well-B2_p-216_cell-18_zoom-35_registered_line_2-1-1.tif (RGB).tif
- Figure 7/B/RGB/e-0842_well-B2_p-216_cell-18_zoom-35_registered_line_2-1-1_ch02.tif
- __MACOSX/Figure 7/B/RGB/._e-0842_well-B2_p-216_cell-18_zoom-35_registered_line_2-1-1_ch02.tif
- Figure 7/B/RGB/e-0842_well-B2_p-216_cell-18_zoom-35_registered_line_2-1-1_ch01.tif
- __MACOSX/Figure 7/B/RGB/._e-0842_well-B2_p-216_cell-18_zoom-35_registered_line_2-1-1_ch01.tif
- Figure 7/B/RGB/e-0842_well-B2_p-216_cell-18_zoom-8-1_crop.tif
- __MACOSX/Figure 7/B/RGB/._e-0842_well-B2_p-216_cell-18_zoom-8-1_crop.tif
- Figure 7/B/raw/e-0842_well-B2_p-216_cell-18_zoom-8-1_slice5.tif
- __MACOSX/Figure 7/B/raw/._e-0842_well-B2_p-216_cell-18_zoom-8-1_slice5.tif
- Figure 7/B/raw/e-0842_well-B2_p-216_cell-18_zoom-35_registered_line_2-1-1.tif
- __MACOSX/Figure 7/B/raw/._e-0842_well-B2_p-216_cell-18_zoom-35_registered_line_2-1-1.tif
