# Supplementary material for: Ki-67 shapes the nucleolus by anchoring chromatin via its amphiphilic properties
Source: EMBO J. 2026 Mar 24;45(9):3156–91. doi: 10.1038/s44318-026-00747-7 (PMC13144362; doi:10.1038/s44318-026-00747-7)
Supplement: Supplementary file 11 — Source data Fig. 7 [file 44318_2026_747_MOESM11_ESM.zip › Figure 7/README.txt]

# Panel A-C
channel1: EGFP
channel2: mCherry
