# Supplementary material for: Ki-67 shapes the nucleolus by anchoring chromatin via its amphiphilic properties
Source: EMBO J. 2026 Mar 24;45(9):3156–91. doi: 10.1038/s44318-026-00747-7 (PMC13144362; doi:10.1038/s44318-026-00747-7)
Supplement: Supplementary file 11 — Source data Fig. 7 [file 44318_2026_747_MOESM11_ESM.zip › Figure 7/G/e-0879_final_data_RedGreenShift_AllReplicates_for_plotting_in_Prism.txt]

Plasmid_ID	measurement	value
p-216	Green_red_shift	-33.0445936913769
p-216	Green_red_shift	-18.0967760060501
p-216	Green_red_shift	-128.217528703298
p-216	Green_red_shift	18.700553066315
p-216	Green_red_shift	-28.489831175438
p-216	Green_red_shift	-4.96648040216008
p-216	Green_red_shift	-35.3142897549521
p-216	Green_red_shift	-61.770225939943
p-216	Green_red_shift	-16.616602101816
p-216	Green_red_shift	-16.9432154379729
p-216	Green_red_shift	-9.17427056717002
p-216	Green_red_shift	-59.0355412629721
p-216	Green_red_shift	-22.225133907978
p-216	Green_red_shift	-51.19398304362
p-216	Green_red_shift	13.907187198565
p-216	Green_red_shift	-21.218360624173
p-216	Green_red_shift	-26.77545138813
p-216	Green_red_shift	20.6586519905479
p-216	Green_red_shift	41.243093230493
p-216	Green_red_shift	-24.8112674615261
p-216	Green_red_shift	-59.835607696204
p-216	Green_red_shift	-49.366585785115
p-216	Green_red_shift	20.3862738564981
p-216	Green_red_shift	-69.394261720671
p-216	Green_red_shift	-50.042616657743
p-219	Green_red_shift	32.126050704106
p-219	Green_red_shift	9.96503013461991
p-219	Green_red_shift	52.720337292621
p-219	Green_red_shift	62.40836681901
p-219	Green_red_shift	66.2825665561071
p-219	Green_red_shift	79.608205235222
p-219	Green_red_shift	62.59288615002
p-219	Green_red_shift	13.9508076299231
p-219	Green_red_shift	65.503969674815
p-219	Green_red_shift	86.518109708173
p-219	Green_red_shift	124.682596800216
p-219	Green_red_shift	115.862643289363
p-219	Green_red_shift	29.0417795400579
p-219	Green_red_shift	7.01072299807393
p-219	Green_red_shift	14.083397655471
p-219	Green_red_shift	-9.02789940507198
p-219	Green_red_shift	-13.276148745144
p-249	Green_red_shift	0.747201727190006
p-249	Green_red_shift	34.075090438764
p-249	Green_red_shift	-3.58335906447105
p-249	Green_red_shift	-22.3068537816159
p-249	Green_red_shift	-11.7905979180339
p-249	Green_red_shift	-35.208310147285
p-249	Green_red_shift	-30.3449606232461
p-249	Green_red_shift	-16.2686151206181
p-249	Green_red_shift	-20.33720798047
p-249	Green_red_shift	34.055736353977
p-249	Green_red_shift	11.9032587790879
p-249	Green_red_shift	20.6893977590741
p-249	Green_red_shift	13.076653233515
p-249	Green_red_shift	-4.19687824945603
p-249	Green_red_shift	2.31186525392701
p-249	Green_red_shift	18.5026576117649
p-249	Green_red_shift	23.3169107351551
p-249	Green_red_shift	-0.472626171242996
p-249	Green_red_shift	-10.826040931152
p-249	Green_red_shift	19.336982647572
p-249	Green_red_shift	-18.783133345325
p-249	Green_red_shift	1.70721645088401
p-249	Green_red_shift	5.16349495062501
p-249	Green_red_shift	-13.809040348397
p-249	Green_red_shift	-6.82972775562007
p-249	Green_red_shift	31.2776624610079
p-249	Green_red_shift	21.7448151738771
p-249	Green_red_shift	21.3253804814889
p-249	Green_red_shift	-22.2518210529089
p-249	Green_red_shift	-46.942110228898
p-249	Green_red_shift	-33.285348934309
p-249	Green_red_shift	17.1269115220389
p-249	Green_red_shift	-20.26339702697
p-249	Green_red_shift	-24.0984201078059
p-249	Green_red_shift	-10.049582851715
p-249	Green_red_shift	-59.7786090749191
p-219	Green_red_shift	24.9714388205
p-219	Green_red_shift	8.29769304809302
p-219	Green_red_shift	-58.6501051338409
p-219	Green_red_shift	38.097674965849
p-219	Green_red_shift	20.305084249448
p-219	Green_red_shift	71.084653519312
p-219	Green_red_shift	19.393725455812
p-219	Green_red_shift	-6.30948511543694
p-219	Green_red_shift	-6.91000115840001
p-219	Green_red_shift	42.910628597256
p-219	Green_red_shift	51.258168538958
p-219	Green_red_shift	57.3893382843851
p-219	Green_red_shift	23.639450162802
p-219	Green_red_shift	3.65108571885497
p-219	Green_red_shift	43.45963499576
p-219	Green_red_shift	19.686942058002
p-219	Green_red_shift	23.866590974474
p-219	Green_red_shift	58.7149145802519
p-219	Green_red_shift	-17.777448678382
p-219	Green_red_shift	52.733630146532
p-219	Green_red_shift	47.495578269435
p-219	Green_red_shift	43.984810953586
p-219	Green_red_shift	80.5403458836039
p-219	Green_red_shift	43.474387876988
p-219	Green_red_shift	62.85480600993
p-219	Green_red_shift	86.386792223709
p-219	Green_red_shift	97.7521156775971
p-219	Green_red_shift	30.230771526667
p-219	Green_red_shift	25.685252277016
p-219	Green_red_shift	64.280717662773
p-219	Green_red_shift	54.9663144271511
p-219	Green_red_shift	75.190421258466
p-219	Green_red_shift	56.811061371092
p-219	Green_red_shift	-14.212674606924
p-219	Green_red_shift	44.9912670290019
p-219	Green_red_shift	-27.948666978404
p-219	Green_red_shift	-8.55357086529507
p-219	Green_red_shift	86.295863861825
p-219	Green_red_shift	12.381626998942
p-219	Green_red_shift	30.1747494461839
p-219	Green_red_shift	-22.456842781408
p-219	Green_red_shift	29.896271496494
p-219	Green_red_shift	27.9019120267741
p-219	Green_red_shift	11.662983372458
p-219	Green_red_shift	86.2641633536619
p-219	Green_red_shift	54.9343597602441
p-219	Green_red_shift	18.060750388418
p-216	Green_red_shift	-6.53633849470503
p-216	Green_red_shift	-57.8501390127619
p-216	Green_red_shift	-67.1559887273829
p-216	Green_red_shift	-127.440008571644
p-216	Green_red_shift	4.15782196088799
p-216	Green_red_shift	-2.49851622813102
p-216	Green_red_shift	-9.31966964960607
p-216	Green_red_shift	0.448593598623925
p-216	Green_red_shift	-7.50306530225797
p-216	Green_red_shift	-48.549179324071
p-216	Green_red_shift	-37.6112614190359
p-216	Green_red_shift	46.282963763557
p-216	Green_red_shift	-17.793716190983
p-216	Green_red_shift	23.55515011734
p-216	Green_red_shift	-17.4330748041189
p-216	Green_red_shift	2.16925129461898
p-216	Green_red_shift	-3.23617193661296
p-216	Green_red_shift	-22.934090834979
p-216	Green_red_shift	-50.693409543858
p-216	Green_red_shift	3.14953497772896
p-216	Green_red_shift	-12.062532231414
p-216	Green_red_shift	-44.455247838146
p-216	Green_red_shift	-19.30268103347
p-216	Green_red_shift	-78.169487991443
p-216	Green_red_shift	-40.962316666541
p-216	Green_red_shift	-53.541773587814
p-216	Green_red_shift	-80.506064994182
p-216	Green_red_shift	-107.417016301505
p-216	Green_red_shift	-53.006485990573
p-216	Green_red_shift	-41.792077175553
p-216	Green_red_shift	-20.148741167565
p-216	Green_red_shift	-116.406527672645
p-216	Green_red_shift	-36.671694971394
p-216	Green_red_shift	-95.5986940235111
p-216	Green_red_shift	-20.025722935154
p-216	Green_red_shift	-72.477872572313
p-216	Green_red_shift	-20.247232232905
p-216	Green_red_shift	-13.5223155024971
p-216	Green_red_shift	0.475683177667996
p-216	Green_red_shift	-109.985169848899
p-216	Green_red_shift	-16.8461130997569
p-216	Green_red_shift	-33.631514263991
p-216	Green_red_shift	1.71293363509306
p-216	Green_red_shift	20.155235413283
p-216	Green_red_shift	15.838791523052
p-216	Green_red_shift	11.882772487559
p-216	Green_red_shift	-69.103714701472
p-216	Green_red_shift	28.599743645364
p-216	Green_red_shift	8.58239962075091
p-216	Green_red_shift	47.4840823224519
p-216	Green_red_shift	-14.578361576941
p-216	Green_red_shift	-80.8328992755579
p-216	Green_red_shift	-7.58194429694692
p-216	Green_red_shift	-2.16633677589806
p-249	Green_red_shift	-13.642543193441
p-249	Green_red_shift	-3.78323497103394
p-249	Green_red_shift	-11.867519295831
p-249	Green_red_shift	20.0858936442659
p-249	Green_red_shift	-49.5498296829591
p-249	Green_red_shift	11.784718902679
p-249	Green_red_shift	-30.800386888209
p-249	Green_red_shift	24.007804921221
p-249	Green_red_shift	15.009221756515
p-249	Green_red_shift	16.94957387606
p-249	Green_red_shift	-2.88380216709705
p-249	Green_red_shift	9.00523944796205
p-249	Green_red_shift	-6.68313975740198
p-249	Green_red_shift	-5.14971357104299
p-249	Green_red_shift	-4.77970624138901
p-249	Green_red_shift	13.3701582504629
p-249	Green_red_shift	31.731507190475
p-249	Green_red_shift	20.067473237781
p-249	Green_red_shift	-5.68363645833403
p-249	Green_red_shift	21.253354022057
p-249	Green_red_shift	-6.2541780650639
p-249	Green_red_shift	-14.058486550258
p-249	Green_red_shift	5.78166082990494
p-249	Green_red_shift	32.657006798824
p-249	Green_red_shift	10.210828922683
p-249	Green_red_shift	-22.1754356804489
p-249	Green_red_shift	-46.435999269487
p-249	Green_red_shift	9.28053438988907
p-249	Green_red_shift	-29.299340415788
p-249	Green_red_shift	21.71115182186
p-249	Green_red_shift	-35.253465667781
p-249	Green_red_shift	48.198469435897
p-249	Green_red_shift	43.961515548408
p-249	Green_red_shift	-48.679749392854
p-249	Green_red_shift	21.150353089981
p-249	Green_red_shift	45.575376421986
p-249	Green_red_shift	-28.811705670068
p-249	Green_red_shift	-6.75333682331103
p-249	Green_red_shift	7.62716627931093
p-249	Green_red_shift	-27.775805048328
p-249	Green_red_shift	20.2148089479099
p-249	Green_red_shift	8.98334161940795
p-249	Green_red_shift	-11.887230175414
p-249	Green_red_shift	46.2568755789711
p-249	Green_red_shift	-14.127803749504
p-249	Green_red_shift	40.1127048062629
p-249	Green_red_shift	-2.71298602288295
p-249	Green_red_shift	-19.830287380344
p-249	Green_red_shift	16.591895070945
p-249	Green_red_shift	12.4069314719979
p-249	Green_red_shift	37.721056148999
p-249	Green_red_shift	44.6930178062539
p-249	Green_red_shift	-10.943860430774
p-249	Green_red_shift	-12.1180459019711
p-249	Green_red_shift	-1.520041278538
p-219	Green_red_shift	91.879103102265
p-219	Green_red_shift	53.855664412692
p-219	Green_red_shift	41.5697085689161
p-219	Green_red_shift	51.147032447368
p-219	Green_red_shift	73.1313048644531
p-219	Green_red_shift	111.865029013364
p-219	Green_red_shift	145.802813951832
p-219	Green_red_shift	74.239499098675
p-219	Green_red_shift	-9.98615013370996
p-219	Green_red_shift	44.955227473052
p-219	Green_red_shift	38.64500178577
p-219	Green_red_shift	42.111758445437
p-219	Green_red_shift	9.5880002390859
p-219	Green_red_shift	53.1613986275851
p-219	Green_red_shift	32.0637554261001
p-219	Green_red_shift	-12.6896319876421
p-219	Green_red_shift	42.58622239096
p-219	Green_red_shift	7.30281182664799
p-219	Green_red_shift	36.944500177413
p-219	Green_red_shift	58.183187903456
p-219	Green_red_shift	59.2749586660141
p-219	Green_red_shift	40.026048524834
p-219	Green_red_shift	41.1806888272019
p-219	Green_red_shift	66.444244710357
p-219	Green_red_shift	-2.40575056745496
p-219	Green_red_shift	42.228035352372
p-219	Green_red_shift	67.201719862936
p-219	Green_red_shift	3.76855705648294
p-219	Green_red_shift	12.2722292264631
p-219	Green_red_shift	-16.9613459051999
p-219	Green_red_shift	-0.849998287754006
p-219	Green_red_shift	40.139736638151
p-219	Green_red_shift	9.96500389150701
p-219	Green_red_shift	-0.951953274432982
p-219	Green_red_shift	48.025571726259
p-219	Green_red_shift	32.5689257788051
p-219	Green_red_shift	9.13809893858397
p-219	Green_red_shift	60.599973407481
p-219	Green_red_shift	25.593128377394
p-219	Green_red_shift	38.852842871579
p-219	Green_red_shift	66.712420559892
p-219	Green_red_shift	81.3308859392961
p-219	Green_red_shift	10.8275533854579
p-219	Green_red_shift	1.2270716281011
p-219	Green_red_shift	125.122083991757
p-219	Green_red_shift	14.3088065631299
p-219	Green_red_shift	15.768530563474
p-219	Green_red_shift	21.8632323076621
p-219	Green_red_shift	-1.13490687539602
p-219	Green_red_shift	52.911915630476
p-219	Green_red_shift	31.451672793807
p-219	Green_red_shift	23.841181923541
p-216	Green_red_shift	-6.71473647463905
p-216	Green_red_shift	-36.896477159461
p-216	Green_red_shift	-19.502321260404
p-216	Green_red_shift	-73.043888405247
p-216	Green_red_shift	-13.099670067263
p-216	Green_red_shift	-62.3886993841179
p-216	Green_red_shift	-75.1586688327121
p-216	Green_red_shift	-46.390011698626
p-216	Green_red_shift	-24.5673725908879
p-216	Green_red_shift	-25.9340132911909
p-216	Green_red_shift	17.432211230164
p-216	Green_red_shift	-68.964827112331
p-216	Green_red_shift	-70.7605021013751
p-216	Green_red_shift	-8.80123573729397
p-216	Green_red_shift	65.146585513112
p-216	Green_red_shift	25.398798402604
p-216	Green_red_shift	-20.631457200414
p-216	Green_red_shift	-38.289312744241
p-216	Green_red_shift	31.478820186719
p-216	Green_red_shift	-6.37332249495803
p-216	Green_red_shift	-31.192097635836
p-216	Green_red_shift	-46.3785720389789
p-216	Green_red_shift	-68.047086582662
p-216	Green_red_shift	-34.580632050793
p-216	Green_red_shift	4.080553626433
p-216	Green_red_shift	-21.2109949672941
p-216	Green_red_shift	-48.398225790944
p-216	Green_red_shift	13.050462993791
p-216	Green_red_shift	-16.803498104462
p-216	Green_red_shift	-32.0362898377731
p-216	Green_red_shift	8.58101055371696
p-216	Green_red_shift	-105.734638463787
p-216	Green_red_shift	-24.925343527998
p-216	Green_red_shift	-91.7030479059361
p-216	Green_red_shift	-73.508122515472
p-216	Green_red_shift	-78.551325411186
p-216	Green_red_shift	-52.764221075319
p-216	Green_red_shift	-73.4837886095549
p-216	Green_red_shift	-13.2799791307809
p-216	Green_red_shift	-87.2075431964211
p-249	Green_red_shift	-26.926926893545
p-249	Green_red_shift	15.116478461474
p-249	Green_red_shift	17.963574883749
p-249	Green_red_shift	19.930861048914
p-249	Green_red_shift	2.03594595060197
p-249	Green_red_shift	24.931518334146
p-249	Green_red_shift	25.552469750982
p-249	Green_red_shift	16.733157059785
p-249	Green_red_shift	-55.472956921864
p-249	Green_red_shift	-20.680662342983
p-249	Green_red_shift	-37.0658738433119
p-249	Green_red_shift	-28.523132028229
p-249	Green_red_shift	-7.74920235971399
p-249	Green_red_shift	3.31976076669405
p-249	Green_red_shift	-16.658028160996
p-249	Green_red_shift	36.9850684259849
p-249	Green_red_shift	-23.2577421008801
p-249	Green_red_shift	11.956229262146
p-249	Green_red_shift	-11.252913383122
p-249	Green_red_shift	-11.624926217447
p-249	Green_red_shift	-55.324687478012
p-249	Green_red_shift	49.468440227794
p-249	Green_red_shift	34.192058693921
p-249	Green_red_shift	21.7546775935511
p-249	Green_red_shift	18.607032280286
p-249	Green_red_shift	-19.902074886203
p-249	Green_red_shift	-8.50279393862396
p-249	Green_red_shift	48.042507395381
p-249	Green_red_shift	-24.8973208053891
p-249	Green_red_shift	22.047867640665
p-249	Green_red_shift	15.318835073642
p-249	Green_red_shift	8.09707398119897
p-249	Green_red_shift	24.250630961238
p-249	Green_red_shift	-16.700751690456
p-249	Green_red_shift	26.7472541177149
p-249	Green_red_shift	25.459175651296
p-249	Green_red_shift	-33.147540644625
p-249	Green_red_shift	21.785881685889
p-249	Green_red_shift	-25.215087811013
p-249	Green_red_shift	-7.87669610239206
p-249	Green_red_shift	29.158529287523
p-249	Green_red_shift	16.1093329741561
p-249	Green_red_shift	17.085443295049
p-249	Green_red_shift	-7.49783933901005
