# Supplementary material for: Ki-67 shapes the nucleolus by anchoring chromatin via its amphiphilic properties
Source: EMBO J. 2026 Mar 24;45(9):3156–91. doi: 10.1038/s44318-026-00747-7 (PMC13144362; doi:10.1038/s44318-026-00747-7)
Supplement: Supplementary file 11 — Source data Fig. 7 [file 44318_2026_747_MOESM11_ESM.zip › Figure 7/D/e-0842_well-A3_p-219_cell-14_zoom-35_registered_line_profile_1.txt]

	coord	C1	C2
1	0.000	8.138	9.696
2	0.047	8.243	10.307
3	0.095	8.183	11.152
4	0.142	9.059	11.335
5	0.190	10.175	12.136
6	0.237	11.502	13.757
7	0.285	13.526	15.875
8	0.332	15.430	18.247
9	0.380	17.783	20.517
10	0.427	19.880	22.845
11	0.474	23.295	24.429
12	0.522	25.921	26.033
13	0.569	28.284	28.211
14	0.617	29.734	29.237
15	0.664	31.765	28.665
16	0.712	31.255	28.112
17	0.759	29.627	26.995
18	0.807	27.956	24.902
19	0.854	25.833	22.735
20	0.901	23.550	20.486
21	0.949	20.101	18.788
22	0.996	17.364	16.534
23	1.044	15.906	14.569
24	1.091	14.369	13.549
25	1.139	13.392	13.351
