# Supplementary material for: Ki-67 shapes the nucleolus by anchoring chromatin via its amphiphilic properties
Source: EMBO J. 2026 Mar 24;45(9):3156–91. doi: 10.1038/s44318-026-00747-7 (PMC13144362; doi:10.1038/s44318-026-00747-7)
Supplement: Supplementary file 11 — Source data Fig. 7 [file 44318_2026_747_MOESM11_ESM.zip › Figure 7/E/e-0842_well-B2_p-216_cell-18_zoom-35_registered_line_profile_2.txt]

	coord	C1	C2
1	0.000	7.825	14.150
2	0.047	9.003	15.509
3	0.095	10.845	18.650
4	0.142	13.128	20.959
5	0.190	15.026	24.475
6	0.237	17.583	28.792
7	0.285	21.267	32.808
8	0.332	25.022	37.913
9	0.380	29.271	44.064
10	0.427	30.231	49.298
11	0.474	33.670	54.025
12	0.522	36.600	58.578
13	0.569	36.772	60.442
14	0.617	38.127	62.105
15	0.664	38.422	61.343
16	0.712	37.975	62.004
17	0.759	35.335	60.620
18	0.807	33.923	58.443
19	0.854	30.563	55.921
20	0.901	28.435	52.788
21	0.949	27.414	50.442
22	0.996	26.062	48.164
23	1.044	24.642	46.453
24	1.091	23.657	45.123
25	1.139	23.595	44.755
26	1.186	22.401	44.405
