# Supplementary material for: Ki-67 shapes the nucleolus by anchoring chromatin via its amphiphilic properties
Source: EMBO J. 2026 Mar 24;45(9):3156–91. doi: 10.1038/s44318-026-00747-7 (PMC13144362; doi:10.1038/s44318-026-00747-7)
Supplement: Supplementary file 12 — Source data Fig. 8 [file 44318_2026_747_MOESM12_ESM.zip]

Archive with 50 entries (41 files):
- Figure 8/
- __MACOSX/._Figure 8
- Figure 8/.DS_Store
- __MACOSX/Figure 8/._.DS_Store
- Figure 8/A/
- __MACOSX/Figure 8/._A
- Figure 8/F/
- __MACOSX/Figure 8/._F
- Figure 8/C/
- __MACOSX/Figure 8/._C
- Figure 8/D/
- __MACOSX/Figure 8/._D
- Figure 8/E/
- __MACOSX/Figure 8/._E
- Figure 8/B/
- __MACOSX/Figure 8/._B
- Figure 8/A/Relative_H2B_levels_in_nucleolar_interior_over_nucleoplasm.csv
- __MACOSX/Figure 8/A/._Relative_H2B_levels_in_nucleolar_interior_over_nucleoplasm.csv
- Figure 8/F/nucleolar_circularity.csv
- __MACOSX/Figure 8/F/._nucleolar_circularity.csv
- Figure 8/C/Ki-67_levels_in_nucleolus.csv
- __MACOSX/Figure 8/C/._Ki-67_levels_in_nucleolus.csv
- Figure 8/D/.DS_Store
- __MACOSX/Figure 8/D/._.DS_Store
- Figure 8/D/RGB/
- __MACOSX/Figure 8/D/._RGB
- Figure 8/D/README.txt
- __MACOSX/Figure 8/D/._README.txt
- Figure 8/D/raw/
- __MACOSX/Figure 8/D/._raw
- Figure 8/E/FRAP_result_double_normalisation.csv
- __MACOSX/Figure 8/E/._FRAP_result_double_normalisation.csv
- Figure 8/B/Relative_H2B_levels_in_nucleolar_rim_over_nucleoplasm.csv
- __MACOSX/Figure 8/B/._Relative_H2B_levels_in_nucleolar_rim_over_nucleoplasm.csv
- Figure 8/D/RGB/e0962_exp08_AluI_DE_W0002_P0001_celle0962_exp08_AluI_DE_W0002_P0001_max_cell_01_hyperstack_resliced-1_f02.tif
- __MACOSX/Figure 8/D/RGB/._e0962_exp08_AluI_DE_W0002_P0001_celle0962_exp08_AluI_DE_W0002_P0001_max_cell_01_hyperstack_resliced-1_f02.tif
- Figure 8/D/RGB/e0962_exp08_AluI_DE_W0002_P0001_celle0962_exp08_AluI_DE_W0002_P0001_max_cell_01_hyperstack_resliced-1_f03.tif
- __MACOSX/Figure 8/D/RGB/._e0962_exp08_AluI_DE_W0002_P0001_celle0962_exp08_AluI_DE_W0002_P0001_max_cell_01_hyperstack_resliced-1_f03.tif
- Figure 8/D/RGB/e0962_exp08_AluI_DE_W0002_P0001_celle0962_exp08_AluI_DE_W0002_P0001_max_cell_01_hyperstack_resliced-1_f01.tif
- __MACOSX/Figure 8/D/RGB/._e0962_exp08_AluI_DE_W0002_P0001_celle0962_exp08_AluI_DE_W0002_P0001_max_cell_01_hyperstack_resliced-1_f01.tif
- Figure 8/D/RGB/e0962_exp08_control_DE_W0001_P0001_celle0962_exp08_control_DE_W0001_P0001_max_cell_02_hyperstack_resliced-1_f01.tif
- __MACOSX/Figure 8/D/RGB/._e0962_exp08_control_DE_W0001_P0001_celle0962_exp08_control_DE_W0001_P0001_max_cell_02_hyperstack_resliced-1_f01.tif
- Figure 8/D/RGB/e0962_exp08_control_DE_W0001_P0001_celle0962_exp08_control_DE_W0001_P0001_max_cell_02_hyperstack_resliced-1_f03.tif
- __MACOSX/Figure 8/D/RGB/._e0962_exp08_control_DE_W0001_P0001_celle0962_exp08_control_DE_W0001_P0001_max_cell_02_hyperstack_resliced-1_f03.tif
- Figure 8/D/RGB/e0962_exp08_control_DE_W0001_P0001_celle0962_exp08_control_DE_W0001_P0001_max_cell_02_hyperstack_resliced-1_f02.tif
- __MACOSX/Figure 8/D/RGB/._e0962_exp08_control_DE_W0001_P0001_celle0962_exp08_control_DE_W0001_P0001_max_cell_02_hyperstack_resliced-1_f02.tif
- Figure 8/D/raw/e0962_exp08_AluI.tif
- __MACOSX/Figure 8/D/raw/._e0962_exp08_AluI.tif
- Figure 8/D/raw/e0962_exp08_control.tif
- __MACOSX/Figure 8/D/raw/._e0962_exp08_control.tif
