# Supplementary material for: Ki-67 shapes the nucleolus by anchoring chromatin via its amphiphilic properties
Source: EMBO J. 2026 Mar 24;45(9):3156–91. doi: 10.1038/s44318-026-00747-7 (PMC13144362; doi:10.1038/s44318-026-00747-7)
Supplement: Supplementary file 12 — Source data Fig. 8 [file 44318_2026_747_MOESM12_ESM.zip › Figure 8/A/Relative_H2B_levels_in_nucleolar_interior_over_nucleoplasm.csv]

siRNA	siRNA_ID	relative_H2B_levels_in_nucleolar_interior_over_nucleoplasm
BRWD1	s28831	0.7804503960638356
BRWD1	s28831	0.929367430110955
BRWD1	s28831	0.6576879915540881
BRWD1	s28831	0.6638517046660173
BRWD1	s28831	0.6637462634179222
BRWD1	s28831	0.8434161968062884
BRWD1	s28831	0.6240515918890862
BRWD1	s28831	0.9675507137041826
BRWD1	s28831	0.6795748026046528
BRWD1	s28831	0.5433736447698202
BRWD1	s28831	0.7567170904706445
BRWD1	s28831	0.6007789450911456
BRWD1	s28831	0.6033594700665896
BRWD1	s28831	0.6817518773563847
BRWD1	s28831	0.7756058820790745
BRWD1	s28831	0.7836311806352911
BRWD1	s28831	0.7644592159422435
BRWD1	s28831	0.7130313354331534
BRWD1	s28831	0.6810618764995521
BRWD1	s28831	0.8684503529631433
BRWD1	s28831	0.634599301143376
BRWD1	s28831	0.6650761667930326
BRWD1	s28831	0.6478633020494016
BRWD1	s28831	0.7917368313192458
BRWD1	s28831	0.6161079160660385
BRWD1	s28831	0.5442386641972881
BRWD1	s28831	0.5478356090664449
BRWD1	s28831	0.7061631782062225
BRWD1	s28831	0.5410371022253193
BRWD1	s28831	0.6423350129386168
BRWD1	s28831	0.646752673484471
BRWD1	s28831	0.9353708985916024
BRWD1	s28831	0.6441347418371428
BRWD1	s28831	0.6214342276121739
BRWD1	s28831	0.9107900855682183
BRWD1	s28831	0.5520247010678889
BRWD1	s28831	0.6007075532539116
BRWD1	s28831	0.6743776185522904
BRWD1	s28831	0.6090841237378753
BRWD1	s28831	1.0982715381288957
BRWD1	s28831	0.6316531839391667
BRWD1	s28831	0.6277481739871561
BRWD1	s28831	0.6282440636079911
BRWD1	s28831	0.6156219914273946
BRWD1	s28831	0.7424212183831522
BRWD1	s28831	0.7252214437051308
BRWD1	s28831	0.6049323349929809
BRWD1	s28831	0.79560637614469365
BRWD1	s28831	0.7447694531179788
BRWD1	s28831	0.7117368932243827
BRWD1	s28831	0.6756990666539255
BRWD1	s28831	0.6887338381533048
BRWD1	s28831	0.7145298624719297
BRWD1	s28831	0.6258125838758605
BRWD1	s28831	0.7370310700561674
BRWD1	s28831	0.7074859578223975
BRWD1	s28831	0.865155083789981
BRWD1	s28831	0.800759692035479
BRWD1	s28831	0.6284807786087627
BRWD1	s28831	0.9004814119184462
BRWD1	s28831	0.808211311635226
BRWD1	s28831	0.7782264459849056
BRWD1	s28831	0.7314303403399336
BRWD1	s28831	0.7881971647421255
BRWD1	s28831	0.8372218752929302
BRWD1	s28831	0.9315716281639296
BRWD1	s28831	0.7922589130091309
BRWD1	s28831	0.6711224073999189
BRWD1	s28831	0.5675636997450927
BRWD1	s28831	0.7009397917184047
BRWD1	s28831	0.5113958700192663
BRWD1	s28831	0.7846793282512886
BRWD1	s28831	0.5687865613133694
BRWD1	s28831	0.6145334311138899
BRWD1	s28831	0.6267375651616616
BRWD1	s28831	0.5846766524948818
BRWD1	s28831	0.7564302112837924
BRWD1	s28831	0.8480717007996439
BRWD1	s28831	0.8745395248840044
BRWD1	s28831	0.8285741735966644
BRWD1	s28831	0.8031251430463495
BRWD1	s28831	0.5693735539779549
BRWD1	s28831	0.7078702534403489
BRWD1	s28831	0.5017074953435443
BRWD1	s28831	0.7965640708880016
BRWD1	s28831	0.6246489867404347
BRWD1	s28831	0.6240292925481647
BRWD1	s28831	0.5668210560175365
BRWD1	s28831	0.6977326715283411
BRWD1	s28831	0.6793929102858797
BRWD1	s28831	0.5871828842244159
BRWD1	s28831	0.6828134750626869
BRWD1	s28831	0.7374586689533078
BRWD1	s28831	0.6163301606895312
BRWD1	s28831	0.6830725380682126
BRWD1	s28831	0.7659247188380464
BRWD1	s28831	0.645016880896398
BRWD1	s28831	0.7527297629924278
BRWD1	s28831	0.6525578745780206
BRWD1	s28831	0.5897559233192615
BRWD1	s28831	0.6543628082924483
BRWD1	s28831	0.6681435196235769
BRWD1	s28831	1.0143373940188616
BRWD1	s28831	1.0338674026550458
BRWD1	s28831	0.8699126264894865
BRWD1	s28831	0.5536356535757685
BRWD1	s28831	0.5434955845120727
BRWD1	s28831	0.8126918391242921
BRWD1	s28831	0.8289455552775123
BRWD1	s28831	0.7196723549248691
BRWD1	s28831	0.858995053624353
BRWD1	s28831	0.7280853365515921
BRWD1	s28831	0.8653218013802018
BRWD1	s28831	0.70068457329351
BRWD1	s28831	0.5562888999888032
BRWD1	s28831	0.46483046756896895
BRWD1	s28831	0.6595991554021196
BRWD1	s28831	0.4600678436639782
BRWD1	s28831	0.7225723035923395
BRWD1	s28831	0.7564303477010158
BRWD1	s28831	0.8813337920234954
BRWD1	s28831	0.8653253177969032
BRWD1	s28831	0.8084533897287125
BRWD1	s28831	0.6457967423998507
BRWD1	s28831	0.7495775873446376
BRWD1	s28831	0.7851538834930691
BRWD1	s28831	0.6371815368710693
BRWD1	s28831	0.8727701610966289
BRWD1	s28831	0.6423990637199083
BRWD1	s28831	0.8437605207341342
BRWD1	s28831	0.7524859473667284
BRWD1	s28831	0.7061775973335557
BRWD1	s28831	0.7055614101816551
BRWD1	s28831	0.5835156373235663
BRWD1	s28831	0.5901815338745271
BRWD1	s28831	0.8522489952563875
BRWD1	s28831	0.726015349572732
BRWD1	s28831	0.7563595800931299
BRWD1	s28831	0.8351341519967515
BRWD1	s28831	0.6946274456057989
BRWD1	s28831	0.820643890689309
BRWD1	s28831	0.6108145178526329
BRWD1	s28831	0.7594333040325161
BRWD1	s28831	0.9686289201663427
BRWD1	s28831	0.6959315166869664
BRWD1	s28831	0.8138344151738544
BRWD1	s28831	0.9455748786326
BRWD1	s28831	0.6510066221484977
BRWD1	s28831	0.877734574846936
BRWD1	s28831	0.7379659306392463
BRWD1	s28831	0.7358194343384012
BRWD1	s28831	0.7543305981284488
BRWD1	s28831	0.5968802236347494
BRWD1	s28831	0.7061885316148179
BRWD1	s28831	0.5650588858010558
BRWD1	s28831	0.6766997745472431
BRWD1	s28831	0.6743588104759033
BRWD1	s28831	0.870819820199047
BRWD1	s28831	0.6810903699129921
BRWD1	s28831	0.5549910303917951
BRWD1	s28831	0.56083443229873
BRWD1	s28831	0.7022460037600231
BRWD1	s28831	0.7078780870522324
BRWD1	s28831	0.6605582393956767
BRWD1	s28831	0.5276694017051788
BRWD1	s28831	0.7566033544747476
BRWD1	s28831	0.8153535880872809
BRWD1	s28831	0.8277263916349015
BRWD1	s28831	0.6730793876798534
BRWD1	s28831	0.7630470884152897
BRWD1	s28831	0.47258143655835644
BRWD1	s28831	0.7369373490050861
BRWD1	s28831	0.6506550866011813
BRWD1	s28831	0.5103700950493926
BRWD1	s28831	0.7376749943185741
BRWD1	s28831	0.7877917988899944
BRWD1	s28831	0.6606892718929182
BRWD1	s28831	0.6586619336051731
BRWD1	s28831	0.5631314331307614
BRWD1	s28831	0.6799902588451803
BRWD1	s28831	0.7354633405828922
BRWD1	s28831	0.5980673008424652
BRWD1	s28831	0.6145303283579201
BRWD1	s28831	0.5791875768040966
BRWD1	s28831	0.4444406882730077
BRWD1	s28831	0.727834821722137
BRWD1	s28831	0.4967092790744937
BRWD1	s28831	0.5785907401036385
BRWD1	s28831	0.7167498710658783
BRWD1	s28831	0.6800891492629438
BRWD1	s28831	0.5848687457091535
BRWD1	s28831	0.7249949875333591
BRWD1	s28831	0.7011650046897168
BRWD1	s28831	0.658742119361303
BRWD1	s28831	0.640226157922364
BRWD1	s28831	0.6739535873203362
BRWD1	s28831	0.6061405722023414
BRWD1	s28831	0.5317101351020322
BRWD1	s28831	0.642185590551726
BRWD1	s28831	0.5583964562319901
BRWD1	s28831	0.5535567697644058
BRWD1	s28831	0.6833245877689594
BRWD1	s28831	0.5260545397483055
BRWD1	s28831	0.6040726190192565
BRWD1	s28831	0.702590685256739
BRWD1	s28831	0.4614602850849278
BRWD1	s28831	1.179398383747048
BRWD1	s28831	0.6129653878303156
BRWD1	s28831	0.6066580438406454
BRWD1	s28831	0.7006296799449003
BRWD1	s28831	0.6243932620540655
BRWD1	s28831	0.789399117141824
BRWD1	s28831	0.8330529394667124
BRWD1	s28831	0.45143160124147047
BRWD1	s28831	0.6813301552728189
BRWD1	s28831	0.44255618797453444
BRWD1	s28831	0.5898970057448718
BRWD1	s28831	0.9781665053751503
BRWD1	s28831	0.5047472511973061
BRWD1	s28831	0.6261620377264008
BRWD1	s28831	0.5524071177721499
BRWD1	s28831	0.9530731273512367
BRWD1	s28831	0.8396026617728147
BRWD1	s28831	0.7127738156035114
BRWD1	s28831	0.6986250415609327
BRWD1	s28831	0.6136737294848628
BRWD1	s28831	0.6498990721694841
BRWD1	s28831	0.6378564073458143
BRWD1	s28831	0.8658873503368556
BRWD1	s28831	0.6804024641500216
BRWD1	s28831	0.9123907212498721
BRWD1	s28831	0.7376947958843466
BRWD1	s28831	0.6163894962445825
BRWD1	s28831	0.5008370966002281
BRWD1	s28831	0.48760041519193775
BRWD1	s28831	0.5644747409099493
BRWD1	s28831	0.6385352578000919
BRWD1	s28831	0.6348480902130624
BRWD1	s28831	1.4767177034633119
BRWD1	s28831	0.6635416375309212
BRWD1	s28831	0.49883277271604315
BRWD1	s28831	0.6478242730579452
BRWD1	s28831	0.5359142288917051
BRWD1	s28831	0.46923282760897217
BRWD1	s28831	0.5256183473638645
BRWD1	s28831	0.6101461361781381
BRWD1	s28831	0.6381874241748393
BRWD1	s28831	0.7509623354655153
BRWD1	s28831	0.7263680773310617
BRWD1	s28830	0.6029185060488473
BRWD1	s28830	0.8242598700134058
BRWD1	s28830	0.3635069593820923
BRWD1	s28830	0.6612035543922216
BRWD1	s28830	0.808028647010188
BRWD1	s28830	0.621916278261831
BRWD1	s28830	0.8423112707730134
BRWD1	s28830	0.6379436951143717
BRWD1	s28830	0.801445085292429
BRWD1	s28830	0.6108292716362135
BRWD1	s28830	0.6707361037946499
BRWD1	s28830	0.8733840710520637
BRWD1	s28830	0.7007904828969178
BRWD1	s28830	0.7470344990738015
BRWD1	s28830	0.574701217618454
BRWD1	s28830	0.5500665611202226
BRWD1	s28830	0.5228217470474218
BRWD1	s28830	0.6164253093673685
BRWD1	s28830	0.6778678857286847
BRWD1	s28830	0.7687220432261996
BRWD1	s28830	0.6087139761484731
BRWD1	s28830	0.545503969387148
BRWD1	s28830	0.4290135578368113
BRWD1	s28830	0.44128796490188826
BRWD1	s28830	0.6146854009659379
BRWD1	s28830	0.8144274345971465
BRWD1	s28830	0.546815719411769
BRWD1	s28830	0.4412401296169704
BRWD1	s28830	0.5751366204035636
BRWD1	s28830	0.6952319594856609
BRWD1	s28830	0.7908666224137313
BRWD1	s28830	0.5769684371609203
BRWD1	s28830	0.5658968562295466
BRWD1	s28830	0.7744443764846788
BRWD1	s28830	0.5288644711755504
BRWD1	s28830	0.621308255152073
BRWD1	s28830	0.6344703658681363
BRWD1	s28830	0.7534438196531453
BRWD1	s28830	0.4750091849191791
BRWD1	s28830	0.5451797150223753
BRWD1	s28830	0.7090101484907507
BRWD1	s28830	0.5731865668415275
BRWD1	s28830	0.5199628028861233
BRWD1	s28830	0.6825553172536297
BRWD1	s28830	0.6213820781487488
BRWD1	s28830	0.8316273293887364
BRWD1	s28830	0.9246589898982173
BRWD1	s28830	0.6236949037168534
BRWD1	s28830	0.7040374460476565
BRWD1	s28830	0.5203959210256025
BRWD1	s28830	0.8030808222270186
BRWD1	s28830	0.4773078141774395
BRWD1	s28830	0.5449362039530261
BRWD1	s28830	0.6001295542930715
BRWD1	s28830	0.5970900230883988
BRWD1	s28830	0.6704923218591627
BRWD1	s28830	0.7130772337488125
BRWD1	s28830	0.6604365164036163
BRWD1	s28830	0.9865983634838696
BRWD1	s28830	0.7909871278422502
BRWD1	s28830	0.699422859950057
BRWD1	s28830	0.5335682486614488
BRWD1	s28830	0.701933364617469
BRWD1	s28830	0.7567310372855536
BRWD1	s28830	0.8239213012498257
BRWD1	s28830	0.43497439416422046
BRWD1	s28830	0.5999487536929049
BRWD1	s28830	0.5961134169590596
BRWD1	s28830	1.747747969226569
BRWD1	s28830	0.5970414074422447
BRWD1	s28830	0.7472209369967259
BRWD1	s28830	0.6709467677888313
BRWD1	s28830	0.5310783891423991
BRWD1	s28830	0.7480587521217559
BRWD1	s28830	0.7107594355005673
BRWD1	s28830	0.5518423357555381
BRWD1	s28830	0.7627414891891223
BRWD1	s28830	0.5835370806565067
BRWD1	s28830	0.5856306667785882
BRWD1	s28830	0.6303144724356977
BRWD1	s28830	0.5798792046641496
BRWD1	s28830	0.7706394994481425
BRWD1	s28830	0.7020799774586289
BRWD1	s28830	0.6018790841769626
BRWD1	s28830	0.7003111757931315
BRWD1	s28830	0.5332968242479114
BRWD1	s28830	0.7397080093563715
BRWD1	s28830	0.8078587906268024
BRWD1	s28830	0.5393376069549537
BRWD1	s28830	0.6048311837456591
BRWD1	s28830	0.5365055262262862
BRWD1	s28830	0.5514733744817871
BRWD1	s28830	0.8156817140041438
BRWD1	s28830	0.7919874601076827
BRWD1	s28830	0.5655856802920343
BRWD1	s28830	0.6534943817622701
BRWD1	s28830	0.6446512931738353
BRWD1	s28830	0.8123445118744712
BRWD1	s28830	0.7895898860064224
BRWD1	s28830	0.8039936443927254
BRWD1	s28830	0.79798300309637
BRWD1	s28830	0.7776572281495345
BRWD1	s28830	0.7988530529668174
BRWD1	s28830	0.6358582114178837
BRWD1	s28830	0.5694818312630547
BRWD1	s28830	0.7260133612011914
BRWD1	s28830	0.8263151956411993
BRWD1	s28830	0.5608366522101064
BRWD1	s28830	0.9103876062536574
BRWD1	s28830	0.7903929213225945
BRWD1	s28830	0.8470954073218024
BRWD1	s28830	0.7203229946815833
BRWD1	s28830	0.7255927718189749
BRWD1	s28830	0.5934686969708796
BRWD1	s28830	0.5903968253390973
BRWD1	s28830	0.6278178718627396
BRWD1	s28830	0.7703907709332791
BRWD1	s28830	0.6242751846825867
BRWD1	s28830	0.47578010447004354
BRWD1	s28830	0.4958423039062931
BRWD1	s28830	0.7697888135929747
BRWD1	s28830	0.9053419089840529
BRWD1	s28830	0.6701540722840331
BRWD1	s28830	0.645716288502926
BRWD1	s28830	0.662100408453908
BRWD1	s28830	0.697826771569445
BRWD1	s28830	1.0558684302966672
BRWD1	s28830	0.910679363746608
BRWD1	s28830	0.7376873965851114
BRWD1	s28830	0.9259028087925396
BRWD1	s28830	0.5598980091714204
BRWD1	s28830	0.5100432863516101
BRWD1	s28830	0.6418387880978523
BRWD1	s28830	0.920498897159015
BRWD1	s28830	0.5061727966863081
BRWD1	s28830	0.540241195846753
BRWD1	s28830	0.5838392128730412
BRWD1	s28830	0.5646611648530097
BRWD1	s28830	0.8020948243930334
BRWD1	s28830	0.7694418499423941
BRWD1	s28830	0.638880151734757
BRWD1	s28830	0.6605791716333882
BRWD1	s28830	0.5926225555077022
BRWD1	s28830	0.6557097153330482
BRWD1	s28830	0.6386700143158389
BRWD1	s28830	0.6554533505377607
BRWD1	s28830	0.7157540340870023
BRWD1	s28830	0.5162910372173439
BRWD1	s28830	0.7421035899045672
BRWD1	s28830	0.9141893086011387
BRWD1	s28830	0.7436440043660643
BRWD1	s28830	0.7255745520930627
BRWD1	s28830	0.7256524272938936
BRWD1	s28830	0.7939836864263629
BRWD1	s28830	0.7021261063982999
BRWD1	s28830	0.8823863561213634
BRWD1	s28830	0.6324301917449707
BRWD1	s28830	0.6379483200961439
BRWD1	s28830	0.635353304889806
BRWD1	s28830	0.7079318905651876
BRWD1	s226762	0.5532056777043551
BRWD1	s226762	0.5827053764602819
BRWD1	s226762	0.7683941511739547
BRWD1	s226762	0.592673397114021
BRWD1	s226762	0.830841184306282
BRWD1	s226762	0.5501068903045507
BRWD1	s226762	0.7493033255798942
BRWD1	s226762	0.6912991361720277
BRWD1	s226762	0.8287919455091942
BRWD1	s226762	0.7971334880343703
BRWD1	s226762	0.8291901489340165
BRWD1	s226762	0.6583127867968558
BRWD1	s226762	0.7486990813991565
BRWD1	s226762	0.7047320250671841
BRWD1	s226762	0.726563146805247
BRWD1	s226762	0.6118306826460808
BRWD1	s226762	0.7352195719240685
BRWD1	s226762	0.5667229786460789
BRWD1	s226762	0.7952702425086539
BRWD1	s226762	0.6709913411173668
BRWD1	s226762	0.636678302477849
BRWD1	s226762	0.8052701136780325
BRWD1	s226762	0.7111536511836358
BRWD1	s226762	0.680309950380077
BRWD1	s226762	0.8025023261895209
BRWD1	s226762	0.5651175705195869
BRWD1	s226762	0.6435567799815088
BRWD1	s226762	0.7308286252667308
BRWD1	s226762	0.9774630600972475
BRWD1	s226762	0.4362690254845239
BRWD1	s226762	0.49860021287553435
BRWD1	s226762	0.8625237030035843
BRWD1	s226762	0.516153652443518
BRWD1	s226762	0.9174225718169531
BRWD1	s226762	0.7461116268372564
BRWD1	s226762	1.035869306936287
BRWD1	s226762	0.602214936920616
BRWD1	s226762	1.1464599548954642
BRWD1	s226762	0.8724554942627414
BRWD1	s226762	0.5724130335514129
BRWD1	s226762	0.7151836606508152
BRWD1	s226762	0.613743639008637
BRWD1	s226762	0.6690009451018837
BRWD1	s226762	0.7109040532601505
BRWD1	s226762	1.0123220440429601
BRWD1	s226762	0.9979945296434181
BRWD1	s226762	0.9595963821561451
BRWD1	s226762	0.698368671307828
BRWD1	s226762	1.0203339419981095
BRWD1	s226762	0.7669264902054131
BRWD1	s226762	0.8964769805978751
BRWD1	s226762	1.0304771849510455
BRWD1	s226762	0.5213512502022591
BRWD1	s226762	0.8219751300506991
BRWD1	s226762	0.6141326240957647
BRWD1	s226762	0.8659871750029615
BRWD1	s226762	0.7990477994468463
BRWD1	s226762	0.7912589961290979
BRWD1	s226762	1.3376928886242283
BRWD1	s226762	0.788536111386142
BRWD1	s226762	0.4729682265677079
BRWD1	s226762	0.8431052144428164
BRWD1	s226762	0.6590296592589154
BRWD1	s226762	0.8012015111213868
BRWD1	s226762	0.7393810385868468
BRWD1	s226762	0.6185971174790602
BRWD1	s226762	0.6672830614409871
BRWD1	s226762	0.6350187085800194
BRWD1	s226762	0.840784662761709
BRWD1	s226762	0.622762554883909
BRWD1	s226762	0.6806309651790567
BRWD1	s226762	0.5571579725883741
BRWD1	s226762	0.8980092446268088
BRWD1	s226762	0.871314343851849
BRWD1	s226762	0.6845867178908575
BRWD1	s226762	1.8778250193557617
BRWD1	s226762	0.8030259941601678
BRWD1	s226762	0.8141491709782149
BRWD1	s226762	0.7754034149934943
BRWD1	s226762	0.73419914838276
BRWD1	s226762	0.8696871145489662
BRWD1	s226762	0.8994623820399547
BRWD1	s226762	0.6138308361042492
BRWD1	s226762	0.5892725898859371
BRWD1	s226762	0.8733986221443281
BRWD1	s226762	0.6763005071250033
BRWD1	s226762	0.727573317774531
BRWD1	s226762	0.5960574817086922
BRWD1	s226762	0.7092924953570198
BRWD1	s226762	0.6899083287880657
BRWD1	s226762	0.4555218278648611
DNTTIP2	s26949	0.5044833408540083
DNTTIP2	s26949	0.7528027095545795
DNTTIP2	s26949	0.657182638838852
DNTTIP2	s26949	1.3035370107902546
DNTTIP2	s26949	0.7612536679236903
DNTTIP2	s26949	0.8010989132715198
DNTTIP2	s26949	0.8196020239694684
DNTTIP2	s26949	0.8278601963902247
DNTTIP2	s26949	0.6762508453725837
DNTTIP2	s26949	0.7464475554512489
DNTTIP2	s26949	1.0720635549762758
DNTTIP2	s26949	0.7365385081674116
DNTTIP2	s26949	0.6588962620147218
DNTTIP2	s26949	0.8536517016097694
DNTTIP2	s26949	0.7577165344179048
DNTTIP2	s26949	0.8710722807903787
DNTTIP2	s26949	0.8322064843350204
DNTTIP2	s26949	0.35909205063952315
DNTTIP2	s26949	0.6971811387817914
DNTTIP2	s26949	0.6869308370735023
DNTTIP2	s26949	0.5832193885891512
DNTTIP2	s26949	0.5641977260703042
DNTTIP2	s26949	0.7198711856725933
DNTTIP2	s26948	0.6783562790257504
DNTTIP2	s26948	0.5937717991152702
DNTTIP2	s26948	0.5917963347227914
DNTTIP2	s26948	0.43543365811183044
DNTTIP2	s26948	0.6754356104229963
DNTTIP2	s26948	0.7154311763834657
DNTTIP2	s26948	0.601303043616941
DNTTIP2	s26948	0.7212739109105087
DNTTIP2	s26948	0.5978057746414845
DNTTIP2	s26948	0.562419437200015
DNTTIP2	s26948	0.6243179098083925
DNTTIP2	s26948	0.5014526439763327
DNTTIP2	s26948	0.6012868579560396
DNTTIP2	s26948	0.5976817392731117
DNTTIP2	s26948	0.6893391219897518
DNTTIP2	s26948	0.5779431079599694
DNTTIP2	s26948	0.6792761452102729
DNTTIP2	s26948	0.38807026761431274
DNTTIP2	s26948	0.4525443299411364
DNTTIP2	s26948	0.7399448835758593
DNTTIP2	s26948	0.6695335570664154
DNTTIP2	s26948	0.48052100827757815
DNTTIP2	s26948	0.618975163126056
DNTTIP2	s26948	0.7791331170842619
DNTTIP2	s26948	0.6288489608830101
DNTTIP2	s26948	0.8795136426853518
DNTTIP2	s26948	0.6579224065770188
DNTTIP2	s26948	0.7552155359168613
DNTTIP2	s26948	0.5877306416294026
DNTTIP2	s26948	0.6715140898655226
DNTTIP2	s26948	0.5870544352100656
DNTTIP2	s26948	0.6691987144064898
DNTTIP2	s26948	0.5329533078994104
DNTTIP2	s26948	0.5077371417140834
DNTTIP2	s26948	0.5663845819243292
DNTTIP2	s26948	0.5369812397539105
DNTTIP2	s26948	0.5805189342916778
DNTTIP2	s26948	0.43233559936148913
DNTTIP2	s26948	0.3944999691755114
DNTTIP2	s26948	0.5024557833327482
DNTTIP2	s26948	0.6893957097466205
DNTTIP2	s26948	0.45478941277178037
DNTTIP2	s26948	0.7244903676788789
DNTTIP2	s26948	0.5754785612774016
DNTTIP2	s26948	0.6597179759801178
DNTTIP2	s26948	0.6017768655257848
DNTTIP2	s26948	0.49527906431420754
DNTTIP2	s26948	0.7164535161307992
DNTTIP2	s26948	0.6769983117451156
DNTTIP2	s26948	0.5325639283358821
DNTTIP2	s26948	0.6413266643668866
DNTTIP2	s26948	0.5270219292683764
DNTTIP2	s26948	0.4846433404168884
DNTTIP2	s26948	0.6475327941436593
DNTTIP2	s26948	1.0947976458855748
DNTTIP2	s26948	0.5511642924991272
DNTTIP2	s26948	0.5957189139695077
DNTTIP2	s26948	0.7366920179777326
DNTTIP2	s26948	0.5898825839336929
DNTTIP2	s26948	0.5815710545567243
DNTTIP2	s26948	0.47032422514386324
DNTTIP2	s26948	0.5654348731358783
DNTTIP2	s26948	0.36703549174124345
DNTTIP2	s26948	0.578876099512654
DNTTIP2	s26948	0.6023040833533017
DNTTIP2	s26948	0.44895698161099673
DNTTIP2	s26948	0.6138988873899145
DNTTIP2	s26948	0.611723435125711
DNTTIP2	s26948	0.5404373476559466
DNTTIP2	s26948	0.449854801443716
DNTTIP2	s26948	0.5492791611131042
DNTTIP2	s26948	0.5174211624072073
DNTTIP2	s26948	0.6236251661125584
DNTTIP2	s26948	0.5569203690425154
DNTTIP2	s26948	0.5643934194736419
DNTTIP2	s26948	0.5870564387135131
DNTTIP2	s26948	0.5162272448789041
DNTTIP2	s26948	0.3950374935143236
DNTTIP2	s26948	0.6534401131138772
DNTTIP2	s26948	0.5002505789724041
DNTTIP2	s26948	0.509341208962633
DNTTIP2	s26948	0.7408848072467052
DNTTIP2	s26948	0.5837098628217972
DNTTIP2	s26948	0.610952507577814
DNTTIP2	s26948	0.48187631258834135
DNTTIP2	s26948	0.5380457000355763
DNTTIP2	s26948	0.700861626641414
DNTTIP2	s26948	0.49146218099412725
DNTTIP2	s26948	0.3974579504704064
DNTTIP2	s26948	0.5056626344246583
DNTTIP2	s26948	0.5422495961363032
DNTTIP2	s26948	0.4603988004343805
DNTTIP2	s26948	0.43806071233109395
DNTTIP2	s26948	0.5418250766419042
DNTTIP2	s26948	0.3979322159680317
DNTTIP2	s26948	0.4502440040719538
DNTTIP2	s26948	0.6297309531319697
DNTTIP2	s26948	0.6336765726606984
DNTTIP2	s26948	0.39066758575804217
DNTTIP2	s26948	0.47608565147679144
DNTTIP2	s26948	0.5779981713492679
DNTTIP2	s26948	0.5800097231843245
DNTTIP2	s26948	0.573677055216355
DNTTIP2	s26948	0.42066193454707057
DNTTIP2	s26948	0.504458400863304
DNTTIP2	s26948	0.5142106082240424
DNTTIP2	s26948	0.4870072852809349
DNTTIP2	s26948	0.6527996080711628
DNTTIP2	s26948	0.38565292592169037
DNTTIP2	s26948	0.5902083803623649
DNTTIP2	s26948	0.6521584797644223
DNTTIP2	s26948	0.5111337695925872
DNTTIP2	s26948	0.5564778456673773
DNTTIP2	s26948	0.4497588585956378
DNTTIP2	s26948	0.5088926783292851
DNTTIP2	s26948	0.6931068583412654
DNTTIP2	s26948	0.5507386440558125
DNTTIP2	s26948	0.481701139692987
DNTTIP2	s26948	0.8235164821186503
DNTTIP2	s26948	0.6597806395897745
DNTTIP2	s26948	0.45261149672604284
DNTTIP2	s26948	0.8849135244032343
DNTTIP2	s26948	0.7713072357714665
DNTTIP2	s26948	0.5391443050235036
DNTTIP2	s26948	0.43856015298567985
DNTTIP2	s26948	0.7585434545747745
DNTTIP2	s26948	0.7289878003674224
DNTTIP2	s26948	0.6346407385615457
DNTTIP2	s26948	0.6469094306209834
DNTTIP2	s26948	0.7311936564128255
DNTTIP2	s26948	0.5339532075573091
DNTTIP2	s26948	0.5905374753810364
DNTTIP2	s26948	0.6525172767355905
DNTTIP2	s26948	0.7914807509928307
DNTTIP2	s26948	0.6978056340594289
DNTTIP2	s26948	0.4631922299055151
DNTTIP2	s26948	0.46934646247891076
DNTTIP2	s26948	0.6070634042706854
DNTTIP2	s26948	0.6298217576747593
DNTTIP2	s26948	0.687764914918382
DNTTIP2	s26948	0.5982637214527852
DNTTIP2	s26948	0.5291148100672193
DNTTIP2	s26948	0.716673242383777
DNTTIP2	s26948	0.4631534592134356
DNTTIP2	s26948	0.5248805667371504
DNTTIP2	s26948	0.6180916395476372
DNTTIP2	s26948	0.6610564351913062
DNTTIP2	s26948	0.5928440479986564
DNTTIP2	s26948	0.4997142626268015
DNTTIP2	s26948	0.677577030016033
DNTTIP2	s26948	0.5104084455491541
DNTTIP2	s26948	0.8637483838792095
DNTTIP2	s26948	0.8068467157552778
DNTTIP2	s26948	0.6379976128401833
DNTTIP2	s26948	0.6478948367981375
DNTTIP2	s26948	0.518438518968562
DNTTIP2	s26948	0.7437893259733899
DNTTIP2	s26948	0.5539187869366259
DNTTIP2	s26948	0.6870561252567202
DNTTIP2	s26948	0.8061089985365049
DNTTIP2	s26948	0.5075998102871193
DNTTIP2	s26948	0.7620000738823925
DNTTIP2	s26948	0.7287373852615857
DNTTIP2	s26948	0.74772667720191
DNTTIP2	s26948	0.6372281517060062
DNTTIP2	s26948	0.7725024381408805
DNTTIP2	s26948	0.6946117678796546
DNTTIP2	s26948	0.5107094562190311
DNTTIP2	s26948	0.5389861962468722
DNTTIP2	s26948	0.7174568251170025
DNTTIP2	s26948	0.7014539271362915
DNTTIP2	s26948	0.837682987488238
DNTTIP2	s26948	0.7067194818220702
DNTTIP2	s26948	0.48136191132695416
DNTTIP2	s26948	0.6097281579305254
DNTTIP2	s26948	0.5639402910863043
DNTTIP2	s26948	0.5045000215610469
DNTTIP2	s26948	0.5881463625180349
DNTTIP2	s26948	0.5099790626918488
DNTTIP2	s26948	0.683486559410703
DNTTIP2	s26948	0.4598856061335
DNTTIP2	s26948	0.7752260247986502
DNTTIP2	s26948	0.4917003760028573
DNTTIP2	s26948	0.7901473483525924
DNTTIP2	s26948	0.6271152695402015
DNTTIP2	s26948	0.7232820194566777
DNTTIP2	s26948	0.5182692775958615
DNTTIP2	s26948	0.8089924114131337
DNTTIP2	s26948	0.7390855848147847
DNTTIP2	s26948	0.5409667472129305
DNTTIP2	s26948	0.4155252699555272
DNTTIP2	s26948	0.5145822925039986
DNTTIP2	s26948	0.7136796223808526
DNTTIP2	s26948	0.7161236725871949
DNTTIP2	s26948	0.6334421080149183
DNTTIP2	s26948	0.663963129215748
DNTTIP2	s26948	0.6005010383750763
DNTTIP2	s26948	0.5917907798245979
DNTTIP2	s26948	0.7268267190194511
DNTTIP2	s26948	0.7300100173087283
DNTTIP2	s26948	0.5736859358463012
DNTTIP2	s26948	0.7692504253188074
DNTTIP2	s26948	0.4576595133251557
DNTTIP2	s26948	0.6150566332275225
DNTTIP2	s26948	0.4597824949985242
DNTTIP2	s26948	0.5090708375080427
DNTTIP2	s26948	0.9867562177243525
DNTTIP2	s26948	0.4288858251445855
DNTTIP2	s26948	0.5646938947537565
DNTTIP2	s26948	0.5442517562758901
DNTTIP2	s26948	0.5497737804209908
DNTTIP2	s26948	0.39048554119802403
DNTTIP2	s26948	0.7433218442618745
DNTTIP2	s26948	0.6789671454184008
DNTTIP2	s26948	0.6219699899577462
DNTTIP2	s26948	0.6304869933936162
DNTTIP2	s26948	0.7676499721405453
DNTTIP2	s26948	0.7851170459850061
DNTTIP2	s26948	0.49614844294725874
DNTTIP2	s26948	0.5951202009604547
DNTTIP2	s26948	0.6035026799382502
DNTTIP2	s26948	0.5145775561114018
DNTTIP2	s26948	0.5224520822862374
DNTTIP2	s26948	0.4518768284343654
DNTTIP2	s26948	0.48872948034921404
DNTTIP2	s26948	0.5151189501151726
DNTTIP2	s26948	0.3967232569130463
DNTTIP2	s26948	0.5008563222695054
DNTTIP2	s26948	0.38431079925616735
DNTTIP2	s26948	0.6009648512757725
DNTTIP2	s26948	0.5431483693684972
DNTTIP2	s26948	0.4731617995386433
DNTTIP2	s26948	0.6684863044666807
DNTTIP2	s26948	0.6507169754079093
DNTTIP2	s26948	0.487406645532514
DNTTIP2	s26948	0.6550254719965383
DNTTIP2	s26948	0.4102569934004543
DNTTIP2	s26948	0.49674894381939305
DNTTIP2	s26948	0.524878227415816
DNTTIP2	s26948	0.5119392071380854
DNTTIP2	s26948	0.47968775331558183
DNTTIP2	s26948	0.46207777058712457
DNTTIP2	s26948	0.4327467702390978
DNTTIP2	s26948	0.3920966427650786
DNTTIP2	s26948	0.5734233515186449
DNTTIP2	s26948	0.5194699721461842
DNTTIP2	s26948	0.7250779922337042
DNTTIP2	s26948	0.633220653746383
DNTTIP2	s26948	0.4571827957252048
DNTTIP2	s26948	0.677440088308691
DNTTIP2	s26948	0.7740643376849033
DNTTIP2	s26948	0.5642123806749019
DNTTIP2	s26948	0.8140182316114086
DNTTIP2	s26948	0.5544697726691046
DNTTIP2	s26948	0.5509197236605741
DNTTIP2	s26948	0.5307787900782875
DNTTIP2	s26948	0.6044428856046504
DNTTIP2	s26948	0.5631469170643938
DNTTIP2	s26948	0.5038581801591858
DNTTIP2	s26948	0.6196041322348244
DNTTIP2	s26948	0.5898121636841677
DNTTIP2	s26948	0.4784471651051237
DNTTIP2	s26948	0.35454306069504293
DNTTIP2	s26948	0.562927423118109
DNTTIP2	s26948	0.3541065374267781
DNTTIP2	s26948	0.5467758152497453
DNTTIP2	s26948	0.47156252124377507
DNTTIP2	s26948	0.5041291310614255
DNTTIP2	s26948	0.6588258422971179
DNTTIP2	s26948	0.4875954268592962
DNTTIP2	s26948	0.5473332467361531
DNTTIP2	s26948	0.4562747779548341
DNTTIP2	s26948	0.6769483915096214
DNTTIP2	s26948	0.5731070552088541
DNTTIP2	s26948	0.5519240781428068
DNTTIP2	s26948	0.44819142899417247
DNTTIP2	s26948	0.4873742523115459
DNTTIP2	s26948	0.504007817574413
DNTTIP2	s26948	0.5020457657410973
DNTTIP2	s26948	0.52398935898658106
DNTTIP2	s26948	0.47221019432586697
DNTTIP2	s26948	0.4844003075595258
DNTTIP2	s26948	0.42119898420586876
DNTTIP2	s26948	0.48248062430128114
DNTTIP2	s26948	0.3938006389300644
DNTTIP2	s26948	0.5463197074797405
DNTTIP2	s26948	0.5214011871041794
DNTTIP2	s26948	0.868843069139132
DNTTIP2	s26948	0.6679497954602476
DNTTIP2	s26948	0.4888173187584523
DNTTIP2	s26948	0.3599980682293798
DNTTIP2	s26948	0.49415930750770687
DNTTIP2	s26948	0.5245341019817004
DNTTIP2	s26948	0.48968145904873717
DNTTIP2	s26948	0.3690110716861639
DNTTIP2	s26948	0.5151805455896876
DNTTIP2	s26948	0.6076510464524728
DNTTIP2	s26948	0.5130218951098371
DNTTIP2	s26948	0.40984672045456033
DNTTIP2	s26948	0.5678265433022454
DNTTIP2	s26948	0.5488850084030387
DNTTIP2	s26948	0.4040810762230563
DNTTIP2	s26948	0.5154261195672438
DNTTIP2	s26948	0.47769688632028334
DNTTIP2	s26948	0.5566778081950551
DNTTIP2	s26948	0.8177753589307392
DNTTIP2	s26948	0.6336522963501963
DNTTIP2	s26948	0.43527531037594397
DNTTIP2	s26948	0.4861033058539985
DNTTIP2	s26948	0.6514335516615062
DNTTIP2	s26948	0.5103934494466598
DNTTIP2	s26948	0.4242020698597454
DNTTIP2	s26948	0.659683545724968
DNTTIP2	s26948	0.4401657940123058
DNTTIP2	s26948	0.5971423610387997
DNTTIP2	s26948	0.5780767694749526
DNTTIP2	s26948	0.5361833897087376
DNTTIP2	s26948	0.8120585262605358
DNTTIP2	s26948	0.47203630990131396
DNTTIP2	s26948	0.5368986637518489
DNTTIP2	s26948	0.49912506727020955
DNTTIP2	s26948	0.5857709099835982
DNTTIP2	s26948	0.571009320429104
DNTTIP2	s26948	0.5923495300195127
DNTTIP2	s26948	0.5235369944214512
DNTTIP2	s26948	0.602275012622279
DNTTIP2	s26948	0.47556558543869226
DNTTIP2	s26948	0.709752899294597
DNTTIP2	s26948	0.5617803479807968
DNTTIP2	s26948	0.525898946483663
DNTTIP2	s26948	0.5573042627794254
DNTTIP2	s26948	0.5116116146090615
DNTTIP2	s26948	0.6659514502388983
DNTTIP2	s26948	0.5107495995501147
DNTTIP2	s26948	0.4673084783258195
DNTTIP2	s26948	0.39657037140732015
DNTTIP2	s26948	0.5704475561947316
DNTTIP2	s26948	0.5512998592291446
DNTTIP2	s26948	0.6816956950182255
DNTTIP2	s26948	0.6058863934013543
DNTTIP2	s26948	0.6016628578540406
DNTTIP2	s26948	0.5459194936203629
DNTTIP2	s26948	0.7537139184377782
DNTTIP2	s26948	0.5332159727984601
DNTTIP2	s26948	0.6900157439882855
DNTTIP2	s26948	0.45087055098187645
DNTTIP2	s26948	0.40385331484691084
DNTTIP2	s26948	0.5469963435687343
DNTTIP2	s26948	0.5483840424448501
DNTTIP2	s26948	0.5945327641236795
DNTTIP2	s26948	0.3974840064189738
DNTTIP2	s26948	0.5033010273168084
DNTTIP2	s26948	0.6525802983964187
DNTTIP2	s26948	0.6133817821946874
DNTTIP2	s26948	0.5287017597910064
DNTTIP2	s26948	0.5541362896575938
DNTTIP2	s26948	0.4819772039134774
DNTTIP2	s26948	0.7371418383290771
DNTTIP2	s26948	0.47488513892007383
DNTTIP2	s26948	0.564067505620643
DNTTIP2	s26948	0.7717951321019851
DNTTIP2	s26948	0.6689022367383097
DNTTIP2	s26948	0.5209963504157421
DNTTIP2	s26948	0.697160480010031
DNTTIP2	s26948	0.5183831919924726
DNTTIP2	s26948	0.7783063672201176
DNTTIP2	s26948	0.4602928421891485
DNTTIP2	s26948	0.7169284186416883
DNTTIP2	s26948	0.46692563601526077
DNTTIP2	s26948	0.5783995780230184
DNTTIP2	s26948	0.6043330013110185
DNTTIP2	s26948	0.5324119826580386
DNTTIP2	s26948	0.6503998589021739
DNTTIP2	s26948	0.48860942298623117
DNTTIP2	s26948	0.4489762277764206
DNTTIP2	s26948	0.6027701591853917
DNTTIP2	s26948	0.5973679853338715
DNTTIP2	s26948	0.5321899303091034
DNTTIP2	s26948	0.6622845916665872
DNTTIP2	s26948	0.6438112358665955
DNTTIP2	s26948	0.7875620980692515
DNTTIP2	s26948	0.7301273382941783
DNTTIP2	s26948	0.7774888129348803
DNTTIP2	s26948	0.5880494907174192
DNTTIP2	s26948	0.46602438226247966
DNTTIP2	s26948	0.5340902267556564
DNTTIP2	s26948	0.4246697944841546
DNTTIP2	s26948	0.6724953878061656
DNTTIP2	s26948	0.6426749408275388
DNTTIP2	s26948	0.8029618900275213
DNTTIP2	s26948	0.6758577709127288
DNTTIP2	s26948	0.47334731248567496
DNTTIP2	s26948	0.6247860860563467
DNTTIP2	s26948	0.4802731176637123
DNTTIP2	s26948	0.6736812491512413
DNTTIP2	s26948	0.593560271289816
DNTTIP2	s26948	0.6088372881022537
DNTTIP2	s26948	0.505884311550099
DNTTIP2	s26948	0.6357419519234276
DNTTIP2	s26948	0.5060583102060298
DNTTIP2	s26948	0.7200321931683491
DNTTIP2	s26948	0.531071859496938
DNTTIP2	s26948	0.5048176927310709
DNTTIP2	s26948	0.6979940617289897
DNTTIP2	s26948	0.5792686339289926
DNTTIP2	s26948	0.7662041162507311
DNTTIP2	s26948	0.5584337815934488
DNTTIP2	s26948	0.5979045564658004
DNTTIP2	s26948	0.5646130945280198
DNTTIP2	s26948	0.5921308816067196
DNTTIP2	s26948	0.48561484500009433
DNTTIP2	s26948	0.6097643025593514
DNTTIP2	s26948	0.43956069034154216
DNTTIP2	s26948	0.8197971225538675
DNTTIP2	s26948	0.5307326917701909
DNTTIP2	s26948	0.6109487455544891
DNTTIP2	s26948	0.6268434309724289
DNTTIP2	s26948	0.49454234455251433
DNTTIP2	s26948	0.6140773462749204
DNTTIP2	s26948	0.6746343260586787
DNTTIP2	s26948	0.5775349653712992
DNTTIP2	s26948	0.5815921218677382
DNTTIP2	s26948	0.6519773015294836
DNTTIP2	s26948	0.5177189002576014
DNTTIP2	s26948	0.6985230721588145
DNTTIP2	s26948	0.5051178455107627
DNTTIP2	s26948	0.5775375860704508
DNTTIP2	s26948	0.8388771661169581
DNTTIP2	s26948	0.5069863167981224
DNTTIP2	s26948	0.4303132474617363
DNTTIP2	s26948	0.6210890260071577
DNTTIP2	s26948	0.6521270672440396
DNTTIP2	s26948	0.7336095292454035
DNTTIP2	s26948	0.6052922514779622
DNTTIP2	s26948	0.4106418994837422
DNTTIP2	s26948	0.7833808410132445
DNTTIP2	s26948	0.650414092246572
DNTTIP2	s26948	0.637266310154648
DNTTIP2	s26948	0.692746485880505
DNTTIP2	s26948	0.4586721841828381
DNTTIP2	s26948	0.6542255629648212
DNTTIP2	s26948	0.6056926806626176
DNTTIP2	s26948	0.7330889405842297
DNTTIP2	s26948	0.6117324699714987
DNTTIP2	s26948	0.5557769839518955
DNTTIP2	s26948	0.6168698444622838
DNTTIP2	s26948	0.4835695570559506
DNTTIP2	s26948	0.5003660649098539
DNTTIP2	s26948	0.5563657444609266
DNTTIP2	s26948	0.62669948719332
DNTTIP2	s26948	0.5545761824757884
DNTTIP2	s26948	0.5953160152222232
DNTTIP2	s26948	0.5551024972806444
DNTTIP2	s26948	0.4642752560567118
DNTTIP2	s26948	0.5971424862456369
DNTTIP2	s26948	0.5839382309808219
DNTTIP2	s26948	0.6524819971127696
DNTTIP2	s26948	0.6605246530405526
DNTTIP2	s26948	0.5530883199562625
DNTTIP2	s26948	0.8460116915715261
DNTTIP2	s26948	0.7342685531669497
DNTTIP2	s26948	0.6666435357016998
DNTTIP2	s26948	0.5060993299874587
DNTTIP2	s26948	0.35573209597242217
DNTTIP2	s26948	0.6079465041711222
DNTTIP2	s26948	0.6541381125220478
DNTTIP2	s26948	0.5917080234796159
DNTTIP2	s26948	0.5118165081103926
DNTTIP2	s26948	0.43392051419268357
DNTTIP2	s26948	0.566316686394914
DNTTIP2	s26948	0.394549497178927
DNTTIP2	s26948	0.5268748695515538
DNTTIP2	s26948	0.5404246021667044
DNTTIP2	s26948	0.39418953928508416
DNTTIP2	s26948	0.418152802877613
DNTTIP2	s26948	0.44520739023864525
DNTTIP2	s26948	0.8603510572334919
DNTTIP2	s26948	0.5363576314378116
DNTTIP2	s26948	0.6557810407407771
DNTTIP2	s26948	0.6495043329835012
DNTTIP2	s26948	0.5075936885991724
DNTTIP2	s26948	0.5953273702353289
DNTTIP2	s26948	0.6348618315440501
DNTTIP2	s26948	0.6336569843693205
DNTTIP2	s26948	0.7726604327637782
DNTTIP2	s26948	0.6996161161499899
DNTTIP2	s26948	0.5612672566082342
DNTTIP2	s26948	0.5797999192313531
DNTTIP2	s26948	0.6556071475117878
DNTTIP2	s26948	0.6542554613993794
DNTTIP2	s26948	0.8196543458089107
DNTTIP2	s26948	0.6148545598551004
DNTTIP2	s26948	0.45314244827651456
DNTTIP2	s26948	0.6046314859438938
DNTTIP2	s26948	0.40670705809309815
DNTTIP2	s26948	0.5127268443680589
DNTTIP2	s26948	0.7210089753203608
DNTTIP2	s26948	0.6203674548791854
DNTTIP2	s26948	0.5974431926562891
DNTTIP2	s26948	0.7673080875913769
DNTTIP2	s26948	0.3977619737252709
DNTTIP2	s26948	0.3553863191453012
DNTTIP2	s26948	0.4704256140109648
DNTTIP2	s26948	0.48922640753191565
DNTTIP2	s26948	0.7080666990574308
DNTTIP2	s26948	0.5206826787918721
DNTTIP2	s26948	0.4788014401508833
DNTTIP2	s26948	0.5553425947638865
DNTTIP2	s26948	0.6439000102354787
DNTTIP2	s26948	0.5864227196690217
DNTTIP2	s26948	0.5761092354115099
DNTTIP2	s26948	0.36945664869094613
DNTTIP2	s26948	0.5637683089812144
DNTTIP2	s26948	0.455864772090983
DNTTIP2	s26948	0.5451177116795497
DNTTIP2	s26948	0.5832685932833247
DNTTIP2	s26948	0.6243240748562499
DNTTIP2	s26948	0.4702137726074741
DNTTIP2	s26948	0.3494257395347149
DNTTIP2	s26948	0.48025623056919675
DNTTIP2	s26948	0.35064774666594367
DNTTIP2	s26948	0.4113723819463463
DNTTIP2	s26948	0.35511672826899593
DNTTIP2	s26948	0.481955053879521
DNTTIP2	s26948	0.5060995198863854
DNTTIP2	s26948	0.6439703459578571
DNTTIP2	s26948	0.4988181512328024
DNTTIP2	s26948	0.6267998977292579
DNTTIP2	s26948	0.615746741841891
DNTTIP2	s26948	0.5270295290921423
DNTTIP2	s26948	0.6607292720273706
DNTTIP2	s26948	0.6294576226411747
DNTTIP2	s26948	0.7928662001309071
DNTTIP2	s26948	0.6272691913565039
DNTTIP2	s26948	0.4440498669272005
DNTTIP2	s26948	0.5791915832858519
DNTTIP2	s26948	0.5519704764757615
DNTTIP2	s26948	0.606806254731236
DNTTIP2	s26948	0.5187035354700028
DNTTIP2	s26948	0.4859160243455366
DNTTIP2	s26948	0.5157729740128872
DNTTIP2	s26948	0.7283812937042831
DNTTIP2	s26948	0.4482173518826619
DNTTIP2	s26948	0.32885537251166425
DNTTIP2	s26948	0.8444450224965576
DNTTIP2	s26948	0.3580525812114973
DNTTIP2	s26948	0.6430448287988597
DNTTIP2	s26948	0.5788164122318573
DNTTIP2	s26948	0.4611646246433963
DNTTIP2	s26948	0.7147487608414429
DNTTIP2	s26948	0.4324517467997377
DNTTIP2	s26948	0.5595086327219414
DNTTIP2	s26948	0.641027413152924
DNTTIP2	s26948	0.5964636091575298
DNTTIP2	s26948	0.4009754155378342
DNTTIP2	s26948	0.39315419543337493
DNTTIP2	s26948	0.5562771888104456
DNTTIP2	s26948	0.6583778920409183
DNTTIP2	s26948	0.9112426109771775
DNTTIP2	s26948	0.7957499851608403
DNTTIP2	s26948	0.6044231352685598
DNTTIP2	s26948	0.6352112733838415
DNTTIP2	s26948	0.7588263161752509
DNTTIP2	s26948	0.671409426404913
DNTTIP2	s26948	0.4764769871060474
DNTTIP2	s26948	0.5486893971501668
DNTTIP2	s26948	0.3924264656541227
DNTTIP2	s26948	0.7066491489727466
DNTTIP2	s26948	0.7679076550693488
DNTTIP2	s26948	0.833553995171129
DNTTIP2	s26948	0.5752619376435119
DNTTIP2	s26948	0.5003358466642763
DNTTIP2	s26948	0.5116460197060771
DNTTIP2	s26948	0.5711336724462523
DNTTIP2	s26948	0.6431114240361964
DNTTIP2	s26948	0.8738500586225415
DNTTIP2	s26948	0.463616169894166
DNTTIP2	s26948	0.4924216772866969
DNTTIP2	s26948	0.6949167813769479
DNTTIP2	s26948	0.4919570803774643
DNTTIP2	s26948	0.44631693536970796
DNTTIP2	s26948	0.6631514805914865
DNTTIP2	s26948	0.5889236747763203
DNTTIP2	s26948	0.4942814580413712
DNTTIP2	s26948	0.5185912656899945
DNTTIP2	s26948	0.5470649917306698
DNTTIP2	s26948	0.6186782817596884
DNTTIP2	s26948	0.662906474803463
DNTTIP2	s26948	0.48608538093847614
DNTTIP2	s26948	0.6522376231529641
DNTTIP2	s26948	0.7172618834025482
DNTTIP2	s26948	0.6410857664188275
DNTTIP2	s26948	0.5906418157516515
DNTTIP2	s26948	0.5793558876690497
DNTTIP2	s26948	0.6689182986084895
DNTTIP2	s26948	0.774186832056925
DNTTIP2	s26948	0.6485718752993269
DNTTIP2	s26948	0.6434795892576912
DNTTIP2	s26948	0.8515284931628491
DNTTIP2	s26948	0.5887542155075592
DNTTIP2	s26948	0.658380968264818
DNTTIP2	s26948	0.5152046873031213
DNTTIP2	s26948	0.6351906135562934
DNTTIP2	s26948	0.4868329553292728
DNTTIP2	s26948	0.6899463616987672
DNTTIP2	s26948	0.5963176748467932
DNTTIP2	s26948	0.468999799850055
DNTTIP2	s26948	0.448760264275134
DNTTIP2	s26948	0.6812218123964854
DNTTIP2	s26948	0.6762886189727073
DNTTIP2	s26948	0.6097965089518333
DNTTIP2	s26948	0.8593820150543138
DNTTIP2	s26948	0.4228289108730193
DNTTIP2	s26948	0.8027038751153732
DNTTIP2	s26948	0.464173460476155
DNTTIP2	s26948	0.5272882685514987
DNTTIP2	s26948	0.5923847384237315
DNTTIP2	s26948	0.569361028692632
DNTTIP2	s26948	0.5970004301960022
DNTTIP2	s26948	0.781536669529548
DNTTIP2	s26948	0.46111201894938586
DNTTIP2	s26948	0.5008402468471869
DNTTIP2	s26948	0.6555195282629971
DNTTIP2	s26948	0.5200269520364168
DNTTIP2	s26948	0.5019177088954289
DNTTIP2	s26948	0.4341944348993402
DNTTIP2	s26948	0.7198031656144228
DNTTIP2	s26948	0.5423979887220987
DNTTIP2	s26948	0.7328781241023673
DNTTIP2	s26948	0.5057471453970425
DNTTIP2	s26948	0.5239191781542084
DNTTIP2	s26948	0.5780991453894487
DNTTIP2	s26948	0.5366757626441253
DNTTIP2	s26948	0.7596585153775289
DNTTIP2	s26948	0.6602871118517388
DNTTIP2	s26948	0.5824087437000562
DNTTIP2	s26948	0.5589101121482924
DNTTIP2	s26948	0.6843101334083017
DNTTIP2	s26948	0.560591821634475
DNTTIP2	s26948	0.5211189369730317
DNTTIP2	s26948	0.7713353347007731
DNTTIP2	s26948	0.5741008703175418
DNTTIP2	s26948	0.7057543992227608
DNTTIP2	s26948	0.5470098495806616
DNTTIP2	s26948	0.5949964971637902
DNTTIP2	s26948	0.588018737847901
DNTTIP2	s26948	0.42501291810782466
DNTTIP2	s26948	0.6070383389938551
DNTTIP2	s26948	0.527678855283928
DNTTIP2	s26948	0.8321135008806549
DNTTIP2	s26948	0.5929916896459665
DNTTIP2	s26948	0.39309565033172605
DNTTIP2	s26948	0.6691514715604299
DNTTIP2	s26948	0.5485672683723447
DNTTIP2	s26948	0.43535145231295264
DNTTIP2	s26948	0.7269598428213049
DNTTIP2	s26948	0.6078485374759937
DNTTIP2	s26948	0.5505010555318595
DNTTIP2	s26948	0.5091283392772512
DNTTIP2	s26948	0.4523365848815803
DNTTIP2	s26948	0.579627225782182
DNTTIP2	s26948	0.4292858849731126
DNTTIP2	s26948	0.6657541967641372
DNTTIP2	s26948	0.4877998828063484
DNTTIP2	s26948	0.46005148781024796
DNTTIP2	s26948	0.5342470091784708
DNTTIP2	s26948	0.5629688706550402
DNTTIP2	s26948	0.5132945180925164
DNTTIP2	s26948	0.48333242002598675
DNTTIP2	s26948	0.5526252150811345
DNTTIP2	s26948	0.5345456367015206
DNTTIP2	s26948	0.4259444925341989
DNTTIP2	s26948	0.5288157274545162
DNTTIP2	s26948	0.6384139286277557
DNTTIP2	s26948	0.7867787953091107
DNTTIP2	s26948	0.4987906410117527
DNTTIP2	s26948	0.7283515797621911
DNTTIP2	s26948	0.6279524062869708
DNTTIP2	s26948	0.5881691942538415
DNTTIP2	s26948	0.5107180390673494
DNTTIP2	s26948	0.40840928977905566
DNTTIP2	s26948	0.45144306276293855
DNTTIP2	s26948	0.49736331361875813
DNTTIP2	s26948	0.42000259028996606
DNTTIP2	s26948	0.651699903929575
DNTTIP2	s26948	0.620408690965848
DNTTIP2	s26948	0.4960025799468983
DNTTIP2	s26948	0.5680494246333415
DNTTIP2	s26948	0.6502685184037189
DNTTIP2	s26948	0.6428447286652488
DNTTIP2	s26948	0.4601574009551561
DNTTIP2	s26948	0.6149087262740403
DNTTIP2	s26948	0.5515716563331403
DNTTIP2	s26948	0.6833954470693567
DNTTIP2	s26948	0.7206141386611021
DNTTIP2	s26948	0.71217743712238
DNTTIP2	s26948	0.6473603308740434
DNTTIP2	s26948	0.6574002623633282
DNTTIP2	s26948	0.4851213174574693
DNTTIP2	s26948	0.7396959736531424
DNTTIP2	s26948	0.44721752926982455
DNTTIP2	s26948	0.6694217371769219
DNTTIP2	s26948	0.47804613403777835
DNTTIP2	s26948	0.6273475230264121
DNTTIP2	s26948	0.36826000905743966
DNTTIP2	s26948	0.620342987508859
DNTTIP2	s26948	0.6905507599999465
DNTTIP2	s26948	0.6354716427593894
DNTTIP2	s26948	0.431630011164283
DNTTIP2	s26948	0.6655199229981055
DNTTIP2	s26948	0.4392620067839021
DNTTIP2	s26948	0.7574461135884224
DNTTIP2	s26948	0.5347951739306076
DNTTIP2	s26948	0.483893263878451
DNTTIP2	s26948	0.599075193179529
DNTTIP2	s26948	0.5224715528500121
DNTTIP2	s26948	0.440249394594781
DNTTIP2	s26948	0.5555737145199386
DNTTIP2	s26948	0.5016564919524468
DNTTIP2	s26948	0.602469144850272
DNTTIP2	s26948	0.4765644122689747
DNTTIP2	s26948	0.618188662618535
DNTTIP2	s26948	0.5725871395577737
DNTTIP2	s26948	0.5544001760969783
DNTTIP2	s26948	0.8078354122728588
DNTTIP2	s26948	0.50798067072305
DNTTIP2	s26948	0.47261909738356
DNTTIP2	s26948	0.5213570815800601
DNTTIP2	s26948	0.7583594436811572
DNTTIP2	s26948	0.5076624174338423
DNTTIP2	s26948	0.5171279998595942
DNTTIP2	s26948	0.6266356118715094
DNTTIP2	s26948	0.5992683915253186
DNTTIP2	s26948	0.533708641007893
DNTTIP2	s26948	0.6160865953900956
DNTTIP2	s26948	0.5062238161596632
DNTTIP2	s26948	0.44365787263706863
DNTTIP2	s26948	0.41220026539086513
DNTTIP2	s26947	0.45829498249864714
DNTTIP2	s26947	0.6720857201794521
DNTTIP2	s26947	0.6791781751697265
DNTTIP2	s26947	0.589007796760221
DNTTIP2	s26947	0.6510822887298746
DNTTIP2	s26947	0.6215448305467586
DNTTIP2	s26947	0.6497432579510982
DNTTIP2	s26947	0.4875550196917084
DNTTIP2	s26947	0.45278548834425514
DNTTIP2	s26947	0.663080477491771
DNTTIP2	s26947	0.7339945357982564
DNTTIP2	s26947	0.7056641985623422
DNTTIP2	s26947	0.7435613009968463
DNTTIP2	s26947	0.4428180123267553
DNTTIP2	s26947	0.6162344590663497
DNTTIP2	s26947	0.5448173100147299
DNTTIP2	s26947	0.7073416553717088
DNTTIP2	s26947	0.5983036067423699
DNTTIP2	s26947	0.7665365514897449
DNTTIP2	s26947	0.6933389084873457
DNTTIP2	s26947	0.2878351408270314
DNTTIP2	s26947	1.493645317970088
DNTTIP2	s26947	0.46771184039242736
DNTTIP2	s26947	0.47539706499859335
DNTTIP2	s26947	0.5960077249286089
DNTTIP2	s26947	0.5608811971338156
DNTTIP2	s26947	0.6088492444650522
DNTTIP2	s26947	0.45231465371281265
DNTTIP2	s26947	0.4434215071365511
DNTTIP2	s26947	0.5288668825845825
DNTTIP2	s26947	0.5727943953864808
DNTTIP2	s26947	0.763881887700729
DNTTIP2	s26947	0.5273451332305572
DNTTIP2	s26947	0.6105167159111171
DNTTIP2	s26947	0.6006098180933132
DNTTIP2	s26947	0.5593398312309623
DNTTIP2	s26947	0.48868956692768156
DNTTIP2	s26947	0.6035681209041103
DNTTIP2	s26947	0.47431728500249104
DNTTIP2	s26947	0.53463217805178
DNTTIP2	s26947	0.6862714235294002
DNTTIP2	s26947	0.48410429112280184
DNTTIP2	s26947	0.7233651795958655
DNTTIP2	s26947	0.7574123893817781
DNTTIP2	s26947	0.596633864395226
DNTTIP2	s26947	0.777292002813164
DNTTIP2	s26947	0.6257529389994062
DNTTIP2	s26947	0.4473471674507456
DNTTIP2	s26947	0.6109213565493877
DNTTIP2	s26947	1.1461916225561102
DNTTIP2	s26947	0.5637748913823126
DNTTIP2	s26947	0.8056278945325892
DNTTIP2	s26947	0.5434223342801998
DNTTIP2	s26947	0.5870572659486414
DNTTIP2	s26947	0.5800591089057692
DNTTIP2	s26947	0.7328176970730098
DNTTIP2	s26947	0.504842754107232
DNTTIP2	s26947	0.6402641559610637
DNTTIP2	s26947	0.7037122917159625
DNTTIP2	s26947	0.7063514415730547
DNTTIP2	s26947	0.6709777536598632
DNTTIP2	s26947	0.5596416894199872
DNTTIP2	s26947	0.6715294982702055
DNTTIP2	s26947	0.6364700717427205
DNTTIP2	s26947	0.5005633915114449
DNTTIP2	s26947	0.5468719051599643
DNTTIP2	s26947	0.6489143799481738
DNTTIP2	s26947	0.8227001753610493
DNTTIP2	s26947	0.6585707528924885
DNTTIP2	s26947	0.5892996641595439
DNTTIP2	s26947	0.8294585206580402
DNTTIP2	s26947	0.47097180614581413
DNTTIP2	s26947	0.5641337652204438
DNTTIP2	s26947	0.7636519927248444
DNTTIP2	s26947	0.5091154150248764
DNTTIP2	s26947	0.5016899366088656
DNTTIP2	s26947	0.8483452680444655
DNTTIP2	s26947	0.5651839063188111
DNTTIP2	s26947	0.4915943983223231
DNTTIP2	s26947	0.4752109490114442
DNTTIP2	s26947	0.5396363793243258
DNTTIP2	s26947	0.5123524593344184
DNTTIP2	s26947	0.4752692932643921
DNTTIP2	s26947	0.4836370461473909
DNTTIP2	s26947	0.9086329590821534
DNTTIP2	s26947	0.8229672590584195
DNTTIP2	s26947	0.6348104946539539
DNTTIP2	s26947	0.583960976542365
DNTTIP2	s26947	0.6130893883177966
DNTTIP2	s26947	1.0277219787584786
DNTTIP2	s26947	0.6247158737085396
DNTTIP2	s26947	0.5532894941589601
DNTTIP2	s26947	0.6641336188351016
DNTTIP2	s26947	0.832018876075251
DNTTIP2	s26947	0.6603736378532981
DNTTIP2	s26947	0.5787825183801616
DNTTIP2	s26947	0.6440590012819046
DNTTIP2	s26947	0.7022948501537066
DNTTIP2	s26947	0.6379204124350759
DNTTIP2	s26947	0.9267148306781151
DNTTIP2	s26947	0.864432508283318
DNTTIP2	s26947	0.7798842714387233
DNTTIP2	s26947	0.5074257749785068
DNTTIP2	s26947	0.5732666825768918
DNTTIP2	s26947	0.47324926875841206
DNTTIP2	s26947	0.6107774270677604
DNTTIP2	s26947	0.6421119898728403
DNTTIP2	s26947	0.6491301332820283
DNTTIP2	s26947	0.7732400427163566
DNTTIP2	s26947	0.7466634819766824
DNTTIP2	s26947	1.1007716189172412
DNTTIP2	s26947	0.640862114988567
DNTTIP2	s26947	0.5657503636326467
DNTTIP2	s26947	0.4973772535622484
DNTTIP2	s26947	0.4439894120553286
DNTTIP2	s26947	0.639981264865588
DNTTIP2	s26947	0.4704070716179774
DNTTIP2	s26947	0.5542466409982253
DNTTIP2	s26947	0.4509513318504796
DNTTIP2	s26947	0.6020161614964927
DNTTIP2	s26947	0.5305068788421825
DNTTIP2	s26947	0.6762896143013186
DNTTIP2	s26947	0.44448187487569274
DNTTIP2	s26947	0.46241523987339517
DNTTIP2	s26947	0.4582772497963693
DNTTIP2	s26947	0.45288083915395766
DNTTIP2	s26947	0.38678777489329014
DNTTIP2	s26947	0.708358327245683
DNTTIP2	s26947	0.49595953044709945
DNTTIP2	s26947	0.5894440147243492
DNTTIP2	s26947	0.6779116088905198
DNTTIP2	s26947	0.6560583789428386
DNTTIP2	s26947	0.43726409147981904
DNTTIP2	s26947	0.5985394898194429
DNTTIP2	s26947	0.4170877174213204
DNTTIP2	s26947	0.5852870756583392
DNTTIP2	s26947	0.4673085800331956
DNTTIP2	s26947	1.0033366351267863
DNTTIP2	s26947	0.7465160028568122
DNTTIP2	s26947	0.5219454857698249
DNTTIP2	s26947	0.5058218748102212
DNTTIP2	s26947	0.5892440275003767
DNTTIP2	s26947	0.5511926131883911
DNTTIP2	s26947	0.6295435791527004
DNTTIP2	s26947	0.5704490058401016
DNTTIP2	s26947	0.579513720147086
DNTTIP2	s26947	0.6592747456219177
DNTTIP2	s26947	0.533959327369223
DNTTIP2	s26947	0.5362108229140264
DNTTIP2	s26947	0.7433445252096632
DNTTIP2	s26947	0.5384743241800876
DNTTIP2	s26947	0.7233275561280168
DNTTIP2	s26947	0.43586895102000656
DNTTIP2	s26947	0.413832889025082
DNTTIP2	s26947	0.5184587503117901
DNTTIP2	s26947	0.5640860021531163
DNTTIP2	s26947	0.569215453072348
DNTTIP2	s26947	0.5203492662293384
DNTTIP2	s26947	0.5207998058216049
DNTTIP2	s26947	0.551714274118975
DNTTIP2	s26947	0.5232079418551355
DNTTIP2	s26947	0.720091084992805
FBL	s4820	0.5356329450599611
FBL	s4820	0.5037991077111778
FBL	s4820	0.47617223645822004
FBL	s4820	0.4712443319047073
FBL	s4820	0.5692362327688352
FBL	s4820	0.5025918467570852
FBL	s4820	0.44110702425137316
FBL	s4820	0.5038612335962834
FBL	s4820	0.5012506094358737
FBL	s4820	0.5383753332798188
FBL	s4820	0.8727601869933008
FBL	s4820	0.4794901140518099
FBL	s4820	0.5183425698996625
FBL	s4820	0.34934958974713964
FBL	s4820	0.3713898474675509
FBL	s4820	0.4749181386110375
FBL	s4820	0.4918533987413004
FBL	s4820	0.4718621260336141
FBL	s4820	0.40486020847026644
FBL	s4820	0.6058773500956034
FBL	s4820	0.4668856929380316
FBL	s4820	0.5152907992406042
FBL	s4820	0.48821630390473963
FBL	s4820	0.4523159864912369
FBL	s4820	0.3103496520503537
FBL	s4820	0.46267150317773015
FBL	s4820	0.4901999169652424
FBL	s4820	0.5016249048533136
FBL	s4820	0.5072271070314622
FBL	s4820	0.6183533153727586
FBL	s4820	0.4191453334580361
FBL	s4820	0.4512385477407395
FBL	s4820	0.45682494101763593
FBL	s4820	0.6070051121307094
FBL	s4820	0.3891322349745518
FBL	s4820	0.5072739090251962
FBL	s4820	0.5353199369127623
FBL	s4820	0.43361014486998484
FBL	s4820	0.5672108689182276
FBL	s4820	0.5565414905975516
FBL	s4820	0.3602753033861976
FBL	s4820	0.39608789710241465
FBL	s4820	0.428422374566561
FBL	s4820	0.5276737404216274
FBL	s4820	0.4422044188780486
FBL	s4820	0.7757436832823545
FBL	s4820	0.5316124159294943
FBL	s4820	0.4360034194273139
FBL	s4820	0.4879133747658084
FBL	s4820	0.5447260180966854
FBL	s4820	0.5196090486147642
FBL	s4820	0.4662070851811743
FBL	s4820	0.4253525649053474
FBL	s4820	0.4961838910477227
FBL	s4820	0.43222134530362494
FBL	s4820	0.5268763385664356
FBL	s4820	0.4323097040297705
FBL	s4820	0.34938618219924805
FBL	s4820	0.6893929236457135
FBL	s4820	0.5090004148368322
FBL	s4820	0.4691359099958179
FBL	s4820	0.56304150569977085
FBL	s4820	0.4521662537166756
FBL	s4820	0.5497544686768929
FBL	s4820	0.5804196134644485
FBL	s4820	0.5454570929494048
FBL	s4820	0.4098435319675873
FBL	s4820	0.5716911216209144
FBL	s4820	0.5138372278828301
FBL	s4820	0.6324222174101188
FBL	s4820	0.708109842501319
FBL	s4820	0.6167937459252892
FBL	s4820	0.3508362243597814
FBL	s4820	0.48045009316038517
FBL	s4820	0.4780754631973244
FBL	s4820	0.42677555853522636
FBL	s4820	0.4625710871578531
FBL	s4820	0.5041542449469522
FBL	s4820	0.4099589774779513
FBL	s4820	0.6157843292203563
FBL	s4820	0.439578180379713
FBL	s4820	0.39657980713607693
FBL	s4820	0.45531869297043515
FBL	s4820	0.40117180290292415
FBL	s4820	0.4588724518015872
FBL	s4820	0.4689774398006428
FBL	s4820	0.8399456745961366
FBL	s4820	0.6412019046772448
FBL	s4820	0.44801902525905296
FBL	s4820	0.4920444448530219
FBL	s4820	0.5118122243160349
FBL	s4820	0.5440284565031668
FBL	s4820	0.4787374738863286
FBL	s4820	0.5540235511021727
FBL	s4820	0.6304218687870292
FBL	s4820	0.4425999322631236
FBL	s4820	0.5189524979511152
FBL	s4820	0.5007224059188586
FBL	s4820	0.5929306673375178
FBL	s4821	0.48301410245268755
FBL	s4821	0.7391441777170036
FBL	s4821	0.8274120657948263
FBL	s4821	0.7380967005985338
FBL	s4821	0.436353355783621
FBL	s4821	0.7090297041431454
FBL	s4821	0.5382497460722125
FBL	s4821	0.524750613596166
FBL	s4821	0.5380683866971615
FBL	s4821	0.42797002073504936
FBL	s4821	1.113981870770429
FBL	s4821	0.43624096816559166
FBL	s4821	0.48739402050036384
FBL	s4821	0.6468001896838894
FBL	s4821	0.5043868908431735
FBL	s4821	0.4233633456934506
FBL	s4821	0.5025852511607357
FBL	s4821	0.49805442868245126
FBL	s4821	0.7422181226172077
FBL	s4821	0.593790803674668
FBL	s4821	0.5964764872833062
FBL	s4821	0.5108348642638106
FBL	s4821	0.618479310167106
FBL	s4821	0.5336145365958254
FBL	s4821	0.591311647667587
FBL	s4821	0.6907890201798677
FBL	s4821	0.4693187186409351
FBL	s4821	0.5108859602978747
FBL	s4821	0.5845365180062411
FBL	s4821	0.6810738591156141
FBL	s4821	0.5811336946037402
FBL	s4821	0.47194758104871415
FBL	s4821	0.49918591373405513
FBL	s4821	0.4666785050648104
FBL	s4821	0.6999596641043184
FBL	s4821	0.621641205611656
FBL	s4821	0.5714020548431978
FBL	s4821	0.6846956923020413
FBL	s4821	0.7721787196930774
FBL	s4821	0.5054273760839871
FBL	s4821	0.5500143788835947
FBL	s4821	0.6408923544084856
FBL	s4821	0.5168356934633318
FBL	s4821	0.5173421577473287
FBL	s4821	0.7377431963202943
FBL	s4821	0.5282480845576246
FBL	s4821	0.5754748995543664
FBL	s4821	0.4274250203430781
FBL	s4821	0.6397520965180596
FBL	s4821	0.45344239087647514
FBL	s4821	0.673845359144191
FBL	s4821	0.500680739660619
FBL	s4821	0.437816771882761
FBL	s4821	0.6292872131461247
FBL	s4821	0.75671855961254475
FBL	s4821	0.6661046666400412
FBL	s4821	0.6480526109092741
FBL	s4821	0.601869006271789
FBL	s4821	0.5818399812697324
FBL	s4821	0.5201364004260624
FBL	s4821	0.7468712788713155
FBL	s4821	0.6230926331144961
FBL	s4821	0.6958004157044422
FBL	s4821	0.6485125075064896
FBL	s4821	0.6441419073533072
FBL	s4821	0.6794371941115046
FBL	s4821	0.6629617144027307
FBL	s4821	0.4877490471900121
FBL	s4821	0.5134433120198548
FBL	s4821	0.6253666732652469
FBL	s4821	0.5116684226519599
FBL	s4821	0.5340916822692392
FBL	s4821	0.5244225409013765
FBL	s4821	0.5600411676878799
FBL	s4821	0.58165266177352
FBL	s4821	0.5304839732396284
FBL	s4821	0.48604559565815414
FBL	s4821	0.44703961936348074
FBL	s4821	0.458685776851126
FBL	s4821	0.47483221240831724
FBL	s4821	0.5311790860330146
FBL	s4821	0.6061925875529963
FBL	s4821	0.6695549202565086
FBL	s4821	0.7120138616491051
FBL	s4821	0.5486190733153773
FBL	s4821	0.5883778055884663
FBL	s4821	0.6261418918548227
FBL	s4821	0.641343190021632
FBL	s4821	0.5683577660604388
FBL	s4821	0.7132071492162583
FBL	s4821	0.5116194069262527
FBL	s4821	0.5224558610226147
FBL	s4821	0.639987148016683
FBL	s4821	0.6959177392967438
FBL	s4821	0.5559082231860204
FBL	s4821	0.49670926649920616
FBL	s4821	0.46500911908870457
FBL	s4821	0.5364762023652823
FBL	s4821	0.4879432902233179
FBL	s4821	0.6578891734833713
FBL	s4821	0.6672341908881375
FBL	s4821	0.6085844732822563
FBL	s4821	0.5220300251259786
FBL	s4821	0.6363336842818229
FBL	s4821	0.6557993027698958
FBL	s4821	0.5242504961083062
FBL	s4821	0.4999330288647454
FBL	s4821	0.47813181903188157
FBL	s4821	0.46718139353397825
FBL	s4821	0.6606815695557848
FBL	s4821	0.4712681500581086
FBL	s4821	0.5201418560708031
FBL	s4821	0.6437770618726228
FBL	s4821	0.5315720638810862
FBL	s4821	0.7614831394708994
FBL	s4821	0.5450460514467587
FBL	s4821	0.47792289601900967
FBL	s4821	0.5346008615311121
FBL	s4821	0.5920605729210744
FBL	s4821	0.5521942839548836
FBL	s4821	0.6149320354923529
FBL	s4821	0.4797527286198781
FBL	s4821	0.6583109944439252
FBL	s4821	0.4994755481058302
FBL	s4821	0.7845789772286345
FBL	s4821	0.7212853224064971
FBL	s4821	0.50483540341625
FBL	s4821	0.5326817288626854
FBL	s4821	0.5848374133770314
FBL	s4821	0.5359116895900018
FBL	s4821	0.4582875115317053
FBL	s4821	0.5176359022514354
FBL	s4821	0.5181132373481188
FBL	s4821	0.6895507471722502
FBL	s4821	0.5606162453008421
FBL	s4821	0.4835141517034977
FBL	s4821	0.44394753687629146
FBL	s4821	0.5794557263590927
FBL	s4821	0.5426463336297164
FBL	s4821	0.531661311456056
FBL	s4821	0.4758142190457405
FBL	s4821	0.607254592369104
FBL	s4821	0.735797026216399
FBL	s4821	0.6575975635346208
FBL	s4821	0.595732776916879
FBL	s4821	0.4959432412805833
FBL	s4821	0.514590534975244
FBL	s4821	0.6171896837971655
FBL	s4821	0.4424229148916441
FBL	s4821	0.5425726808672312
FBL	s4821	0.8270497964235658
FBL	s4821	0.4582207253535419
FBL	s4821	0.6342760351214437
FBL	s4821	0.5455542217258846
FBL	s4821	0.6269349812064315
FBL	s4821	0.5720357227161688
FBL	s4821	0.726349311397679
FBL	s4821	0.5656248213329104
FBL	s4821	0.7603342688600127
FBL	s4821	0.49201369108934523
FBL	s4821	0.5425570326527454
FBL	s4821	0.5349622687307334
FBL	s4821	0.5523289335130823
FBL	s4821	0.6354652591198344
FBL	s4821	0.4633847922345508
FBL	s4821	0.5275103920147026
FBL	s4821	0.5724566889175456
FBL	s4821	0.47697693426012255
FBL	s4821	0.53524712763668425
FBL	s4821	0.5072396766731408
FBL	s4821	0.6736728260310682
FBL	s4821	0.5936340732265415
FBL	s4821	0.6510135139927148
FBL	s4821	0.7740471600561775
FBL	s4821	0.5002643421767279
FBL	s4821	0.4884933648008782
FBL	s4821	0.6278042102335244
FBL	s4821	0.5377044069624476
FBL	s4821	0.6027233248606969
FBL	s4821	0.6066243759568751
FBL	s4821	0.6698557712065556
FBL	s4821	0.5384767586058702
FBL	s4821	0.697312930067182
FBL	s4821	0.6778878558300113
FBL	s4821	0.5285153270944704
FBL	s4821	0.5265748017644698
FBL	s4821	0.5170234778488523
FBL	s4821	0.6145411551759429
FBL	s4821	0.6584665170213002
FBL	s4821	0.5461676318697272
FBL	s4821	0.4936576938187909
FBL	s4821	0.7222672464656571
FBL	s4821	0.607982205617026
FBL	s4821	0.6423389730805538
FBL	s4821	0.5171396299022043
FBL	s4821	0.7562357718940961
FBL	s4821	0.6753168610571846
FBL	s4821	0.6265801727312477
FBL	s4821	0.7628746890425254
FBL	s4821	0.8031723446119006
FBL	s4821	0.6870995613122575
FBL	s4821	0.7328904897350988
FBL	s4821	0.6768570834728461
FBL	s4821	0.6135329456590125
FBL	s4821	0.6343431197473843
FBL	s4821	0.5479322422470534
FBL	s4821	0.7676399181195176
FBL	s4821	0.5776316361189703
FBL	s4821	0.6332525445338854
FBL	s4821	0.6513088385578908
FBL	s4821	0.6711607461983778
FBL	s4821	0.6573998639913499
FBL	s4821	0.579084888160836
FBL	s4821	0.5811946578057254
FBL	s4821	0.6468311924931518
FBL	s4821	0.5570649319222811
FBL	s4821	0.5980376435718467
FBL	s4821	0.653414500400989
FBL	s4821	0.45879462207898575
FBL	s4821	0.5336791084836139
FBL	s4821	0.5895359888391306
FBL	s4821	0.46944911563107267
FBL	s4821	0.5396317630585848
FBL	s4821	0.42637803763624765
FBL	s4821	0.5835941693198443
FBL	s4821	0.5351128273653792
FBL	s4821	0.45521062412776414
FBL	s4821	0.7869564811948632
FBL	s4821	0.5773739080478187
FBL	s4821	0.4287909067738626
FBL	s4821	0.5065006479637698
FBL	s4821	0.42366559640471824
FBL	s4821	0.695304636028177
FBL	s4821	0.40743623803718254
FBL	s4821	0.6510035020609377
FBL	s4821	0.46610745587972086
FBL	s4821	0.46137255859016657
FBL	s4821	0.4228301523246851
FBL	s4821	0.47110095310875477
FBL	s4821	0.44008228499774465
FBL	s4821	0.7444976401883557
FBL	s4821	0.5813533956540277
FBL	s4821	0.42052044440073943
FBL	s4821	0.4598835505172068
FBL	s4821	0.4276145243024037
FBL	s4821	0.5438118445264041
FBL	s4821	0.4695404258184433
FBL	s4821	0.6403742408062316
FBL	s4821	0.50305503399995255
FBL	s4821	0.5243863438432228
FBL	s4821	0.5596614464400543
FBL	s4821	0.5192927864238537
FBL	s4821	0.4596468989718563
FBL	s4821	0.5392199228282242
FBL	s4821	0.5114260907051259
FBL	s4821	0.5498385467444067
FBL	s4821	0.6337242471521579
FBL	s4821	0.4969213153510963
FBL	s4821	0.43304876275792653
FBL	s4821	0.5018785628100492
FBL	s4821	0.6527118756935936
FBL	s4821	0.5713347806640742
FBL	s4821	0.6300481461999051
FBL	s4821	0.6240427757402192
FBL	s4821	0.4147740559564796
FBL	s4821	0.4585507686853562
FBL	s4821	0.5567906636456537
FBL	s4821	0.4851296224735667
FBL	s4821	0.4826562592137597
FBL	s4821	0.6977939319918504
FBL	s4821	0.6984133907784442
FBL	s4821	0.7831935079260021
FBL	s4821	0.718534335091457
FBL	s4821	0.5467284803138021
FBL	s4821	0.5916039976579225
FBL	s4821	0.590143030033547
FBL	s4821	0.5816300536195206
FBL	s4821	0.4525507709820954
FBL	s4821	0.5099007146701545
FBL	s4821	0.6721219967895863
FBL	s4821	0.5012374520251686
FBL	s4821	0.7198878316183824
FBL	s4821	0.48949078020501435
FBL	s4821	0.6188075131560454
FBL	s4821	0.48915380746474074
FBL	s4821	0.47291733506916706
FBL	s4821	0.7727631034010469
FBL	s4821	0.9643274555195037
FBL	s4821	0.7045647572200346
FBL	s4821	0.696810518585925
FBL	s4821	0.874303491277315
FBL	s4821	0.8184720174690582
FBL	s4821	0.8941143950026073
FBL	s4821	0.611962593149761
FBL	s4821	0.562979257245397
FBL	s4821	0.5806931926525388
FBL	s4821	0.6818832300122809
FBL	s4821	0.5227870863591316
FBL	s4821	0.5327773273751442
FBL	s4821	0.7190681751816859
FBL	s4821	0.5831547974022603
FBL	s4821	0.665353214305441
FBL	s4821	0.5465351828110949
FBL	s4821	0.6051909344321356
FBL	s4821	0.629510493523664
FBL	s4821	0.4750282639495616
FBL	s4821	0.4812913293741897
FBL	s4821	0.4969752187563609
FBL	s4821	0.6539151873826443
FBL	s4821	0.5121171328847981
FBL	s4821	0.6614161002374229
FBL	s4821	0.6212114013117849
FBL	s4821	0.5166018230293413
FBL	s4821	0.4670519012235515
FBL	s4821	0.5864379510264028
FBL	s4821	0.5199669631380791
FBL	s4821	0.6273030493976979
FBL	s4821	0.5550300927685075
FBL	s4821	0.5470814827459647
FBL	s4821	0.46618431008205835
FBL	s4821	0.7395650264390983
FBL	s4821	0.54759363044188
FBL	s4821	0.6587829617938229
FBL	s4821	0.5329189386727314
FBL	s4821	0.5919671204336391
FBL	s4821	0.597567088220601
FBL	s4821	0.5249626645786722
FBL	s4821	0.4789890527270772
FBL	s4821	0.47809203091416613
FBL	s4821	0.43515769826650164
FBL	s4821	0.4267311497074629
FBL	s4821	0.6437853154452916
FBL	s4821	0.8128983569946926
FBL	s4821	0.5389545187330459
FBL	s4821	0.432142659812996
FBL	s4821	0.5294956636925461
FBL	s4821	0.7343743911117647
FBL	s4821	0.5359227575359548
FBL	s4821	0.6242754726681883
FBL	s4821	0.5186672569418668
FBL	s4821	0.7489008367321259
FBL	s4821	0.7994585999211048
FBL	s4821	0.7045126552231571
FBL	s4821	0.5962996885138656
FBL	s4821	0.7214511050685727
FBL	s4821	0.594315345569087
FBL	s4821	0.6716028987814485
FBL	s4821	0.630860563370496
FBL	s4821	0.5760878925951487
FBL	s4821	0.6687074369148804
FBL	s4821	0.6605276395830457
FBL	s4821	0.5776761045765497
FBL	s4821	0.6178419699183321
FBL	s4821	0.6318605743942596
FBL	s4821	0.5571476767498799
FBL	s4821	0.8659325125161007
FBL	s4821	0.6479869182720069
FBL	s4821	0.6217111542899135
FBL	s4821	0.623408152132789
FBL	s4821	0.5866779054033565
FBL	s4821	0.6757480679456145
FBL	s4821	0.5673611125901268
FBL	s4821	0.6745105211830501
FBL	s4821	0.626849494706866
FBL	s4821	0.5597216659627259
FBL	s4821	0.5100501468263192
FBL	s4821	0.5927840156585347
FBL	s4821	0.7656778286940599
FBL	s4821	0.7548783635432621
FBL	s4821	0.5116711661688292
FBL	s4821	0.6045289712647465
FBL	s4821	0.5247267703203955
FBL	s4821	0.5922885821542574
FBL	s4821	0.5812598149395525
FBL	s4821	0.5000100879809515
FBL	s4821	0.5384755669837059
FBL	s4821	0.6259357108325231
FBL	s4821	0.4579439566642372
FBL	s4821	0.4917449892036944
FBL	s4821	0.6493250493317156
FBL	s4821	0.4571930152437919
FBL	s4821	0.7223534865368452
FBL	s4821	0.9103660302378459
FBL	s4821	0.529564922965332
FBL	s4821	0.7043814223166671
FBL	s4821	0.7657449758717855
FBL	s4821	0.5742963305829596
FBL	s4821	0.5510599115920942
FBL	s4821	0.6445541680344662
FBL	s4821	0.6534823113963004
FBL	s4821	0.5648290644102167
FBL	s4821	0.4740978676342792
FBL	s4821	0.6628536491180481
FBL	s4821	0.7294366603875138
FBL	s4821	0.5543087178831252
FBL	s4821	0.45531555780811106
FBL	s4821	0.5807751413321841
FBL	s4821	0.5989941704781074
FBL	s4821	0.5855798751305696
FBL	s4821	0.6879921090032133
FBL	s4821	0.42759797714639164
FBL	s4821	0.7227185238519781
FBL	s4821	0.5261870260134681
FBL	s4821	0.8455691344350492
FBL	s4821	0.48021533995031884
FBL	s4821	0.6595710780108778
FBL	s4821	0.6819928825927551
FBL	s4821	0.6072142872114936
FBL	s4821	0.40407744142131974
FBL	s4821	0.5676729341690725
FBL	s4821	0.4135814566385236
FBL	s4821	0.5250483179669889
FBL	s4821	0.7335888801207775
FBL	s4821	0.51164227326272
FBL	s4821	0.6577727665933254
FBL	s4821	0.5798680310782068
FBL	s4821	0.6463220606123448
FBL	s4821	0.5589454505759864
FBL	s4821	0.6086366407953978
FBL	s4821	0.7339729955649367
FBL	s4821	0.5781603323617813
FBL	s4821	0.6870393428640464
FBL	s4821	0.6127563808900062
FBL	s4821	0.5785338718313999
FBL	s4821	0.6884592212980193
FBL	s4821	0.6432475120529882
FBL	s4821	0.5526686051225277
FBL	s4822	0.6208551405854067
FBL	s4822	0.5712704025119065
FBL	s4822	0.5866182671962558
FBL	s4822	0.7219745550440725
FBL	s4822	0.5335207140596312
FBL	s4822	0.49430502323699593
FBL	s4822	0.5156661006735143
FBL	s4822	0.5560368031279476
FBL	s4822	0.5712923988074085
FBL	s4822	1.2154597313096258
FBL	s4822	0.8241926498835908
FBL	s4822	0.5581294720384612
FBL	s4822	0.7521979139664426
FBL	s4822	0.5334326667522271
FBL	s4822	0.48480909972343916
FBL	s4822	0.6687507606927445
FBL	s4822	0.6942019609656628
FBL	s4822	0.7059497331195457
FBL	s4822	0.6161735181688354
FBL	s4822	0.7324358401603379
FBL	s4822	0.6953976432111886
FBL	s4822	0.49161353845338857
FBL	s4822	0.685385903372793
FBL	s4822	0.6587155680663712
FBL	s4822	0.5053912843112419
FBL	s4822	0.8378411492231816
FBL	s4822	0.5819002969262033
FBL	s4822	0.5992458515711753
FBL	s4822	0.5973375847432851
FBL	s4822	0.55752831315362406
FBL	s4822	0.5633477240153241
FBL	s4822	0.756749080841229
FBL	s4822	0.6311594312919808
FBL	s4822	0.6003784242121498
FBL	s4822	0.923686751999548
FBL	s4822	0.6633213764939989
FBL	s4822	0.5313466085493209
FBL	s4822	0.5931240713296442
FBL	s4822	0.8872157914163784
FBL	s4822	0.829538155480893
FBL	s4822	0.4877823525471663
FBL	s4822	0.7433571828603414
FBL	s4822	0.6783308951709205
FBL	s4822	0.5331040674885668
FBL	s4822	0.8137278813705273
FBL	s4822	0.6458714540373314
FBL	s4822	0.6755955600232045
FBL	s4822	0.4665236679476284
FBL	s4822	0.67700735753284
FBL	s4822	0.5203449588481588
[truncated: 16,665 more rows]
