# Supplementary material for: Ki-67 shapes the nucleolus by anchoring chromatin via its amphiphilic properties
Source: EMBO J. 2026 Mar 24;45(9):3156–91. doi: 10.1038/s44318-026-00747-7 (PMC13144362; doi:10.1038/s44318-026-00747-7)
Supplement: Supplementary file 12 — Source data Fig. 8 [file 44318_2026_747_MOESM12_ESM.zip › Figure 8/F/nucleolar_circularity.csv]

time	injection	NPM1_circularity_median_per_cell
0	Cont.	0.39105234809292544
0	Cont.	0.39991549708611934
0	Cont.	0.8839300607233811
0	Cont.	0.619197321546114
0	Cont.	0.8632737202402504
0	Cont.	0.4247031265305988
0	Cont.	0.37257912723636816
0	Cont.	0.6189566323910339
0	Cont.	0.5884357946450597
0	Cont.	0.81468152627507
0	Cont.	0.6956169444585822
0	Cont.	0.7673470638247738
0	Cont.	0.8360435140200839
0	Cont.	0.879146778899128
0	Cont.	0.6445985862056981
0	Cont.	0.8654610318500031
0	Cont.	0.6333311422015812
0	Cont.	0.7782026241114741
0	Cont.	0.8143370432308504
0	Cont.	0.4251249655770464
0	Cont.	0.5748624020881017
0	Cont.	0.7745192318165032
0	Cont.	0.8050469617950687
0	Cont.	0.7862301150708695
0	Cont.	0.7133417954765713
0	AluI	0.6584952424951235
0	AluI	0.5963644368373704
0	AluI	0.688536700927026
0	AluI	0.7775176951655627
0	AluI	0.8337678872005606
0	AluI	0.6207176987992976
0	AluI	0.6037635603690079
0	AluI	0.6118564180330325
0	AluI	0.853117276506927
0	AluI	0.42814889430474623
0	AluI	0.7563254497900788
0	AluI	0.7784227718845429
0	AluI	0.7490284270466245
0	AluI	0.6560803780817301
0	AluI	0.4493959674519547
0	AluI	0.6723488564632648
0	AluI	0.5052453327329507
0	AluI	0.7013585094586807
0	AluI	0.5790222633708769
0	AluI	0.8434144279642619
0	AluI	0.5874362202605142
0	AluI	0.6403817538827199
0	AluI	0.5999408715102449
0	AluI	0.5786032792674379
0	AluI	0.6129719322440574
0	AluI	0.8477690709048809
0	AluI	0.6711928958741611
0	AluI	0.7292125150733026
0	AluI	0.6818848255603128
15	Cont.	0.4196687480803016
15	Cont.	0.4036859492123559
15	Cont.	0.8712742435717167
15	Cont.	0.6219437725986154
15	Cont.	0.8699577734540606
15	Cont.	0.46717402338530706
15	Cont.	0.3918303594287322
15	Cont.	0.5912409614070709
15	Cont.	0.5900085231305187
15	Cont.	0.8138197770506097
15	Cont.	0.7172700350977061
15	Cont.	0.766304850354151
15	Cont.	0.8445492255006437
15	Cont.	0.8804270957576774
15	Cont.	0.6633229033678817
15	Cont.	0.8621794727386299
15	Cont.	0.6466678543858749
15	Cont.	0.8118992864321959
15	Cont.	0.8480767588134606
15	Cont.	0.4234068600853518
15	Cont.	0.6227908896535784
15	Cont.	0.7911054027791926
15	Cont.	0.856545809293352
15	Cont.	0.7889061002954451
15	Cont.	0.7296334657881716
15	AluI	0.763589537057051
15	AluI	0.9019968250810464
15	AluI	0.711459966812011
15	AluI	0.8905000900176565
15	AluI	0.5355542950280576
15	AluI	0.9029129048021662
15	AluI	0.6731708918610293
15	AluI	0.7932488459583267
15	AluI	0.8835988806727004
15	AluI	0.6800352252278693
15	AluI	0.8810714879443948
15	AluI	0.896671562430911
15	AluI	0.8881473794135182
15	AluI	0.9028546684819634
15	AluI	0.7143610160769437
15	AluI	0.6858580753359971
15	AluI	0.6420068583685741
15	AluI	0.8095987562527331
15	AluI	0.7732031356724748
15	AluI	0.9122144793934928
15	AluI	0.8724760406135434
15	AluI	0.9179020940727496
15	AluI	0.9177039594771356
15	AluI	0.911861189777028
15	AluI	0.8536928256995369
15	AluI	0.8752210675779146
15	AluI	0.8592644637715203
15	AluI	0.8704663585343089
15	AluI	0.8447843970941581
30	Cont.	0.4048613333617568
30	Cont.	0.4143130998780919
30	Cont.	0.8973218696383818
30	Cont.	0.5946218085783246
30	Cont.	0.8436637505422394
30	Cont.	0.49359396999095945
30	Cont.	0.346920039807137
30	Cont.	0.6135047099499696
30	Cont.	0.6142807246178013
30	Cont.	0.8015917156086769
30	Cont.	0.714338258633298
30	Cont.	0.7130603121390532
30	Cont.	0.8545019774015399
30	Cont.	0.897216234979489
30	Cont.	0.6301970467649419
30	Cont.	0.8609729566438817
30	Cont.	0.6358031028570219
30	Cont.	0.8248893533776883
30	Cont.	0.8500460323764831
30	Cont.	0.3900965567591568
30	Cont.	0.6425519180833724
30	Cont.	0.871923110818198
30	Cont.	0.6246618579605729
30	Cont.	0.8209621402038765
30	Cont.	0.7067423634856979
30	AluI	0.8138982322517806
30	AluI	0.9161647015682216
30	AluI	0.8356903394466997
30	AluI	0.9145096958757586
30	AluI	0.9105081622654474
30	AluI	0.9182481826159209
30	AluI	0.6810757484327695
30	AluI	0.8734247625136141
30	AluI	0.897825436124356
30	AluI	0.8098437391932639
30	AluI	0.8890657088607907
30	AluI	0.9114584014467428
30	AluI	0.9286362966098975
30	AluI	0.8813667688510665
30	AluI	0.8873813302952055
30	AluI	0.8799439468329586
30	AluI	0.824948179089107
30	AluI	0.8260921869006491
30	AluI	0.8818058920190306
30	AluI	0.9182556133236316
30	AluI	0.908674595901224
30	AluI	0.9103325511600988
30	AluI	0.9101393687848316
30	AluI	0.9162356628125934
30	AluI	0.9130406217161576
30	AluI	0.9032619757048088
30	AluI	0.860476503535635
30	AluI	0.8806064061295806
30	AluI	0.8578631053353288
