# Supplementary material for: Ki-67 shapes the nucleolus by anchoring chromatin via its amphiphilic properties
Source: EMBO J. 2026 Mar 24;45(9):3156–91. doi: 10.1038/s44318-026-00747-7 (PMC13144362; doi:10.1038/s44318-026-00747-7)
Supplement: Supplementary file 12 — Source data Fig. 8 [file 44318_2026_747_MOESM12_ESM.zip › Figure 8/C/Ki-67_levels_in_nucleolus.csv]

siRNA	Ki67_mean_intensity_in_nucleolus
BRWD1	0.005910089
BRWD1	0.00704543
BRWD1	0.006906564
BRWD1	0.0052358073333333335
BRWD1	0.0053895895
BRWD1	0.006022569
BRWD1	0.006933857
BRWD1	0.00586125475
BRWD1	0.006499907
BRWD1	0.005959587333333333
BRWD1	0.005758078
BRWD1	0.006215124
BRWD1	0.005751207
BRWD1	0.005273221333333333
BRWD1	0.006330542
BRWD1	0.005425384
BRWD1	0.006165562
BRWD1	0.005566898
BRWD1	0.00542669
BRWD1	0.00529385725
BRWD1	0.0059287485
BRWD1	0.00524684
BRWD1	0.0060727165
BRWD1	0.005182994333333334
BRWD1	0.0058700505
BRWD1	0.005001299666666667
BRWD1	0.0082566405
BRWD1	0.00695982
BRWD1	0.005370399
BRWD1	0.00765294425
BRWD1	0.005592057
BRWD1	0.006417761
BRWD1	0.006703209999999999
BRWD1	0.0051939765
BRWD1	0.006444842
BRWD1	0.006890128
BRWD1	0.006121393500000001
BRWD1	0.00682915
BRWD1	0.006239049666666666
BRWD1	0.006382792
BRWD1	0.007454618333333334
BRWD1	0.0068086595
BRWD1	0.006384012
BRWD1	0.007777757
BRWD1	0.00722244
BRWD1	0.0071250955
BRWD1	0.008036846
BRWD1	0.007257926
BRWD1	0.007278987
BRWD1	0.005824727
BRWD1	0.005450444333333334
BRWD1	0.006728995
BRWD1	0.006543514
BRWD1	0.005083175
BRWD1	0.005260841
BRWD1	0.005083973
BRWD1	0.0057116775
BRWD1	0.0051824435
BRWD1	0.0048444485
BRWD1	0.005110577
BRWD1	0.004716542
BRWD1	0.004688787
BRWD1	0.005322338
BRWD1	0.00430213075
BRWD1	0.004668827
BRWD1	0.004426642
BRWD1	0.0043921816666666665
BRWD1	0.0050864659999999996
BRWD1	0.004530249
BRWD1	0.0047840965
BRWD1	0.005358206
BRWD1	0.005644961
BRWD1	0.005005645499999999
BRWD1	0.004908453
BRWD1	0.00591012
BRWD1	0.005236883
BRWD1	0.0054514049999999994
BRWD1	0.005508456
BRWD1	0.005431702333333333
BRWD1	0.004537706666666666
BRWD1	0.005217400333333334
BRWD1	0.005290479
BRWD1	0.0043493055
BRWD1	0.004800488
BRWD1	0.004809997333333333
BRWD1	0.0048090845
BRWD1	0.004972693
BRWD1	0.004233652
BRWD1	0.00504087
BRWD1	0.0057208615000000004
BRWD1	0.00521046225
BRWD1	0.004552868333333333
BRWD1	0.004579653
BRWD1	0.004339028
BRWD1	0.004277509
BRWD1	0.004820135
BRWD1	0.004191768
BRWD1	0.004392727
BRWD1	0.004320629
BRWD1	0.0041281584999999996
BRWD1	0.00401476075
BRWD1	0.005070162499999999
BRWD1	0.004657186000000001
BRWD1	0.004894505
BRWD1	0.005639811999999999
BRWD1	0.005433589
BRWD1	0.005584751
BRWD1	0.0058320475
BRWD1	0.005142966666666667
BRWD1	0.0053942645
BRWD1	0.0055358215
BRWD1	0.0042704365000000005
BRWD1	0.004963143
BRWD1	0.005153902
BRWD1	0.0047610725
BRWD1	0.0042219335
BRWD1	0.0043225715000000005
BRWD1	0.0043528585
BRWD1	0.004082022
BRWD1	0.004130249000000001
BRWD1	0.004084695
BRWD1	0.0042141595
BRWD1	0.004318141500000001
BRWD1	0.0043288855
BRWD1	0.006696126
BRWD1	0.006951685
BRWD1	0.004596449
BRWD1	0.004731727
BRWD1	0.004849564
BRWD1	0.005290741
BRWD1	0.004798817
BRWD1	0.005825698
BRWD1	0.006294594333333334
BRWD1	0.005715917
BRWD1	0.005700894
BRWD1	0.005705847
BRWD1	0.004659543
BRWD1	0.004647075
BRWD1	0.004900878
BRWD1	0.0060158745
BRWD1	0.005127710000000001
BRWD1	0.006859155
BRWD1	0.006349043
BRWD1	0.006622416
BRWD1	0.005363737
BRWD1	0.005187539
BRWD1	0.0064539705
BRWD1	0.005537159
BRWD1	0.006056621
BRWD1	0.0055741
BRWD1	0.005636837
BRWD1	0.005177402
BRWD1	0.007386051499999999
BRWD1	0.0048606735
BRWD1	0.005303114
BRWD1	0.005209671
BRWD1	0.005828661
BRWD1	0.007907787
BRWD1	0.004510676
BRWD1	0.005794932
BRWD1	0.005584686
BRWD1	0.007192182
BRWD1	0.006178743
BRWD1	0.006975504
BRWD1	0.005589305
BRWD1	0.0046137645
BRWD1	0.006479332500000001
BRWD1	0.007182335
BRWD1	0.005777471
BRWD1	0.005545372
BRWD1	0.005957016000000001
BRWD1	0.005680225
BRWD1	0.0057351599999999996
BRWD1	0.004611918
BRWD1	0.005189975
BRWD1	0.006016057
BRWD1	0.0051152495
BRWD1	0.0074295590000000005
BRWD1	0.0045988265
BRWD1	0.0046072715
BRWD1	0.005470452
BRWD1	0.0051430585000000004
BRWD1	0.004902806333333333
BRWD1	0.004775167666666667
BRWD1	0.005053091
BRWD1	0.005912255
BRWD1	0.0056598429999999995
BRWD1	0.0044695245000000005
BRWD1	0.0059451
BRWD1	0.005607575
BRWD1	0.005661738
BRWD1	0.006334402
BRWD1	0.004442036
BRWD1	0.004608225
BRWD1	0.004676139
BRWD1	0.004833251
BRWD1	0.0044389305
BRWD1	0.004574069
BRWD1	0.0053387165
BRWD1	0.0054106020000000005
BRWD1	0.004610121
BRWD1	0.004663946
BRWD1	0.004650507
BRWD1	0.0040685245
BRWD1	0.006009221
BRWD1	0.006482001
BRWD1	0.006451954
BRWD1	0.007594088
BRWD1	0.008267084
BRWD1	0.007246845
BRWD1	0.0071318585
BRWD1	0.006902967
BRWD1	0.004357707
BRWD1	0.004417552
BRWD1	0.004537043
BRWD1	0.0041437934999999995
BRWD1	0.0042025335
BRWD1	0.004528841
BRWD1	0.004489607
BRWD1	0.004707709
BRWD1	0.004754731
BRWD1	0.004816224
BRWD1	0.004681165
BRWD1	0.0064834005
BRWD1	0.0051893195
BRWD1	0.005961602999999999
BRWD1	0.0059321949999999995
BRWD1	0.006413201
BRWD1	0.006269029
BRWD1	0.006804128499999999
BRWD1	0.00817575425
BRWD1	0.00746031
BRWD1	0.0080831188
BRWD1	0.006573805
BRWD1	0.004726908
BRWD1	0.0056063475
BRWD1	0.008090863333333333
BRWD1	0.008327506666666666
BRWD1	0.008165673
BRWD1	0.0065478210000000005
BRWD1	0.006424675499999999
BRWD1	0.0064663655
BRWD1	0.007698592
BRWD1	0.007860337
BRWD1	0.007753662666666667
BRWD1	0.00628309
BRWD1	0.0071172085
BRWD1	0.008408148666666667
BRWD1	0.0091228895
BRWD1	0.0092860965
BRWD1	0.0076890285
BRWD1	0.007207538
BRWD1	0.00532918125
BRWD1	0.0057320215
BRWD1	0.005811091666666667
BRWD1	0.0064272113333333335
BRWD1	0.005987432
BRWD1	0.0054836046
BRWD1	0.0064911285
BRWD1	0.005915141333333334
BRWD1	0.007981305000000001
BRWD1	0.006058674
BRWD1	0.0068719555
BRWD1	0.00570461175
BRWD1	0.0063239035
BRWD1	0.0055793765
BRWD1	0.00734625825
BRWD1	0.0070109915
BRWD1	0.006511154
BRWD1	0.00689665775
BRWD1	0.006271318499999999
BRWD1	0.00530918
BRWD1	0.007324621999999999
BRWD1	0.007015216
BRWD1	0.006248210666666667
BRWD1	0.006267871
BRWD1	0.0054016455
BRWD1	0.005450814
BRWD1	0.0055699385
BRWD1	0.0083020286
BRWD1	0.007084875333333333
BRWD1	0.0085273135
BRWD1	0.006129501666666667
BRWD1	0.004990729
BRWD1	0.005949011000000001
BRWD1	0.005472053
BRWD1	0.005683888749999999
BRWD1	0.005386029
BRWD1	0.0060762532
BRWD1	0.006211868
BRWD1	0.007703067500000001
BRWD1	0.006658309
BRWD1	0.006374321
BRWD1	0.0061770044999999996
BRWD1	0.005919853
BRWD1	0.0074754263333333335
BRWD1	0.0071773767500000005
BRWD1	0.0069195315
BRWD1	0.00691561625
BRWD1	0.0055810085
BRWD1	0.007042696
BRWD1	0.005779614000000001
BRWD1	0.00570627725
BRWD1	0.006218538666666666
BRWD1	0.0058363075
BRWD1	0.00514011975
BRWD1	0.005249801
BRWD1	0.005313022000000001
BRWD1	0.005744489333333333
BRWD1	0.009874834333333334
BRWD1	0.005655648333333333
BRWD1	0.0054611115
BRWD1	0.005699995
BRWD1	0.006645773
BRWD1	0.00621283225
BRWD1	0.007367782
BRWD1	0.0086189645
BRWD1	0.006109708
BRWD1	0.006949378666666667
BRWD1	0.006083134666666667
BRWD1	0.00707076975
BRWD1	0.011066557500000001
BRWD1	0.007145638
BRWD1	0.007762687000000001
BRWD1	0.00795389225
BRWD1	0.007886655499999999
BRWD1	0.005456515
BRWD1	0.007617179
BRWD1	0.008207744333333334
BRWD1	0.006093115
BRWD1	0.0067222995
BRWD1	0.0078445155
BRWD1	0.007503641
BRWD1	0.006834041333333333
BRWD1	0.006978148
BRWD1	0.008109824
BRWD1	0.007790416333333333
BRWD1	0.0058903235
BRWD1	0.006430273333333333
BRWD1	0.006814485666666667
BRWD1	0.0076049548
BRWD1	0.006748424
BRWD1	0.006116084333333333
BRWD1	0.007963572
BRWD1	0.008087770250000001
BRWD1	0.006125473500000001
BRWD1	0.0073578665
BRWD1	0.007198328
BRWD1	0.0068003939999999995
BRWD1	0.007802338
BRWD1	0.00724928
BRWD1	0.0051619084
BRWD1	0.008060463
BRWD1	0.005652462333333333
BRWD1	0.008536556
BRWD1	0.007304883333333333
BRWD1	0.007200614
BRWD1	0.0058062825
BRWD1	0.00722222125
BRWD1	0.006769249333333333
BRWD1	0.007257391
BRWD1	0.0053867785
BRWD1	0.006174042
BRWD1	0.00728171975
BRWD1	0.005618914
BRWD1	0.0056837676666666665
BRWD1	0.006422195
BRWD1	0.0051297335
BRWD1	0.005085954
BRWD1	0.006132551333333333
BRWD1	0.0050410277500000005
BRWD1	0.0061128995
BRWD1	0.005695635666666666
BRWD1	0.005356077
BRWD1	0.006123393666666667
BRWD1	0.0062510965
BRWD1	0.006589635
BRWD1	0.005972031
BRWD1	0.006498434500000001
BRWD1	0.006444605999999999
BRWD1	0.0059151615
BRWD1	0.007805781666666667
BRWD1	0.005726838666666666
BRWD1	0.008412431666666666
BRWD1	0.0085418005
BRWD1	0.0063499256666666665
BRWD1	0.0064333626
BRWD1	0.006040179499999999
BRWD1	0.005823509500000001
BRWD1	0.005273689
BRWD1	0.005676744
BRWD1	0.0068139215
BRWD1	0.00559422725
BRWD1	0.006884237
BRWD1	0.006949381
BRWD1	0.006384268
BRWD1	0.007249896
BRWD1	0.0055880570000000004
BRWD1	0.008258057
BRWD1	0.006357055
BRWD1	0.0051887489999999994
BRWD1	0.007099440333333333
BRWD1	0.006449779
BRWD1	0.0072474265
BRWD1	0.00720714525
BRWD1	0.005523763
BRWD1	0.007498098
BRWD1	0.0053151019999999995
BRWD1	0.00647261
BRWD1	0.005444821333333334
BRWD1	0.006448183
BRWD1	0.0072446076666666664
BRWD1	0.0053741045
BRWD1	0.006245259499999999
BRWD1	0.005501880333333334
BRWD1	0.005814759
BRWD1	0.006366887
BRWD1	0.005634374
BRWD1	0.0055723886666666665
BRWD1	0.0061442565000000005
BRWD1	0.0069780373333333335
BRWD1	0.00554731
BRWD1	0.0056749435
BRWD1	0.007737256
BRWD1	0.006052493666666667
BRWD1	0.005587561
BRWD1	0.0055312343333333335
BRWD1	0.0066567485
BRWD1	0.006826935
BRWD1	0.005807389333333334
BRWD1	0.006567737333333334
BRWD1	0.006622416
BRWD1	0.005802600333333333
BRWD1	0.008193806333333333
BRWD1	0.0065362845
BRWD1	0.006409764
BRWD1	0.006332945
BRWD1	0.0069728865
BRWD1	0.006606722333333333
BRWD1	0.0053266024999999995
BRWD1	0.00813109
BRWD1	0.006074419333333333
BRWD1	0.006930584
BRWD1	0.006325101333333333
BRWD1	0.006014129
BRWD1	0.007891339
BRWD1	0.006580434
BRWD1	0.006666754
BRWD1	0.0070524425000000005
BRWD1	0.007016984
BRWD1	0.009005516333333333
BRWD1	0.0066342735
BRWD1	0.005583627333333333
BRWD1	0.007855016499999999
BRWD1	0.006031356333333333
BRWD1	0.008294525666666667
BRWD1	0.0057331100000000005
BRWD1	0.006752724999999999
BRWD1	0.006329080666666667
BRWD1	0.005963895
BRWD1	0.0072039027499999995
BRWD1	0.0080454775
BRWD1	0.006910527
BRWD1	0.007207411
BRWD1	0.012048300000000001
BRWD1	0.0070124785000000005
BRWD1	0.0063905805
BRWD1	0.0070783412
BRWD1	0.007803137
BRWD1	0.0069607835
BRWD1	0.0078635675
BRWD1	0.0049281216
BRWD1	0.006685838
BRWD1	0.005628481
BRWD1	0.007578761
BRWD1	0.0079731185
BRWD1	0.0079351335
BRWD1	0.0067016442499999995
BRWD1	0.006965933
BRWD1	0.0059786225
BRWD1	0.009088470333333333
BRWD1	0.0067535045
BRWD1	0.0066105750000000005
BRWD1	0.00664683
BRWD1	0.005727419666666666
BRWD1	0.006603988
BRWD1	0.008822363666666666
BRWD1	0.006263829
BRWD1	0.005538350333333333
BRWD1	0.00573111
BRWD1	0.009596531
BRWD1	0.0058596406666666665
BRWD1	0.005784539333333333
BRWD1	0.006347413333333333
BRWD1	0.0058892810000000006
BRWD1	0.008377733600000001
BRWD1	0.0079089012
BRWD1	0.006715226
BRWD1	0.005959681666666667
BRWD1	0.0059981010000000005
BRWD1	0.0061308815
BRWD1	0.0062978185
BRWD1	0.0070061970000000005
BRWD1	0.0059849715
BRWD1	0.007427292333333333
BRWD1	0.0070785155
BRWD1	0.009810452
BRWD1	0.007364301
BRWD1	0.0072280415
BRWD1	0.0069170685
BRWD1	0.006679229
BRWD1	0.007841783000000001
BRWD1	0.0072294230000000004
BRWD1	0.010105053333333332
BRWD1	0.006851541
BRWD1	0.007406778
BRWD1	0.007445136
BRWD1	0.00612523
BRWD1	0.007782315
BRWD1	0.005456210666666667
BRWD1	0.006584290333333333
BRWD1	0.007833086500000001
BRWD1	0.007597596
BRWD1	0.00692503
BRWD1	0.006676028666666667
BRWD1	0.008130167
BRWD1	0.0066414725
BRWD1	0.008479501
BRWD1	0.0059833335
BRWD1	0.0086673135
BRWD1	0.009312457
BRWD1	0.00399974925
BRWD1	0.005051588
BRWD1	0.004720906
BRWD1	0.009421605999999999
BRWD1	0.007003017
BRWD1	0.009498961
BRWD1	0.006799418333333333
BRWD1	0.009971354
BRWD1	0.008083467
BRWD1	0.00513734
BRWD1	0.0056652555
BRWD1	0.00678346
BRWD1	0.006561308333333333
BRWD1	0.0072741715
BRWD1	0.006685416
BRWD1	0.006150366333333333
BRWD1	0.008034543
BRWD1	0.0068656415
BRWD1	0.005737511000000001
BRWD1	0.008162604
BRWD1	0.00687030725
BRWD1	0.005589472
BRWD1	0.00824221
BRWD1	0.0055119375
BRWD1	0.0059402025
BRWD1	0.005461617
BRWD1	0.0072953846666666666
BRWD1	0.0072757955
BRWD1	0.006631751
BRWD1	0.006163383666666667
BRWD1	0.0073396145
BRWD1	0.006747033666666667
BRWD1	0.0058673482499999995
BRWD1	0.007781298333333333
BRWD1	0.0063100510000000005
BRWD1	0.005702101
BRWD1	0.006141042
BRWD1	0.0076643635
BRWD1	0.0061220070000000005
BRWD1	0.008255543
BRWD1	0.0064625765
BRWD1	0.006806051666666667
BRWD1	0.0076623925
BRWD1	0.007992455499999999
BRWD1	0.0092566855
BRWD1	0.007065249
BRWD1	0.007631876
BRWD1	0.006668795333333333
BRWD1	0.006008264
BRWD1	0.0076466265
BRWD1	0.006324645
BRWD1	0.006080589
BRWD1	0.006434023
BRWD1	0.003976054
BRWD1	0.00824979875
BRWD1	0.0044632115
BRWD1	0.0075840385
BRWD1	0.00704802175
BRWD1	0.009138888
BRWD1	0.0059179295
BRWD1	0.004129492333333333
BRWD1	0.0072909935
BRWD1	0.008188871
BRWD1	0.009412453
BRWD1	0.008071721
BRWD1	0.008956733000000001
BRWD1	0.004126073
BRWD1	0.006210099333333333
BRWD1	0.0090728105
BRWD1	0.008266252
BRWD1	0.007761875999999999
BRWD1	0.005685402
BRWD1	0.0051601005000000005
BRWD1	0.00588518
BRWD1	0.0059492245
BRWD1	0.005071624
BRWD1	0.006340985666666667
BRWD1	0.00765024
BRWD1	0.007240755
BRWD1	0.005996645
BRWD1	0.005686965
BRWD1	0.0061112005
BRWD1	0.00835509475
BRWD1	0.006134266
BRWD1	0.008379254999999999
BRWD1	0.0063960685
BRWD1	0.006531111333333333
BRWD1	0.006099814
BRWD1	0.006392386333333333
BRWD1	0.005282940666666667
BRWD1	0.005441251333333333
BRWD1	0.01001965
BRWD1	0.008785268
BRWD1	0.0091819115
BRWD1	0.006839583
BRWD1	0.0074603185
BRWD1	0.0069948745
BRWD1	0.006668357
BRWD1	0.006386198
BRWD1	0.006497883
BRWD1	0.0075668425000000004
BRWD1	0.005517861
BRWD1	0.006586814
BRWD1	0.005756564
BRWD1	0.006855827333333333
BRWD1	0.0054599125000000005
BRWD1	0.0050138185
BRWD1	0.00423455
BRWD1	0.009857992
BRWD1	0.00578849
BRWD1	0.005918776
BRWD1	0.0059496110000000005
BRWD1	0.005081658
BRWD1	0.004561534
BRWD1	0.0046365365
BRWD1	0.005790762
BRWD1	0.005095252999999999
BRWD1	0.0046552395
BRWD1	0.005418289
BRWD1	0.005383565
BRWD1	0.005502785
BRWD1	0.005437237
BRWD1	0.004904107
BRWD1	0.006689481333333334
BRWD1	0.0064188345
BRWD1	0.0068409885
BRWD1	0.005720942
BRWD1	0.007047093666666667
BRWD1	0.007358834
BRWD1	0.006904494
BRWD1	0.0054269555
BRWD1	0.007091524
BRWD1	0.007445346
BRWD1	0.006731216
BRWD1	0.009659677
BRWD1	0.0073279799999999996
BRWD1	0.007397885
BRWD1	0.006245141
BRWD1	0.0050126500000000004
BRWD1	0.005314584333333334
BRWD1	0.005963433
BRWD1	0.003880677
BRWD1	0.008322888
BRWD1	0.008166676
BRWD1	0.006427277
BRWD1	0.0062111915
BRWD1	0.005592353
BRWD1	0.00681571325
BRWD1	0.00670065675
BRWD1	0.005882074
BRWD1	0.00722585
BRWD1	0.00689001
BRWD1	0.007739478
BRWD1	0.0070952225
BRWD1	0.004745231
BRWD1	0.0068411873333333335
BRWD1	0.0078214535
BRWD1	0.006871249666666667
BRWD1	0.006162873333333333
BRWD1	0.005241217
BRWD1	0.007522798
BRWD1	0.007706361
BRWD1	0.006352296
BRWD1	0.0046377025
BRWD1	0.005425752000000001
BRWD1	0.006787418
BRWD1	0.006124343333333333
BRWD1	0.0069856815
BRWD1	0.004289958666666666
BRWD1	0.006361798333333333
BRWD1	0.005948598333333333
BRWD1	0.006197375999999999
BRWD1	0.004449409
BRWD1	0.0044310805
BRWD1	0.004408186
BRWD1	0.006323731500000001
BRWD1	0.008837989
BRWD1	0.006616143
BRWD1	0.0066610565
BRWD1	0.006752455
BRWD1	0.006249203
BRWD1	0.0071543315
BRWD1	0.0086412745
BRWD1	0.00632081
BRWD1	0.007624439
BRWD1	0.009828298999999999
BRWD1	0.005671646333333333
BRWD1	0.009288828499999999
BRWD1	0.0085065994
BRWD1	0.007497349
BRWD1	0.0073121235
BRWD1	0.010157740333333333
BRWD1	0.007213499
BRWD1	0.0072426695
BRWD1	0.0055459333333333334
BRWD1	0.004139182999999999
BRWD1	0.00752507625
BRWD1	0.005188011
BRWD1	0.005435342
BRWD1	0.007456800666666667
BRWD1	0.00860351
BRWD1	0.0067563325
BRWD1	0.0065009865
BRWD1	0.006040901
BRWD1	0.007569766
BRWD1	0.0042236949999999995
BRWD1	0.005222485
BRWD1	0.007846274666666667
BRWD1	0.008644905500000001
BRWD1	0.005908697333333333
BRWD1	0.006126144
BRWD1	0.004868638666666666
BRWD1	0.007661431
BRWD1	0.005168604666666667
BRWD1	0.007644761666666666
BRWD1	0.0066549899999999995
BRWD1	0.007548688333333334
BRWD1	0.0065526045
BRWD1	0.0044119828
BRWD1	0.0078335485
BRWD1	0.005845706500000001
BRWD1	0.0052891138
BRWD1	0.0049778484
BRWD1	0.008019506
BRWD1	0.0078347775
BRWD1	0.005397715500000001
BRWD1	0.005717097
BRWD1	0.0056972665
BRWD1	0.0053382356666666665
BRWD1	0.0052227115
BRWD1	0.005361322
BRWD1	0.005049598
BRWD1	0.0055919635
BRWD1	0.00551666325
BRWD1	0.005692064
BRWD1	0.006745239
BRWD1	0.0058546395
BRWD1	0.005796992333333333
BRWD1	0.005034557
BRWD1	0.00626016725
BRWD1	0.008179253000000001
BRWD1	0.007636687666666667
BRWD1	0.006426050333333333
BRWD1	0.005298139
BRWD1	0.006800034333333333
BRWD1	0.00525328
BRWD1	0.007385298333333333
BRWD1	0.005787737
BRWD1	0.0069231265
BRWD1	0.005538982499999999
BRWD1	0.0072841055000000005
BRWD1	0.00729621125
BRWD1	0.00761196
BRWD1	0.009426941500000001
BRWD1	0.0077154630000000005
BRWD1	0.006289593
BRWD1	0.006737085
BRWD1	0.0103788615
BRWD1	0.006302603
BRWD1	0.0055660065
BRWD1	0.007453013
BRWD1	0.0068355875
BRWD1	0.007671569666666667
BRWD1	0.005923579
BRWD1	0.004506985666666667
BRWD1	0.006676521
BRWD1	0.006606794666666666
BRWD1	0.008941787
BRWD1	0.007461662
BRWD1	0.006067986
BRWD1	0.0044132266666666664
BRWD1	0.005915703
BRWD1	0.007549215
BRWD1	0.007318776
BRWD1	0.0067675615
BRWD1	0.008537936
BRWD1	0.0050648485
BRWD1	0.0081259865
BRWD1	0.0104481495
BRWD1	0.006525231333333333
BRWD1	0.0047119365
BRWD1	0.0071367125
BRWD1	0.00613292
BRWD1	0.008080879333333334
BRWD1	0.006313162
BRWD1	0.006426973
BRWD1	0.00647504
BRWD1	0.0076084
BRWD1	0.008049633333333334
BRWD1	0.006832602
BRWD1	0.0084829995
BRWD1	0.005989194749999999
BRWD1	0.00917499825
BRWD1	0.00939654
BRWD1	0.0072099295
BRWD1	0.0091070445
BRWD1	0.006989383
BRWD1	0.0074347275
BRWD1	0.0075333785
BRWD1	0.007356131333333333
BRWD1	0.006914354
BRWD1	0.0072172465
BRWD1	0.005889475999999999
BRWD1	0.00615242625
BRWD1	0.007147228
BRWD1	0.007887033333333333
BRWD1	0.007629513
BRWD1	0.0084959125
BRWD1	0.007391306666666667
BRWD1	0.0102781
BRWD1	0.006192481
BRWD1	0.009908934000000001
BRWD1	0.007052685
BRWD1	0.00641769
BRWD1	0.0053132865
BRWD1	0.0060290510000000005
BRWD1	0.008037836
BRWD1	0.009777483
BRWD1	0.006698801333333334
BRWD1	0.009832784
BRWD1	0.0074514613333333335
BRWD1	0.007618725
BRWD1	0.006942956
BRWD1	0.007289981
BRWD1	0.006704955
BRWD1	0.006762713
BRWD1	0.006360304666666667
BRWD1	0.0062588765
BRWD1	0.007329489666666666
BRWD1	0.008663635499999999
BRWD1	0.007313231666666667
BRWD1	0.006579888333333333
BRWD1	0.0059391539999999994
BRWD1	0.00592064625
BRWD1	0.006924276
BRWD1	0.007454844
BRWD1	0.007031710666666666
BRWD1	0.0067544093333333334
BRWD1	0.005660683
BRWD1	0.0069063836
BRWD1	0.01148237
BRWD1	0.0088516245
BRWD1	0.008047716
BRWD1	0.009570807
BRWD1	0.008407784
BRWD1	0.0053520784999999994
BRWD1	0.009178098999999999
BRWD1	0.007828026
BRWD1	0.0070130775
BRWD1	0.009061625
BRWD1	0.007325773
BRWD1	0.007843658
BRWD1	0.008916548
BRWD1	0.0069283650000000006
BRWD1	0.008510981
BRWD1	0.005029601
BRWD1	0.007758645
BRWD1	0.0077679080000000005
BRWD1	0.0080534122
BRWD1	0.005978615
BRWD1	0.006287329
BRWD1	0.008045119
BRWD1	0.0056300545
BRWD1	0.009483941333333332
BRWD1	0.008876964000000001
BRWD1	0.008270882
BRWD1	0.006558442
BRWD1	0.010253074333333334
BRWD1	0.0055988965000000005
BRWD1	0.007513148
BRWD1	0.0051528519999999994
BRWD1	0.006626604
BRWD1	0.008826671
BRWD1	0.006372437
BRWD1	0.007784882
BRWD1	0.006419277500000001
BRWD1	0.0068024215
BRWD1	0.0059331525
BRWD1	0.0060782295
BRWD1	0.0074353645
BRWD1	0.0057178895
BRWD1	0.0066643155
BRWD1	0.006709374
BRWD1	0.0058703385
BRWD1	0.0067307546666666666
BRWD1	0.005929152333333333
BRWD1	0.006498314
BRWD1	0.007385911
BRWD1	0.006779186499999999
BRWD1	0.007389029333333333
BRWD1	0.0074019975
BRWD1	0.005604021333333333
BRWD1	0.0076407145
BRWD1	0.0052386789999999996
BRWD1	0.009410556
BRWD1	0.005788517
BRWD1	0.006612936
BRWD1	0.0082140255
BRWD1	0.011501756666666666
BRWD1	0.007740881
BRWD1	0.005956052
BRWD1	0.008296694
BRWD1	0.005133728000000001
BRWD1	0.0049759825
BRWD1	0.0073992185000000005
BRWD1	0.006486812
BRWD1	0.006295172
BRWD1	0.00610180275
BRWD1	0.008947842000000001
BRWD1	0.00692513
BRWD1	0.008567306
BRWD1	0.006526932333333333
BRWD1	0.0062709995
BRWD1	0.0076110810000000004
BRWD1	0.006170095333333334
BRWD1	0.008098376000000001
BRWD1	0.007629107499999999
BRWD1	0.00620911275
BRWD1	0.0068096730000000005
BRWD1	0.007408959499999999
BRWD1	0.006375173
BRWD1	0.007169907
BRWD1	0.00666985925
BRWD1	0.005670095
BRWD1	0.008122636
BRWD1	0.006917912
BRWD1	0.0067286943333333335
BRWD1	0.007027314
BRWD1	0.007756511000000001
BRWD1	0.007943357
BRWD1	0.006538553
BRWD1	0.0083879265
BRWD1	0.008365778333333334
BRWD1	0.006368565
BRWD1	0.009885134
BRWD1	0.0091340525
BRWD1	0.00711861
BRWD1	0.00741239
BRWD1	0.006259387333333333
BRWD1	0.008770114999999998
BRWD1	0.009124147
BRWD1	0.007098924
BRWD1	0.007877041750000001
BRWD1	0.009356686
BRWD1	0.009188744
BRWD1	0.0067618555
BRWD1	0.007716677
BRWD1	0.007687847666666667
BRWD1	0.0095316125
BRWD1	0.0091749065
BRWD1	0.0076491729999999996
BRWD1	0.006872604666666667
BRWD1	0.006785416666666667
BRWD1	0.007478407
BRWD1	0.0076235345
BRWD1	0.01072491
BRWD1	0.007327105666666667
BRWD1	0.009540898666666667
BRWD1	0.007075492666666666
BRWD1	0.0066037305
BRWD1	0.0091531975
BRWD1	0.00901700475
BRWD1	0.006884852
BRWD1	0.006849297333333334
BRWD1	0.0052944891999999995
BRWD1	0.0090626215
BRWD1	0.0059248275
BRWD1	0.00787775
BRWD1	0.008938275
BRWD1	0.006893803
BRWD1	0.006500338375
BRWD1	0.0059289545
BRWD1	0.007648769999999999
BRWD1	0.009249713
BRWD1	0.0077849596666666665
BRWD1	0.0089943835
BRWD1	0.0068418377499999995
BRWD1	0.009136646
BRWD1	0.008524897
BRWD1	0.010530735
BRWD1	0.007022415
BRWD1	0.006579362666666667
BRWD1	0.007098807
BRWD1	0.008519806000000001
BRWD1	0.008366892
BRWD1	0.0068389825
BRWD1	0.0057901445
BRWD1	0.0080282275
BRWD1	0.01085877
BRWD1	0.008037995
BRWD1	0.007468772
BRWD1	0.005847525
BRWD1	0.0071198535
BRWD1	0.005665688
BRWD1	0.008633957
BRWD1	0.008013889
BRWD1	0.00478661
BRWD1	0.0062921695
BRWD1	0.0064528165
BRWD1	0.006882744
BRWD1	0.00790800575
BRWD1	0.007713966666666666
BRWD1	0.005842431
BRWD1	0.006862926666666666
BRWD1	0.007264357
BRWD1	0.007503942333333334
BRWD1	0.007126594666666666
BRWD1	0.008290592
BRWD1	0.005691877
BRWD1	0.008616031
BRWD1	0.0061757010000000005
BRWD1	0.01270011
BRWD1	0.004979313
BRWD1	0.0050620235
BRWD1	0.006749054
BRWD1	0.0065333775
BRWD1	0.007501665
BRWD1	0.004427858
BRWD1	0.005682701333333333
BRWD1	0.006212909
BRWD1	0.009097299833333333
BRWD1	0.005988462
BRWD1	0.007111561
BRWD1	0.0053987105
BRWD1	0.008851081
BRWD1	0.009272110666666666
BRWD1	0.005347631666666667
BRWD1	0.005818004666666667
BRWD1	0.006468287333333334
BRWD1	0.00892790625
BRWD1	0.008629032666666666
BRWD1	0.005734995333333334
BRWD1	0.005700169166666666
BRWD1	0.009563972
BRWD1	0.008165001
BRWD1	0.007963956500000001
BRWD1	0.00822979125
BRWD1	0.007766073
BRWD1	0.006413747
BRWD1	0.008193675666666667
BRWD1	0.0078832925
BRWD1	0.0068707875
BRWD1	0.00926472125
BRWD1	0.008011219
BRWD1	0.007181082714285714
BRWD1	0.009273851
BRWD1	0.00822609
BRWD1	0.0073879110000000005
BRWD1	0.0091603265
BRWD1	0.0082259
BRWD1	0.007327942
BRWD1	0.00953233125
BRWD1	0.0084045995
BRWD1	0.008245943333333334
BRWD1	0.009231000333333335
BRWD1	0.008699095333333334
BRWD1	0.006839458499999999
BRWD1	0.0092054815
BRWD1	0.008835856666666666
BRWD1	0.00995773
BRWD1	0.0093350515
BRWD1	0.007019208333333333
BRWD1	0.0096174125
BRWD1	0.009848279
BRWD1	0.009240870666666666
BRWD1	0.008446556000000001
BRWD1	0.007988173666666668
BRWD1	0.01059832
BRWD1	0.009127228
BRWD1	0.008178114666666667
BRWD1	0.008819595
BRWD1	0.008643395
BRWD1	0.007008015
BRWD1	0.007801061
BRWD1	0.007573235
BRWD1	0.009167023
BRWD1	0.009761249999999999
BRWD1	0.008701169333333333
BRWD1	0.0082810205
BRWD1	0.0080541555
BRWD1	0.008592325666666666
BRWD1	0.008939165
BRWD1	0.008973941
BRWD1	0.00574049
BRWD1	0.008530812
BRWD1	0.008618348333333333
BRWD1	0.0082142705
BRWD1	0.0070176123333333335
BRWD1	0.008489324999999999
BRWD1	0.008266146333333333
BRWD1	0.010318021
BRWD1	0.009494648
BRWD1	0.007279476333333333
BRWD1	0.008108712
BRWD1	0.0079182968
BRWD1	0.00853484
BRWD1	0.00862771575
BRWD1	0.0068772495
BRWD1	0.0066561576666666665
BRWD1	0.0067895230000000004
BRWD1	0.00763004
BRWD1	0.006557255333333333
BRWD1	0.0045217455
BRWD1	0.006535493
BRWD1	0.0045854105
BRWD1	0.007540161
BRWD1	0.005598506333333334
BRWD1	0.0070294655
BRWD1	0.007385887
BRWD1	0.006801988
BRWD1	0.0064219277500000005
BRWD1	0.01037596
BRWD1	0.0070021805
BRWD1	0.007608693
BRWD1	0.004261148
BRWD1	0.006693816
BRWD1	0.0068405165
BRWD1	0.008156181
BRWD1	0.007642305
BRWD1	0.006431679
BRWD1	0.006679677
BRWD1	0.0062943903333333336
BRWD1	0.007133418333333334
BRWD1	0.005483489
BRWD1	0.006703797
BRWD1	0.0042961844999999995
BRWD1	0.006563634333333334
BRWD1	0.007790443
BRWD1	0.0066856350000000005
BRWD1	0.007177206
BRWD1	0.008178664333333334
BRWD1	0.007138538
BRWD1	0.0053910395
BRWD1	0.007240029
BRWD1	0.007539398
BRWD1	0.0078016305
BRWD1	0.00694725
BRWD1	0.007265632
BRWD1	0.008918506
BRWD1	0.0079205
BRWD1	0.005000232
BRWD1	0.006916839249999999
BRWD1	0.0089722215
BRWD1	0.01128761
BRWD1	0.0061654715
BRWD1	0.0074709205
BRWD1	0.009284652000000001
BRWD1	0.009606109666666666
BRWD1	0.0110081
BRWD1	0.007858514333333334
BRWD1	0.0065598340000000005
BRWD1	0.00757657075
BRWD1	0.00761159
BRWD1	0.0073467735
BRWD1	0.008611990666666666
BRWD1	0.006743132333333334
BRWD1	0.008122985
BRWD1	0.007011743
BRWD1	0.008241480333333332
BRWD1	0.007848397333333333
BRWD1	0.007998491
BRWD1	0.008498023
BRWD1	0.007957690333333333
BRWD1	0.0073122364999999995
BRWD1	0.009073966333333334
BRWD1	0.007221776666666666
BRWD1	0.006214256
BRWD1	0.006096706
BRWD1	0.0065095745
BRWD1	0.0068738436666666665
BRWD1	0.006567349
BRWD1	0.007148314500000001
BRWD1	0.006793228
BRWD1	0.00735571
BRWD1	0.006917809666666667
BRWD1	0.006730523
BRWD1	0.007723635666666667
BRWD1	0.0057207247499999996
BRWD1	0.007190900333333333
BRWD1	0.0069728893333333335
BRWD1	0.008815329333333333
BRWD1	0.009130987
BRWD1	0.004400505000000001
BRWD1	0.007015121666666666
BRWD1	0.004938119
BRWD1	0.005379716
BRWD1	0.0060652925
BRWD1	0.0057871115
BRWD1	0.0064372885
BRWD1	0.005346401333333333
BRWD1	0.0052350585000000005
BRWD1	0.007239583666666667
BRWD1	0.007581569
BRWD1	0.0077951795
BRWD1	0.007632657333333333
BRWD1	0.007947953
BRWD1	0.0076994635
BRWD1	0.006381110666666667
BRWD1	0.006199045
BRWD1	0.006406331
BRWD1	0.006377197
BRWD1	0.0074927615
BRWD1	0.005522522
BRWD1	0.007899873666666666
BRWD1	0.006356912
BRWD1	0.005884596666666667
BRWD1	0.006123931500000001
BRWD1	0.006711115
BRWD1	0.00637356
BRWD1	0.00694090775
BRWD1	0.007218598
BRWD1	0.006386210333333333
BRWD1	0.008324989666666666
BRWD1	0.0072495369999999995
BRWD1	0.006011663333333334
BRWD1	0.008677268
BRWD1	0.006773084666666667
BRWD1	0.006567611
BRWD1	0.00853560725
BRWD1	0.0073646855
BRWD1	0.008185566666666666
BRWD1	0.007565545666666667
BRWD1	0.007213391
BRWD1	0.0063836426666666665
BRWD1	0.005841056
BRWD1	0.005903254333333333
BRWD1	0.007982792333333334
BRWD1	0.007598569
BRWD1	0.0081698345
BRWD1	0.008072118
BRWD1	0.005905509
BRWD1	0.0063832536666666665
BRWD1	0.007521641333333333
BRWD1	0.005931453
BRWD1	0.0068072973333333335
BRWD1	0.007539711
BRWD1	0.006153108
BRWD1	0.006747495
BRWD1	0.005682929
BRWD1	0.006509063
BRWD1	0.005889396
BRWD1	0.006007401
BRWD1	0.006544248
BRWD1	0.005651617333333333
BRWD1	0.005433916
BRWD1	0.005163627
BRWD1	0.0052920894999999996
BRWD1	0.005897527666666667
BRWD1	0.0044103635
BRWD1	0.008078643333333333
BRWD1	0.0074403726
BRWD1	0.0064082375
BRWD1	0.011236864999999999
BRWD1	0.0071798235
BRWD1	0.005541588
BRWD1	0.005853227
BRWD1	0.005406066
BRWD1	0.005232688333333333
BRWD1	0.0054858344
BRWD1	0.006292579
BRWD1	0.005763263
BRWD1	0.004534475
BRWD1	0.006778355
BRWD1	0.005707113
BRWD1	0.006280355
BRWD1	0.005987895
BRWD1	0.0053928185
BRWD1	0.005005061999999999
BRWD1	0.005516218
BRWD1	0.005349813
BRWD1	0.005947363333333334
BRWD1	0.009714534333333334
BRWD1	0.00942228425
BRWD1	0.009594623
BRWD1	0.008846392500000001
BRWD1	0.00658756125
BRWD1	0.005736871
DNTTIP2	0.0076581815
DNTTIP2	0.008113849499999999
DNTTIP2	0.008082734000000001
DNTTIP2	0.008131598
DNTTIP2	0.006563975666666667
DNTTIP2	0.0065638765
DNTTIP2	0.0062751182499999995
DNTTIP2	0.007324019
DNTTIP2	0.0071218445
DNTTIP2	0.0046701435
DNTTIP2	0.0051996460000000005
DNTTIP2	0.007285501333333333
DNTTIP2	0.008376643999999999
DNTTIP2	0.006535455
DNTTIP2	0.0064046317500000005
DNTTIP2	0.0061572695
DNTTIP2	0.0052567995
DNTTIP2	0.006121233
DNTTIP2	0.008899044
DNTTIP2	0.0086752915
DNTTIP2	0.0063596115
DNTTIP2	0.006624179
DNTTIP2	0.007537452
DNTTIP2	0.00708197725
DNTTIP2	0.007175438
DNTTIP2	0.005736105
DNTTIP2	0.005748798
DNTTIP2	0.0064227445
DNTTIP2	0.00903603
DNTTIP2	0.006571998250000001
DNTTIP2	0.005967707
DNTTIP2	0.005197467666666666
DNTTIP2	0.008262968499999999
DNTTIP2	0.0068628330000000005
DNTTIP2	0.007760874333333333
DNTTIP2	0.006214621
DNTTIP2	0.006980761
DNTTIP2	0.006791276
DNTTIP2	0.0080836865
DNTTIP2	0.008887157
DNTTIP2	0.006510225499999999
DNTTIP2	0.00686270325
DNTTIP2	0.008251095
DNTTIP2	0.005045122
DNTTIP2	0.009947273
DNTTIP2	0.0071728865
DNTTIP2	0.01020031
DNTTIP2	0.008151991666666667
DNTTIP2	0.007656385
DNTTIP2	0.00667849625
DNTTIP2	0.0051892225
DNTTIP2	0.005195776
DNTTIP2	0.004705278333333333
DNTTIP2	0.00511508925
DNTTIP2	0.005302658333333333
DNTTIP2	0.005712791
DNTTIP2	0.005023556
DNTTIP2	0.0067698789999999995
DNTTIP2	0.006220549333333333
DNTTIP2	0.006201349
DNTTIP2	0.005723741333333333
DNTTIP2	0.005440139
DNTTIP2	0.0063868275
DNTTIP2	0.006386908
DNTTIP2	0.005082294750000001
DNTTIP2	0.006561379
DNTTIP2	0.0061363523333333335
DNTTIP2	0.005457875333333333
DNTTIP2	0.008464627999999998
DNTTIP2	0.0056131525
DNTTIP2	0.006032017333333333
DNTTIP2	0.007797971
DNTTIP2	0.0055830734
DNTTIP2	0.005789305749999999
DNTTIP2	0.0058664653333333336
DNTTIP2	0.006152805
DNTTIP2	0.0062531363333333334
DNTTIP2	0.005219084
DNTTIP2	0.006669917
DNTTIP2	0.007143379
DNTTIP2	0.007056825500000001
DNTTIP2	0.005123370666666667
DNTTIP2	0.00678184
DNTTIP2	0.00806726
DNTTIP2	0.007133621
DNTTIP2	0.006500205
DNTTIP2	0.006274206
DNTTIP2	0.00621864775
DNTTIP2	0.005796491
DNTTIP2	0.00540187625
DNTTIP2	0.00559682825
DNTTIP2	0.008728073666666667
DNTTIP2	0.00624380175
DNTTIP2	0.0052558962
DNTTIP2	0.00906083825
DNTTIP2	0.00551383
DNTTIP2	0.0051331665
DNTTIP2	0.0059216595
DNTTIP2	0.00568950475
DNTTIP2	0.0052396709999999996
DNTTIP2	0.00658430425
DNTTIP2	0.01018667
DNTTIP2	0.006949976333333333
DNTTIP2	0.008433971333333333
DNTTIP2	0.0070708635
DNTTIP2	0.008682966
DNTTIP2	0.00843091575
DNTTIP2	0.008709139999999999
DNTTIP2	0.008273366
DNTTIP2	0.009057615333333333
DNTTIP2	0.007163007000000001
DNTTIP2	0.007414351
DNTTIP2	0.007433704
DNTTIP2	0.009463476666666666
DNTTIP2	0.005359972
DNTTIP2	0.00574236975
DNTTIP2	0.007177150333333333
DNTTIP2	0.0058034945
DNTTIP2	0.005564165666666667
DNTTIP2	0.007406902
DNTTIP2	0.007398917333333333
DNTTIP2	0.0062541865
DNTTIP2	0.007444065
DNTTIP2	0.007512825
DNTTIP2	0.0056282780000000004
DNTTIP2	0.0097392795
DNTTIP2	0.007391401666666667
DNTTIP2	0.006942287666666666
DNTTIP2	0.008203893
DNTTIP2	0.009145831
DNTTIP2	0.0082509005
DNTTIP2	0.005400869
DNTTIP2	0.007782591
DNTTIP2	0.0076128590000000005
DNTTIP2	0.008471777
DNTTIP2	0.008382938250000001
DNTTIP2	0.007752357333333333
DNTTIP2	0.009156414500000001
DNTTIP2	0.007567459666666667
DNTTIP2	0.006808932
DNTTIP2	0.005492953333333333
DNTTIP2	0.005888138
DNTTIP2	0.0065268515
DNTTIP2	0.006247942333333333
DNTTIP2	0.006075752333333333
DNTTIP2	0.00506901525
DNTTIP2	0.006218608666666667
DNTTIP2	0.0081254815
DNTTIP2	0.0063289915
DNTTIP2	0.0077542735000000005
DNTTIP2	0.006041502
DNTTIP2	0.011394146666666667
DNTTIP2	0.008515141
DNTTIP2	0.0073966225
DNTTIP2	0.0061885103333333335
DNTTIP2	0.008521074
DNTTIP2	0.007013337
DNTTIP2	0.007435667333333333
DNTTIP2	0.006351035
DNTTIP2	0.007555945499999999
DNTTIP2	0.008672016666666667
DNTTIP2	0.007705502
DNTTIP2	0.0074222745
DNTTIP2	0.0081161285
DNTTIP2	0.0083544935
DNTTIP2	0.008641339
DNTTIP2	0.009423489
DNTTIP2	0.0088656885
DNTTIP2	0.009762322333333334
DNTTIP2	0.009250715
DNTTIP2	0.005308999
DNTTIP2	0.007338163
DNTTIP2	0.010724643333333334
DNTTIP2	0.008507550499999999
DNTTIP2	0.0075045556
DNTTIP2	0.0079590775
DNTTIP2	0.01142417
DNTTIP2	0.007606423333333333
DNTTIP2	0.00733839925
DNTTIP2	0.009406610999999999
DNTTIP2	0.007789214333333333
DNTTIP2	0.008772943666666666
DNTTIP2	0.00889941375
DNTTIP2	0.0098477775
DNTTIP2	0.009973925333333333
DNTTIP2	0.01041325
DNTTIP2	0.0073939315
DNTTIP2	0.006989443
DNTTIP2	0.008866465
DNTTIP2	0.0069458869999999995
DNTTIP2	0.009731022666666667
DNTTIP2	0.00651930825
DNTTIP2	0.0056971005
DNTTIP2	0.007718626333333333
DNTTIP2	0.005525931333333334
DNTTIP2	0.007843008333333333
DNTTIP2	0.005228577
DNTTIP2	0.0057729489999999994
DNTTIP2	0.007468941
DNTTIP2	0.004846159500000001
DNTTIP2	0.01096389
DNTTIP2	0.007943638999999999
DNTTIP2	0.005329215
DNTTIP2	0.005165090333333334
DNTTIP2	0.006020474
DNTTIP2	0.005562045333333333
DNTTIP2	0.004953135
DNTTIP2	0.0051368445
DNTTIP2	0.007554892333333334
DNTTIP2	0.007576332
DNTTIP2	0.005095137
DNTTIP2	0.007857994
DNTTIP2	0.005311139
DNTTIP2	0.006628357
DNTTIP2	0.0080695525
DNTTIP2	0.00630774
DNTTIP2	0.006005614333333333
DNTTIP2	0.009156438
DNTTIP2	0.006816368
DNTTIP2	0.0087417515
DNTTIP2	0.005360111
DNTTIP2	0.004922265
DNTTIP2	0.0055924315
DNTTIP2	0.0047150345
DNTTIP2	0.005539025
DNTTIP2	0.006470826333333334
DNTTIP2	0.00694234
DNTTIP2	0.006355664
DNTTIP2	0.006950479000000001
DNTTIP2	0.0058802188
DNTTIP2	0.007102386
DNTTIP2	0.007025825
DNTTIP2	0.006850770000000001
DNTTIP2	0.007009791
DNTTIP2	0.006590051
DNTTIP2	0.00560087475
DNTTIP2	0.005917709
DNTTIP2	0.0046800033333333334
DNTTIP2	0.006455149
DNTTIP2	0.005880827
DNTTIP2	0.007280928666666666
DNTTIP2	0.006278512
DNTTIP2	0.008221427
DNTTIP2	0.006456432666666667
DNTTIP2	0.005657028
DNTTIP2	0.005748662
DNTTIP2	0.007415553666666666
DNTTIP2	0.0067642505
DNTTIP2	0.005275537666666667
DNTTIP2	0.007172034
DNTTIP2	0.006911546
DNTTIP2	0.005789105500000001
DNTTIP2	0.00619732
DNTTIP2	0.008081178
DNTTIP2	0.0058335124
DNTTIP2	0.0059155765
DNTTIP2	0.00634079475
DNTTIP2	0.0062760053333333335
DNTTIP2	0.006533989
DNTTIP2	0.006627971
DNTTIP2	0.006103206
DNTTIP2	0.006893418
DNTTIP2	0.0063659795
DNTTIP2	0.0061492022
DNTTIP2	0.01005488
DNTTIP2	0.004952772
DNTTIP2	0.005779862
DNTTIP2	0.00614873225
DNTTIP2	0.005291532333333334
DNTTIP2	0.00511341425
DNTTIP2	0.0066527115
DNTTIP2	0.006990832
DNTTIP2	0.004943477
DNTTIP2	0.007604596
DNTTIP2	0.0063957205
DNTTIP2	0.007388129
DNTTIP2	0.007732967
DNTTIP2	0.0061962806666666665
DNTTIP2	0.0048109143333333335
DNTTIP2	0.005077910666666667
DNTTIP2	0.0059945680000000005
DNTTIP2	0.0059497355
DNTTIP2	0.0063303615
DNTTIP2	0.005940407
DNTTIP2	0.0049402965
DNTTIP2	0.0061397605
DNTTIP2	0.006171447333333333
DNTTIP2	0.004970196
DNTTIP2	0.00700743675
DNTTIP2	0.005304238
DNTTIP2	0.0062065325000000005
DNTTIP2	0.00678030725
DNTTIP2	0.006460443666666667
DNTTIP2	0.005647996
DNTTIP2	0.009174483
DNTTIP2	0.00859997
DNTTIP2	0.005455998
DNTTIP2	0.00694666
DNTTIP2	0.005101895
DNTTIP2	0.006346019333333334
DNTTIP2	0.0079719365
DNTTIP2	0.0072112823333333334
DNTTIP2	0.005086529
DNTTIP2	0.0053910534999999996
DNTTIP2	0.006615487333333334
DNTTIP2	0.006231501
DNTTIP2	0.009120434
DNTTIP2	0.006707205333333333
DNTTIP2	0.0068898555
DNTTIP2	0.006907183666666667
DNTTIP2	0.007281878666666667
DNTTIP2	0.005789132
DNTTIP2	0.005944361
DNTTIP2	0.005446305
DNTTIP2	0.006527042333333333
DNTTIP2	0.007292199
DNTTIP2	0.0078678735
DNTTIP2	0.006623690999999999
DNTTIP2	0.0074544025
DNTTIP2	0.004728389
DNTTIP2	0.00500839375
DNTTIP2	0.0045120565
DNTTIP2	0.005235626
DNTTIP2	0.00627376
DNTTIP2	0.004919403500000001
DNTTIP2	0.005564707
DNTTIP2	0.009144334666666667
DNTTIP2	0.007889159
DNTTIP2	0.0082887225
DNTTIP2	0.008895371
DNTTIP2	0.008853567
DNTTIP2	0.005778635
DNTTIP2	0.008774679
DNTTIP2	0.006416062666666667
DNTTIP2	0.008031062333333333
DNTTIP2	0.008622521999999999
DNTTIP2	0.006825290666666667
DNTTIP2	0.008331743499999999
DNTTIP2	0.005799818
DNTTIP2	0.008029799
DNTTIP2	0.006663774
DNTTIP2	0.008741942
DNTTIP2	0.005641677
DNTTIP2	0.0051801500000000006
DNTTIP2	0.006457399
DNTTIP2	0.004849638666666666
DNTTIP2	0.008511843
DNTTIP2	0.0056883768
DNTTIP2	0.005470709
DNTTIP2	0.0055517495
DNTTIP2	0.0072227005
DNTTIP2	0.005392438499999999
DNTTIP2	0.008059946
DNTTIP2	0.0066641316666666665
DNTTIP2	0.008945825
DNTTIP2	0.0062784450000000006
DNTTIP2	0.005931021
DNTTIP2	0.007128163
DNTTIP2	0.0075849235
DNTTIP2	0.0053656
DNTTIP2	0.007639941
DNTTIP2	0.006726185
DNTTIP2	0.006833863
DNTTIP2	0.007287305
DNTTIP2	0.0060550525
DNTTIP2	0.005635617
DNTTIP2	0.004569706
DNTTIP2	0.005631873666666667
DNTTIP2	0.0061958280000000004
DNTTIP2	0.007227148666666667
DNTTIP2	0.0060774495
DNTTIP2	0.006208316333333333
DNTTIP2	0.0086452575
DNTTIP2	0.005041234
DNTTIP2	0.00549569125
DNTTIP2	0.00934674
DNTTIP2	0.006098944
DNTTIP2	0.005400364
DNTTIP2	0.005676417666666667
DNTTIP2	0.005806894666666666
DNTTIP2	0.005149693
DNTTIP2	0.006965867666666667
DNTTIP2	0.00602658875
DNTTIP2	0.006082813666666667
DNTTIP2	0.0066892324999999996
DNTTIP2	0.005653948333333334
DNTTIP2	0.0058958265
DNTTIP2	0.005273649
DNTTIP2	0.005793314
DNTTIP2	0.0073839465
DNTTIP2	0.00434645
DNTTIP2	0.0079311385
DNTTIP2	0.0070901416
DNTTIP2	0.00788740625
DNTTIP2	0.0086890475
DNTTIP2	0.005236494
DNTTIP2	0.006472742666666666
DNTTIP2	0.010073970333333333
DNTTIP2	0.0055433845
DNTTIP2	0.00632901975
DNTTIP2	0.007848908
DNTTIP2	0.0069038225
DNTTIP2	0.00815683
DNTTIP2	0.006439952
DNTTIP2	0.006931372
DNTTIP2	0.005969117
DNTTIP2	0.0063256575
DNTTIP2	0.0066912955
DNTTIP2	0.0063020355
DNTTIP2	0.00598541
DNTTIP2	0.009602589
DNTTIP2	0.007181124
DNTTIP2	0.007145146
DNTTIP2	0.007486471333333333
DNTTIP2	0.005961091666666666
DNTTIP2	0.005197656
DNTTIP2	0.00535035325
DNTTIP2	0.0080027765
DNTTIP2	0.006843973
DNTTIP2	0.008034444
DNTTIP2	0.006378699333333333
DNTTIP2	0.006615098
DNTTIP2	0.0075175269999999995
DNTTIP2	0.0085401815
DNTTIP2	0.00546390175
DNTTIP2	0.006886630666666667
DNTTIP2	0.005934633
DNTTIP2	0.005958648
DNTTIP2	0.008405092
DNTTIP2	0.005543229333333333
DNTTIP2	0.0062353745
DNTTIP2	0.008992670500000001
DNTTIP2	0.0064012605
DNTTIP2	0.00822187
DNTTIP2	0.008779618999999999
DNTTIP2	0.008929807
DNTTIP2	0.008635976
DNTTIP2	0.007435004666666667
DNTTIP2	0.007366681
DNTTIP2	0.006209175
DNTTIP2	0.008653841666666667
DNTTIP2	0.008053373
DNTTIP2	0.008327249500000002
DNTTIP2	0.008491468
DNTTIP2	0.005846102000000001
DNTTIP2	0.008031882
DNTTIP2	0.007244748666666667
DNTTIP2	0.00552101575
DNTTIP2	0.00698016
DNTTIP2	0.009263049333333334
DNTTIP2	0.0060011115
DNTTIP2	0.0082380975
DNTTIP2	0.0066780955
DNTTIP2	0.005842817
DNTTIP2	0.008806924
DNTTIP2	0.005813772
DNTTIP2	0.008779475
DNTTIP2	0.005992939
DNTTIP2	0.005546422
DNTTIP2	0.007914140666666666
DNTTIP2	0.006010873999999999
DNTTIP2	0.0053040845
DNTTIP2	0.005257224333333334
DNTTIP2	0.006180732333333334
DNTTIP2	0.005936266
DNTTIP2	0.008059710000000001
DNTTIP2	0.0088080945
DNTTIP2	0.00560862675
DNTTIP2	0.006056298
DNTTIP2	0.005824140333333333
DNTTIP2	0.0065295665
DNTTIP2	0.005806066
DNTTIP2	0.0071362555
DNTTIP2	0.006671099
DNTTIP2	0.006644115
DNTTIP2	0.0056381785
DNTTIP2	0.006745116
DNTTIP2	0.008671136666666666
DNTTIP2	0.00570207375
DNTTIP2	0.0067066
DNTTIP2	0.005563004333333333
DNTTIP2	0.006006335
DNTTIP2	0.0057681676
DNTTIP2	0.005545504666666667
DNTTIP2	0.005967008333333333
DNTTIP2	0.005863952
DNTTIP2	0.006762259
DNTTIP2	0.007849661
DNTTIP2	0.007525911
DNTTIP2	0.00489246025
DNTTIP2	0.0072353455
DNTTIP2	0.009563766333333334
DNTTIP2	0.005556879333333334
DNTTIP2	0.009572816000000001
DNTTIP2	0.00602467225
DNTTIP2	0.008185685500000001
DNTTIP2	0.0056365745
DNTTIP2	0.0064957095
DNTTIP2	0.0058209970000000005
DNTTIP2	0.007604079666666667
DNTTIP2	0.00790339
DNTTIP2	0.008064942333333333
DNTTIP2	0.005743161
DNTTIP2	0.006582446
DNTTIP2	0.007706371
DNTTIP2	0.008418102
DNTTIP2	0.006096791333333333
DNTTIP2	0.01041927925
DNTTIP2	0.007952892999999999
DNTTIP2	0.007272655
DNTTIP2	0.0064449880000000005
DNTTIP2	0.007559587
DNTTIP2	0.00591361
DNTTIP2	0.006171509
DNTTIP2	0.005743150000000001
DNTTIP2	0.005654463
DNTTIP2	0.006713164
DNTTIP2	0.006938535500000001
DNTTIP2	0.007843138
DNTTIP2	0.006834975
DNTTIP2	0.006007283333333334
DNTTIP2	0.007689161
DNTTIP2	0.005919212
DNTTIP2	0.008917078
DNTTIP2	0.006797567
DNTTIP2	0.007785252
DNTTIP2	0.006791878
DNTTIP2	0.007164774666666667
DNTTIP2	0.006355837333333334
DNTTIP2	0.006071982666666666
DNTTIP2	0.006281969333333333
DNTTIP2	0.007668037
DNTTIP2	0.005759512
DNTTIP2	0.0063873625
DNTTIP2	0.007445956
DNTTIP2	0.007357341
DNTTIP2	0.0072786295
DNTTIP2	0.00738999
DNTTIP2	0.0073561905
DNTTIP2	0.007943319333333334
DNTTIP2	0.009500170333333334
DNTTIP2	0.008992855
DNTTIP2	0.007563928
DNTTIP2	0.005510203
DNTTIP2	0.00709131
DNTTIP2	0.00625748
DNTTIP2	0.007270517000000001
DNTTIP2	0.006262207666666667
DNTTIP2	0.0062074470000000005
DNTTIP2	0.006993306666666667
DNTTIP2	0.0065211435
DNTTIP2	0.008211743
DNTTIP2	0.0082410495
DNTTIP2	0.006867677333333333
DNTTIP2	0.006641556
DNTTIP2	0.007674541333333333
DNTTIP2	0.007879929
DNTTIP2	0.007160952
DNTTIP2	0.006133257666666667
DNTTIP2	0.00598339775
DNTTIP2	0.006821806333333333
DNTTIP2	0.006624694666666667
DNTTIP2	0.0067402953333333335
DNTTIP2	0.0063742295
DNTTIP2	0.005016481333333334
DNTTIP2	0.0064632435
DNTTIP2	0.005589108
DNTTIP2	0.0050818415
DNTTIP2	0.0049467275
DNTTIP2	0.008416236333333334
DNTTIP2	0.0045684233333333334
DNTTIP2	0.007021683
DNTTIP2	0.008840281
DNTTIP2	0.006953573
DNTTIP2	0.006609072
DNTTIP2	0.0089819005
DNTTIP2	0.0056001869999999995
DNTTIP2	0.0067645325
DNTTIP2	0.005532017
DNTTIP2	0.009250115333333333
DNTTIP2	0.005646549333333333
DNTTIP2	0.007455539
DNTTIP2	0.008474285333333333
DNTTIP2	0.00679646
DNTTIP2	0.00575580075
DNTTIP2	0.0063929315
DNTTIP2	0.005316398
DNTTIP2	0.00548058825
DNTTIP2	0.006451004
DNTTIP2	0.0065659945
DNTTIP2	0.005257671
DNTTIP2	0.0083330465
DNTTIP2	0.006089400666666666
DNTTIP2	0.005333137
DNTTIP2	0.0064659185
DNTTIP2	0.006578332500000001
DNTTIP2	0.005800161
DNTTIP2	0.005634648
DNTTIP2	0.005638149
DNTTIP2	0.005210523333333333
DNTTIP2	0.008545916
DNTTIP2	0.007280821749999999
DNTTIP2	0.006023667
DNTTIP2	0.006734508
DNTTIP2	0.0055635655
DNTTIP2	0.006171271666666667
DNTTIP2	0.0069853545
DNTTIP2	0.0083449555
DNTTIP2	0.0064579373333333336
DNTTIP2	0.005427697333333334
DNTTIP2	0.005468049333333333
DNTTIP2	0.005330375333333333
DNTTIP2	0.007455198
DNTTIP2	0.006516668000000001
DNTTIP2	0.005947741
DNTTIP2	0.005613915666666666
DNTTIP2	0.006371939
DNTTIP2	0.0072024315
DNTTIP2	0.005696991
DNTTIP2	0.0054869865
DNTTIP2	0.006350492
DNTTIP2	0.005915072
DNTTIP2	0.006042890666666667
DNTTIP2	0.006424742000000001
DNTTIP2	0.005890482333333333
DNTTIP2	0.004911996
DNTTIP2	0.006992876
DNTTIP2	0.006181143666666666
DNTTIP2	0.006348128666666667
DNTTIP2	0.005527197333333333
DNTTIP2	0.0058655315
DNTTIP2	0.01003621825
DNTTIP2	0.005929196
DNTTIP2	0.006385378
DNTTIP2	0.005494657
DNTTIP2	0.0062092925
DNTTIP2	0.005745585666666666
DNTTIP2	0.006365924
DNTTIP2	0.005580279
DNTTIP2	0.006397181
DNTTIP2	0.006080755
DNTTIP2	0.0096025735
DNTTIP2	0.0067857690000000005
DNTTIP2	0.0059483905
DNTTIP2	0.007108877
DNTTIP2	0.00660515425
DNTTIP2	0.0068135745
DNTTIP2	0.00915409
DNTTIP2	0.006057253
DNTTIP2	0.01003871
DNTTIP2	0.006241745666666666
DNTTIP2	0.007850636
DNTTIP2	0.0051958515
DNTTIP2	0.013697009999999999
DNTTIP2	0.006500788
DNTTIP2	0.007041585
DNTTIP2	0.0107863
DNTTIP2	0.010125285
DNTTIP2	0.007104601
DNTTIP2	0.0060938335
DNTTIP2	0.005359420333333333
DNTTIP2	0.01115991
DNTTIP2	0.007057521666666667
DNTTIP2	0.0070466585000000005
DNTTIP2	0.010964950000000001
DNTTIP2	0.0071022125
DNTTIP2	0.009054042
DNTTIP2	0.006037766
DNTTIP2	0.006132128
DNTTIP2	0.006873954
DNTTIP2	0.008364930999999999
DNTTIP2	0.007651475
DNTTIP2	0.005246153999999999
DNTTIP2	0.0073796569999999995
DNTTIP2	0.007005792
DNTTIP2	0.0078492905
DNTTIP2	0.007012743
DNTTIP2	0.007626759
DNTTIP2	0.007803604
DNTTIP2	0.005924767
DNTTIP2	0.005395306666666667
DNTTIP2	0.0058083909999999996
DNTTIP2	0.0093427175
DNTTIP2	0.007918949
DNTTIP2	0.007806402333333334
DNTTIP2	0.0054382833333333335
DNTTIP2	0.008650730333333332
DNTTIP2	0.0048889616
DNTTIP2	0.0061570495
DNTTIP2	0.006082547000000001
DNTTIP2	0.008069337999999999
[truncated: 33,717 more rows]
