# Supplementary material for: Ki-67 shapes the nucleolus by anchoring chromatin via its amphiphilic properties
Source: EMBO J. 2026 Mar 24;45(9):3156–91. doi: 10.1038/s44318-026-00747-7 (PMC13144362; doi:10.1038/s44318-026-00747-7)
Supplement: Supplementary file 12 — Source data Fig. 8 [file 44318_2026_747_MOESM12_ESM.zip › Figure 8/E/FRAP_result_double_normalisation.csv]

file_name	time_from_bleaching	double_normalization
e1036_exp01_AluI_cell-01.txt	-1	1.012315300179504
e1036_exp01_AluI_cell-01.txt	-0.9	0.9907289743609646
e1036_exp01_AluI_cell-01.txt	-0.8	0.987752489044777
e1036_exp01_AluI_cell-01.txt	-0.7	0.9949123927386075
e1036_exp01_AluI_cell-01.txt	-0.6	0.9932370184896766
e1036_exp01_AluI_cell-01.txt	-0.5	1.0071189779420278
e1036_exp01_AluI_cell-01.txt	-0.3999999999999999	1.0050913774492882
e1036_exp01_AluI_cell-01.txt	-0.29999999999999993	1.0152147601923969
e1036_exp01_AluI_cell-01.txt	-0.19999999999999996	0.9889988658870579
e1036_exp01_AluI_cell-01.txt	-0.09999999999999998	1.0048866226067956
e1036_exp01_AluI_cell-01.txt	0	0.27820869602374154
e1036_exp01_AluI_cell-01.txt	0.10000000000000009	0.2806238272313325
e1036_exp01_AluI_cell-01.txt	0.20000000000000018	0.29451170923585995
e1036_exp01_AluI_cell-01.txt	0.30000000000000004	0.2970955506667486
e1036_exp01_AluI_cell-01.txt	0.40000000000000013	0.29906033998461984
e1036_exp01_AluI_cell-01.txt	0.5	0.29424894683070946
e1036_exp01_AluI_cell-01.txt	0.6000000000000001	0.2979146414648261
e1036_exp01_AluI_cell-01.txt	0.7000000000000002	0.30080028276206394
e1036_exp01_AluI_cell-01.txt	0.8	0.3051618350823396
e1036_exp01_AluI_cell-01.txt	0.9000000000000001	0.28933852956940576
e1036_exp01_AluI_cell-01.txt	1	0.30523217444939416
e1036_exp01_AluI_cell-01.txt	1.1	0.3051563756932204
e1036_exp01_AluI_cell-01.txt	1.2000000000000002	0.31010146183913007
e1036_exp01_AluI_cell-01.txt	1.3000000000000003	0.3153850950706509
e1036_exp01_AluI_cell-01.txt	1.4000000000000004	0.31418399214443693
e1036_exp01_AluI_cell-01.txt	1.5	0.3136942223613239
e1036_exp01_AluI_cell-01.txt	1.6	0.3206967691307923
e1036_exp01_AluI_cell-01.txt	1.7000000000000002	0.3040060591481341
e1036_exp01_AluI_cell-01.txt	1.8000000000000003	0.31522454579420983
e1036_exp01_AluI_cell-01.txt	1.9000000000000004	0.32496081772995916
e1036_exp01_AluI_cell-01.txt	2	0.32367392130870587
e1036_exp01_AluI_cell-01.txt	2.1	0.3129600151463113
e1036_exp01_AluI_cell-01.txt	2.2	0.3125353491102775
e1036_exp01_AluI_cell-01.txt	2.3000000000000003	0.3259015143723266
e1036_exp01_AluI_cell-01.txt	2.4000000000000004	0.33341888746818443
e1036_exp01_AluI_cell-01.txt	2.5	0.3230078679292555
e1036_exp01_AluI_cell-01.txt	2.6	0.3257763517358115
e1036_exp01_AluI_cell-01.txt	2.7	0.3225664113462801
e1036_exp01_AluI_cell-01.txt	2.8000000000000003	0.33647698576883917
e1036_exp01_AluI_cell-01.txt	2.9000000000000004	0.3208795556189021
e1036_exp01_AluI_cell-01.txt	3	0.32556274365397814
e1036_exp01_AluI_cell-01.txt	3.1000000000000005	0.3290858869227507
e1036_exp01_AluI_cell-01.txt	3.2	0.33181696325634924
e1036_exp01_AluI_cell-01.txt	3.3	0.34319313435086096
e1036_exp01_AluI_cell-01.txt	3.4000000000000004	0.34349018827416056
e1036_exp01_AluI_cell-01.txt	3.5	0.3345304460891907
e1036_exp01_AluI_cell-01.txt	3.6000000000000005	0.32003739387517355
e1036_exp01_AluI_cell-01.txt	3.7	0.3309395808053907
e1036_exp01_AluI_cell-01.txt	3.8000000000000007	0.33208882827848074
e1036_exp01_AluI_cell-01.txt	3.9000000000000004	0.3453331296443569
e1036_exp01_AluI_cell-01.txt	4	0.3532274176450564
e1036_exp01_AluI_cell-01.txt	4.1000000000000005	0.35709904405024095
e1036_exp01_AluI_cell-01.txt	4.2	0.32918818321673027
e1036_exp01_AluI_cell-01.txt	4.300000000000001	0.3610783188491975
e1036_exp01_AluI_cell-01.txt	4.4	0.354545827970638
e1036_exp01_AluI_cell-01.txt	4.5	0.35530053375468135
e1036_exp01_AluI_cell-01.txt	4.6000000000000005	0.3524652477746232
e1036_exp01_AluI_cell-01.txt	4.7	0.35816084745141274
e1036_exp01_AluI_cell-01.txt	4.800000000000001	0.34891875459581895
e1036_exp01_AluI_cell-01.txt	4.9	0.3572708744468608
e1036_exp01_AluI_cell-01.txt	5	0.3612060165545388
e1036_exp01_AluI_cell-01.txt	5.1000000000000005	0.3721529180083954
e1036_exp01_AluI_cell-01.txt	5.2	0.37036827948485257
e1036_exp01_AluI_cell-01.txt	5.300000000000001	0.3686462669286299
e1036_exp01_AluI_cell-01.txt	5.4	0.34560668669333605
e1036_exp01_AluI_cell-01.txt	5.5	0.36026109196543904
e1036_exp01_AluI_cell-01.txt	5.6000000000000005	0.364542879770614
e1036_exp01_AluI_cell-01.txt	5.7	0.3490969865632236
e1036_exp01_AluI_cell-01.txt	5.800000000000001	0.3709420265654963
e1036_exp01_AluI_cell-01.txt	5.9	0.36384580655137516
e1036_exp01_AluI_cell-01.txt	6	0.3581106461683989
e1036_exp01_AluI_cell-01.txt	6.1000000000000005	0.36468846932336957
e1036_exp01_AluI_cell-01.txt	6.2	0.37223991502220083
e1036_exp01_AluI_cell-01.txt	6.300000000000001	0.37072955116669304
e1036_exp01_AluI_cell-01.txt	6.4	0.3632130607038086
e1036_exp01_AluI_cell-01.txt	6.5	0.3785824721145023
e1036_exp01_AluI_cell-01.txt	6.6000000000000005	0.3759758686775287
e1036_exp01_AluI_cell-01.txt	6.7	0.3689760817747933
e1036_exp01_AluI_cell-01.txt	6.800000000000001	0.37999261332552214
e1036_exp01_AluI_cell-01.txt	6.9	0.36795135942808793
e1036_exp01_AluI_cell-01.txt	7	0.372095854968361
e1036_exp01_AluI_cell-01.txt	7.1	0.3698736078980026
e1036_exp01_AluI_cell-01.txt	7.200000000000001	0.37408141866813793
e1036_exp01_AluI_cell-01.txt	7.300000000000001	0.3910091246583062
e1036_exp01_AluI_cell-01.txt	7.4	0.3846751457212257
e1036_exp01_AluI_cell-01.txt	7.5	0.3831086389269778
e1036_exp01_AluI_cell-01.txt	7.6	0.37380167965898425
e1036_exp01_AluI_cell-01.txt	7.700000000000001	0.40058439242600963
e1036_exp01_AluI_cell-01.txt	7.800000000000001	0.39625897326753273
e1036_exp01_AluI_cell-01.txt	7.9	0.3836231063860024
e1036_exp01_AluI_cell-01.txt	8	0.3914489588514094
e1036_exp01_AluI_cell-01.txt	8.1	0.38038698337191607
e1036_exp01_AluI_cell-01.txt	8.200000000000001	0.3779964470048219
e1036_exp01_AluI_cell-01.txt	8.3	0.3929871325393397
e1036_exp01_AluI_cell-01.txt	8.4	0.3830043673326373
e1036_exp01_AluI_cell-01.txt	8.5	0.3757003219724015
e1036_exp01_AluI_cell-01.txt	8.600000000000001	0.3867020639054957
e1036_exp01_AluI_cell-01.txt	8.700000000000001	0.40014508192692255
e1036_exp01_AluI_cell-01.txt	8.8	0.38560035591564384
e1036_exp01_AluI_cell-01.txt	8.9	0.39870708183408354
e1036_exp01_AluI_cell-01.txt	9	0.4001946344940659
e1036_exp01_AluI_cell-01.txt	9.100000000000001	0.3892783952887553
e1036_exp01_AluI_cell-01.txt	9.200000000000001	0.3740533475036851
e1036_exp01_AluI_cell-01.txt	9.3	0.40079404324450396
e1036_exp01_AluI_cell-01.txt	9.4	0.3880123084349714
e1036_exp01_AluI_cell-01.txt	9.5	0.3909866264731886
e1036_exp01_AluI_cell-01.txt	9.600000000000001	0.4035732307405457
e1036_exp01_AluI_cell-01.txt	9.700000000000001	0.4028316782255029
e1036_exp01_AluI_cell-01.txt	9.8	0.4002571189013258
e1036_exp01_AluI_cell-01.txt	9.9	0.39137086165474444
e1036_exp01_AluI_cell-01.txt	10	0.39001587665988785
e1036_exp01_AluI_cell-01.txt	10.100000000000001	0.4182125084255709
e1036_exp01_AluI_cell-01.txt	10.200000000000001	0.40398123193829055
e1036_exp01_AluI_cell-01.txt	10.3	0.3977206966889769
e1036_exp01_AluI_cell-01.txt	10.4	0.42253018732468056
e1036_exp01_AluI_cell-01.txt	10.5	0.4022058863867998
e1036_exp01_AluI_cell-01.txt	10.600000000000001	0.40873417502943465
e1036_exp01_AluI_cell-01.txt	10.700000000000001	0.4119489421059424
e1036_exp01_AluI_cell-01.txt	10.8	0.4139903152447464
e1036_exp01_AluI_cell-01.txt	10.9	0.4186360080926388
e1036_exp01_AluI_cell-01.txt	11	0.39546322081931123
e1036_exp01_AluI_cell-01.txt	11.100000000000001	0.39301871063629373
e1036_exp01_AluI_cell-01.txt	11.200000000000001	0.4183859796776405
e1036_exp01_AluI_cell-01.txt	11.3	0.41891104275126073
e1036_exp01_AluI_cell-01.txt	11.4	0.43183809538180196
e1036_exp01_AluI_cell-01.txt	11.5	0.4052534703994997
e1036_exp01_AluI_cell-01.txt	11.600000000000001	0.4137249500945439
e1036_exp01_AluI_cell-01.txt	11.700000000000001	0.41953500983406183
e1036_exp01_AluI_cell-01.txt	11.8	0.40920043876995943
e1036_exp01_AluI_cell-01.txt	11.9	0.40762209480524936
e1036_exp01_AluI_cell-01.txt	12	0.41702247153797467
e1036_exp01_AluI_cell-01.txt	12.100000000000001	0.4069958396869052
e1036_exp01_AluI_cell-01.txt	12.200000000000001	0.43152523018503613
e1036_exp01_AluI_cell-01.txt	12.3	0.4038229865493631
e1036_exp01_AluI_cell-01.txt	12.4	0.41298055648552756
e1036_exp01_AluI_cell-01.txt	12.5	0.4120054343156845
e1036_exp01_AluI_cell-01.txt	12.600000000000001	0.40713136103203745
e1036_exp01_AluI_cell-01.txt	12.700000000000001	0.41634898290020966
e1036_exp01_AluI_cell-01.txt	12.8	0.41742727329455515
e1036_exp01_AluI_cell-01.txt	12.9	0.42388992622538835
e1036_exp01_AluI_cell-01.txt	13	0.41944757741704713
e1036_exp01_AluI_cell-01.txt	13.100000000000001	0.3994902536176262
e1036_exp01_AluI_cell-01.txt	13.200000000000001	0.4183991308275227
e1036_exp01_AluI_cell-01.txt	13.3	0.4333223550466541
e1036_exp01_AluI_cell-01.txt	13.4	0.41506885846585023
e1036_exp01_AluI_cell-01.txt	13.5	0.41779711527760705
e1036_exp01_AluI_cell-01.txt	13.600000000000001	0.4310032227159746
e1036_exp01_AluI_cell-01.txt	13.700000000000001	0.435102709561772
e1036_exp01_AluI_cell-01.txt	13.8	0.42374144670405295
e1036_exp01_AluI_cell-01.txt	13.9	0.43467979160115694
e1036_exp01_AluI_cell-01.txt	14	0.44235402943436525
e1036_exp01_AluI_cell-01.txt	14.100000000000001	0.41366451426514983
e1036_exp01_AluI_cell-01.txt	14.200000000000001	0.42370522970560964
e1036_exp01_AluI_cell-01.txt	14.3	0.41912770384291465
e1036_exp01_AluI_cell-01.txt	14.4	0.4302156847545891
e1036_exp01_AluI_cell-01.txt	14.5	0.4304235650862499
e1036_exp01_AluI_cell-01.txt	14.600000000000001	0.4340298633918052
e1036_exp01_AluI_cell-01.txt	14.700000000000001	0.4128871923901719
e1036_exp01_AluI_cell-01.txt	14.8	0.4333178276951658
e1036_exp01_AluI_cell-01.txt	14.9	0.4276042347540184
e1036_exp01_AluI_cell-01.txt	15	0.4342330208630184
e1036_exp01_AluI_cell-01.txt	15.100000000000001	0.4271547609131117
e1036_exp01_AluI_cell-01.txt	15.2	0.4455532123733134
e1036_exp01_AluI_cell-01.txt	15.3	0.42428279214594755
e1036_exp01_AluI_cell-01.txt	15.400000000000002	0.43606766186905466
e1036_exp01_AluI_cell-01.txt	15.5	0.4273587279989387
e1036_exp01_AluI_cell-01.txt	15.600000000000001	0.4345627309411658
e1036_exp01_AluI_cell-01.txt	15.7	0.46164317867973703
e1036_exp01_AluI_cell-01.txt	15.8	0.4356581283944724
e1036_exp01_AluI_cell-01.txt	15.900000000000002	0.4536656891450546
e1036_exp01_AluI_cell-01.txt	16	0.4247947362727399
e1036_exp01_AluI_cell-01.txt	16.1	0.42593403847946276
e1036_exp01_AluI_cell-01.txt	16.2	0.4377638619153406
e1036_exp01_AluI_cell-01.txt	16.3	0.4309786847930024
e1036_exp01_AluI_cell-01.txt	16.400000000000002	0.4350075836203601
e1036_exp01_AluI_cell-01.txt	16.5	0.4374262680940743
e1036_exp01_AluI_cell-01.txt	16.6	0.44052886369582567
e1036_exp01_AluI_cell-01.txt	16.7	0.42000478850597145
e1036_exp01_AluI_cell-01.txt	16.8	0.44734008166000355
e1036_exp01_AluI_cell-01.txt	16.900000000000002	0.43570306118015106
e1036_exp01_AluI_cell-01.txt	17	0.4485376830471338
e1036_exp01_AluI_cell-01.txt	17.1	0.44873755710688834
e1036_exp01_AluI_cell-01.txt	17.2	0.458135518937085
e1036_exp01_AluI_cell-01.txt	17.3	0.4408213825444169
e1036_exp01_AluI_cell-01.txt	17.400000000000002	0.4510726074085055
e1036_exp01_AluI_cell-01.txt	17.5	0.4494597647265524
e1036_exp01_AluI_cell-01.txt	17.6	0.4506866216971236
e1036_exp01_AluI_cell-01.txt	17.7	0.4601229791299144
e1036_exp01_AluI_cell-01.txt	17.8	0.43375924469298044
e1036_exp01_AluI_cell-01.txt	17.900000000000002	0.45450450599665093
e1036_exp01_AluI_cell-01.txt	18	0.42421217557548785
e1036_exp01_AluI_cell-01.txt	18.1	0.45357140660234246
e1036_exp01_AluI_cell-01.txt	18.200000000000003	0.42523243732639826
e1036_exp01_AluI_cell-01.txt	18.3	0.4438665719274925
e1036_exp01_AluI_cell-01.txt	18.400000000000002	0.4438298110952612
e1036_exp01_AluI_cell-01.txt	18.5	0.45496065798526714
e1036_exp01_AluI_cell-01.txt	18.6	0.45186579179444586
e1036_exp01_AluI_cell-01.txt	18.700000000000003	0.4468022170352068
e1036_exp01_AluI_cell-01.txt	18.8	0.45811926799931346
e1036_exp01_AluI_cell-01.txt	18.900000000000002	0.4564734536758688
e1036_exp01_AluI_cell-01.txt	19	0.4497304989080467
e1036_exp01_AluI_cell-01.txt	19.1	0.4366195379870731
e1036_exp01_AluI_cell-01.txt	19.200000000000003	0.4481954799220401
e1036_exp01_AluI_cell-01.txt	19.3	0.4738090906491754
e1036_exp01_AluI_cell-01.txt	19.400000000000002	0.4545743736665606
e1036_exp01_AluI_cell-01.txt	19.5	0.4465882299790895
e1036_exp01_AluI_cell-01.txt	19.6	0.4297143671803579
e1036_exp01_AluI_cell-01.txt	19.700000000000003	0.4270473655784237
e1036_exp01_AluI_cell-01.txt	19.8	0.469335771830337
e1036_exp01_AluI_cell-01.txt	19.900000000000002	0.4448895054970456
e1036_exp01_AluI_cell-01.txt	20	0.46046961852322704
e1036_exp01_AluI_cell-01.txt	20.1	0.4522425999444219
e1036_exp01_AluI_cell-01.txt	20.200000000000003	0.4873040918854845
e1036_exp01_AluI_cell-01.txt	20.3	0.46358906627012936
e1036_exp01_AluI_cell-01.txt	20.400000000000002	0.4792381981970063
e1036_exp01_AluI_cell-01.txt	20.5	0.46463598409856466
e1036_exp01_AluI_cell-01.txt	20.6	0.4699593418931134
e1036_exp01_AluI_cell-01.txt	20.700000000000003	0.47408345391953405
e1036_exp01_AluI_cell-01.txt	20.8	0.45850525567330996
e1036_exp01_AluI_cell-01.txt	20.900000000000002	0.45551717053173907
e1036_exp01_AluI_cell-01.txt	21	0.4646167555953777
e1036_exp01_AluI_cell-01.txt	21.1	0.4836637947671593
e1036_exp01_AluI_cell-01.txt	21.200000000000003	0.4623948303542938
e1036_exp01_AluI_cell-01.txt	21.3	0.45558825415358195
e1036_exp01_AluI_cell-01.txt	21.400000000000002	0.4608559064255685
e1036_exp01_AluI_cell-01.txt	21.5	0.458568210628506
e1036_exp01_AluI_cell-01.txt	21.6	0.47940763231385336
e1036_exp01_AluI_cell-01.txt	21.700000000000003	0.45646283138741234
e1036_exp01_AluI_cell-01.txt	21.8	0.45974333764639763
e1036_exp01_AluI_cell-01.txt	21.900000000000002	0.46407232208123805
e1036_exp01_AluI_cell-01.txt	22	0.47609191056237227
e1036_exp01_AluI_cell-01.txt	22.1	0.4755229529223653
e1036_exp01_AluI_cell-01.txt	22.200000000000003	0.4754860311787567
e1036_exp01_AluI_cell-01.txt	22.3	0.4867002197977706
e1036_exp01_AluI_cell-01.txt	22.400000000000002	0.47308552196350573
e1036_exp01_AluI_cell-01.txt	22.5	0.46168033278292303
e1036_exp01_AluI_cell-01.txt	22.6	0.47442993066443157
e1036_exp01_AluI_cell-01.txt	22.700000000000003	0.4712501855715578
e1036_exp01_AluI_cell-01.txt	22.8	0.4642246581945988
e1036_exp01_AluI_cell-01.txt	22.900000000000002	0.46177039904469014
e1036_exp01_AluI_cell-01.txt	23	0.49622737222804925
e1036_exp01_AluI_cell-01.txt	23.1	0.4655075016717998
e1036_exp01_AluI_cell-01.txt	23.200000000000003	0.45890753914526305
e1036_exp01_AluI_cell-01.txt	23.3	0.47609364134443116
e1036_exp01_AluI_cell-01.txt	23.400000000000002	0.474528848556939
e1036_exp01_AluI_cell-01.txt	23.5	0.48138604813907765
e1036_exp01_AluI_cell-01.txt	23.6	0.46643257390709436
e1036_exp01_AluI_cell-01.txt	23.700000000000003	0.4787645979136492
e1036_exp01_AluI_cell-01.txt	23.8	0.5026983416507599
e1036_exp01_AluI_cell-01.txt	23.900000000000002	0.47765795759467905
e1036_exp01_AluI_cell-01.txt	24	0.5124981836444873
e1036_exp01_AluI_cell-01.txt	24.1	0.47948195417173745
e1036_exp01_AluI_cell-01.txt	24.200000000000003	0.48082072378810076
e1036_exp01_AluI_cell-01.txt	24.3	0.4817989486346583
e1036_exp01_AluI_cell-01.txt	24.400000000000002	0.4744480910387219
e1036_exp01_AluI_cell-01.txt	24.5	0.5055638738919068
e1036_exp01_AluI_cell-01.txt	24.6	0.4912635382156
e1036_exp01_AluI_cell-01.txt	24.700000000000003	0.4964483673081395
e1036_exp01_AluI_cell-01.txt	24.8	0.4873418171547816
e1036_exp01_AluI_cell-01.txt	24.900000000000002	0.48371322645953274
e1036_exp01_AluI_cell-01.txt	25	0.49075553829415447
e1036_exp01_AluI_cell-01.txt	25.1	0.4725683094065255
e1036_exp01_AluI_cell-01.txt	25.200000000000003	0.49023535202270063
e1036_exp01_AluI_cell-01.txt	25.3	0.4690280064383489
e1036_exp01_AluI_cell-01.txt	25.400000000000002	0.48848320307253157
e1036_exp01_AluI_cell-01.txt	25.5	0.48614701163491336
e1036_exp01_AluI_cell-01.txt	25.6	0.4760201481639123
e1036_exp01_AluI_cell-01.txt	25.700000000000003	0.47466150782194927
e1036_exp01_AluI_cell-01.txt	25.8	0.49507709256240007
e1036_exp01_AluI_cell-01.txt	25.900000000000002	0.48464793918246846
e1036_exp01_AluI_cell-01.txt	26	0.4745703991290443
e1036_exp01_AluI_cell-01.txt	26.1	0.4840502284061752
e1036_exp01_AluI_cell-01.txt	26.200000000000003	0.5016710571757516
e1036_exp01_AluI_cell-01.txt	26.3	0.46939997586986953
e1036_exp01_AluI_cell-01.txt	26.400000000000002	0.488723991233307
e1036_exp01_AluI_cell-01.txt	26.5	0.4816360163101814
e1036_exp01_AluI_cell-01.txt	26.6	0.4842937103668771
e1036_exp01_AluI_cell-01.txt	26.700000000000003	0.48292819308572676
e1036_exp01_AluI_cell-01.txt	26.8	0.4848534313548822
e1036_exp01_AluI_cell-01.txt	26.900000000000002	0.49850076270736676
e1036_exp01_AluI_cell-01.txt	27	0.49494254881685645
e1036_exp01_AluI_cell-01.txt	27.1	0.49135844750222085
e1036_exp01_AluI_cell-01.txt	27.200000000000003	0.4837236690010985
e1036_exp01_AluI_cell-01.txt	27.3	0.5023589540546888
e1036_exp01_AluI_cell-01.txt	27.400000000000002	0.4983776825679055
e1036_exp01_AluI_cell-01.txt	27.5	0.5075001823386817
e1036_exp01_AluI_cell-01.txt	27.6	0.48084454727231485
e1036_exp01_AluI_cell-01.txt	27.700000000000003	0.48927840766170433
e1036_exp01_AluI_cell-01.txt	27.8	0.4710955819098582
e1036_exp01_AluI_cell-01.txt	27.900000000000002	0.5033998710141107
e1036_exp01_AluI_cell-01.txt	28	0.500456774163771
e1036_exp01_AluI_cell-01.txt	28.1	0.5164102815765361
e1036_exp01_AluI_cell-01.txt	28.200000000000003	0.4957537227567917
e1036_exp01_AluI_cell-01.txt	28.3	0.512027426274409
e1036_exp01_AluI_cell-01.txt	28.400000000000002	0.5220080106788146
e1036_exp01_AluI_cell-01.txt	28.5	0.4966660882340289
e1036_exp01_AluI_cell-01.txt	28.6	0.49858547173822626
e1036_exp01_AluI_cell-01.txt	28.700000000000003	0.5276950814823615
e1036_exp01_AluI_cell-01.txt	28.8	0.49700637536273823
e1036_exp01_AluI_cell-01.txt	28.900000000000002	0.4986212879639654
e1036_exp01_AluI_cell-01.txt	29	0.5187787167808089
e1036_exp01_AluI_cell-01.txt	29.1	0.5191346653256566
e1036_exp01_AluI_cell-01.txt	29.200000000000003	0.49715790740423244
e1036_exp01_AluI_cell-01.txt	29.3	0.5017991402063714
e1036_exp01_AluI_cell-01.txt	29.400000000000002	0.5145767898864743
e1036_exp01_AluI_cell-01.txt	29.5	0.5059085391908359
e1036_exp01_AluI_cell-01.txt	29.6	0.49645645937422944
e1036_exp01_AluI_cell-01.txt	29.700000000000003	0.49868158778478994
e1036_exp01_AluI_cell-01.txt	29.8	0.49919950010258973
e1036_exp01_AluI_cell-01.txt	29.900000000000002	0.5041687236178354
e1036_exp01_AluI_cell-01.txt	30	0.5175855888337223
e1036_exp01_AluI_cell-01.txt	30.1	0.5003732081104607
e1036_exp01_AluI_cell-01.txt	30.200000000000003	0.49722374247410006
e1036_exp01_AluI_cell-01.txt	30.3	0.5032532025675254
e1036_exp01_AluI_cell-01.txt	30.400000000000002	0.500496444457876
e1036_exp01_AluI_cell-01.txt	30.5	0.5206872608873807
e1036_exp01_AluI_cell-01.txt	30.6	0.5113201025352777
e1036_exp01_AluI_cell-01.txt	30.700000000000003	0.48865306296728206
e1036_exp01_AluI_cell-01.txt	30.8	0.5081927045033029
e1036_exp01_AluI_cell-01.txt	30.900000000000002	0.5073979601315965
e1036_exp01_AluI_cell-01.txt	31	0.5142549110358868
e1036_exp01_AluI_cell-01.txt	31.1	0.49510976991043393
e1036_exp01_AluI_cell-01.txt	31.200000000000003	0.5360811342760897
e1036_exp01_AluI_cell-01.txt	31.300000000000004	0.5066219491682504
e1036_exp01_AluI_cell-01.txt	31.4	0.5214262842435282
e1036_exp01_AluI_cell-01.txt	31.5	0.5025335207610523
e1036_exp01_AluI_cell-01.txt	31.6	0.5207125507138052
e1036_exp01_AluI_cell-01.txt	31.700000000000003	0.510385785298186
e1036_exp01_AluI_cell-01.txt	31.800000000000004	0.5227199491639967
e1036_exp01_AluI_cell-01.txt	31.9	0.5213341635860366
e1036_exp01_AluI_cell-01.txt	32	0.5447706937293996
e1036_exp01_AluI_cell-01.txt	32.1	0.5169660286457562
e1036_exp01_AluI_cell-01.txt	32.2	0.49020283416213173
e1036_exp01_AluI_cell-01.txt	32.300000000000004	0.4987093175265317
e1036_exp01_AluI_cell-01.txt	32.4	0.5241918875229251
e1036_exp01_AluI_cell-01.txt	32.5	0.532677986752011
e1036_exp01_AluI_cell-01.txt	32.6	0.5247086976597035
e1036_exp01_AluI_cell-01.txt	32.7	0.5047477596336499
e1036_exp01_AluI_cell-01.txt	32.800000000000004	0.4996205995612931
e1036_exp01_AluI_cell-01.txt	32.9	0.5215626967163167
e1036_exp01_AluI_cell-01.txt	33	0.5201835462954693
e1036_exp01_AluI_cell-01.txt	33.1	0.5194509005225496
e1036_exp01_AluI_cell-01.txt	33.2	0.5082954101438331
e1036_exp01_AluI_cell-01.txt	33.300000000000004	0.5237373397989242
e1036_exp01_AluI_cell-01.txt	33.4	0.5128850371889925
e1036_exp01_AluI_cell-01.txt	33.5	0.5267205381530897
e1036_exp01_AluI_cell-01.txt	33.6	0.521427450869193
e1036_exp01_AluI_cell-01.txt	33.7	0.5268547116487377
e1036_exp01_AluI_cell-01.txt	33.800000000000004	0.5311327830469644
e1036_exp01_AluI_cell-01.txt	33.9	0.5099820553857618
e1036_exp01_AluI_cell-01.txt	34	0.51486331598971
e1036_exp01_AluI_cell-01.txt	34.1	0.49973870206354987
e1036_exp01_AluI_cell-01.txt	34.2	0.5125772028209008
e1036_exp01_AluI_cell-01.txt	34.300000000000004	0.5137664840186427
e1036_exp01_AluI_cell-01.txt	34.4	0.5301973234577664
e1036_exp01_AluI_cell-01.txt	34.5	0.5024197373810422
e1036_exp01_AluI_cell-01.txt	34.6	0.5240921695191948
e1036_exp01_AluI_cell-01.txt	34.7	0.5124414977333683
e1036_exp01_AluI_cell-01.txt	34.800000000000004	0.5270950451037594
e1036_exp01_AluI_cell-01.txt	34.9	0.5289754961613905
e1036_exp01_AluI_cell-01.txt	35	0.5323144541271768
e1036_exp01_AluI_cell-01.txt	35.1	0.5106280105102037
e1036_exp01_AluI_cell-01.txt	35.2	0.5208811286734387
e1036_exp01_AluI_cell-01.txt	35.300000000000004	0.5161284128640548
e1036_exp01_AluI_cell-01.txt	35.4	0.534095799702156
e1036_exp01_AluI_cell-01.txt	35.5	0.5270384345317272
e1036_exp01_AluI_cell-01.txt	35.6	0.5330073724951515
e1036_exp01_AluI_cell-01.txt	35.7	0.5301228732982899
e1036_exp01_AluI_cell-01.txt	35.800000000000004	0.5333740735302441
e1036_exp01_AluI_cell-01.txt	35.9	0.532170339485713
e1036_exp01_AluI_cell-01.txt	36	0.5173689453097575
e1036_exp01_AluI_cell-01.txt	36.1	0.5400381802858965
e1036_exp01_AluI_cell-01.txt	36.2	0.5379970305078136
e1036_exp01_AluI_cell-01.txt	36.300000000000004	0.5280811933236754
e1036_exp01_AluI_cell-01.txt	36.4	0.5275677578789798
e1036_exp01_AluI_cell-01.txt	36.5	0.53192452562998
e1036_exp01_AluI_cell-01.txt	36.6	0.5564187855448276
e1036_exp01_AluI_cell-01.txt	36.7	0.5261864859736028
e1036_exp01_AluI_cell-01.txt	36.800000000000004	0.5316473335907
e1036_exp01_AluI_cell-01.txt	36.9	0.5338006278140455
e1036_exp01_AluI_cell-01.txt	37	0.532386829043407
e1036_exp01_AluI_cell-01.txt	37.1	0.5549731077682581
e1036_exp01_AluI_cell-01.txt	37.2	0.5181643281281042
e1036_exp01_AluI_cell-01.txt	37.300000000000004	0.5643359086153782
e1036_exp01_AluI_cell-01.txt	37.400000000000006	0.5457065608411434
e1036_exp01_AluI_cell-01.txt	37.5	0.556554338626719
e1036_exp01_AluI_cell-01.txt	37.6	0.5410797704913518
e1036_exp01_AluI_cell-01.txt	37.7	0.5151041463686394
e1036_exp01_AluI_cell-01.txt	37.800000000000004	0.5323948368771375
e1036_exp01_AluI_cell-01.txt	37.900000000000006	0.5641588971056202
e1036_exp01_AluI_cell-01.txt	38	0.5352069067829099
e1036_exp01_AluI_cell-01.txt	38.1	0.5383558890454332
e1036_exp01_AluI_cell-01.txt	38.2	0.5356586128672126
e1036_exp01_AluI_cell-01.txt	38.300000000000004	0.5575195508417967
e1036_exp01_AluI_cell-01.txt	38.400000000000006	0.5340862445304141
e1036_exp01_AluI_cell-01.txt	38.5	0.5408647659849518
e1036_exp01_AluI_cell-01.txt	38.6	0.5436099409679611
e1036_exp01_AluI_cell-01.txt	38.7	0.5513479104569993
e1036_exp01_AluI_cell-01.txt	38.800000000000004	0.5264851780872631
e1036_exp01_AluI_cell-01.txt	38.900000000000006	0.542232408436898
e1036_exp01_AluI_cell-02.txt	-1	1.0138867006664931
e1036_exp01_AluI_cell-02.txt	-0.9	0.9934207223103418
e1036_exp01_AluI_cell-02.txt	-0.8	1.0011486607255833
e1036_exp01_AluI_cell-02.txt	-0.7	0.9983327468674097
e1036_exp01_AluI_cell-02.txt	-0.6	0.976920114810323
e1036_exp01_AluI_cell-02.txt	-0.5	1.0120672300850593
e1036_exp01_AluI_cell-02.txt	-0.3999999999999999	1.011342614791964
e1036_exp01_AluI_cell-02.txt	-0.29999999999999993	0.9944457969822762
e1036_exp01_AluI_cell-02.txt	-0.19999999999999996	1.0069198633907555
e1036_exp01_AluI_cell-02.txt	-0.09999999999999998	0.9922566121645929
e1036_exp01_AluI_cell-02.txt	0	0.23727404357150494
e1036_exp01_AluI_cell-02.txt	0.10000000000000009	0.25041119993035427
e1036_exp01_AluI_cell-02.txt	0.20000000000000018	0.2441389307836669
e1036_exp01_AluI_cell-02.txt	0.30000000000000004	0.2517837526886213
e1036_exp01_AluI_cell-02.txt	0.40000000000000013	0.2572307105425901
e1036_exp01_AluI_cell-02.txt	0.5	0.27980549437746177
e1036_exp01_AluI_cell-02.txt	0.6000000000000001	0.26983112668726744
e1036_exp01_AluI_cell-02.txt	0.7000000000000002	0.2749970291363767
e1036_exp01_AluI_cell-02.txt	0.8	0.2779389093772273
e1036_exp01_AluI_cell-02.txt	0.9000000000000001	0.2749257126832688
e1036_exp01_AluI_cell-02.txt	1	0.2673705842317739
e1036_exp01_AluI_cell-02.txt	1.1	0.26638639618289195
e1036_exp01_AluI_cell-02.txt	1.2000000000000002	0.28375281881905134
e1036_exp01_AluI_cell-02.txt	1.3000000000000003	0.28145737084663736
e1036_exp01_AluI_cell-02.txt	1.4000000000000004	0.2810150023241227
e1036_exp01_AluI_cell-02.txt	1.5	0.2888638857827182
e1036_exp01_AluI_cell-02.txt	1.6	0.28004889335283745
e1036_exp01_AluI_cell-02.txt	1.7000000000000002	0.29611325238319697
e1036_exp01_AluI_cell-02.txt	1.8000000000000003	0.28739479340356666
e1036_exp01_AluI_cell-02.txt	1.9000000000000004	0.29873591891523527
e1036_exp01_AluI_cell-02.txt	2	0.29460646734109014
e1036_exp01_AluI_cell-02.txt	2.1	0.3031158116118248
e1036_exp01_AluI_cell-02.txt	2.2	0.3099767488027957
e1036_exp01_AluI_cell-02.txt	2.3000000000000003	0.29875758772050537
e1036_exp01_AluI_cell-02.txt	2.4000000000000004	0.3139713863328901
e1036_exp01_AluI_cell-02.txt	2.5	0.3064234704350094
e1036_exp01_AluI_cell-02.txt	2.6	0.3115733007864722
e1036_exp01_AluI_cell-02.txt	2.7	0.29354666612553276
e1036_exp01_AluI_cell-02.txt	2.8000000000000003	0.3138799422025611
e1036_exp01_AluI_cell-02.txt	2.9000000000000004	0.31281277335691887
e1036_exp01_AluI_cell-02.txt	3	0.31052237258787485
e1036_exp01_AluI_cell-02.txt	3.1000000000000005	0.31640040322473095
e1036_exp01_AluI_cell-02.txt	3.2	0.31825578448082664
e1036_exp01_AluI_cell-02.txt	3.3	0.31708065105403616
e1036_exp01_AluI_cell-02.txt	3.4000000000000004	0.31574377292172273
e1036_exp01_AluI_cell-02.txt	3.5	0.3266109155800626
e1036_exp01_AluI_cell-02.txt	3.6000000000000005	0.31845976530731
e1036_exp01_AluI_cell-02.txt	3.7	0.3217394782696576
e1036_exp01_AluI_cell-02.txt	3.8000000000000007	0.3320063599971333
e1036_exp01_AluI_cell-02.txt	3.9000000000000004	0.32765739898349006
e1036_exp01_AluI_cell-02.txt	4	0.3327624558901366
e1036_exp01_AluI_cell-02.txt	4.1000000000000005	0.34235950660060843
e1036_exp01_AluI_cell-02.txt	4.2	0.3408041867147271
e1036_exp01_AluI_cell-02.txt	4.300000000000001	0.33187676875982924
e1036_exp01_AluI_cell-02.txt	4.4	0.33031496405981137
e1036_exp01_AluI_cell-02.txt	4.5	0.34485282543034484
e1036_exp01_AluI_cell-02.txt	4.6000000000000005	0.34284669118138855
e1036_exp01_AluI_cell-02.txt	4.7	0.3435424785393383
e1036_exp01_AluI_cell-02.txt	4.800000000000001	0.3455374690224867
e1036_exp01_AluI_cell-02.txt	4.9	0.3390461579151761
e1036_exp01_AluI_cell-02.txt	5	0.3394426551150039
e1036_exp01_AluI_cell-02.txt	5.1000000000000005	0.3405312872580493
e1036_exp01_AluI_cell-02.txt	5.2	0.351886479018024
e1036_exp01_AluI_cell-02.txt	5.300000000000001	0.3477704866949675
e1036_exp01_AluI_cell-02.txt	5.4	0.35155489923896455
e1036_exp01_AluI_cell-02.txt	5.5	0.3543006731703967
e1036_exp01_AluI_cell-02.txt	5.6000000000000005	0.35561052441707397
e1036_exp01_AluI_cell-02.txt	5.7	0.35373579803533334
e1036_exp01_AluI_cell-02.txt	5.800000000000001	0.35364974805078164
e1036_exp01_AluI_cell-02.txt	5.9	0.3692037854236929
e1036_exp01_AluI_cell-02.txt	6	0.36138044775570943
e1036_exp01_AluI_cell-02.txt	6.1000000000000005	0.35665011029394067
e1036_exp01_AluI_cell-02.txt	6.2	0.36340550712138436
e1036_exp01_AluI_cell-02.txt	6.300000000000001	0.3555836544761918
e1036_exp01_AluI_cell-02.txt	6.4	0.3526087942317991
e1036_exp01_AluI_cell-02.txt	6.5	0.3678229661541577
e1036_exp01_AluI_cell-02.txt	6.6000000000000005	0.3571164350431618
e1036_exp01_AluI_cell-02.txt	6.7	0.36654565020146773
e1036_exp01_AluI_cell-02.txt	6.800000000000001	0.3641416090840894
e1036_exp01_AluI_cell-02.txt	6.9	0.371185464953449
e1036_exp01_AluI_cell-02.txt	7	0.3599763867069542
e1036_exp01_AluI_cell-02.txt	7.1	0.3694734967195352
e1036_exp01_AluI_cell-02.txt	7.200000000000001	0.374468704071195
e1036_exp01_AluI_cell-02.txt	7.300000000000001	0.35103067471481253
e1036_exp01_AluI_cell-02.txt	7.4	0.36041460663103175
e1036_exp01_AluI_cell-02.txt	7.5	0.3675381759153671
e1036_exp01_AluI_cell-02.txt	7.6	0.3602454564480962
e1036_exp01_AluI_cell-02.txt	7.700000000000001	0.35419631763134696
e1036_exp01_AluI_cell-02.txt	7.800000000000001	0.37611186837260874
e1036_exp01_AluI_cell-02.txt	7.9	0.3787690794284225
e1036_exp01_AluI_cell-02.txt	8	0.3724565647709732
e1036_exp01_AluI_cell-02.txt	8.1	0.3584465760212435
e1036_exp01_AluI_cell-02.txt	8.200000000000001	0.37322374382231827
e1036_exp01_AluI_cell-02.txt	8.3	0.38386431432554297
e1036_exp01_AluI_cell-02.txt	8.4	0.37893076159864514
e1036_exp01_AluI_cell-02.txt	8.5	0.3873262748972045
e1036_exp01_AluI_cell-02.txt	8.600000000000001	0.3738990490549619
e1036_exp01_AluI_cell-02.txt	8.700000000000001	0.37390953450617076
e1036_exp01_AluI_cell-02.txt	8.8	0.3825880202418687
e1036_exp01_AluI_cell-02.txt	8.9	0.38138878675857646
e1036_exp01_AluI_cell-02.txt	9	0.37738801291658874
e1036_exp01_AluI_cell-02.txt	9.100000000000001	0.3796120854462022
e1036_exp01_AluI_cell-02.txt	9.200000000000001	0.3934097751913211
e1036_exp01_AluI_cell-02.txt	9.3	0.38974322375775305
e1036_exp01_AluI_cell-02.txt	9.4	0.3826283769156794
e1036_exp01_AluI_cell-02.txt	9.5	0.38914455910642837
e1036_exp01_AluI_cell-02.txt	9.600000000000001	0.3925075558877571
e1036_exp01_AluI_cell-02.txt	9.700000000000001	0.3983154179530115
e1036_exp01_AluI_cell-02.txt	9.8	0.3790974367155181
e1036_exp01_AluI_cell-02.txt	9.9	0.3952756212790596
e1036_exp01_AluI_cell-02.txt	10	0.3899546109095915
e1036_exp01_AluI_cell-02.txt	10.100000000000001	0.3890187833843212
e1036_exp01_AluI_cell-02.txt	10.200000000000001	0.3901861746755726
e1036_exp01_AluI_cell-02.txt	10.3	0.3983923629734152
e1036_exp01_AluI_cell-02.txt	10.4	0.4042730125568629
e1036_exp01_AluI_cell-02.txt	10.5	0.39421000477264173
e1036_exp01_AluI_cell-02.txt	10.600000000000001	0.39298972452029557
e1036_exp01_AluI_cell-02.txt	10.700000000000001	0.3981849981392964
e1036_exp01_AluI_cell-02.txt	10.8	0.3972507652210432
e1036_exp01_AluI_cell-02.txt	10.9	0.4019324951793758
e1036_exp01_AluI_cell-02.txt	11	0.3978668367804471
e1036_exp01_AluI_cell-02.txt	11.100000000000001	0.40434268097262854
e1036_exp01_AluI_cell-02.txt	11.200000000000001	0.3944840970447095
e1036_exp01_AluI_cell-02.txt	11.3	0.40195148386502544
e1036_exp01_AluI_cell-02.txt	11.4	0.39134694788926244
e1036_exp01_AluI_cell-02.txt	11.5	0.40493663624431286
e1036_exp01_AluI_cell-02.txt	11.600000000000001	0.41372257321788364
e1036_exp01_AluI_cell-02.txt	11.700000000000001	0.40207804995381885
e1036_exp01_AluI_cell-02.txt	11.8	0.4122329094570622
e1036_exp01_AluI_cell-02.txt	11.9	0.3992424504729761
e1036_exp01_AluI_cell-02.txt	12	0.4069056696094853
e1036_exp01_AluI_cell-02.txt	12.100000000000001	0.39954919990168847
e1036_exp01_AluI_cell-02.txt	12.200000000000001	0.41246692986458044
e1036_exp01_AluI_cell-02.txt	12.3	0.40038802166237475
e1036_exp01_AluI_cell-02.txt	12.4	0.4056026187705804
e1036_exp01_AluI_cell-02.txt	12.5	0.4235260329723839
e1036_exp01_AluI_cell-02.txt	12.600000000000001	0.40963850292683013
e1036_exp01_AluI_cell-02.txt	12.700000000000001	0.42697570223875475
e1036_exp01_AluI_cell-02.txt	12.8	0.40901817750486924
e1036_exp01_AluI_cell-02.txt	12.9	0.4105689987375927
e1036_exp01_AluI_cell-02.txt	13	0.4208378066459978
e1036_exp01_AluI_cell-02.txt	13.100000000000001	0.41028362350703
e1036_exp01_AluI_cell-02.txt	13.200000000000001	0.4084112238340838
e1036_exp01_AluI_cell-02.txt	13.3	0.4108152440780456
e1036_exp01_AluI_cell-02.txt	13.4	0.42551023543295563
e1036_exp01_AluI_cell-02.txt	13.5	0.4090583793772229
e1036_exp01_AluI_cell-02.txt	13.600000000000001	0.4065848280653327
e1036_exp01_AluI_cell-02.txt	13.700000000000001	0.4320406625853027
e1036_exp01_AluI_cell-02.txt	13.8	0.4180090692249146
e1036_exp01_AluI_cell-02.txt	13.9	0.42136867444913717
e1036_exp01_AluI_cell-02.txt	14	0.43676068177680716
e1036_exp01_AluI_cell-02.txt	14.100000000000001	0.41441713230681015
e1036_exp01_AluI_cell-02.txt	14.200000000000001	0.428055115187041
e1036_exp01_AluI_cell-02.txt	14.3	0.4025164125374945
e1036_exp01_AluI_cell-02.txt	14.4	0.40996529045551905
e1036_exp01_AluI_cell-02.txt	14.5	0.42194836428915156
e1036_exp01_AluI_cell-02.txt	14.600000000000001	0.4185435384563644
e1036_exp01_AluI_cell-02.txt	14.700000000000001	0.42045263433096136
e1036_exp01_AluI_cell-02.txt	14.8	0.41702152095556144
e1036_exp01_AluI_cell-02.txt	14.9	0.42680302118699587
e1036_exp01_AluI_cell-02.txt	15	0.41015258886842504
e1036_exp01_AluI_cell-02.txt	15.100000000000001	0.41119207836380234
e1036_exp01_AluI_cell-02.txt	15.2	0.41792616011135075
e1036_exp01_AluI_cell-02.txt	15.3	0.4195251221935422
e1036_exp01_AluI_cell-02.txt	15.400000000000002	0.409937132412923
e1036_exp01_AluI_cell-02.txt	15.5	0.4280091878838812
e1036_exp01_AluI_cell-02.txt	15.600000000000001	0.4199514430559724
e1036_exp01_AluI_cell-02.txt	15.7	0.43565101716610805
e1036_exp01_AluI_cell-02.txt	15.8	0.4299463449834874
e1036_exp01_AluI_cell-02.txt	15.900000000000002	0.4223718508510657
e1036_exp01_AluI_cell-02.txt	16	0.4308013376070951
e1036_exp01_AluI_cell-02.txt	16.1	0.4304932491752261
e1036_exp01_AluI_cell-02.txt	16.2	0.42805228292391556
e1036_exp01_AluI_cell-02.txt	16.3	0.4346579528700202
e1036_exp01_AluI_cell-02.txt	16.400000000000002	0.435698608510626
e1036_exp01_AluI_cell-02.txt	16.5	0.44933254551179264
e1036_exp01_AluI_cell-02.txt	16.6	0.4334540299982379
e1036_exp01_AluI_cell-02.txt	16.7	0.4495264896771993
e1036_exp01_AluI_cell-02.txt	16.8	0.4240126561400988
e1036_exp01_AluI_cell-02.txt	16.900000000000002	0.44375513946614614
e1036_exp01_AluI_cell-02.txt	17	0.4321173840448233
e1036_exp01_AluI_cell-02.txt	17.1	0.46426620061015095
e1036_exp01_AluI_cell-02.txt	17.2	0.45056882319579317
e1036_exp01_AluI_cell-02.txt	17.3	0.4400413602595896
e1036_exp01_AluI_cell-02.txt	17.400000000000002	0.4534185286954185
e1036_exp01_AluI_cell-02.txt	17.5	0.444223559982326
e1036_exp01_AluI_cell-02.txt	17.6	0.45223462083657706
e1036_exp01_AluI_cell-02.txt	17.7	0.44030966054978626
e1036_exp01_AluI_cell-02.txt	17.8	0.4392158842521825
e1036_exp01_AluI_cell-02.txt	17.900000000000002	0.4560367720657096
e1036_exp01_AluI_cell-02.txt	18	0.4534703250179139
e1036_exp01_AluI_cell-02.txt	18.1	0.4639642911656105
e1036_exp01_AluI_cell-02.txt	18.200000000000003	0.45351175879318684
e1036_exp01_AluI_cell-02.txt	18.3	0.44159309608688413
e1036_exp01_AluI_cell-02.txt	18.400000000000002	0.4504356363383303
e1036_exp01_AluI_cell-02.txt	18.5	0.45782517770457404
e1036_exp01_AluI_cell-02.txt	18.6	0.44068317257584233
e1036_exp01_AluI_cell-02.txt	18.700000000000003	0.45418759134798503
e1036_exp01_AluI_cell-02.txt	18.8	0.4491069900173258
e1036_exp01_AluI_cell-02.txt	18.900000000000002	0.4579683760157236
e1036_exp01_AluI_cell-02.txt	19	0.44184089748264377
e1036_exp01_AluI_cell-02.txt	19.1	0.4497718300793811
e1036_exp01_AluI_cell-02.txt	19.200000000000003	0.4575134214349035
e1036_exp01_AluI_cell-02.txt	19.3	0.4619167109849905
e1036_exp01_AluI_cell-02.txt	19.400000000000002	0.43910145377743937
e1036_exp01_AluI_cell-02.txt	19.5	0.44497795747180685
e1036_exp01_AluI_cell-02.txt	19.6	0.4351347036380838
e1036_exp01_AluI_cell-02.txt	19.700000000000003	0.4617018643015124
e1036_exp01_AluI_cell-02.txt	19.8	0.4468352658018182
e1036_exp01_AluI_cell-02.txt	19.900000000000002	0.44170095337469867
e1036_exp01_AluI_cell-02.txt	20	0.45151739516416933
e1036_exp01_AluI_cell-02.txt	20.1	0.44090142473407473
e1036_exp01_AluI_cell-02.txt	20.200000000000003	0.4390873169847751
e1036_exp01_AluI_cell-02.txt	20.3	0.4433726931502274
e1036_exp01_AluI_cell-02.txt	20.400000000000002	0.4403818395936116
e1036_exp01_AluI_cell-02.txt	20.5	0.4435251405986882
e1036_exp01_AluI_cell-02.txt	20.6	0.4446387294642841
e1036_exp01_AluI_cell-02.txt	20.700000000000003	0.44153527170622625
e1036_exp01_AluI_cell-02.txt	20.8	0.44383171823824125
e1036_exp01_AluI_cell-02.txt	20.900000000000002	0.444896644295887
e1036_exp01_AluI_cell-02.txt	21	0.44492650527308436
e1036_exp01_AluI_cell-02.txt	21.1	0.4532168873206129
e1036_exp01_AluI_cell-02.txt	21.200000000000003	0.44929820093212414
e1036_exp01_AluI_cell-02.txt	21.3	0.45263802134869924
e1036_exp01_AluI_cell-02.txt	21.400000000000002	0.4309294671927745
e1036_exp01_AluI_cell-02.txt	21.5	0.45067773573840547
e1036_exp01_AluI_cell-02.txt	21.6	0.45049016327046243
e1036_exp01_AluI_cell-02.txt	21.700000000000003	0.4348977738639098
e1036_exp01_AluI_cell-02.txt	21.8	0.45096953012551655
e1036_exp01_AluI_cell-02.txt	21.900000000000002	0.440433559734311
e1036_exp01_AluI_cell-02.txt	22	0.4544740691966869
e1036_exp01_AluI_cell-02.txt	22.1	0.4530901272070558
e1036_exp01_AluI_cell-02.txt	22.200000000000003	0.4508465934281657
e1036_exp01_AluI_cell-02.txt	22.3	0.45233506225561143
e1036_exp01_AluI_cell-02.txt	22.400000000000002	0.4411726606415284
e1036_exp01_AluI_cell-02.txt	22.5	0.44667834317106353
e1036_exp01_AluI_cell-02.txt	22.6	0.4559658164377787
e1036_exp01_AluI_cell-02.txt	22.700000000000003	0.4649841983930168
e1036_exp01_AluI_cell-02.txt	22.8	0.43668871467003667
e1036_exp01_AluI_cell-02.txt	22.900000000000002	0.43771854659535187
e1036_exp01_AluI_cell-02.txt	23	0.44775687204818354
e1036_exp01_AluI_cell-02.txt	23.1	0.4484308419482712
e1036_exp01_AluI_cell-02.txt	23.200000000000003	0.44466090621179877
e1036_exp01_AluI_cell-02.txt	23.3	0.44040304664501856
e1036_exp01_AluI_cell-02.txt	23.400000000000002	0.4601592265486707
e1036_exp01_AluI_cell-02.txt	23.5	0.45268827891911856
e1036_exp01_AluI_cell-02.txt	23.6	0.46117134374220203
e1036_exp01_AluI_cell-02.txt	23.700000000000003	0.44372767256723195
e1036_exp01_AluI_cell-02.txt	23.8	0.4548112283718428
e1036_exp01_AluI_cell-02.txt	23.900000000000002	0.45169072643219943
e1036_exp01_AluI_cell-02.txt	24	0.45608580014886607
e1036_exp01_AluI_cell-02.txt	24.1	0.44679411761215027
e1036_exp01_AluI_cell-02.txt	24.200000000000003	0.45686641004014866
e1036_exp01_AluI_cell-02.txt	24.3	0.4539121089642765
e1036_exp01_AluI_cell-02.txt	24.400000000000002	0.44755606106161233
e1036_exp01_AluI_cell-02.txt	24.5	0.4441114417546766
e1036_exp01_AluI_cell-02.txt	24.6	0.45442532889690973
e1036_exp01_AluI_cell-02.txt	24.700000000000003	0.44921427747335896
e1036_exp01_AluI_cell-02.txt	24.8	0.4656622042535286
e1036_exp01_AluI_cell-02.txt	24.900000000000002	0.450322927442542
e1036_exp01_AluI_cell-02.txt	25	0.44115123560044744
e1036_exp01_AluI_cell-02.txt	25.1	0.45736015612924724
e1036_exp01_AluI_cell-02.txt	25.200000000000003	0.4597832343235097
e1036_exp01_AluI_cell-02.txt	25.3	0.45313069785231164
e1036_exp01_AluI_cell-02.txt	25.400000000000002	0.4600254215671024
e1036_exp01_AluI_cell-02.txt	25.5	0.4696562480515683
e1036_exp01_AluI_cell-02.txt	25.6	0.4678667269973749
e1036_exp01_AluI_cell-02.txt	25.700000000000003	0.4723815340728094
e1036_exp01_AluI_cell-02.txt	25.8	0.445838745739158
e1036_exp01_AluI_cell-02.txt	25.900000000000002	0.4546661058099537
e1036_exp01_AluI_cell-02.txt	26	0.4688610389510074
e1036_exp01_AluI_cell-02.txt	26.1	0.47555675686915144
e1036_exp01_AluI_cell-02.txt	26.200000000000003	0.47478253265797266
e1036_exp01_AluI_cell-02.txt	26.3	0.4707826499238988
e1036_exp01_AluI_cell-02.txt	26.400000000000002	0.477184343195894
e1036_exp01_AluI_cell-02.txt	26.5	0.465253119208408
e1036_exp01_AluI_cell-02.txt	26.6	0.48254961250917505
e1036_exp01_AluI_cell-02.txt	26.700000000000003	0.4605841889308736
e1036_exp01_AluI_cell-02.txt	26.8	0.4626636300616492
e1036_exp01_AluI_cell-02.txt	26.900000000000002	0.4809147954798978
e1036_exp01_AluI_cell-02.txt	27	0.46809827083130884
e1036_exp01_AluI_cell-02.txt	27.1	0.4600432760517474
e1036_exp01_AluI_cell-02.txt	27.200000000000003	0.47248983853491705
e1036_exp01_AluI_cell-02.txt	27.3	0.47304120390321286
e1036_exp01_AluI_cell-02.txt	27.400000000000002	0.4825434949663989
e1036_exp01_AluI_cell-02.txt	27.5	0.4778131958216888
e1036_exp01_AluI_cell-02.txt	27.6	0.47384165504356834
e1036_exp01_AluI_cell-02.txt	27.700000000000003	0.4727350610929356
e1036_exp01_AluI_cell-02.txt	27.8	0.4567251867981109
e1036_exp01_AluI_cell-02.txt	27.900000000000002	0.48123800391845456
e1036_exp01_AluI_cell-02.txt	28	0.46754121808528565
e1036_exp01_AluI_cell-02.txt	28.1	0.45258538392204967
e1036_exp01_AluI_cell-02.txt	28.200000000000003	0.47437642467644936
e1036_exp01_AluI_cell-02.txt	28.3	0.4492964374384771
e1036_exp01_AluI_cell-02.txt	28.400000000000002	0.45379691290637747
e1036_exp01_AluI_cell-02.txt	28.5	0.48003631786981105
e1036_exp01_AluI_cell-02.txt	28.6	0.4858583451137605
e1036_exp01_AluI_cell-02.txt	28.700000000000003	0.4776297924656017
e1036_exp01_AluI_cell-02.txt	28.8	0.47092964767088197
e1036_exp01_AluI_cell-02.txt	28.900000000000002	0.4787765403702091
e1036_exp01_AluI_cell-02.txt	29	0.47348224263066113
e1036_exp01_AluI_cell-02.txt	29.1	0.4666402566569645
e1036_exp01_AluI_cell-02.txt	29.200000000000003	0.4777953822122303
e1036_exp01_AluI_cell-02.txt	29.3	0.49139356346025764
e1036_exp01_AluI_cell-02.txt	29.400000000000002	0.4807910386338084
e1036_exp01_AluI_cell-02.txt	29.5	0.4863273655162868
e1036_exp01_AluI_cell-02.txt	29.6	0.47788597925213494
e1036_exp01_AluI_cell-02.txt	29.700000000000003	0.48304744336871236
e1036_exp01_AluI_cell-02.txt	29.8	0.4748400462518407
e1036_exp01_AluI_cell-02.txt	29.900000000000002	0.49296078655160136
e1036_exp01_AluI_cell-02.txt	30	0.4849876173589149
e1036_exp01_AluI_cell-02.txt	30.1	0.475075316401907
e1036_exp01_AluI_cell-02.txt	30.200000000000003	0.48999134582076664
e1036_exp01_AluI_cell-02.txt	30.3	0.48653559034857474
e1036_exp01_AluI_cell-02.txt	30.400000000000002	0.477135065270679
e1036_exp01_AluI_cell-02.txt	30.5	0.4699854596820165
e1036_exp01_AluI_cell-02.txt	30.6	0.4867934329592475
e1036_exp01_AluI_cell-02.txt	30.700000000000003	0.47628278825249426
e1036_exp01_AluI_cell-02.txt	30.8	0.46130369772378893
e1036_exp01_AluI_cell-02.txt	30.900000000000002	0.49672179652907233
e1036_exp01_AluI_cell-02.txt	31	0.4803352350628642
e1036_exp01_AluI_cell-02.txt	31.1	0.47531937673968555
e1036_exp01_AluI_cell-02.txt	31.200000000000003	0.46933713650621484
e1036_exp01_AluI_cell-02.txt	31.300000000000004	0.47426775866370574
e1036_exp01_AluI_cell-02.txt	31.4	0.49878499503160095
e1036_exp01_AluI_cell-02.txt	31.5	0.4731659411787493
e1036_exp01_AluI_cell-02.txt	31.6	0.48219233942575196
e1036_exp01_AluI_cell-02.txt	31.700000000000003	0.49405071685063234
e1036_exp01_AluI_cell-02.txt	31.800000000000004	0.48498096825329856
e1036_exp01_AluI_cell-02.txt	31.9	0.4700612959312405
e1036_exp01_AluI_cell-02.txt	32	0.47846428741446384
e1036_exp01_AluI_cell-02.txt	32.1	0.4840872812443303
e1036_exp01_AluI_cell-02.txt	32.2	0.47263279135462666
e1036_exp01_AluI_cell-02.txt	32.300000000000004	0.48723296920955683
e1036_exp01_AluI_cell-02.txt	32.4	0.4612534595486007
e1036_exp01_AluI_cell-02.txt	32.5	0.47771942673164147
e1036_exp01_AluI_cell-02.txt	32.6	0.49047138990434047
e1036_exp01_AluI_cell-02.txt	32.7	0.5022875735624397
e1036_exp01_AluI_cell-02.txt	32.800000000000004	0.4710987159646128
e1036_exp01_AluI_cell-02.txt	32.9	0.46926148456777367
e1036_exp01_AluI_cell-02.txt	33	0.5068196167933944
e1036_exp01_AluI_cell-02.txt	33.1	0.47462153317342526
e1036_exp01_AluI_cell-02.txt	33.2	0.480839826006403
e1036_exp01_AluI_cell-02.txt	33.300000000000004	0.47194095997470886
e1036_exp01_AluI_cell-02.txt	33.4	0.46294401586745143
e1036_exp01_AluI_cell-02.txt	33.5	0.49581436682264635
e1036_exp01_AluI_cell-02.txt	33.6	0.4856478436324059
e1036_exp01_AluI_cell-02.txt	33.7	0.46884208518592413
e1036_exp01_AluI_cell-02.txt	33.800000000000004	0.4910097344031645
e1036_exp01_AluI_cell-02.txt	33.9	0.46945392217146725
e1036_exp01_AluI_cell-02.txt	34	0.49029893832575816
e1036_exp01_AluI_cell-02.txt	34.1	0.468290975319813
e1036_exp01_AluI_cell-02.txt	34.2	0.48149284178949914
e1036_exp01_AluI_cell-02.txt	34.300000000000004	0.4832480032825901
e1036_exp01_AluI_cell-02.txt	34.4	0.4722289893425504
e1036_exp01_AluI_cell-02.txt	34.5	0.472328913079904
e1036_exp01_AluI_cell-02.txt	34.6	0.4781351236972688
e1036_exp01_AluI_cell-02.txt	34.7	0.48019505148065433
e1036_exp01_AluI_cell-02.txt	34.800000000000004	0.45710926926045875
e1036_exp01_AluI_cell-02.txt	34.9	0.4921327889894743
e1036_exp01_AluI_cell-02.txt	35	0.48658289741239086
e1036_exp01_AluI_cell-02.txt	35.1	0.4860124750562007
e1036_exp01_AluI_cell-02.txt	35.2	0.49463713343500004
e1036_exp01_AluI_cell-02.txt	35.300000000000004	0.4691166487096999
e1036_exp01_AluI_cell-02.txt	35.4	0.4690085687805765
e1036_exp01_AluI_cell-02.txt	35.5	0.48360016187999044
e1036_exp01_AluI_cell-02.txt	35.6	0.4807778078160649
e1036_exp01_AluI_cell-02.txt	35.7	0.47137368148062575
e1036_exp01_AluI_cell-02.txt	35.800000000000004	0.48536062582030204
e1036_exp01_AluI_cell-02.txt	35.9	0.4885014908003624
e1036_exp01_AluI_cell-02.txt	36	0.4784906889580622
e1036_exp01_AluI_cell-02.txt	36.1	0.48592697642471616
e1036_exp01_AluI_cell-02.txt	36.2	0.49797753681867785
e1036_exp01_AluI_cell-02.txt	36.300000000000004	0.49833959387213744
e1036_exp01_AluI_cell-02.txt	36.4	0.49690898967146063
e1036_exp01_AluI_cell-02.txt	36.5	0.4806135527465559
e1036_exp01_AluI_cell-02.txt	36.6	0.5036285232245291
e1036_exp01_AluI_cell-02.txt	36.7	0.4830871131960363
e1036_exp01_AluI_cell-02.txt	36.800000000000004	0.4981284077439298
e1036_exp01_AluI_cell-02.txt	36.9	0.4876183303996029
e1036_exp01_AluI_cell-02.txt	37	0.4836926086102372
e1036_exp01_AluI_cell-02.txt	37.1	0.49801829683928356
e1036_exp01_AluI_cell-02.txt	37.2	0.4875438461379376
e1036_exp01_AluI_cell-02.txt	37.300000000000004	0.49838563645047296
e1036_exp01_AluI_cell-02.txt	37.400000000000006	0.49026236296735837
e1036_exp01_AluI_cell-02.txt	37.5	0.4925197534025022
e1036_exp01_AluI_cell-02.txt	37.6	0.49957536184582774
e1036_exp01_AluI_cell-02.txt	37.7	0.5147632230206111
e1036_exp01_AluI_cell-02.txt	37.800000000000004	0.49697892667415217
e1036_exp01_AluI_cell-02.txt	37.900000000000006	0.5052636889333436
e1036_exp01_AluI_cell-02.txt	38	0.4855166180025206
e1036_exp01_AluI_cell-02.txt	38.1	0.5077758224182144
e1036_exp01_AluI_cell-02.txt	38.2	0.5068411301475997
e1036_exp01_AluI_cell-02.txt	38.300000000000004	0.5069905743012557
e1036_exp01_AluI_cell-02.txt	38.400000000000006	0.5085529299417147
e1036_exp01_AluI_cell-02.txt	38.5	0.49983335625253816
e1036_exp01_AluI_cell-02.txt	38.6	0.5012483110888265
e1036_exp01_AluI_cell-02.txt	38.7	0.4918872339412977
e1036_exp01_AluI_cell-02.txt	38.800000000000004	0.4965844123240601
e1036_exp01_AluI_cell-02.txt	38.900000000000006	0.5056284829741441
e1036_exp01_AluI_cell-03.txt	-1	0.9991283533049472
e1036_exp01_AluI_cell-03.txt	-0.9	0.9988095427055708
e1036_exp01_AluI_cell-03.txt	-0.8	0.975141346632932
e1036_exp01_AluI_cell-03.txt	-0.7	0.9885207583932365
e1036_exp01_AluI_cell-03.txt	-0.6	0.9823864014066612
e1036_exp01_AluI_cell-03.txt	-0.5	1.0132858848167694
e1036_exp01_AluI_cell-03.txt	-0.3999999999999999	1.0115344065093044
e1036_exp01_AluI_cell-03.txt	-0.29999999999999993	0.9991134210665048
e1036_exp01_AluI_cell-03.txt	-0.19999999999999996	1.0041899792857931
e1036_exp01_AluI_cell-03.txt	-0.09999999999999998	1.0288924378212994
e1036_exp01_AluI_cell-03.txt	0	0.2572863675562292
e1036_exp01_AluI_cell-03.txt	0.10000000000000009	0.2753190142090445
e1036_exp01_AluI_cell-03.txt	0.20000000000000018	0.29052911242172186
e1036_exp01_AluI_cell-03.txt	0.30000000000000004	0.299723617100205
e1036_exp01_AluI_cell-03.txt	0.40000000000000013	0.3119496820625079
e1036_exp01_AluI_cell-03.txt	0.5	0.3273239447858331
e1036_exp01_AluI_cell-03.txt	0.6000000000000001	0.3443504463506894
e1036_exp01_AluI_cell-03.txt	0.7000000000000002	0.33339285222453835
e1036_exp01_AluI_cell-03.txt	0.8	0.3287820795058007
e1036_exp01_AluI_cell-03.txt	0.9000000000000001	0.3684677386293841
e1036_exp01_AluI_cell-03.txt	1	0.35003951235390907
e1036_exp01_AluI_cell-03.txt	1.1	0.3642995575571423
e1036_exp01_AluI_cell-03.txt	1.2000000000000002	0.36976507338744996
e1036_exp01_AluI_cell-03.txt	1.3000000000000003	0.37217076601135984
e1036_exp01_AluI_cell-03.txt	1.4000000000000004	0.3679325371674352
e1036_exp01_AluI_cell-03.txt	1.5	0.3982671439396879
e1036_exp01_AluI_cell-03.txt	1.6	0.4167948043975954
e1036_exp01_AluI_cell-03.txt	1.7000000000000002	0.4059273279205887
e1036_exp01_AluI_cell-03.txt	1.8000000000000003	0.40068842395470833
e1036_exp01_AluI_cell-03.txt	1.9000000000000004	0.40996351092398065
e1036_exp01_AluI_cell-03.txt	2	0.4338523269021749
e1036_exp01_AluI_cell-03.txt	2.1	0.425119276494094
e1036_exp01_AluI_cell-03.txt	2.2	0.4308445602542612
e1036_exp01_AluI_cell-03.txt	2.3000000000000003	0.42068056001571413
e1036_exp01_AluI_cell-03.txt	2.4000000000000004	0.429368501949564
e1036_exp01_AluI_cell-03.txt	2.5	0.43449535823495583
e1036_exp01_AluI_cell-03.txt	2.6	0.45452759973743084
e1036_exp01_AluI_cell-03.txt	2.7	0.41364493666011576
e1036_exp01_AluI_cell-03.txt	2.8000000000000003	0.44458574477635937
e1036_exp01_AluI_cell-03.txt	2.9000000000000004	0.44298855564409123
e1036_exp01_AluI_cell-03.txt	3	0.4611065074768727
e1036_exp01_AluI_cell-03.txt	3.1000000000000005	0.44959249134278184
e1036_exp01_AluI_cell-03.txt	3.2	0.4528897773623456
e1036_exp01_AluI_cell-03.txt	3.3	0.4575578307836916
e1036_exp01_AluI_cell-03.txt	3.4000000000000004	0.45302246878587493
e1036_exp01_AluI_cell-03.txt	3.5	0.45313235405475116
e1036_exp01_AluI_cell-03.txt	3.6000000000000005	0.4602219253556953
e1036_exp01_AluI_cell-03.txt	3.7	0.4706136933464964
e1036_exp01_AluI_cell-03.txt	3.8000000000000007	0.4834534795544046
e1036_exp01_AluI_cell-03.txt	3.9000000000000004	0.46751542728592366
e1036_exp01_AluI_cell-03.txt	4	0.4724556256860524
e1036_exp01_AluI_cell-03.txt	4.1000000000000005	0.47489340716503936
e1036_exp01_AluI_cell-03.txt	4.2	0.4825871776996548
e1036_exp01_AluI_cell-03.txt	4.300000000000001	0.4983492815577566
e1036_exp01_AluI_cell-03.txt	4.4	0.5110442088820288
e1036_exp01_AluI_cell-03.txt	4.5	0.500010500941086
e1036_exp01_AluI_cell-03.txt	4.6000000000000005	0.48740874869752304
e1036_exp01_AluI_cell-03.txt	4.7	0.5138453135233509
e1036_exp01_AluI_cell-03.txt	4.800000000000001	0.4852771184105059
e1036_exp01_AluI_cell-03.txt	4.9	0.5141840168664191
e1036_exp01_AluI_cell-03.txt	5	0.5129724393059855
e1036_exp01_AluI_cell-03.txt	5.1000000000000005	0.5084531847100453
e1036_exp01_AluI_cell-03.txt	5.2	0.5261896588812216
e1036_exp01_AluI_cell-03.txt	5.300000000000001	0.5038040460065367
e1036_exp01_AluI_cell-03.txt	5.4	0.5108793059329408
e1036_exp01_AluI_cell-03.txt	5.5	0.5068780779654644
e1036_exp01_AluI_cell-03.txt	5.6000000000000005	0.5244677219748592
e1036_exp01_AluI_cell-03.txt	5.7	0.5275772386953748
e1036_exp01_AluI_cell-03.txt	5.800000000000001	0.5236948833251467
e1036_exp01_AluI_cell-03.txt	5.9	0.5345339244424947
e1036_exp01_AluI_cell-03.txt	6	0.5485095062017052
e1036_exp01_AluI_cell-03.txt	6.1000000000000005	0.5347796384589278
e1036_exp01_AluI_cell-03.txt	6.2	0.5638271316630431
e1036_exp01_AluI_cell-03.txt	6.300000000000001	0.5354574024189525
e1036_exp01_AluI_cell-03.txt	6.4	0.5564173020022747
e1036_exp01_AluI_cell-03.txt	6.5	0.5537167886297027
e1036_exp01_AluI_cell-03.txt	6.6000000000000005	0.5431962979964343
e1036_exp01_AluI_cell-03.txt	6.7	0.548827534289214
e1036_exp01_AluI_cell-03.txt	6.800000000000001	0.5816741870801975
e1036_exp01_AluI_cell-03.txt	6.9	0.5760283302598365
e1036_exp01_AluI_cell-03.txt	7	0.5647978311757756
e1036_exp01_AluI_cell-03.txt	7.1	0.5665713980132674
e1036_exp01_AluI_cell-03.txt	7.200000000000001	0.5737311917981446
e1036_exp01_AluI_cell-03.txt	7.300000000000001	0.5853486448552693
e1036_exp01_AluI_cell-03.txt	7.4	0.5730650852669722
e1036_exp01_AluI_cell-03.txt	7.5	0.5843942954639735
e1036_exp01_AluI_cell-03.txt	7.6	0.5804811617751897
e1036_exp01_AluI_cell-03.txt	7.700000000000001	0.5870163577111487
e1036_exp01_AluI_cell-03.txt	7.800000000000001	0.5837813728319777
e1036_exp01_AluI_cell-03.txt	7.9	0.5660179287022575
e1036_exp01_AluI_cell-03.txt	8	0.6031391745199406
e1036_exp01_AluI_cell-03.txt	8.1	0.6281722910389121
e1036_exp01_AluI_cell-03.txt	8.200000000000001	0.60465501707551506
e1036_exp01_AluI_cell-03.txt	8.3	0.5939788743879327
e1036_exp01_AluI_cell-03.txt	8.4	0.5835488336865947
e1036_exp01_AluI_cell-03.txt	8.5	0.5897812538586865
e1036_exp01_AluI_cell-03.txt	8.600000000000001	0.5917132732946009
e1036_exp01_AluI_cell-03.txt	8.700000000000001	0.5943506397955945
e1036_exp01_AluI_cell-03.txt	8.8	0.6210420886797079
e1036_exp01_AluI_cell-03.txt	8.9	0.629650206650888
e1036_exp01_AluI_cell-03.txt	9	0.6181445206052334
e1036_exp01_AluI_cell-03.txt	9.100000000000001	0.5853657407842103
e1036_exp01_AluI_cell-03.txt	9.200000000000001	0.617040298239483
e1036_exp01_AluI_cell-03.txt	9.3	0.616034020178115
e1036_exp01_AluI_cell-03.txt	9.4	0.5970289722279793
e1036_exp01_AluI_cell-03.txt	9.5	0.6173167638166897
e1036_exp01_AluI_cell-03.txt	9.600000000000001	0.62100678785997
e1036_exp01_AluI_cell-03.txt	9.700000000000001	0.6151118424713483
e1036_exp01_AluI_cell-03.txt	9.8	0.6362217729118946
e1036_exp01_AluI_cell-03.txt	9.9	0.6007828081258183
e1036_exp01_AluI_cell-03.txt	10	0.6485731244675653
e1036_exp01_AluI_cell-03.txt	10.100000000000001	0.6036313420599357
e1036_exp01_AluI_cell-03.txt	10.200000000000001	0.6265944875246454
e1036_exp01_AluI_cell-03.txt	10.3	0.5976855835778964
e1036_exp01_AluI_cell-03.txt	10.4	0.6313017147019249
e1036_exp01_AluI_cell-03.txt	10.5	0.602849496591687
e1036_exp01_AluI_cell-03.txt	10.600000000000001	0.6303389612834976
e1036_exp01_AluI_cell-03.txt	10.700000000000001	0.6235769655341419
e1036_exp01_AluI_cell-03.txt	10.8	0.618673093351019
e1036_exp01_AluI_cell-03.txt	10.9	0.6343438533748785
e1036_exp01_AluI_cell-03.txt	11	0.599478900235684
e1036_exp01_AluI_cell-03.txt	11.100000000000001	0.5851986540828866
e1036_exp01_AluI_cell-03.txt	11.200000000000001	0.6288123615673031
e1036_exp01_AluI_cell-03.txt	11.3	0.6379900132332362
e1036_exp01_AluI_cell-03.txt	11.4	0.6444836957261133
e1036_exp01_AluI_cell-03.txt	11.5	0.6287192991987721
e1036_exp01_AluI_cell-03.txt	11.600000000000001	0.6582601015202406
e1036_exp01_AluI_cell-03.txt	11.700000000000001	0.6520980647961254
e1036_exp01_AluI_cell-03.txt	11.8	0.623658010660476
e1036_exp01_AluI_cell-03.txt	11.9	0.622677635916578
e1036_exp01_AluI_cell-03.txt	12	0.6359475720166587
e1036_exp01_AluI_cell-03.txt	12.100000000000001	0.6188258114707048
e1036_exp01_AluI_cell-03.txt	12.200000000000001	0.6228607556348524
e1036_exp01_AluI_cell-03.txt	12.3	0.6221381313301534
e1036_exp01_AluI_cell-03.txt	12.4	0.6332387931371045
e1036_exp01_AluI_cell-03.txt	12.5	0.6343342234827819
e1036_exp01_AluI_cell-03.txt	12.600000000000001	0.6159434758361606
e1036_exp01_AluI_cell-03.txt	12.700000000000001	0.6301463835990814
e1036_exp01_AluI_cell-03.txt	12.8	0.6563923054159727
e1036_exp01_AluI_cell-03.txt	12.9	0.6052717869274645
e1036_exp01_AluI_cell-03.txt	13	0.6323640365263962
e1036_exp01_AluI_cell-03.txt	13.100000000000001	0.6141458120226044
e1036_exp01_AluI_cell-03.txt	13.200000000000001	0.6175121126434818
e1036_exp01_AluI_cell-03.txt	13.3	0.6162106188492732
e1036_exp01_AluI_cell-03.txt	13.4	0.617934124525992
e1036_exp01_AluI_cell-03.txt	13.5	0.6666471327144246
e1036_exp01_AluI_cell-03.txt	13.600000000000001	0.6340799615171324
e1036_exp01_AluI_cell-03.txt	13.700000000000001	0.6428644439448645
e1036_exp01_AluI_cell-03.txt	13.8	0.6390569677912153
e1036_exp01_AluI_cell-03.txt	13.9	0.6467490297655528
e1036_exp01_AluI_cell-03.txt	14	0.6561232680701692
e1036_exp01_AluI_cell-03.txt	14.100000000000001	0.6709476128350556
e1036_exp01_AluI_cell-03.txt	14.200000000000001	0.6758413281387975
e1036_exp01_AluI_cell-03.txt	14.3	0.6276109372705202
e1036_exp01_AluI_cell-03.txt	14.4	0.6501383974828547
e1036_exp01_AluI_cell-03.txt	14.5	0.646613023038038
e1036_exp01_AluI_cell-03.txt	14.600000000000001	0.6447138781756022
e1036_exp01_AluI_cell-03.txt	14.700000000000001	0.648391763567799
e1036_exp01_AluI_cell-03.txt	14.8	0.6265242339531524
e1036_exp01_AluI_cell-03.txt	14.9	0.6379784015957051
e1036_exp01_AluI_cell-03.txt	15	0.6284289528937922
e1036_exp01_AluI_cell-03.txt	15.100000000000001	0.6308556601216683
e1036_exp01_AluI_cell-03.txt	15.2	0.6750298067315833
e1036_exp01_AluI_cell-03.txt	15.3	0.651081426273163
e1036_exp01_AluI_cell-03.txt	15.400000000000002	0.6467499702046597
e1036_exp01_AluI_cell-03.txt	15.5	0.6380767162176907
e1036_exp01_AluI_cell-03.txt	15.600000000000001	0.6379551055561203
e1036_exp01_AluI_cell-03.txt	15.7	0.6486502643191882
e1036_exp01_AluI_cell-03.txt	15.8	0.6703786828063808
e1036_exp01_AluI_cell-03.txt	15.900000000000002	0.6656932101649747
e1036_exp01_AluI_cell-03.txt	16	0.6505740008968032
e1036_exp01_AluI_cell-03.txt	16.1	0.6724074940384637
e1036_exp01_AluI_cell-03.txt	16.2	0.6542588829335912
e1036_exp01_AluI_cell-03.txt	16.3	0.6388632144063218
e1036_exp01_AluI_cell-03.txt	16.400000000000002	0.6461888724771221
e1036_exp01_AluI_cell-03.txt	16.5	0.660163377860152
e1036_exp01_AluI_cell-03.txt	16.6	0.6643731094994582
e1036_exp01_AluI_cell-03.txt	16.7	0.6694132586655982
e1036_exp01_AluI_cell-03.txt	16.8	0.6774862930643307
e1036_exp01_AluI_cell-03.txt	16.900000000000002	0.6479774657061719
e1036_exp01_AluI_cell-03.txt	17	0.6767060624536881
e1036_exp01_AluI_cell-03.txt	17.1	0.6652854462110752
e1036_exp01_AluI_cell-03.txt	17.2	0.6826027167907666
e1036_exp01_AluI_cell-03.txt	17.3	0.672277967127604
e1036_exp01_AluI_cell-03.txt	17.400000000000002	0.6729432708047403
e1036_exp01_AluI_cell-03.txt	17.5	0.6467839108790339
e1036_exp01_AluI_cell-03.txt	17.6	0.6691514490298321
e1036_exp01_AluI_cell-03.txt	17.7	0.6912615218647685
e1036_exp01_AluI_cell-03.txt	17.8	0.6530590577998092
e1036_exp01_AluI_cell-03.txt	17.900000000000002	0.6714904632840215
e1036_exp01_AluI_cell-03.txt	18	0.6873806875262719
e1036_exp01_AluI_cell-03.txt	18.1	0.6772928742181094
e1036_exp01_AluI_cell-03.txt	18.200000000000003	0.6819979471513387
e1036_exp01_AluI_cell-03.txt	18.3	0.6924373836849097
e1036_exp01_AluI_cell-03.txt	18.400000000000002	0.6851603468557225
e1036_exp01_AluI_cell-03.txt	18.5	0.6630683071835168
e1036_exp01_AluI_cell-03.txt	18.6	0.6714333004245614
e1036_exp01_AluI_cell-03.txt	18.700000000000003	0.6618275899199777
e1036_exp01_AluI_cell-03.txt	18.8	0.6816581432412956
e1036_exp01_AluI_cell-03.txt	18.900000000000002	0.6982634551914578
e1036_exp01_AluI_cell-03.txt	19	0.6846487297168637
e1036_exp01_AluI_cell-03.txt	19.1	0.693919267882097
e1036_exp01_AluI_cell-03.txt	19.200000000000003	0.7132434836148261
e1036_exp01_AluI_cell-03.txt	19.3	0.6900723483266417
e1036_exp01_AluI_cell-03.txt	19.400000000000002	0.7054385611354472
e1036_exp01_AluI_cell-03.txt	19.5	0.7046332129020348
e1036_exp01_AluI_cell-03.txt	19.6	0.7183073467968264
e1036_exp01_AluI_cell-03.txt	19.700000000000003	0.7110291581231573
e1036_exp01_AluI_cell-03.txt	19.8	0.6997041119335135
e1036_exp01_AluI_cell-03.txt	19.900000000000002	0.6980030683340466
e1036_exp01_AluI_cell-03.txt	20	0.7305305027387933
e1036_exp01_AluI_cell-03.txt	20.1	0.7246305137639276
e1036_exp01_AluI_cell-03.txt	20.200000000000003	0.7233102253006729
e1036_exp01_AluI_cell-03.txt	20.3	0.7211381246362984
e1036_exp01_AluI_cell-03.txt	20.400000000000002	0.740153347583832
e1036_exp01_AluI_cell-03.txt	20.5	0.7247632703113691
e1036_exp01_AluI_cell-03.txt	20.6	0.7105068598135388
e1036_exp01_AluI_cell-03.txt	20.700000000000003	0.6912701318475302
e1036_exp01_AluI_cell-03.txt	20.8	0.7009004214899138
e1036_exp01_AluI_cell-03.txt	20.900000000000002	0.7076844732958308
e1036_exp01_AluI_cell-03.txt	21	0.6860002940885116
e1036_exp01_AluI_cell-03.txt	21.1	0.6856005347561698
e1036_exp01_AluI_cell-03.txt	21.200000000000003	0.712712463404025
e1036_exp01_AluI_cell-03.txt	21.3	0.7209249801675025
e1036_exp01_AluI_cell-03.txt	21.400000000000002	0.7194501618441379
e1036_exp01_AluI_cell-03.txt	21.5	0.6995747753982327
e1036_exp01_AluI_cell-03.txt	21.6	0.7050867628454576
e1036_exp01_AluI_cell-03.txt	21.700000000000003	0.6712408308834973
e1036_exp01_AluI_cell-03.txt	21.8	0.7061736333059478
e1036_exp01_AluI_cell-03.txt	21.900000000000002	0.6935146079707893
e1036_exp01_AluI_cell-03.txt	22	0.7027079628768508
e1036_exp01_AluI_cell-03.txt	22.1	0.7108317581843931
e1036_exp01_AluI_cell-03.txt	22.200000000000003	0.7330517584526615
e1036_exp01_AluI_cell-03.txt	22.3	0.7121502791171722
e1036_exp01_AluI_cell-03.txt	22.400000000000002	0.6829440631321966
e1036_exp01_AluI_cell-03.txt	22.5	0.6783609649444421
e1036_exp01_AluI_cell-03.txt	22.6	0.7025406395218149
e1036_exp01_AluI_cell-03.txt	22.700000000000003	0.6813068584371371
e1036_exp01_AluI_cell-03.txt	22.8	0.6823837017944034
e1036_exp01_AluI_cell-03.txt	22.900000000000002	0.7046776379035836
e1036_exp01_AluI_cell-03.txt	23	0.6819650472017452
e1036_exp01_AluI_cell-03.txt	23.1	0.6944195087235835
e1036_exp01_AluI_cell-03.txt	23.200000000000003	0.6825661744981293
e1036_exp01_AluI_cell-03.txt	23.3	0.7259222542681564
e1036_exp01_AluI_cell-03.txt	23.400000000000002	0.6853623794657097
e1036_exp01_AluI_cell-03.txt	23.5	0.6856947764991004
e1036_exp01_AluI_cell-03.txt	23.6	0.7194126282840466
e1036_exp01_AluI_cell-03.txt	23.700000000000003	0.6911910076467189
e1036_exp01_AluI_cell-03.txt	23.8	0.7020359778353181
e1036_exp01_AluI_cell-03.txt	23.900000000000002	0.7022947161229615
e1036_exp01_AluI_cell-03.txt	24	0.7159676008569394
e1036_exp01_AluI_cell-03.txt	24.1	0.6914320558218571
e1036_exp01_AluI_cell-03.txt	24.200000000000003	0.707986414405885
e1036_exp01_AluI_cell-03.txt	24.3	0.7314737402361998
e1036_exp01_AluI_cell-03.txt	24.400000000000002	0.7284083898734651
e1036_exp01_AluI_cell-03.txt	24.5	0.7355414104158581
e1036_exp01_AluI_cell-03.txt	24.6	0.7166758480566612
e1036_exp01_AluI_cell-03.txt	24.700000000000003	0.7143723437830651
e1036_exp01_AluI_cell-03.txt	24.8	0.7326648081651642
e1036_exp01_AluI_cell-03.txt	24.900000000000002	0.7251162829301518
e1036_exp01_AluI_cell-03.txt	25	0.7210294485213337
e1036_exp01_AluI_cell-03.txt	25.1	0.7079310481383342
e1036_exp01_AluI_cell-03.txt	25.200000000000003	0.7187648142955728
e1036_exp01_AluI_cell-03.txt	25.3	0.7367430594094089
e1036_exp01_AluI_cell-03.txt	25.400000000000002	0.7048389295495969
e1036_exp01_AluI_cell-03.txt	25.5	0.7389449111313698
e1036_exp01_AluI_cell-03.txt	25.6	0.7476736613662248
e1036_exp01_AluI_cell-03.txt	25.700000000000003	0.7228658361866673
e1036_exp01_AluI_cell-03.txt	25.8	0.724385767140875
e1036_exp01_AluI_cell-03.txt	25.900000000000002	0.7274294363022568
e1036_exp01_AluI_cell-03.txt	26	0.6963851826272881
e1036_exp01_AluI_cell-03.txt	26.1	0.7289964208876278
e1036_exp01_AluI_cell-03.txt	26.200000000000003	0.7505506392514815
e1036_exp01_AluI_cell-03.txt	26.3	0.7115605115072964
e1036_exp01_AluI_cell-03.txt	26.400000000000002	0.7676169388250086
e1036_exp01_AluI_cell-03.txt	26.5	0.7138908085677281
e1036_exp01_AluI_cell-03.txt	26.6	0.7331935246719558
e1036_exp01_AluI_cell-03.txt	26.700000000000003	0.7400857605211646
e1036_exp01_AluI_cell-03.txt	26.8	0.7341639738213231
e1036_exp01_AluI_cell-03.txt	26.900000000000002	0.745587779008145
e1036_exp01_AluI_cell-03.txt	27	0.7398440743635127
e1036_exp01_AluI_cell-03.txt	27.1	0.7269951735461792
e1036_exp01_AluI_cell-03.txt	27.200000000000003	0.7022810359749051
e1036_exp01_AluI_cell-03.txt	27.3	0.7385177440568914
e1036_exp01_AluI_cell-03.txt	27.400000000000002	0.7582836925826562
e1036_exp01_AluI_cell-03.txt	27.5	0.7221376508072829
e1036_exp01_AluI_cell-03.txt	27.6	0.7281182519570493
e1036_exp01_AluI_cell-03.txt	27.700000000000003	0.7026423010599456
e1036_exp01_AluI_cell-03.txt	27.8	0.7094780082914872
e1036_exp01_AluI_cell-03.txt	27.900000000000002	0.7196521798612235
e1036_exp01_AluI_cell-03.txt	28	0.7378008201292268
e1036_exp01_AluI_cell-03.txt	28.1	0.7228269685913805
e1036_exp01_AluI_cell-03.txt	28.200000000000003	0.7322116083361003
e1036_exp01_AluI_cell-03.txt	28.3	0.7193208197265266
e1036_exp01_AluI_cell-03.txt	28.400000000000002	0.7366264250611795
e1036_exp01_AluI_cell-03.txt	28.5	0.708538484570031
e1036_exp01_AluI_cell-03.txt	28.6	0.7149059518245674
e1036_exp01_AluI_cell-03.txt	28.700000000000003	0.6896762726207657
e1036_exp01_AluI_cell-03.txt	28.8	0.7153455821069669
e1036_exp01_AluI_cell-03.txt	28.900000000000002	0.6983870836472911
e1036_exp01_AluI_cell-03.txt	29	0.7025393577841389
e1036_exp01_AluI_cell-03.txt	29.1	0.7395375480163563
e1036_exp01_AluI_cell-03.txt	29.200000000000003	0.7385728306600106
e1036_exp01_AluI_cell-03.txt	29.3	0.7129657469668405
e1036_exp01_AluI_cell-03.txt	29.400000000000002	0.7385318837118342
e1036_exp01_AluI_cell-03.txt	29.5	0.7302578342841843
e1036_exp01_AluI_cell-03.txt	29.6	0.7263087384838951
e1036_exp01_AluI_cell-03.txt	29.700000000000003	0.7135087010723149
e1036_exp01_AluI_cell-03.txt	29.8	0.7247586171450108
e1036_exp01_AluI_cell-03.txt	29.900000000000002	0.7002654428167694
e1036_exp01_AluI_cell-03.txt	30	0.7258569704868455
e1036_exp01_AluI_cell-03.txt	30.1	0.7570349030692378
e1036_exp01_AluI_cell-03.txt	30.200000000000003	0.7397344021374818
e1036_exp01_AluI_cell-03.txt	30.3	0.725268973647546
e1036_exp01_AluI_cell-03.txt	30.400000000000002	0.7304506020787424
e1036_exp01_AluI_cell-03.txt	30.5	0.7142391687241538
e1036_exp01_AluI_cell-03.txt	30.6	0.7210783545985637
e1036_exp01_AluI_cell-03.txt	30.700000000000003	0.7254143577791928
e1036_exp01_AluI_cell-03.txt	30.8	0.7419649161469128
e1036_exp01_AluI_cell-03.txt	30.900000000000002	0.71330254948490035
e1036_exp01_AluI_cell-03.txt	31	0.7408924076529984
e1036_exp01_AluI_cell-03.txt	31.1	0.7584535782939555
e1036_exp01_AluI_cell-03.txt	31.200000000000003	0.7199717929744297
e1036_exp01_AluI_cell-03.txt	31.300000000000004	0.7359344149693031
e1036_exp01_AluI_cell-03.txt	31.4	0.7410107381465981
e1036_exp01_AluI_cell-03.txt	31.5	0.7641860064284883
e1036_exp01_AluI_cell-03.txt	31.6	0.7395845412709584
e1036_exp01_AluI_cell-03.txt	31.700000000000003	0.7716052560058165
e1036_exp01_AluI_cell-03.txt	31.800000000000004	0.752290733776941
e1036_exp01_AluI_cell-03.txt	31.9	0.7540832507421394
e1036_exp01_AluI_cell-03.txt	32	0.7523630758079871
e1036_exp01_AluI_cell-03.txt	32.1	0.7770403867587011
e1036_exp01_AluI_cell-03.txt	32.2	0.7577110413883366
e1036_exp01_AluI_cell-03.txt	32.300000000000004	0.760292279418908
e1036_exp01_AluI_cell-03.txt	32.4	0.7448533765787329
e1036_exp01_AluI_cell-03.txt	32.5	0.7696314904518332
e1036_exp01_AluI_cell-03.txt	32.6	0.7804848530657578
e1036_exp01_AluI_cell-03.txt	32.7	0.746687666989427
e1036_exp01_AluI_cell-03.txt	32.800000000000004	0.7225698583204527
e1036_exp01_AluI_cell-03.txt	32.9	0.7604405762735971
e1036_exp01_AluI_cell-03.txt	33	0.7464836810604745
e1036_exp01_AluI_cell-03.txt	33.1	0.7337286081131525
e1036_exp01_AluI_cell-03.txt	33.2	0.744892044378617
e1036_exp01_AluI_cell-03.txt	33.300000000000004	0.7717364627510778
e1036_exp01_AluI_cell-03.txt	33.4	0.7237225944120026
e1036_exp01_AluI_cell-03.txt	33.5	0.7515445570382872
e1036_exp01_AluI_cell-03.txt	33.6	0.752966124818464
e1036_exp01_AluI_cell-03.txt	33.7	0.7395149557422543
e1036_exp01_AluI_cell-03.txt	33.800000000000004	0.7831133586705235
e1036_exp01_AluI_cell-03.txt	33.9	0.7616660975590004
e1036_exp01_AluI_cell-03.txt	34	0.7548091018630804
e1036_exp01_AluI_cell-03.txt	34.1	0.7689157950204706
e1036_exp01_AluI_cell-03.txt	34.2	0.7370972661268776
e1036_exp01_AluI_cell-03.txt	34.300000000000004	0.7588453000597054
e1036_exp01_AluI_cell-03.txt	34.4	0.775235977196808
e1036_exp01_AluI_cell-03.txt	34.5	0.774783028852152
e1036_exp01_AluI_cell-03.txt	34.6	0.7504743607519313
e1036_exp01_AluI_cell-03.txt	34.7	0.7637307210112402
e1036_exp01_AluI_cell-03.txt	34.800000000000004	0.7567799934562158
e1036_exp01_AluI_cell-03.txt	34.9	0.7657962104685625
e1036_exp01_AluI_cell-03.txt	35	0.7740205586484817
e1036_exp01_AluI_cell-03.txt	35.1	0.7887808483902862
e1036_exp01_AluI_cell-03.txt	35.2	0.7551283111922729
e1036_exp01_AluI_cell-03.txt	35.300000000000004	0.7851628311521567
e1036_exp01_AluI_cell-03.txt	35.4	0.7606904803485166
e1036_exp01_AluI_cell-03.txt	35.5	0.7556055526722126
e1036_exp01_AluI_cell-03.txt	35.6	0.7724874249041496
e1036_exp01_AluI_cell-03.txt	35.7	0.7663525263361551
e1036_exp01_AluI_cell-03.txt	35.800000000000004	0.7670367205970526
e1036_exp01_AluI_cell-03.txt	35.9	0.7757902205070053
e1036_exp01_AluI_cell-03.txt	36	0.7752372075786541
e1036_exp01_AluI_cell-03.txt	36.1	0.7458180507864872
e1036_exp01_AluI_cell-03.txt	36.2	0.7674402212800959
e1036_exp01_AluI_cell-03.txt	36.300000000000004	0.7427006810676532
e1036_exp01_AluI_cell-03.txt	36.4	0.7931994921573753
e1036_exp01_AluI_cell-03.txt	36.5	0.7834819042155843
e1036_exp01_AluI_cell-03.txt	36.6	0.75938677211902
e1036_exp01_AluI_cell-03.txt	36.7	0.772858107938539
e1036_exp01_AluI_cell-03.txt	36.800000000000004	0.7601471727373386
e1036_exp01_AluI_cell-03.txt	36.9	0.7572796413793745
e1036_exp01_AluI_cell-03.txt	37	0.7667973156064858
e1036_exp01_AluI_cell-03.txt	37.1	0.771479610991749
e1036_exp01_AluI_cell-03.txt	37.2	0.7463515444404616
e1036_exp01_AluI_cell-03.txt	37.300000000000004	0.7640032971610129
e1036_exp01_AluI_cell-03.txt	37.400000000000006	0.7888792479584589
e1036_exp01_AluI_cell-03.txt	37.5	0.7428096379661893
e1036_exp01_AluI_cell-03.txt	37.6	0.7629898799654852
e1036_exp01_AluI_cell-03.txt	37.7	0.750114559494282
e1036_exp01_AluI_cell-03.txt	37.800000000000004	0.7871211282546973
e1036_exp01_AluI_cell-03.txt	37.900000000000006	0.7632441715125367
e1036_exp01_AluI_cell-03.txt	38	0.750140648477448
e1036_exp01_AluI_cell-03.txt	38.1	0.7732339837603378
e1036_exp01_AluI_cell-03.txt	38.2	0.7541060405295037
e1036_exp01_AluI_cell-03.txt	38.300000000000004	0.762504047973638
e1036_exp01_AluI_cell-03.txt	38.400000000000006	0.7438638733640786
e1036_exp01_AluI_cell-03.txt	38.5	0.7474628435439946
e1036_exp01_AluI_cell-03.txt	38.6	0.7530266877105407
e1036_exp01_AluI_cell-03.txt	38.7	0.7512539401968603
e1036_exp01_AluI_cell-03.txt	38.800000000000004	0.7630441774782047
e1036_exp01_AluI_cell-03.txt	38.900000000000006	0.7453107024195886
e1036_exp01_AluI_cell-04.txt	-1	0.989779256957643
e1036_exp01_AluI_cell-04.txt	-0.9	1.0081708265384446
e1036_exp01_AluI_cell-04.txt	-0.8	1.0005759431900738
e1036_exp01_AluI_cell-04.txt	-0.7	1.0145835137379435
e1036_exp01_AluI_cell-04.txt	-0.6	1.0034727765699385
e1036_exp01_AluI_cell-04.txt	-0.5	0.9944302993347754
e1036_exp01_AluI_cell-04.txt	-0.3999999999999999	0.9765611129041454
e1036_exp01_AluI_cell-04.txt	-0.29999999999999993	1.002344919445965
e1036_exp01_AluI_cell-04.txt	-0.19999999999999996	1.0177157655325815
e1036_exp01_AluI_cell-04.txt	-0.09999999999999998	0.9929088796349431
e1036_exp01_AluI_cell-04.txt	0	0.26065379903066194
e1036_exp01_AluI_cell-04.txt	0.10000000000000009	0.26304673382021737
e1036_exp01_AluI_cell-04.txt	0.20000000000000018	0.2629632418896667
e1036_exp01_AluI_cell-04.txt	0.30000000000000004	0.2756479100801582
e1036_exp01_AluI_cell-04.txt	0.40000000000000013	0.28373634183356544
e1036_exp01_AluI_cell-04.txt	0.5	0.28929133038995175
e1036_exp01_AluI_cell-04.txt	0.6000000000000001	0.2690415455459644
e1036_exp01_AluI_cell-04.txt	0.7000000000000002	0.29918561603184024
e1036_exp01_AluI_cell-04.txt	0.8	0.28528633471767184
e1036_exp01_AluI_cell-04.txt	0.9000000000000001	0.2770375217222588
e1036_exp01_AluI_cell-04.txt	1	0.2887155420717529
e1036_exp01_AluI_cell-04.txt	1.1	0.2978855538280228
e1036_exp01_AluI_cell-04.txt	1.2000000000000002	0.29766625858524876
e1036_exp01_AluI_cell-04.txt	1.3000000000000003	0.3138609544063082
e1036_exp01_AluI_cell-04.txt	1.4000000000000004	0.2985545910957654
e1036_exp01_AluI_cell-04.txt	1.5	0.30752999685137694
e1036_exp01_AluI_cell-04.txt	1.6	0.31594577745762736
e1036_exp01_AluI_cell-04.txt	1.7000000000000002	0.30752255668694567
e1036_exp01_AluI_cell-04.txt	1.8000000000000003	0.3128007687886814
e1036_exp01_AluI_cell-04.txt	1.9000000000000004	0.32254366709123433
e1036_exp01_AluI_cell-04.txt	2	0.3145727877018609
e1036_exp01_AluI_cell-04.txt	2.1	0.3177120784700009
e1036_exp01_AluI_cell-04.txt	2.2	0.319716467622426
e1036_exp01_AluI_cell-04.txt	2.3000000000000003	0.3214381581167875
e1036_exp01_AluI_cell-04.txt	2.4000000000000004	0.3169798541390068
e1036_exp01_AluI_cell-04.txt	2.5	0.33126022431369156
e1036_exp01_AluI_cell-04.txt	2.6	0.3270805945764296
e1036_exp01_AluI_cell-04.txt	2.7	0.3321400089938212
e1036_exp01_AluI_cell-04.txt	2.8000000000000003	0.32979792126819785
e1036_exp01_AluI_cell-04.txt	2.9000000000000004	0.3543092203895094
e1036_exp01_AluI_cell-04.txt	3	0.33396853533231746
e1036_exp01_AluI_cell-04.txt	3.1000000000000005	0.33753144047302225
e1036_exp01_AluI_cell-04.txt	3.2	0.34143247896406165
e1036_exp01_AluI_cell-04.txt	3.3	0.3351465958652913
e1036_exp01_AluI_cell-04.txt	3.4000000000000004	0.33828519263569223
e1036_exp01_AluI_cell-04.txt	3.5	0.34226493902684807
e1036_exp01_AluI_cell-04.txt	3.6000000000000005	0.3431997897320991
e1036_exp01_AluI_cell-04.txt	3.7	0.3467582307607527
e1036_exp01_AluI_cell-04.txt	3.8000000000000007	0.34011974849400195
e1036_exp01_AluI_cell-04.txt	3.9000000000000004	0.3542239163008715
e1036_exp01_AluI_cell-04.txt	4	0.3472431720914381
e1036_exp01_AluI_cell-04.txt	4.1000000000000005	0.3570513549628515
e1036_exp01_AluI_cell-04.txt	4.2	0.36056157563055213
e1036_exp01_AluI_cell-04.txt	4.300000000000001	0.3646731227331756
e1036_exp01_AluI_cell-04.txt	4.4	0.3549690281368623
e1036_exp01_AluI_cell-04.txt	4.5	0.366523976338665
e1036_exp01_AluI_cell-04.txt	4.6000000000000005	0.3686210200242383
e1036_exp01_AluI_cell-04.txt	4.7	0.36163184359282685
e1036_exp01_AluI_cell-04.txt	4.800000000000001	0.3649277950731306
e1036_exp01_AluI_cell-04.txt	4.9	0.3759509955960829
e1036_exp01_AluI_cell-04.txt	5	0.3675951866512209
e1036_exp01_AluI_cell-04.txt	5.1000000000000005	0.38373713478445043
e1036_exp01_AluI_cell-04.txt	5.2	0.36931847664402484
e1036_exp01_AluI_cell-04.txt	5.300000000000001	0.37072144455790096
e1036_exp01_AluI_cell-04.txt	5.4	0.3621705822789674
e1036_exp01_AluI_cell-04.txt	5.5	0.374059496641262
e1036_exp01_AluI_cell-04.txt	5.6000000000000005	0.3630151736613518
e1036_exp01_AluI_cell-04.txt	5.7	0.3815883882074226
e1036_exp01_AluI_cell-04.txt	5.800000000000001	0.37625016917339077
e1036_exp01_AluI_cell-04.txt	5.9	0.3769910090875272
e1036_exp01_AluI_cell-04.txt	6	0.3695663421302054
e1036_exp01_AluI_cell-04.txt	6.1000000000000005	0.38366186297100935
e1036_exp01_AluI_cell-04.txt	6.2	0.3771726564558288
e1036_exp01_AluI_cell-04.txt	6.300000000000001	0.379472156079001
e1036_exp01_AluI_cell-04.txt	6.4	0.38630360681687803
e1036_exp01_AluI_cell-04.txt	6.5	0.38528286381540516
e1036_exp01_AluI_cell-04.txt	6.6000000000000005	0.3712460817444049
e1036_exp01_AluI_cell-04.txt	6.7	0.3771642655611518
e1036_exp01_AluI_cell-04.txt	6.800000000000001	0.39785920834500677
e1036_exp01_AluI_cell-04.txt	6.9	0.39286420588673643
e1036_exp01_AluI_cell-04.txt	7	0.395763647567817
e1036_exp01_AluI_cell-04.txt	7.1	0.3863162980987477
e1036_exp01_AluI_cell-04.txt	7.200000000000001	0.39056373106251574
e1036_exp01_AluI_cell-04.txt	7.300000000000001	0.39884008530378573
e1036_exp01_AluI_cell-04.txt	7.4	0.4033095536518966
e1036_exp01_AluI_cell-04.txt	7.5	0.39389599883382065
e1036_exp01_AluI_cell-04.txt	7.6	0.3957604133221504
e1036_exp01_AluI_cell-04.txt	7.700000000000001	0.3910119334157958
e1036_exp01_AluI_cell-04.txt	7.800000000000001	0.4076272978166935
e1036_exp01_AluI_cell-04.txt	7.9	0.4052129656437318
e1036_exp01_AluI_cell-04.txt	8	0.4048340017138311
e1036_exp01_AluI_cell-04.txt	8.1	0.39368593909584704
e1036_exp01_AluI_cell-04.txt	8.200000000000001	0.3994713910095646
e1036_exp01_AluI_cell-04.txt	8.3	0.4112038954738777
e1036_exp01_AluI_cell-04.txt	8.4	0.4029935881969072
e1036_exp01_AluI_cell-04.txt	8.5	0.38693832831905106
e1036_exp01_AluI_cell-04.txt	8.600000000000001	0.3958751652226574
e1036_exp01_AluI_cell-04.txt	8.700000000000001	0.3982563086479058
e1036_exp01_AluI_cell-04.txt	8.8	0.40555862461242564
e1036_exp01_AluI_cell-04.txt	8.9	0.39990440298663416
e1036_exp01_AluI_cell-04.txt	9	0.41391640759898124
e1036_exp01_AluI_cell-04.txt	9.100000000000001	0.4091763329733615
e1036_exp01_AluI_cell-04.txt	9.200000000000001	0.41595989889999374
e1036_exp01_AluI_cell-04.txt	9.3	0.419560334952081
e1036_exp01_AluI_cell-04.txt	9.4	0.39418475515006923
e1036_exp01_AluI_cell-04.txt	9.5	0.4051311975417375
e1036_exp01_AluI_cell-04.txt	9.600000000000001	0.40877602020933324
e1036_exp01_AluI_cell-04.txt	9.700000000000001	0.3882346585699967
e1036_exp01_AluI_cell-04.txt	9.8	0.40676981564432013
e1036_exp01_AluI_cell-04.txt	9.9	0.41149295545264736
e1036_exp01_AluI_cell-04.txt	10	0.40274141639178446
e1036_exp01_AluI_cell-04.txt	10.100000000000001	0.40936398758394044
e1036_exp01_AluI_cell-04.txt	10.200000000000001	0.4036113322644093
e1036_exp01_AluI_cell-04.txt	10.3	0.4126550131425449
e1036_exp01_AluI_cell-04.txt	10.4	0.4114679397042824
e1036_exp01_AluI_cell-04.txt	10.5	0.41135403283952465
e1036_exp01_AluI_cell-04.txt	10.600000000000001	0.4099506906546383
e1036_exp01_AluI_cell-04.txt	10.700000000000001	0.4232110341220391
e1036_exp01_AluI_cell-04.txt	10.8	0.4159057515662446
e1036_exp01_AluI_cell-04.txt	10.9	0.40552921060690683
e1036_exp01_AluI_cell-04.txt	11	0.4038736406542955
e1036_exp01_AluI_cell-04.txt	11.100000000000001	0.42280748656037564
e1036_exp01_AluI_cell-04.txt	11.200000000000001	0.4202465157846868
e1036_exp01_AluI_cell-04.txt	11.3	0.41870105226188625
e1036_exp01_AluI_cell-04.txt	11.4	0.4188148103955637
e1036_exp01_AluI_cell-04.txt	11.5	0.42417479072716796
e1036_exp01_AluI_cell-04.txt	11.600000000000001	0.4300212657590073
e1036_exp01_AluI_cell-04.txt	11.700000000000001	0.4164638744202364
e1036_exp01_AluI_cell-04.txt	11.8	0.4319365735262767
e1036_exp01_AluI_cell-04.txt	11.9	0.4345103909206244
e1036_exp01_AluI_cell-04.txt	12	0.4353017134408183
e1036_exp01_AluI_cell-04.txt	12.100000000000001	0.4221222281816419
e1036_exp01_AluI_cell-04.txt	12.200000000000001	0.42652352725895304
e1036_exp01_AluI_cell-04.txt	12.3	0.4247153338425059
e1036_exp01_AluI_cell-04.txt	12.4	0.43230161714542015
e1036_exp01_AluI_cell-04.txt	12.5	0.4080597211531397
e1036_exp01_AluI_cell-04.txt	12.600000000000001	0.4134684541522328
e1036_exp01_AluI_cell-04.txt	12.700000000000001	0.4221856707059661
e1036_exp01_AluI_cell-04.txt	12.8	0.42818828573042195
e1036_exp01_AluI_cell-04.txt	12.9	0.44089135399488516
e1036_exp01_AluI_cell-04.txt	13	0.43328845894948864
e1036_exp01_AluI_cell-04.txt	13.100000000000001	0.4276178017323833
e1036_exp01_AluI_cell-04.txt	13.200000000000001	0.4325575167323494
e1036_exp01_AluI_cell-04.txt	13.3	0.4295251804652066
e1036_exp01_AluI_cell-04.txt	13.4	0.4357756822493426
e1036_exp01_AluI_cell-04.txt	13.5	0.4328217743739997
e1036_exp01_AluI_cell-04.txt	13.600000000000001	0.43287651560109747
e1036_exp01_AluI_cell-04.txt	13.700000000000001	0.44206945494540034
e1036_exp01_AluI_cell-04.txt	13.8	0.4318258987607605
e1036_exp01_AluI_cell-04.txt	13.9	0.43323315270877377
e1036_exp01_AluI_cell-04.txt	14	0.4385968118190609
e1036_exp01_AluI_cell-04.txt	14.100000000000001	0.43843522050586964
e1036_exp01_AluI_cell-04.txt	14.200000000000001	0.44822080480626203
e1036_exp01_AluI_cell-04.txt	14.3	0.4542005144505634
e1036_exp01_AluI_cell-04.txt	14.4	0.4417253142194471
e1036_exp01_AluI_cell-04.txt	14.5	0.4443418472142563
e1036_exp01_AluI_cell-04.txt	14.600000000000001	0.44696019104111867
e1036_exp01_AluI_cell-04.txt	14.700000000000001	0.454776572509032
e1036_exp01_AluI_cell-04.txt	14.8	0.4477867099188829
e1036_exp01_AluI_cell-04.txt	14.9	0.45058860099925735
e1036_exp01_AluI_cell-04.txt	15	0.4465634084983132
e1036_exp01_AluI_cell-04.txt	15.100000000000001	0.44554442301927927
e1036_exp01_AluI_cell-04.txt	15.2	0.4555775165290768
e1036_exp01_AluI_cell-04.txt	15.3	0.42968999571584354
e1036_exp01_AluI_cell-04.txt	15.400000000000002	0.45220120944183106
e1036_exp01_AluI_cell-04.txt	15.5	0.4456772315015294
e1036_exp01_AluI_cell-04.txt	15.600000000000001	0.4411284147654859
e1036_exp01_AluI_cell-04.txt	15.7	0.45694724439312834
e1036_exp01_AluI_cell-04.txt	15.8	0.4428227187067017
e1036_exp01_AluI_cell-04.txt	15.900000000000002	0.43402089414749523
e1036_exp01_AluI_cell-04.txt	16	0.4625450663447651
e1036_exp01_AluI_cell-04.txt	16.1	0.47505165924231646
e1036_exp01_AluI_cell-04.txt	16.2	0.4471748076268138
e1036_exp01_AluI_cell-04.txt	16.3	0.4490086976479782
e1036_exp01_AluI_cell-04.txt	16.400000000000002	0.46840109563677423
e1036_exp01_AluI_cell-04.txt	16.5	0.443075403179686
e1036_exp01_AluI_cell-04.txt	16.6	0.4708606323099385
e1036_exp01_AluI_cell-04.txt	16.7	0.4501353321641669
e1036_exp01_AluI_cell-04.txt	16.8	0.4517197130892001
e1036_exp01_AluI_cell-04.txt	16.900000000000002	0.442979776699399
e1036_exp01_AluI_cell-04.txt	17	0.4445946947041389
e1036_exp01_AluI_cell-04.txt	17.1	0.46533394375643633
e1036_exp01_AluI_cell-04.txt	17.2	0.47246956332271817
e1036_exp01_AluI_cell-04.txt	17.3	0.47071398428368466
e1036_exp01_AluI_cell-04.txt	17.400000000000002	0.4683909861879143
e1036_exp01_AluI_cell-04.txt	17.5	0.4540493338587935
e1036_exp01_AluI_cell-04.txt	17.6	0.46241278047475814
e1036_exp01_AluI_cell-04.txt	17.7	0.46073961321377177
e1036_exp01_AluI_cell-04.txt	17.8	0.4726772619384396
e1036_exp01_AluI_cell-04.txt	17.900000000000002	0.47092893204077985
e1036_exp01_AluI_cell-04.txt	18	0.47219229393395634
e1036_exp01_AluI_cell-04.txt	18.1	0.46976715754587467
e1036_exp01_AluI_cell-04.txt	18.200000000000003	0.46812407433807
e1036_exp01_AluI_cell-04.txt	18.3	0.4975907748279283
e1036_exp01_AluI_cell-04.txt	18.400000000000002	0.48856336095754416
e1036_exp01_AluI_cell-04.txt	18.5	0.46953026853755414
e1036_exp01_AluI_cell-04.txt	18.6	0.4799410836864428
e1036_exp01_AluI_cell-04.txt	18.700000000000003	0.4728619861341796
e1036_exp01_AluI_cell-04.txt	18.8	0.4623682233837536
e1036_exp01_AluI_cell-04.txt	18.900000000000002	0.48430069289105737
e1036_exp01_AluI_cell-04.txt	19	0.4665247718269792
e1036_exp01_AluI_cell-04.txt	19.1	0.4673435474980023
e1036_exp01_AluI_cell-04.txt	19.200000000000003	0.481339122417551
e1036_exp01_AluI_cell-04.txt	19.3	0.45699684413299535
e1036_exp01_AluI_cell-04.txt	19.400000000000002	0.49288978978458725
e1036_exp01_AluI_cell-04.txt	19.5	0.46246671025700037
e1036_exp01_AluI_cell-04.txt	19.6	0.4729122098459407
e1036_exp01_AluI_cell-04.txt	19.700000000000003	0.4668369056293141
e1036_exp01_AluI_cell-04.txt	19.8	0.465241115202827
e1036_exp01_AluI_cell-04.txt	19.900000000000002	0.4823202805871146
e1036_exp01_AluI_cell-04.txt	20	0.48473397961275
e1036_exp01_AluI_cell-04.txt	20.1	0.47529043215209016
e1036_exp01_AluI_cell-04.txt	20.200000000000003	0.47825941978154585
e1036_exp01_AluI_cell-04.txt	20.3	0.4744777117449415
e1036_exp01_AluI_cell-04.txt	20.400000000000002	0.4906596813525712
e1036_exp01_AluI_cell-04.txt	20.5	0.4739244872142829
e1036_exp01_AluI_cell-04.txt	20.6	0.48892036494300295
e1036_exp01_AluI_cell-04.txt	20.700000000000003	0.49211247287660687
e1036_exp01_AluI_cell-04.txt	20.8	0.48469899148555295
e1036_exp01_AluI_cell-04.txt	20.900000000000002	0.469221127053485
e1036_exp01_AluI_cell-04.txt	21	0.4797511269322318
e1036_exp01_AluI_cell-04.txt	21.1	0.47657360668547416
e1036_exp01_AluI_cell-04.txt	21.200000000000003	0.4738450683815508
e1036_exp01_AluI_cell-04.txt	21.3	0.46965849886300365
e1036_exp01_AluI_cell-04.txt	21.400000000000002	0.4984753561253689
e1036_exp01_AluI_cell-04.txt	21.5	0.47830670281913773
e1036_exp01_AluI_cell-04.txt	21.6	0.487684427162642
e1036_exp01_AluI_cell-04.txt	21.700000000000003	0.47888417073072825
e1036_exp01_AluI_cell-04.txt	21.8	0.48535281977505274
e1036_exp01_AluI_cell-04.txt	21.900000000000002	0.4914249715101562
e1036_exp01_AluI_cell-04.txt	22	0.4618429677413171
e1036_exp01_AluI_cell-04.txt	22.1	0.4946565228622091
e1036_exp01_AluI_cell-04.txt	22.200000000000003	0.48447793901687064
e1036_exp01_AluI_cell-04.txt	22.3	0.49536140855921584
e1036_exp01_AluI_cell-04.txt	22.400000000000002	0.5066183775749673
e1036_exp01_AluI_cell-04.txt	22.5	0.47787553104909675
e1036_exp01_AluI_cell-04.txt	22.6	0.48043158405767167
e1036_exp01_AluI_cell-04.txt	22.700000000000003	0.49630098328211586
e1036_exp01_AluI_cell-04.txt	22.8	0.48296750112923126
e1036_exp01_AluI_cell-04.txt	22.900000000000002	0.49260032493374506
e1036_exp01_AluI_cell-04.txt	23	0.506269947526492
e1036_exp01_AluI_cell-04.txt	23.1	0.49143869529209294
e1036_exp01_AluI_cell-04.txt	23.200000000000003	0.49139073976730796
e1036_exp01_AluI_cell-04.txt	23.3	0.49241044289710084
e1036_exp01_AluI_cell-04.txt	23.400000000000002	0.4895139924164689
e1036_exp01_AluI_cell-04.txt	23.5	0.5008048598278448
e1036_exp01_AluI_cell-04.txt	23.6	0.4974400150201974
e1036_exp01_AluI_cell-04.txt	23.700000000000003	0.4886637816704077
e1036_exp01_AluI_cell-04.txt	23.8	0.4919409430051497
e1036_exp01_AluI_cell-04.txt	23.900000000000002	0.4981621978150567
e1036_exp01_AluI_cell-04.txt	24	0.5025920328249788
e1036_exp01_AluI_cell-04.txt	24.1	0.5123767184729254
e1036_exp01_AluI_cell-04.txt	24.200000000000003	0.483469209365809
e1036_exp01_AluI_cell-04.txt	24.3	0.5154074325467213
e1036_exp01_AluI_cell-04.txt	24.400000000000002	0.5031794388137486
e1036_exp01_AluI_cell-04.txt	24.5	0.5069103613188319
e1036_exp01_AluI_cell-04.txt	24.6	0.504424607309473
e1036_exp01_AluI_cell-04.txt	24.700000000000003	0.49422240691449404
e1036_exp01_AluI_cell-04.txt	24.8	0.51478579375555
e1036_exp01_AluI_cell-04.txt	24.900000000000002	0.5075409729074584
e1036_exp01_AluI_cell-04.txt	25	0.5082522263985709
e1036_exp01_AluI_cell-04.txt	25.1	0.4903896211906125
e1036_exp01_AluI_cell-04.txt	25.200000000000003	0.5158079575580626
e1036_exp01_AluI_cell-04.txt	25.3	0.5010632790801973
e1036_exp01_AluI_cell-04.txt	25.400000000000002	0.49429957531809343
e1036_exp01_AluI_cell-04.txt	25.5	0.4925252253978524
e1036_exp01_AluI_cell-04.txt	25.6	0.5046090782808156
e1036_exp01_AluI_cell-04.txt	25.700000000000003	0.4971149000757175
e1036_exp01_AluI_cell-04.txt	25.8	0.49738391317189706
e1036_exp01_AluI_cell-04.txt	25.900000000000002	0.5212592426419459
e1036_exp01_AluI_cell-04.txt	26	0.5071507513967265
e1036_exp01_AluI_cell-04.txt	26.1	0.5087767661992769
e1036_exp01_AluI_cell-04.txt	26.200000000000003	0.4890355536663311
e1036_exp01_AluI_cell-04.txt	26.3	0.4865043605061723
e1036_exp01_AluI_cell-04.txt	26.400000000000002	0.5126900435558488
e1036_exp01_AluI_cell-04.txt	26.5	0.4920993554011664
e1036_exp01_AluI_cell-04.txt	26.6	0.5138868635899706
e1036_exp01_AluI_cell-04.txt	26.700000000000003	0.5055312318955832
e1036_exp01_AluI_cell-04.txt	26.8	0.5136728253764223
e1036_exp01_AluI_cell-04.txt	26.900000000000002	0.5010782686745928
e1036_exp01_AluI_cell-04.txt	27	0.5169588321354838
e1036_exp01_AluI_cell-04.txt	27.1	0.5168365823227092
e1036_exp01_AluI_cell-04.txt	27.200000000000003	0.49402242651179334
e1036_exp01_AluI_cell-04.txt	27.3	0.5004337087887761
e1036_exp01_AluI_cell-04.txt	27.400000000000002	0.5143696830827531
e1036_exp01_AluI_cell-04.txt	27.5	0.5168751143020617
e1036_exp01_AluI_cell-04.txt	27.6	0.5136072167003516
e1036_exp01_AluI_cell-04.txt	27.700000000000003	0.5128116770667183
e1036_exp01_AluI_cell-04.txt	27.8	0.5096841103968281
e1036_exp01_AluI_cell-04.txt	27.900000000000002	0.5161951062567991
e1036_exp01_AluI_cell-04.txt	28	0.5090922630729879
e1036_exp01_AluI_cell-04.txt	28.1	0.5121152327279214
e1036_exp01_AluI_cell-04.txt	28.200000000000003	0.5300498535034525
e1036_exp01_AluI_cell-04.txt	28.3	0.5252187156257677
e1036_exp01_AluI_cell-04.txt	28.400000000000002	0.5007241013641022
e1036_exp01_AluI_cell-04.txt	28.5	0.5006436118851462
e1036_exp01_AluI_cell-04.txt	28.6	0.5121618732691576
e1036_exp01_AluI_cell-04.txt	28.700000000000003	0.5122287160505604
e1036_exp01_AluI_cell-04.txt	28.8	0.512648518272237
e1036_exp01_AluI_cell-04.txt	28.900000000000002	0.5049455752589344
e1036_exp01_AluI_cell-04.txt	29	0.5237277833506427
e1036_exp01_AluI_cell-04.txt	29.1	0.5194050441778177
e1036_exp01_AluI_cell-04.txt	29.200000000000003	0.5212798496308054
e1036_exp01_AluI_cell-04.txt	29.3	0.4941082899249464
e1036_exp01_AluI_cell-04.txt	29.400000000000002	0.49500288088197986
e1036_exp01_AluI_cell-04.txt	29.5	0.5264974998207064
e1036_exp01_AluI_cell-04.txt	29.6	0.49467791424304364
e1036_exp01_AluI_cell-04.txt	29.700000000000003	0.5178120404474303
e1036_exp01_AluI_cell-04.txt	29.8	0.5050652955757331
e1036_exp01_AluI_cell-04.txt	29.900000000000002	0.5159378118426637
e1036_exp01_AluI_cell-04.txt	30	0.5270285316591252
e1036_exp01_AluI_cell-04.txt	30.1	0.5265446850175698
e1036_exp01_AluI_cell-04.txt	30.200000000000003	0.5260301216933079
e1036_exp01_AluI_cell-04.txt	30.3	0.5229271030462477
e1036_exp01_AluI_cell-04.txt	30.400000000000002	0.5123166610797363
e1036_exp01_AluI_cell-04.txt	30.5	0.5142867762213824
e1036_exp01_AluI_cell-04.txt	30.6	0.5192811903526194
e1036_exp01_AluI_cell-04.txt	30.700000000000003	0.5310337044370327
e1036_exp01_AluI_cell-04.txt	30.8	0.525016698568026
e1036_exp01_AluI_cell-04.txt	30.900000000000002	0.5193565120981819
e1036_exp01_AluI_cell-04.txt	31	0.5195943616847793
e1036_exp01_AluI_cell-04.txt	31.1	0.53377067017733415
e1036_exp01_AluI_cell-04.txt	31.200000000000003	0.5522035674794105
e1036_exp01_AluI_cell-04.txt	31.300000000000004	0.5180690374506907
e1036_exp01_AluI_cell-04.txt	31.4	0.5319241327019997
e1036_exp01_AluI_cell-04.txt	31.5	0.5302855280020625
e1036_exp01_AluI_cell-04.txt	31.6	0.5334657143599792
e1036_exp01_AluI_cell-04.txt	31.700000000000003	0.5508116468529
e1036_exp01_AluI_cell-04.txt	31.800000000000004	0.5259063110340969
e1036_exp01_AluI_cell-04.txt	31.9	0.5189771670084358
e1036_exp01_AluI_cell-04.txt	32	0.5172542718383899
e1036_exp01_AluI_cell-04.txt	32.1	0.5126227517632177
e1036_exp01_AluI_cell-04.txt	32.2	0.5357212752140654
e1036_exp01_AluI_cell-04.txt	32.300000000000004	0.538676283502135
e1036_exp01_AluI_cell-04.txt	32.4	0.5218400839308059
e1036_exp01_AluI_cell-04.txt	32.5	0.5557295564347862
e1036_exp01_AluI_cell-04.txt	32.6	0.5372583800715977
e1036_exp01_AluI_cell-04.txt	32.7	0.531349585152407
e1036_exp01_AluI_cell-04.txt	32.800000000000004	0.5518274180080042
e1036_exp01_AluI_cell-04.txt	32.9	0.538664389988217
e1036_exp01_AluI_cell-04.txt	33	0.5460523347641034
e1036_exp01_AluI_cell-04.txt	33.1	0.5385017966547051
e1036_exp01_AluI_cell-04.txt	33.2	0.5302688573946182
e1036_exp01_AluI_cell-04.txt	33.300000000000004	0.5339206209140918
e1036_exp01_AluI_cell-04.txt	33.4	0.531496718101491
e1036_exp01_AluI_cell-04.txt	33.5	0.5374206536848635
e1036_exp01_AluI_cell-04.txt	33.6	0.5352352440569954
e1036_exp01_AluI_cell-04.txt	33.7	0.5434103404571236
e1036_exp01_AluI_cell-04.txt	33.800000000000004	0.54722594003519
e1036_exp01_AluI_cell-04.txt	33.9	0.5246192653583392
e1036_exp01_AluI_cell-04.txt	34	0.5416482221819972
e1036_exp01_AluI_cell-04.txt	34.1	0.5372262856943643
e1036_exp01_AluI_cell-04.txt	34.2	0.5375723027042651
e1036_exp01_AluI_cell-04.txt	34.300000000000004	0.5237741424468662
e1036_exp01_AluI_cell-04.txt	34.4	0.5490950117304586
e1036_exp01_AluI_cell-04.txt	34.5	0.526965775803637
e1036_exp01_AluI_cell-04.txt	34.6	0.5364867006458672
e1036_exp01_AluI_cell-04.txt	34.7	0.5478069881861185
e1036_exp01_AluI_cell-04.txt	34.800000000000004	0.5564497651765304
e1036_exp01_AluI_cell-04.txt	34.9	0.5427033356480175
e1036_exp01_AluI_cell-04.txt	35	0.5398506681476426
e1036_exp01_AluI_cell-04.txt	35.1	0.5312331141865843
e1036_exp01_AluI_cell-04.txt	35.2	0.5384751447068206
e1036_exp01_AluI_cell-04.txt	35.300000000000004	0.5530290121511479
e1036_exp01_AluI_cell-04.txt	35.4	0.5562120499483874
e1036_exp01_AluI_cell-04.txt	35.5	0.5431882126087288
e1036_exp01_AluI_cell-04.txt	35.6	0.5400670352004866
e1036_exp01_AluI_cell-04.txt	35.7	0.5382207567502977
e1036_exp01_AluI_cell-04.txt	35.800000000000004	0.5504307160993468
e1036_exp01_AluI_cell-04.txt	35.9	0.5468126870710599
e1036_exp01_AluI_cell-04.txt	36	0.5589485553900625
e1036_exp01_AluI_cell-04.txt	36.1	0.5422887330747259
e1036_exp01_AluI_cell-04.txt	36.2	0.5390076866036794
e1036_exp01_AluI_cell-04.txt	36.300000000000004	0.5326512411394339
e1036_exp01_AluI_cell-04.txt	36.4	0.5381624353525002
e1036_exp01_AluI_cell-04.txt	36.5	0.5469130854420434
e1036_exp01_AluI_cell-04.txt	36.6	0.5381963622458691
e1036_exp01_AluI_cell-04.txt	36.7	0.5581589185887047
e1036_exp01_AluI_cell-04.txt	36.800000000000004	0.5296636684612017
e1036_exp01_AluI_cell-04.txt	36.9	0.5504386177358309
e1036_exp01_AluI_cell-04.txt	37	0.5447338823836819
e1036_exp01_AluI_cell-04.txt	37.1	0.5207202612033639
e1036_exp01_AluI_cell-04.txt	37.2	0.5525961011856662
e1036_exp01_AluI_cell-04.txt	37.300000000000004	0.5622058816367161
e1036_exp01_AluI_cell-04.txt	37.400000000000006	0.557139039426957
e1036_exp01_AluI_cell-04.txt	37.5	0.5482354666625467
e1036_exp01_AluI_cell-04.txt	37.6	0.5609863547665963
e1036_exp01_AluI_cell-04.txt	37.7	0.5295547483069811
e1036_exp01_AluI_cell-04.txt	37.800000000000004	0.5519917577367431
e1036_exp01_AluI_cell-04.txt	37.900000000000006	0.5439946198784176
e1036_exp01_AluI_cell-04.txt	38	0.541933370242705
e1036_exp01_AluI_cell-04.txt	38.1	0.5600897608198113
e1036_exp01_AluI_cell-04.txt	38.2	0.5346384224044276
e1036_exp01_AluI_cell-04.txt	38.300000000000004	0.5254733253543454
e1036_exp01_AluI_cell-04.txt	38.400000000000006	0.5642431870869485
e1036_exp01_AluI_cell-04.txt	38.5	0.5610387228972502
e1036_exp01_AluI_cell-04.txt	38.6	0.5488453191235709
e1036_exp01_AluI_cell-04.txt	38.7	0.5583347600480069
e1036_exp01_AluI_cell-04.txt	38.800000000000004	0.5385183073365296
e1036_exp01_AluI_cell-04.txt	38.900000000000006	0.5409501041566578
e1036_exp01_AluI_cell-05.txt	-1	0.9997592228274308
e1036_exp01_AluI_cell-05.txt	-0.9	1.0191033413094424
e1036_exp01_AluI_cell-05.txt	-0.8	0.9931937700924754
e1036_exp01_AluI_cell-05.txt	-0.7	0.9877972786589027
e1036_exp01_AluI_cell-05.txt	-0.6	1.0283018259359087
e1036_exp01_AluI_cell-05.txt	-0.5	1.0066870636554115
e1036_exp01_AluI_cell-05.txt	-0.3999999999999999	0.997639471265223
e1036_exp01_AluI_cell-05.txt	-0.29999999999999993	0.9922856065293132
e1036_exp01_AluI_cell-05.txt	-0.19999999999999996	1.009624731409389
e1036_exp01_AluI_cell-05.txt	-0.09999999999999998	0.9670970757765575
e1036_exp01_AluI_cell-05.txt	0	0.27435215216180675
e1036_exp01_AluI_cell-05.txt	0.10000000000000009	0.30739651634067705
e1036_exp01_AluI_cell-05.txt	0.20000000000000018	0.2870160404285562
e1036_exp01_AluI_cell-05.txt	0.30000000000000004	0.31159821713863217
e1036_exp01_AluI_cell-05.txt	0.40000000000000013	0.31433631789696714
e1036_exp01_AluI_cell-05.txt	0.5	0.3179664710365056
e1036_exp01_AluI_cell-05.txt	0.6000000000000001	0.3117333167378953
e1036_exp01_AluI_cell-05.txt	0.7000000000000002	0.33236789030242975
e1036_exp01_AluI_cell-05.txt	0.8	0.33558977367358445
e1036_exp01_AluI_cell-05.txt	0.9000000000000001	0.32132152595910757
e1036_exp01_AluI_cell-05.txt	1	0.3395473036102065
e1036_exp01_AluI_cell-05.txt	1.1	0.3471438349511465
e1036_exp01_AluI_cell-05.txt	1.2000000000000002	0.3595577039785651
e1036_exp01_AluI_cell-05.txt	1.3000000000000003	0.3349592612522942
e1036_exp01_AluI_cell-05.txt	1.4000000000000004	0.35649021179059853
e1036_exp01_AluI_cell-05.txt	1.5	0.35764405328121807
e1036_exp01_AluI_cell-05.txt	1.6	0.3641973567380834
e1036_exp01_AluI_cell-05.txt	1.7000000000000002	0.36519125255816187
e1036_exp01_AluI_cell-05.txt	1.8000000000000003	0.3601487833333806
e1036_exp01_AluI_cell-05.txt	1.9000000000000004	0.37395409765309084
e1036_exp01_AluI_cell-05.txt	2	0.37562100217038547
e1036_exp01_AluI_cell-05.txt	2.1	0.3729628922424512
e1036_exp01_AluI_cell-05.txt	2.2	0.3895643225129022
e1036_exp01_AluI_cell-05.txt	2.3000000000000003	0.3896657469061358
e1036_exp01_AluI_cell-05.txt	2.4000000000000004	0.3961350615033989
e1036_exp01_AluI_cell-05.txt	2.5	0.4041024288613524
e1036_exp01_AluI_cell-05.txt	2.6	0.41127207349461403
e1036_exp01_AluI_cell-05.txt	2.7	0.3992940766897207
e1036_exp01_AluI_cell-05.txt	2.8000000000000003	0.3882154852295145
e1036_exp01_AluI_cell-05.txt	2.9000000000000004	0.39524109439151045
e1036_exp01_AluI_cell-05.txt	3	0.40112137089608507
e1036_exp01_AluI_cell-05.txt	3.1000000000000005	0.4255552056432268
e1036_exp01_AluI_cell-05.txt	3.2	0.4101171365303915
e1036_exp01_AluI_cell-05.txt	3.3	0.41647201329581424
e1036_exp01_AluI_cell-05.txt	3.4000000000000004	0.42529385892801636
e1036_exp01_AluI_cell-05.txt	3.5	0.42672293317254834
e1036_exp01_AluI_cell-05.txt	3.6000000000000005	0.43479073993690176
e1036_exp01_AluI_cell-05.txt	3.7	0.4316290537453611
e1036_exp01_AluI_cell-05.txt	3.8000000000000007	0.4420595465960934
e1036_exp01_AluI_cell-05.txt	3.9000000000000004	0.41676595862516097
e1036_exp01_AluI_cell-05.txt	4	0.42555727777029156
e1036_exp01_AluI_cell-05.txt	4.1000000000000005	0.4275282263569178
e1036_exp01_AluI_cell-05.txt	4.2	0.42679348639095915
e1036_exp01_AluI_cell-05.txt	4.300000000000001	0.44217222730973677
e1036_exp01_AluI_cell-05.txt	4.4	0.45078392986228094
e1036_exp01_AluI_cell-05.txt	4.5	0.45402443897303674
e1036_exp01_AluI_cell-05.txt	4.6000000000000005	0.44446907524198664
e1036_exp01_AluI_cell-05.txt	4.7	0.4349987650764553
e1036_exp01_AluI_cell-05.txt	4.800000000000001	0.4431076576436377
e1036_exp01_AluI_cell-05.txt	4.9	0.43615034523527885
e1036_exp01_AluI_cell-05.txt	5	0.4354553130426407
e1036_exp01_AluI_cell-05.txt	5.1000000000000005	0.4492099339516791
e1036_exp01_AluI_cell-05.txt	5.2	0.4480364821880242
e1036_exp01_AluI_cell-05.txt	5.300000000000001	0.4717632751831493
e1036_exp01_AluI_cell-05.txt	5.4	0.47022778831459283
e1036_exp01_AluI_cell-05.txt	5.5	0.4594443195985888
e1036_exp01_AluI_cell-05.txt	5.6000000000000005	0.4753559257050189
e1036_exp01_AluI_cell-05.txt	5.7	0.4954894043113651
e1036_exp01_AluI_cell-05.txt	5.800000000000001	0.4614498120824608
e1036_exp01_AluI_cell-05.txt	5.9	0.45815272100672877
e1036_exp01_AluI_cell-05.txt	6	0.478852402918941
e1036_exp01_AluI_cell-05.txt	6.1000000000000005	0.4645304901045167
e1036_exp01_AluI_cell-05.txt	6.2	0.47080577529686
e1036_exp01_AluI_cell-05.txt	6.300000000000001	0.47295516753933
e1036_exp01_AluI_cell-05.txt	6.4	0.48262684383688287
e1036_exp01_AluI_cell-05.txt	6.5	0.4812488744617388
e1036_exp01_AluI_cell-05.txt	6.6000000000000005	0.5052034897606112
e1036_exp01_AluI_cell-05.txt	6.7	0.47739767788655424
e1036_exp01_AluI_cell-05.txt	6.800000000000001	0.47448514068349884
e1036_exp01_AluI_cell-05.txt	6.9	0.47911832198366394
e1036_exp01_AluI_cell-05.txt	7	0.49004607085681945
e1036_exp01_AluI_cell-05.txt	7.1	0.49352338249712485
e1036_exp01_AluI_cell-05.txt	7.200000000000001	0.4832569212449386
e1036_exp01_AluI_cell-05.txt	7.300000000000001	0.5058055884137784
e1036_exp01_AluI_cell-05.txt	7.4	0.5115371998817906
e1036_exp01_AluI_cell-05.txt	7.5	0.48241700898513007
e1036_exp01_AluI_cell-05.txt	7.6	0.4834023589044139
e1036_exp01_AluI_cell-05.txt	7.700000000000001	0.5039114701606983
e1036_exp01_AluI_cell-05.txt	7.800000000000001	0.5069729842661475
e1036_exp01_AluI_cell-05.txt	7.9	0.4978850543633488
e1036_exp01_AluI_cell-05.txt	8	0.4879441332629408
e1036_exp01_AluI_cell-05.txt	8.1	0.5080629441719388
e1036_exp01_AluI_cell-05.txt	8.200000000000001	0.49650815061953907
e1036_exp01_AluI_cell-05.txt	8.3	0.49910037574620075
e1036_exp01_AluI_cell-05.txt	8.4	0.4961789591419064
e1036_exp01_AluI_cell-05.txt	8.5	0.498927559064015
e1036_exp01_AluI_cell-05.txt	8.600000000000001	0.5102855596261695
e1036_exp01_AluI_cell-05.txt	8.700000000000001	0.5304440862131331
e1036_exp01_AluI_cell-05.txt	8.8	0.5125017030201707
e1036_exp01_AluI_cell-05.txt	8.9	0.5202180571880539
e1036_exp01_AluI_cell-05.txt	9	0.5146358630909132
e1036_exp01_AluI_cell-05.txt	9.100000000000001	0.5144421994229714
e1036_exp01_AluI_cell-05.txt	9.200000000000001	0.51078931543925
e1036_exp01_AluI_cell-05.txt	9.3	0.5258308572688897
e1036_exp01_AluI_cell-05.txt	9.4	0.5255847755339351
e1036_exp01_AluI_cell-05.txt	9.5	0.5242186581587367
e1036_exp01_AluI_cell-05.txt	9.600000000000001	0.5051777812673998
e1036_exp01_AluI_cell-05.txt	9.700000000000001	0.5253092376833014
e1036_exp01_AluI_cell-05.txt	9.8	0.5183220080844668
e1036_exp01_AluI_cell-05.txt	9.9	0.5229112984065791
e1036_exp01_AluI_cell-05.txt	10	0.5033582008550799
e1036_exp01_AluI_cell-05.txt	10.100000000000001	0.5201822694964496
e1036_exp01_AluI_cell-05.txt	10.200000000000001	0.5499759553225759
e1036_exp01_AluI_cell-05.txt	10.3	0.5144907853375758
e1036_exp01_AluI_cell-05.txt	10.4	0.5285263468304999
e1036_exp01_AluI_cell-05.txt	10.5	0.5490431788385026
e1036_exp01_AluI_cell-05.txt	10.600000000000001	0.5607352910086706
e1036_exp01_AluI_cell-05.txt	10.700000000000001	0.5348203634421077
e1036_exp01_AluI_cell-05.txt	10.8	0.5451006699374746
e1036_exp01_AluI_cell-05.txt	10.9	0.5336685397683559
e1036_exp01_AluI_cell-05.txt	11	0.5524694948505435
e1036_exp01_AluI_cell-05.txt	11.100000000000001	0.5578688720640259
e1036_exp01_AluI_cell-05.txt	11.200000000000001	0.5471452821899138
e1036_exp01_AluI_cell-05.txt	11.3	0.5662195733381954
e1036_exp01_AluI_cell-05.txt	11.4	0.5406041025107288
e1036_exp01_AluI_cell-05.txt	11.5	0.540646242341163
e1036_exp01_AluI_cell-05.txt	11.600000000000001	0.5297778460264275
e1036_exp01_AluI_cell-05.txt	11.700000000000001	0.5512519170722612
e1036_exp01_AluI_cell-05.txt	11.8	0.5495028159545835
e1036_exp01_AluI_cell-05.txt	11.9	0.5268134899133619
e1036_exp01_AluI_cell-05.txt	12	0.5580565891218271
e1036_exp01_AluI_cell-05.txt	12.100000000000001	0.5523926890513929
e1036_exp01_AluI_cell-05.txt	12.200000000000001	0.5538830786394311
e1036_exp01_AluI_cell-05.txt	12.3	0.5345914220001321
e1036_exp01_AluI_cell-05.txt	12.4	0.55132955256645
e1036_exp01_AluI_cell-05.txt	12.5	0.5375147107627891
e1036_exp01_AluI_cell-05.txt	12.600000000000001	0.5484226112943529
e1036_exp01_AluI_cell-05.txt	12.700000000000001	0.5664404091837941
e1036_exp01_AluI_cell-05.txt	12.8	0.5782115527222982
e1036_exp01_AluI_cell-05.txt	12.9	0.5581831165148323
e1036_exp01_AluI_cell-05.txt	13	0.5693012972258052
e1036_exp01_AluI_cell-05.txt	13.100000000000001	0.5352376074755393
e1036_exp01_AluI_cell-05.txt	13.200000000000001	0.5719627654152725
e1036_exp01_AluI_cell-05.txt	13.3	0.5618925979555044
e1036_exp01_AluI_cell-05.txt	13.4	0.5440950042442169
e1036_exp01_AluI_cell-05.txt	13.5	0.5603732511024556
e1036_exp01_AluI_cell-05.txt	13.600000000000001	0.5668553395014038
e1036_exp01_AluI_cell-05.txt	13.700000000000001	0.5458133631745616
e1036_exp01_AluI_cell-05.txt	13.8	0.5755577583860744
e1036_exp01_AluI_cell-05.txt	13.9	0.5619731495547036
e1036_exp01_AluI_cell-05.txt	14	0.5337299633902466
e1036_exp01_AluI_cell-05.txt	14.100000000000001	0.5596234224789639
e1036_exp01_AluI_cell-05.txt	14.200000000000001	0.5688882656891096
e1036_exp01_AluI_cell-05.txt	14.3	0.5780544311524128
e1036_exp01_AluI_cell-05.txt	14.4	0.5622502802315115
e1036_exp01_AluI_cell-05.txt	14.5	0.5562707731528888
e1036_exp01_AluI_cell-05.txt	14.600000000000001	0.5574407606366424
e1036_exp01_AluI_cell-05.txt	14.700000000000001	0.5927141120392329
e1036_exp01_AluI_cell-05.txt	14.8	0.5565837559424645
e1036_exp01_AluI_cell-05.txt	14.9	0.5635719133338263
e1036_exp01_AluI_cell-05.txt	15	0.5639469134024379
e1036_exp01_AluI_cell-05.txt	15.100000000000001	0.5643351539320925
e1036_exp01_AluI_cell-05.txt	15.2	0.5686692404731183
e1036_exp01_AluI_cell-05.txt	15.3	0.5626434600570066
e1036_exp01_AluI_cell-05.txt	15.400000000000002	0.5775858498561146
e1036_exp01_AluI_cell-05.txt	15.5	0.5819134505575854
e1036_exp01_AluI_cell-05.txt	15.600000000000001	0.5682566047044512
e1036_exp01_AluI_cell-05.txt	15.7	0.5748487199506932
e1036_exp01_AluI_cell-05.txt	15.8	0.5815003602761898
e1036_exp01_AluI_cell-05.txt	15.900000000000002	0.5728461980573407
e1036_exp01_AluI_cell-05.txt	16	0.5846953020822868
e1036_exp01_AluI_cell-05.txt	16.1	0.593810453985671
e1036_exp01_AluI_cell-05.txt	16.2	0.5760478514292924
e1036_exp01_AluI_cell-05.txt	16.3	0.5530521989160949
e1036_exp01_AluI_cell-05.txt	16.400000000000002	0.5774437238800412
e1036_exp01_AluI_cell-05.txt	16.5	0.5837525686079608
e1036_exp01_AluI_cell-05.txt	16.6	0.5744207830687831
e1036_exp01_AluI_cell-05.txt	16.7	0.562290852951047
e1036_exp01_AluI_cell-05.txt	16.8	0.5860105675314867
e1036_exp01_AluI_cell-05.txt	16.900000000000002	0.5603453653183015
e1036_exp01_AluI_cell-05.txt	17	0.5852441240264428
e1036_exp01_AluI_cell-05.txt	17.1	0.59787994682083
e1036_exp01_AluI_cell-05.txt	17.2	0.5821028520828598
e1036_exp01_AluI_cell-05.txt	17.3	0.5913045928349105
e1036_exp01_AluI_cell-05.txt	17.400000000000002	0.5790931193619708
e1036_exp01_AluI_cell-05.txt	17.5	0.5915303241718618
e1036_exp01_AluI_cell-05.txt	17.6	0.5970429584085306
e1036_exp01_AluI_cell-05.txt	17.7	0.5857055161562217
e1036_exp01_AluI_cell-05.txt	17.8	0.5963215212298701
e1036_exp01_AluI_cell-05.txt	17.900000000000002	0.5810883977043613
e1036_exp01_AluI_cell-05.txt	18	0.5927865235714107
e1036_exp01_AluI_cell-05.txt	18.1	0.5712499702138331
e1036_exp01_AluI_cell-05.txt	18.200000000000003	0.5980894444278684
e1036_exp01_AluI_cell-05.txt	18.3	0.5898128415982138
e1036_exp01_AluI_cell-05.txt	18.400000000000002	0.5744928757287079
e1036_exp01_AluI_cell-05.txt	18.5	0.6042223866569261
e1036_exp01_AluI_cell-05.txt	18.6	0.5678254978187844
e1036_exp01_AluI_cell-05.txt	18.700000000000003	0.5915079407545525
e1036_exp01_AluI_cell-05.txt	18.8	0.5854128255731865
e1036_exp01_AluI_cell-05.txt	18.900000000000002	0.581279230753635
e1036_exp01_AluI_cell-05.txt	19	0.6344644714930285
e1036_exp01_AluI_cell-05.txt	19.1	0.5844426176039497
e1036_exp01_AluI_cell-05.txt	19.200000000000003	0.5996739036339753
e1036_exp01_AluI_cell-05.txt	19.3	0.5871251994726105
e1036_exp01_AluI_cell-05.txt	19.400000000000002	0.5995469253408807
e1036_exp01_AluI_cell-05.txt	19.5	0.5874492742721343
e1036_exp01_AluI_cell-05.txt	19.6	0.6118903349448921
e1036_exp01_AluI_cell-05.txt	19.700000000000003	0.5970600249485882
e1036_exp01_AluI_cell-05.txt	19.8	0.6149533659202152
e1036_exp01_AluI_cell-05.txt	19.900000000000002	0.6400411917788497
e1036_exp01_AluI_cell-05.txt	20	0.6143209802388275
e1036_exp01_AluI_cell-05.txt	20.1	0.6126952765136668
e1036_exp01_AluI_cell-05.txt	20.200000000000003	0.6228864455290829
e1036_exp01_AluI_cell-05.txt	20.3	0.5958857235875197
e1036_exp01_AluI_cell-05.txt	20.400000000000002	0.6070355428236112
e1036_exp01_AluI_cell-05.txt	20.5	0.6188312828778509
e1036_exp01_AluI_cell-05.txt	20.6	0.5885712009059468
e1036_exp01_AluI_cell-05.txt	20.700000000000003	0.6132254390426978
e1036_exp01_AluI_cell-05.txt	20.8	0.6125168162300638
e1036_exp01_AluI_cell-05.txt	20.900000000000002	0.6206473013612935
e1036_exp01_AluI_cell-05.txt	21	0.58081400954112
e1036_exp01_AluI_cell-05.txt	21.1	0.5911934561782235
e1036_exp01_AluI_cell-05.txt	21.200000000000003	0.6010543996449188
e1036_exp01_AluI_cell-05.txt	21.3	0.6212510160932444
e1036_exp01_AluI_cell-05.txt	21.400000000000002	0.596466684542007
e1036_exp01_AluI_cell-05.txt	21.5	0.598108167938576
e1036_exp01_AluI_cell-05.txt	21.6	0.6111854437050667
e1036_exp01_AluI_cell-05.txt	21.700000000000003	0.5998276022009171
e1036_exp01_AluI_cell-05.txt	21.8	0.6058408733623516
e1036_exp01_AluI_cell-05.txt	21.900000000000002	0.6048049090595473
e1036_exp01_AluI_cell-05.txt	22	0.6242524503606872
e1036_exp01_AluI_cell-05.txt	22.1	0.600403905160485
e1036_exp01_AluI_cell-05.txt	22.200000000000003	0.6135314457723189
e1036_exp01_AluI_cell-05.txt	22.3	0.6127452425021341
e1036_exp01_AluI_cell-05.txt	22.400000000000002	0.6245683803115096
e1036_exp01_AluI_cell-05.txt	22.5	0.6334693780167361
e1036_exp01_AluI_cell-05.txt	22.6	0.6179046409910782
e1036_exp01_AluI_cell-05.txt	22.700000000000003	0.607774679542742
e1036_exp01_AluI_cell-05.txt	22.8	0.6414976413083234
e1036_exp01_AluI_cell-05.txt	22.900000000000002	0.6111565058260484
e1036_exp01_AluI_cell-05.txt	23	0.5961964738861718
e1036_exp01_AluI_cell-05.txt	23.1	0.603023972812031
e1036_exp01_AluI_cell-05.txt	23.200000000000003	0.6148811806662245
e1036_exp01_AluI_cell-05.txt	23.3	0.6002503066112869
e1036_exp01_AluI_cell-05.txt	23.400000000000002	0.6267375313464277
e1036_exp01_AluI_cell-05.txt	23.5	0.6162541411616215
e1036_exp01_AluI_cell-05.txt	23.6	0.6144654216037403
e1036_exp01_AluI_cell-05.txt	23.700000000000003	0.6046049874938816
e1036_exp01_AluI_cell-05.txt	23.8	0.5892650449332641
e1036_exp01_AluI_cell-05.txt	23.900000000000002	0.6243838999771864
e1036_exp01_AluI_cell-05.txt	24	0.6212225178251851
e1036_exp01_AluI_cell-05.txt	24.1	0.6327583794945083
e1036_exp01_AluI_cell-05.txt	24.200000000000003	0.581419430249593
e1036_exp01_AluI_cell-05.txt	24.3	0.6150652564607869
e1036_exp01_AluI_cell-05.txt	24.400000000000002	0.6083479327072069
e1036_exp01_AluI_cell-05.txt	24.5	0.6009459156855564
e1036_exp01_AluI_cell-05.txt	24.6	0.6013747044134969
e1036_exp01_AluI_cell-05.txt	24.700000000000003	0.6034365222208573
e1036_exp01_AluI_cell-05.txt	24.8	0.5974829344264617
e1036_exp01_AluI_cell-05.txt	24.900000000000002	0.6018007078442881
e1036_exp01_AluI_cell-05.txt	25	0.6231800227758365
e1036_exp01_AluI_cell-05.txt	25.1	0.6083931630574214
e1036_exp01_AluI_cell-05.txt	25.200000000000003	0.5933916996233546
e1036_exp01_AluI_cell-05.txt	25.3	0.6153426358817122
e1036_exp01_AluI_cell-05.txt	25.400000000000002	0.6243664668439894
e1036_exp01_AluI_cell-05.txt	25.5	0.6147407329804514
e1036_exp01_AluI_cell-05.txt	25.6	0.6145287882837702
e1036_exp01_AluI_cell-05.txt	25.700000000000003	0.5894506622532907
e1036_exp01_AluI_cell-05.txt	25.8	0.6315642327495691
e1036_exp01_AluI_cell-05.txt	25.900000000000002	0.616166413730049
e1036_exp01_AluI_cell-05.txt	26	0.6326853428005513
e1036_exp01_AluI_cell-05.txt	26.1	0.62805564042256945
e1036_exp01_AluI_cell-05.txt	26.200000000000003	0.6214640353413994
e1036_exp01_AluI_cell-05.txt	26.3	0.6174527395026941
e1036_exp01_AluI_cell-05.txt	26.400000000000002	0.647248131914898
e1036_exp01_AluI_cell-05.txt	26.5	0.6228263582631507
e1036_exp01_AluI_cell-05.txt	26.6	0.6270790386463723
e1036_exp01_AluI_cell-05.txt	26.700000000000003	0.6322680135857289
e1036_exp01_AluI_cell-05.txt	26.8	0.6275385506499465
e1036_exp01_AluI_cell-05.txt	26.900000000000002	0.6307221835990314
e1036_exp01_AluI_cell-05.txt	27	0.6069964464334371
e1036_exp01_AluI_cell-05.txt	27.1	0.6397216614350534
e1036_exp01_AluI_cell-05.txt	27.200000000000003	0.639920306218996
e1036_exp01_AluI_cell-05.txt	27.3	0.6237033394794149
e1036_exp01_AluI_cell-05.txt	27.400000000000002	0.6147405386586435
e1036_exp01_AluI_cell-05.txt	27.5	0.6302324970895565
e1036_exp01_AluI_cell-05.txt	27.6	0.6552467599099698
e1036_exp01_AluI_cell-05.txt	27.700000000000003	0.6239919110933735
e1036_exp01_AluI_cell-05.txt	27.8	0.6372128506703534
e1036_exp01_AluI_cell-05.txt	27.900000000000002	0.6341283437515481
e1036_exp01_AluI_cell-05.txt	28	0.6375808007781925
e1036_exp01_AluI_cell-05.txt	28.1	0.6211098406814445
e1036_exp01_AluI_cell-05.txt	28.200000000000003	0.6259031346679782
e1036_exp01_AluI_cell-05.txt	28.3	0.6417982988964522
e1036_exp01_AluI_cell-05.txt	28.400000000000002	0.6481914106739031
e1036_exp01_AluI_cell-05.txt	28.5	0.6337421811668844
e1036_exp01_AluI_cell-05.txt	28.6	0.6486017332861764
e1036_exp01_AluI_cell-05.txt	28.700000000000003	0.6218347052645742
e1036_exp01_AluI_cell-05.txt	28.8	0.6397687155345885
e1036_exp01_AluI_cell-05.txt	28.900000000000002	0.6254293273877403
e1036_exp01_AluI_cell-05.txt	29	0.6256240517447329
e1036_exp01_AluI_cell-05.txt	29.1	0.6230839069529925
e1036_exp01_AluI_cell-05.txt	29.200000000000003	0.65456636505781
e1036_exp01_AluI_cell-05.txt	29.3	0.640987244098747
e1036_exp01_AluI_cell-05.txt	29.400000000000002	0.6637083242137528
e1036_exp01_AluI_cell-05.txt	29.5	0.6481843453613881
e1036_exp01_AluI_cell-05.txt	29.6	0.6245585313810327
e1036_exp01_AluI_cell-05.txt	29.700000000000003	0.6479150933566815
e1036_exp01_AluI_cell-05.txt	29.8	0.6413670646610357
e1036_exp01_AluI_cell-05.txt	29.900000000000002	0.6550178239184203
e1036_exp01_AluI_cell-05.txt	30	0.6438752954986067
e1036_exp01_AluI_cell-05.txt	30.1	0.6376622186520376
e1036_exp01_AluI_cell-05.txt	30.200000000000003	0.6403772268424224
e1036_exp01_AluI_cell-05.txt	30.3	0.6395012999062097
e1036_exp01_AluI_cell-05.txt	30.400000000000002	0.6530012472065306
e1036_exp01_AluI_cell-05.txt	30.5	0.6479548543637472
e1036_exp01_AluI_cell-05.txt	30.6	0.6421523510197132
e1036_exp01_AluI_cell-05.txt	30.700000000000003	0.6338062537715752
e1036_exp01_AluI_cell-05.txt	30.8	0.6590302267145339
e1036_exp01_AluI_cell-05.txt	30.900000000000002	0.6304901851542645
e1036_exp01_AluI_cell-05.txt	31	0.6734763466819061
e1036_exp01_AluI_cell-05.txt	31.1	0.6631046223408477
e1036_exp01_AluI_cell-05.txt	31.200000000000003	0.6483637536163588
e1036_exp01_AluI_cell-05.txt	31.300000000000004	0.6744218113004972
e1036_exp01_AluI_cell-05.txt	31.4	0.6581679545783026
e1036_exp01_AluI_cell-05.txt	31.5	0.6243609646202705
e1036_exp01_AluI_cell-05.txt	31.6	0.6542908763923507
e1036_exp01_AluI_cell-05.txt	31.700000000000003	0.6636408257315577
e1036_exp01_AluI_cell-05.txt	31.800000000000004	0.6690822538679052
e1036_exp01_AluI_cell-05.txt	31.9	0.6264945354256664
e1036_exp01_AluI_cell-05.txt	32	0.6438323675045148
e1036_exp01_AluI_cell-05.txt	32.1	0.6495928778700976
e1036_exp01_AluI_cell-05.txt	32.2	0.6628142000886182
e1036_exp01_AluI_cell-05.txt	32.300000000000004	0.6399329031018737
e1036_exp01_AluI_cell-05.txt	32.4	0.6640993069738754
e1036_exp01_AluI_cell-05.txt	32.5	0.6745298704165963
e1036_exp01_AluI_cell-05.txt	32.6	0.6669550553549233
e1036_exp01_AluI_cell-05.txt	32.7	0.643025876200797
e1036_exp01_AluI_cell-05.txt	32.800000000000004	0.6380250401721471
e1036_exp01_AluI_cell-05.txt	32.9	0.6612241527671727
e1036_exp01_AluI_cell-05.txt	33	0.6512118238991329
e1036_exp01_AluI_cell-05.txt	33.1	0.6412793912423341
e1036_exp01_AluI_cell-05.txt	33.2	0.6287856766869385
e1036_exp01_AluI_cell-05.txt	33.300000000000004	0.6418029126974465
e1036_exp01_AluI_cell-05.txt	33.4	0.640260357012827
e1036_exp01_AluI_cell-05.txt	33.5	0.6360035758643462
e1036_exp01_AluI_cell-05.txt	33.6	0.634223520542843
e1036_exp01_AluI_cell-05.txt	33.7	0.646933368998298
e1036_exp01_AluI_cell-05.txt	33.800000000000004	0.6708176720728835
e1036_exp01_AluI_cell-05.txt	33.9	0.6818816123477812
e1036_exp01_AluI_cell-05.txt	34	0.6183528984578792
e1036_exp01_AluI_cell-05.txt	34.1	0.632840902020283
e1036_exp01_AluI_cell-05.txt	34.2	0.6365493578627336
e1036_exp01_AluI_cell-05.txt	34.300000000000004	0.6511972643586494
e1036_exp01_AluI_cell-05.txt	34.4	0.6346483452239393
e1036_exp01_AluI_cell-05.txt	34.5	0.6243427941772727
e1036_exp01_AluI_cell-05.txt	34.6	0.6335798094471722
e1036_exp01_AluI_cell-05.txt	34.7	0.6502504187728111
e1036_exp01_AluI_cell-05.txt	34.800000000000004	0.6381032746587814
e1036_exp01_AluI_cell-05.txt	34.9	0.6218849520720645
e1036_exp01_AluI_cell-05.txt	35	0.6412026057809203
e1036_exp01_AluI_cell-05.txt	35.1	0.6288333258345181
e1036_exp01_AluI_cell-05.txt	35.2	0.6287295512494016
e1036_exp01_AluI_cell-05.txt	35.300000000000004	0.6167649884686491
e1036_exp01_AluI_cell-05.txt	35.4	0.6729651062844421
e1036_exp01_AluI_cell-05.txt	35.5	0.6425403618201246
e1036_exp01_AluI_cell-05.txt	35.6	0.6362127960964112
e1036_exp01_AluI_cell-05.txt	35.7	0.6217458892508628
e1036_exp01_AluI_cell-05.txt	35.800000000000004	0.6402957793944342
e1036_exp01_AluI_cell-05.txt	35.9	0.6476808111438226
e1036_exp01_AluI_cell-05.txt	36	0.6364889085488428
e1036_exp01_AluI_cell-05.txt	36.1	0.6339658458588419
e1036_exp01_AluI_cell-05.txt	36.2	0.6220122395715397
e1036_exp01_AluI_cell-05.txt	36.300000000000004	0.6451617389882554
e1036_exp01_AluI_cell-05.txt	36.4	0.6712604338845833
e1036_exp01_AluI_cell-05.txt	36.5	0.6396801786987149
e1036_exp01_AluI_cell-05.txt	36.6	0.6356401168795026
e1036_exp01_AluI_cell-05.txt	36.7	0.6697639288434606
e1036_exp01_AluI_cell-05.txt	36.800000000000004	0.6774472454924638
e1036_exp01_AluI_cell-05.txt	36.9	0.6495240882412386
e1036_exp01_AluI_cell-05.txt	37	0.6234966529232531
e1036_exp01_AluI_cell-05.txt	37.1	0.6540276554532022
e1036_exp01_AluI_cell-05.txt	37.2	0.6647444768337097
e1036_exp01_AluI_cell-05.txt	37.300000000000004	0.6312551071424491
e1036_exp01_AluI_cell-05.txt	37.400000000000006	0.6376363800198431
e1036_exp01_AluI_cell-05.txt	37.5	0.6698667219236739
e1036_exp01_AluI_cell-05.txt	37.6	0.6499141415584897
e1036_exp01_AluI_cell-05.txt	37.7	0.6812456142215291
e1036_exp01_AluI_cell-05.txt	37.800000000000004	0.6428501350890452
e1036_exp01_AluI_cell-05.txt	37.900000000000006	0.6447055235774988
e1036_exp01_AluI_cell-05.txt	38	0.664136969620935
e1036_exp01_AluI_cell-05.txt	38.1	0.6317479854274045
e1036_exp01_AluI_cell-05.txt	38.2	0.6791468102666374
e1036_exp01_AluI_cell-05.txt	38.300000000000004	0.6533002133573922
e1036_exp01_AluI_cell-05.txt	38.400000000000006	0.678591258036748
e1036_exp01_AluI_cell-05.txt	38.5	0.6751592255828311
e1036_exp01_AluI_cell-05.txt	38.6	0.6423926707326342
e1036_exp01_AluI_cell-05.txt	38.7	0.6679475816332412
e1036_exp01_AluI_cell-05.txt	38.800000000000004	0.6426371692615124
[truncated: 9,601 more rows]
