# Supplementary material for: Ki-67 shapes the nucleolus by anchoring chromatin via its amphiphilic properties
Source: EMBO J. 2026 Mar 24;45(9):3156–91. doi: 10.1038/s44318-026-00747-7 (PMC13144362; doi:10.1038/s44318-026-00747-7)
Supplement: Supplementary file 12 — Source data Fig. 8 [file 44318_2026_747_MOESM12_ESM.zip › Figure 8/B/Relative_H2B_levels_in_nucleolar_rim_over_nucleoplasm.csv]

siRNA	siRNA_ID	relative_H2B_levels_in_nucleolar_rim_over_nucleoplasm
BRWD1	s28831	1.036903403600399
BRWD1	s28831	1.0582418522940873
BRWD1	s28831	0.8849339820428377
BRWD1	s28831	1.1009243257804189
BRWD1	s28831	1.0426068934324557
BRWD1	s28831	1.159630111797247
BRWD1	s28831	0.993220754579385
BRWD1	s28831	1.2282217494275154
BRWD1	s28831	1.1384038487062336
BRWD1	s28831	1.0357179655563613
BRWD1	s28831	1.0471592727847163
BRWD1	s28831	0.972700074493803
BRWD1	s28831	1.009341215325664
BRWD1	s28831	1.098694004725801
BRWD1	s28831	1.1127226528390606
BRWD1	s28831	1.0532255608711163
BRWD1	s28831	1.2019182328346432
BRWD1	s28831	1.048214729007393
BRWD1	s28831	1.0201179469330184
BRWD1	s28831	1.1593268756214095
BRWD1	s28831	1.0759300857769407
BRWD1	s28831	1.0664665553808697
BRWD1	s28831	1.1742855532803393
BRWD1	s28831	1.1185182105986942
BRWD1	s28831	1.1023642142581993
BRWD1	s28831	1.0978619634818099
BRWD1	s28831	1.1064516160161935
BRWD1	s28831	1.0507446286026612
BRWD1	s28831	1.0982257249419685
BRWD1	s28831	1.0527965048415935
BRWD1	s28831	1.0234667280386325
BRWD1	s28831	1.1621757035145657
BRWD1	s28831	1.1244008166711086
BRWD1	s28831	1.1217423392479562
BRWD1	s28831	1.2007423173897922
BRWD1	s28831	0.6997602653701055
BRWD1	s28831	1.1232203893800838
BRWD1	s28831	1.0509190595745033
BRWD1	s28831	0.9805995391099018
BRWD1	s28831	1.4417571289010707
BRWD1	s28831	1.0238720448494996
BRWD1	s28831	1.0858053732899406
BRWD1	s28831	1.0135530800414358
BRWD1	s28831	1.0384512704687971
BRWD1	s28831	1.0736110448332845
BRWD1	s28831	0.997894817093365
BRWD1	s28831	1.0233151394385636
BRWD1	s28831	1.1464758110620565
BRWD1	s28831	1.01963603677312
BRWD1	s28831	1.2040671851948748
BRWD1	s28831	1.0459835652953746
BRWD1	s28831	1.0522802147234465
BRWD1	s28831	1.0288440469637927
BRWD1	s28831	0.9820081442337673
BRWD1	s28831	1.0789486812782385
BRWD1	s28831	1.0877841730877615
BRWD1	s28831	1.162546293962133
BRWD1	s28831	1.1663996327126247
BRWD1	s28831	1.0070871945986226
BRWD1	s28831	1.1124048969199813
BRWD1	s28831	1.0581266322774379
BRWD1	s28831	1.084100452139118
BRWD1	s28831	1.1321621830091984
BRWD1	s28831	1.0751282996561031
BRWD1	s28831	1.107924529238176
BRWD1	s28831	1.1197277298904027
BRWD1	s28831	1.0073823266600552
BRWD1	s28831	1.0178860844087843
BRWD1	s28831	0.8926486631482581
BRWD1	s28831	1.062937722550383
BRWD1	s28831	0.9244425859946477
BRWD1	s28831	0.9880847367259932
BRWD1	s28831	0.9372322307559496
BRWD1	s28831	1.024662037879998
BRWD1	s28831	1.0575191939063884
BRWD1	s28831	1.0070833983435046
BRWD1	s28831	1.0068953776711618
BRWD1	s28831	1.0702457419664706
BRWD1	s28831	1.1072128521120457
BRWD1	s28831	1.0869119689681412
BRWD1	s28831	1.034893535686634
BRWD1	s28831	1.047095855235736
BRWD1	s28831	1.119309743365895
BRWD1	s28831	1.0352416713472254
BRWD1	s28831	1.1333221362384331
BRWD1	s28831	1.055730261993867
BRWD1	s28831	1.1140948625888525
BRWD1	s28831	0.9522790994910612
BRWD1	s28831	1.0814005651465155
BRWD1	s28831	1.107669022999571
BRWD1	s28831	1.0304225796163116
BRWD1	s28831	1.1243618229002408
BRWD1	s28831	1.1204918326224607
BRWD1	s28831	1.0052379825770335
BRWD1	s28831	1.1009573797825423
BRWD1	s28831	1.0862090937343196
BRWD1	s28831	1.094103689514305
BRWD1	s28831	1.085125948962254
BRWD1	s28831	1.0482016161977992
BRWD1	s28831	0.9528167844162405
BRWD1	s28831	1.0889434377898504
BRWD1	s28831	1.1369776543485357
BRWD1	s28831	1.2266824164217638
BRWD1	s28831	1.193206476933983
BRWD1	s28831	1.1214852375186342
BRWD1	s28831	0.9759799933312494
BRWD1	s28831	1.0517693584874772
BRWD1	s28831	1.160692783165839
BRWD1	s28831	1.1286732316656074
BRWD1	s28831	1.0749736813709692
BRWD1	s28831	1.1725740059978629
BRWD1	s28831	1.0540567557561737
BRWD1	s28831	1.0339997706934632
BRWD1	s28831	1.1314730350237525
BRWD1	s28831	1.1560145094381433
BRWD1	s28831	1.0202501077964594
BRWD1	s28831	1.0015117865928636
BRWD1	s28831	0.8881313706296303
BRWD1	s28831	1.0399599291158927
BRWD1	s28831	1.085378842006062
BRWD1	s28831	1.1307675502504881
BRWD1	s28831	1.1684583903479042
BRWD1	s28831	1.0547770643086427
BRWD1	s28831	0.977493436691788
BRWD1	s28831	1.0279730391531985
BRWD1	s28831	1.1120808929295716
BRWD1	s28831	0.9189047248736872
BRWD1	s28831	1.1200060538046839
BRWD1	s28831	1.0528626547616422
BRWD1	s28831	1.1201960266919724
BRWD1	s28831	1.090999093264002
BRWD1	s28831	1.0258887569583977
BRWD1	s28831	1.0701768152880986
BRWD1	s28831	0.9967371342422332
BRWD1	s28831	1.047701621294183
BRWD1	s28831	1.0574041861690544
BRWD1	s28831	1.0790256531703486
BRWD1	s28831	1.04936199644085
BRWD1	s28831	1.0075515721392467
BRWD1	s28831	1.0385170278877085
BRWD1	s28831	1.0859479041126514
BRWD1	s28831	0.9271375043424623
BRWD1	s28831	1.1134487120071697
BRWD1	s28831	1.0722176610524041
BRWD1	s28831	1.0598779595078882
BRWD1	s28831	1.0545271343782243
BRWD1	s28831	1.1582770124018906
BRWD1	s28831	0.988803666559204
BRWD1	s28831	1.1320329533210298
BRWD1	s28831	1.0337323299750187
BRWD1	s28831	1.0771589798206098
BRWD1	s28831	1.098948734404886
BRWD1	s28831	1.0670228990404746
BRWD1	s28831	1.2665902804755391
BRWD1	s28831	0.9257433051708015
BRWD1	s28831	0.9877698510547736
BRWD1	s28831	1.021378226207976
BRWD1	s28831	1.1614278387731565
BRWD1	s28831	0.9908475424203478
BRWD1	s28831	1.1023682136796378
BRWD1	s28831	1.0100226723428736
BRWD1	s28831	1.0166471719519103
BRWD1	s28831	1.042133960533651
BRWD1	s28831	1.0794027509126585
BRWD1	s28831	0.9630470795878776
BRWD1	s28831	1.1055793328265573
BRWD1	s28831	1.044557008499634
BRWD1	s28831	1.218741896111342
BRWD1	s28831	0.897952014503706
BRWD1	s28831	1.1120097224212642
BRWD1	s28831	1.00042492382402
BRWD1	s28831	1.0428729007206392
BRWD1	s28831	1.0610660567235781
BRWD1	s28831	0.9689862565404544
BRWD1	s28831	1.094850085613957
BRWD1	s28831	1.1133023815017007
BRWD1	s28831	1.012187308532404
BRWD1	s28831	0.965310882776995
BRWD1	s28831	0.9397326710608689
BRWD1	s28831	1.080345894861415
BRWD1	s28831	1.1748778045127461
BRWD1	s28831	1.041715032714596
BRWD1	s28831	1.05669238661697
BRWD1	s28831	1.0844204217305842
BRWD1	s28831	0.9446806831617631
BRWD1	s28831	1.061071365651011
BRWD1	s28831	0.9830368918867086
BRWD1	s28831	1.0462128503424435
BRWD1	s28831	1.050531618164005
BRWD1	s28831	1.0186972780466685
BRWD1	s28831	0.9508721501065175
BRWD1	s28831	1.0866636983939137
BRWD1	s28831	1.08956468115411
BRWD1	s28831	1.116473356038362
BRWD1	s28831	1.082671773384951
BRWD1	s28831	1.0212441854664196
BRWD1	s28831	1.1405865199746623
BRWD1	s28831	1.0177770250897948
BRWD1	s28831	0.9928590848883095
BRWD1	s28831	0.9680610422772284
BRWD1	s28831	0.9743776559427867
BRWD1	s28831	1.190475774257318
BRWD1	s28831	0.8907626782276469
BRWD1	s28831	1.032038878124199
BRWD1	s28831	1.021512521653291
BRWD1	s28831	1.0108713676400003
BRWD1	s28831	1.1863772830690977
BRWD1	s28831	0.9844173903168707
BRWD1	s28831	1.0404408419127622
BRWD1	s28831	0.9767655052688679
BRWD1	s28831	1.0632424651034675
BRWD1	s28831	1.1240385559980646
BRWD1	s28831	0.9435552079502774
BRWD1	s28831	1.0010643778448343
BRWD1	s28831	1.0306756256117855
BRWD1	s28831	0.966802152689076
BRWD1	s28831	1.0010512919258396
BRWD1	s28831	1.0820442920979831
BRWD1	s28831	0.9831940861046937
BRWD1	s28831	1.096452787210923
BRWD1	s28831	1.0550682803675644
BRWD1	s28831	1.1819875853309214
BRWD1	s28831	0.793454776456682
BRWD1	s28831	1.0980213876274625
BRWD1	s28831	1.0292776133444177
BRWD1	s28831	1.0390188564519198
BRWD1	s28831	1.0351174154330884
BRWD1	s28831	0.9555157612217889
BRWD1	s28831	1.1098767540640588
BRWD1	s28831	1.0388975421344984
BRWD1	s28831	1.119722523976821
BRWD1	s28831	1.135394632884
BRWD1	s28831	1.054244371683837
BRWD1	s28831	1.0507792568447007
BRWD1	s28831	0.9669540069312034
BRWD1	s28831	0.9673569454880698
BRWD1	s28831	1.0140681088240109
BRWD1	s28831	1.0550932582293724
BRWD1	s28831	1.2562500779953414
BRWD1	s28831	1.0223272950796094
BRWD1	s28831	0.7257420044937948
BRWD1	s28831	1.0119994916784767
BRWD1	s28831	0.9594437528177212
BRWD1	s28831	0.891202394024055
BRWD1	s28831	1.0383148509278215
BRWD1	s28831	0.9763459362344128
BRWD1	s28831	1.0025188972879817
BRWD1	s28831	1.003841040281871
BRWD1	s28831	0.9575305220396013
BRWD1	s28830	1.0551785409700924
BRWD1	s28830	1.06166836312803
BRWD1	s28830	0.869487139678978
BRWD1	s28830	0.9992990947548381
BRWD1	s28830	1.0220941300305098
BRWD1	s28830	1.014659287334628
BRWD1	s28830	1.0855576064951984
BRWD1	s28830	0.9137639583399869
BRWD1	s28830	1.0504878108597062
BRWD1	s28830	0.9465108508532015
BRWD1	s28830	1.0041288732999831
BRWD1	s28830	1.1592011547384515
BRWD1	s28830	0.9930276293509468
BRWD1	s28830	1.156081861499337
BRWD1	s28830	1.0122906728707124
BRWD1	s28830	0.9535398423774876
BRWD1	s28830	0.9434090471316701
BRWD1	s28830	1.0721762179269099
BRWD1	s28830	1.0638858310717318
BRWD1	s28830	1.0811466026100172
BRWD1	s28830	0.9065171092471613
BRWD1	s28830	0.7273264222478314
BRWD1	s28830	0.8429949983586277
BRWD1	s28830	0.9325958479419519
BRWD1	s28830	0.9787361045771994
BRWD1	s28830	1.0420428102779529
BRWD1	s28830	0.9388677516237394
BRWD1	s28830	0.8812743292317918
BRWD1	s28830	1.0154418301912056
BRWD1	s28830	0.9904939448553486
BRWD1	s28830	1.1273363815547468
BRWD1	s28830	0.9744877512116392
BRWD1	s28830	0.9499185863695069
BRWD1	s28830	1.0844657309900994
BRWD1	s28830	0.9369768600051905
BRWD1	s28830	1.0269000082654205
BRWD1	s28830	0.9583888993224042
BRWD1	s28830	1.0796388563355805
BRWD1	s28830	0.9718591209176576
BRWD1	s28830	0.9707623520195423
BRWD1	s28830	1.0755847970395458
BRWD1	s28830	0.8998088387416169
BRWD1	s28830	1.0402919472710488
BRWD1	s28830	1.0401748799911554
BRWD1	s28830	1.0788451569233628
BRWD1	s28830	1.0902288038717218
BRWD1	s28830	1.148969223216097
BRWD1	s28830	0.9958074466018587
BRWD1	s28830	1.0532993641483532
BRWD1	s28830	0.9237619015789168
BRWD1	s28830	1.0997698531729083
BRWD1	s28830	0.978026853669621
BRWD1	s28830	1.0055599845123713
BRWD1	s28830	1.0808996397106752
BRWD1	s28830	0.9584002893432942
BRWD1	s28830	0.9986712861292965
BRWD1	s28830	1.0133522933505144
BRWD1	s28830	1.0042994659662674
BRWD1	s28830	1.1395331133611994
BRWD1	s28830	1.1085499710572022
BRWD1	s28830	1.058560955724106
BRWD1	s28830	0.9934020008532708
BRWD1	s28830	1.0590447212773038
BRWD1	s28830	1.0172377298847037
BRWD1	s28830	1.0866272871935128
BRWD1	s28830	0.9020394299242519
BRWD1	s28830	0.8884773892160577
BRWD1	s28830	0.9993538207918148
BRWD1	s28830	1.3669210550766806
BRWD1	s28830	0.8405921379938268
BRWD1	s28830	1.0167197859362949
BRWD1	s28830	0.9735203882160198
BRWD1	s28830	1.0366069581981112
BRWD1	s28830	0.9609196249708526
BRWD1	s28830	1.015273387214504
BRWD1	s28830	0.8944400442325499
BRWD1	s28830	1.0997401666761664
BRWD1	s28830	1.006596556807404
BRWD1	s28830	0.9297563370553732
BRWD1	s28830	0.9971548835232357
BRWD1	s28830	0.9938629345859001
BRWD1	s28830	1.1328409984448418
BRWD1	s28830	0.9241953676947691
BRWD1	s28830	0.983690268640414
BRWD1	s28830	1.1460794158282186
BRWD1	s28830	1.0216403472130011
BRWD1	s28830	0.9628228779921618
BRWD1	s28830	1.1162946936884048
BRWD1	s28830	1.1049343307267323
BRWD1	s28830	1.0592586432307776
BRWD1	s28830	1.0060381686335325
BRWD1	s28830	0.9549650830755213
BRWD1	s28830	1.0771486432021737
BRWD1	s28830	1.045662190771929
BRWD1	s28830	0.961369833056466
BRWD1	s28830	1.074235904785852
BRWD1	s28830	1.1052051796994207
BRWD1	s28830	1.0241273601693222
BRWD1	s28830	1.0461000555916347
BRWD1	s28830	1.0650997337059451
BRWD1	s28830	1.2057265563523618
BRWD1	s28830	1.0428836959166345
BRWD1	s28830	1.1070333844801004
BRWD1	s28830	0.929984090286538
BRWD1	s28830	0.9813780454159333
BRWD1	s28830	1.0085726445313685
BRWD1	s28830	1.0669126838899154
BRWD1	s28830	0.9683640846880419
BRWD1	s28830	1.1673912286830888
BRWD1	s28830	0.9855149250185229
BRWD1	s28830	1.2071814572873056
BRWD1	s28830	0.9770630324814686
BRWD1	s28830	1.1308911373982535
BRWD1	s28830	0.9047769672990239
BRWD1	s28830	0.9762259809215765
BRWD1	s28830	0.9564098711166017
BRWD1	s28830	1.0154940567960764
BRWD1	s28830	1.0029663282044172
BRWD1	s28830	0.9395001910248759
BRWD1	s28830	0.9371674604604416
BRWD1	s28830	1.0585480231923354
BRWD1	s28830	1.1635571153334126
BRWD1	s28830	1.00869052841658
BRWD1	s28830	0.9806921902747088
BRWD1	s28830	1.0376622915888658
BRWD1	s28830	1.0143227825771426
BRWD1	s28830	1.291521286024077
BRWD1	s28830	1.1188185209597437
BRWD1	s28830	1.060178648456161
BRWD1	s28830	1.1945969755368293
BRWD1	s28830	0.9385873006664358
BRWD1	s28830	0.9789305998392818
BRWD1	s28830	1.1127520909655262
BRWD1	s28830	1.1601722783897572
BRWD1	s28830	1.0481007859611968
BRWD1	s28830	1.0183788390942077
BRWD1	s28830	1.0784795135173946
BRWD1	s28830	0.958432409518209
BRWD1	s28830	1.16351579570425
BRWD1	s28830	1.035368207069781
BRWD1	s28830	0.9405310227985341
BRWD1	s28830	1.0297718839018488
BRWD1	s28830	0.9969794651412787
BRWD1	s28830	0.9939348687226929
BRWD1	s28830	1.0289831587434701
BRWD1	s28830	1.0928691659209029
BRWD1	s28830	1.0128049581577945
BRWD1	s28830	1.0086444527905227
BRWD1	s28830	1.0523606638568015
BRWD1	s28830	1.0871384906864714
BRWD1	s28830	1.07283611965633
BRWD1	s28830	1.0356959396642755
BRWD1	s28830	1.0202855919139144
BRWD1	s28830	1.070520851024937
BRWD1	s28830	1.0185263587348545
BRWD1	s28830	1.1400360557874674
BRWD1	s28830	0.9901079180465387
BRWD1	s28830	1.0197534361247496
BRWD1	s28830	0.9700731374419699
BRWD1	s28830	0.9902348385411738
BRWD1	s226762	0.9155707290131399
BRWD1	s226762	0.9291718902531638
BRWD1	s226762	1.1288611088928246
BRWD1	s226762	0.9971017962503113
BRWD1	s226762	1.0705934960511783
BRWD1	s226762	0.9385894826915819
BRWD1	s226762	1.0505619435180662
BRWD1	s226762	0.9585106617110543
BRWD1	s226762	1.1175515691968332
BRWD1	s226762	1.0496182300131904
BRWD1	s226762	1.1486558392656407
BRWD1	s226762	1.065540093239568
BRWD1	s226762	1.0510842899442887
BRWD1	s226762	1.051830882009763
BRWD1	s226762	1.0322820605764844
BRWD1	s226762	1.0222277344377055
BRWD1	s226762	1.0917106052102121
BRWD1	s226762	1.0697511417585
BRWD1	s226762	1.1197798238125674
BRWD1	s226762	0.9958419513286193
BRWD1	s226762	1.0413783200447586
BRWD1	s226762	0.98702529862038
BRWD1	s226762	0.9032681824391185
BRWD1	s226762	1.0089586175731775
BRWD1	s226762	1.0944537664914913
BRWD1	s226762	1.005351326306045
BRWD1	s226762	1.0229082894545436
BRWD1	s226762	0.9245188970022243
BRWD1	s226762	1.0770827432537842
BRWD1	s226762	0.8691045578769175
BRWD1	s226762	0.9771592198967676
BRWD1	s226762	1.078226694950235
BRWD1	s226762	0.9385421528216921
BRWD1	s226762	1.1127277688926034
BRWD1	s226762	1.1146319669615337
BRWD1	s226762	1.146121246387758
BRWD1	s226762	1.0172180242078013
BRWD1	s226762	1.2542135685161935
BRWD1	s226762	1.1709350378991388
BRWD1	s226762	1.0326873277287905
BRWD1	s226762	1.0153703896919852
BRWD1	s226762	0.9596063297980044
BRWD1	s226762	0.9518589157856409
BRWD1	s226762	1.051291667558736
BRWD1	s226762	1.100683566983852
BRWD1	s226762	1.211845581476146
BRWD1	s226762	1.1695762630286697
BRWD1	s226762	1.0313320981183276
BRWD1	s226762	1.141934975670843
BRWD1	s226762	1.0753410118336098
BRWD1	s226762	1.093131303997915
BRWD1	s226762	1.1254565780640409
BRWD1	s226762	0.8658177562170066
BRWD1	s226762	1.0916648314557909
BRWD1	s226762	1.1263189973511298
BRWD1	s226762	1.078243993981069
BRWD1	s226762	1.1024161499159366
BRWD1	s226762	1.0263655534276483
BRWD1	s226762	1.5675732301379215
BRWD1	s226762	1.029250882081618
BRWD1	s226762	0.8384435186699306
BRWD1	s226762	1.05624860026209
BRWD1	s226762	1.0242635710014274
BRWD1	s226762	1.148869495056804
BRWD1	s226762	1.0190807838535618
BRWD1	s226762	1.0686426512545764
BRWD1	s226762	1.0268473290556799
BRWD1	s226762	0.9319418495999419
BRWD1	s226762	0.9960896884635504
BRWD1	s226762	0.9793553806041071
BRWD1	s226762	1.0372928499234066
BRWD1	s226762	0.9096116806854985
BRWD1	s226762	1.1570225698950938
BRWD1	s226762	1.0493826842045333
BRWD1	s226762	1.0267153414517478
BRWD1	s226762	1.5750826750336198
BRWD1	s226762	1.0941393081875366
BRWD1	s226762	1.102778708027883
BRWD1	s226762	1.1498548672085978
BRWD1	s226762	1.0748086796407794
BRWD1	s226762	1.1518685453451702
BRWD1	s226762	1.167841601869917
BRWD1	s226762	1.0232725616031524
BRWD1	s226762	1.0156826840917508
BRWD1	s226762	1.1091762834592225
BRWD1	s226762	0.9165494385349611
BRWD1	s226762	1.1247991175129477
BRWD1	s226762	1.0303382241693553
BRWD1	s226762	1.0545285540774323
BRWD1	s226762	1.0428771974220459
BRWD1	s226762	0.9882295834701866
DNTTIP2	s26949	0.8636156915485913
DNTTIP2	s26949	1.1290981479539208
DNTTIP2	s26949	0.9968147558082239
DNTTIP2	s26949	1.3705539512321818
DNTTIP2	s26949	1.0808728061857584
DNTTIP2	s26949	1.0773516010823088
DNTTIP2	s26949	1.016382019881225
DNTTIP2	s26949	0.9951217740071956
DNTTIP2	s26949	1.1695128688776126
DNTTIP2	s26949	1.0805581889125213
DNTTIP2	s26949	1.311568701916465
DNTTIP2	s26949	1.005693792847869
DNTTIP2	s26949	1.067292232228012
DNTTIP2	s26949	1.0933745693281491
DNTTIP2	s26949	1.1702264569031655
DNTTIP2	s26949	1.1361352604868913
DNTTIP2	s26949	1.112912657725228
DNTTIP2	s26949	0.7575678401508605
DNTTIP2	s26949	0.9921040867464528
DNTTIP2	s26949	0.9232574185913669
DNTTIP2	s26949	0.9149661634397047
DNTTIP2	s26949	0.8335410468132215
DNTTIP2	s26949	1.0506549502532994
DNTTIP2	s26948	1.0245737361443734
DNTTIP2	s26948	0.9382152997330336
DNTTIP2	s26948	1.0420553544567719
DNTTIP2	s26948	0.9701962265538103
DNTTIP2	s26948	0.9793382842232127
DNTTIP2	s26948	1.0081070284521614
DNTTIP2	s26948	0.9996663517400625
DNTTIP2	s26948	0.9914786801928618
DNTTIP2	s26948	1.0181999094818808
DNTTIP2	s26948	1.0496397469159315
DNTTIP2	s26948	0.9918891899987848
DNTTIP2	s26948	0.8708831130243198
DNTTIP2	s26948	0.9980937627139004
DNTTIP2	s26948	0.8972300515186584
DNTTIP2	s26948	1.0017666091162398
DNTTIP2	s26948	0.9900080066607934
DNTTIP2	s26948	1.0189771041093794
DNTTIP2	s26948	0.8882946322580829
DNTTIP2	s26948	0.8724091726840433
DNTTIP2	s26948	1.0409598896357115
DNTTIP2	s26948	1.0732361339536791
DNTTIP2	s26948	0.8875266629155367
DNTTIP2	s26948	0.9451727481417312
DNTTIP2	s26948	1.0143931832144004
DNTTIP2	s26948	0.9884570968644639
DNTTIP2	s26948	1.1306832800780837
DNTTIP2	s26948	0.9802925952464542
DNTTIP2	s26948	0.9444955592772841
DNTTIP2	s26948	1.0031857923664533
DNTTIP2	s26948	0.9980609131356318
DNTTIP2	s26948	1.0109390028031449
DNTTIP2	s26948	1.0318773822034033
DNTTIP2	s26948	0.9866723712411716
DNTTIP2	s26948	1.0140200340309233
DNTTIP2	s26948	1.010333956728359
DNTTIP2	s26948	0.9159623553762811
DNTTIP2	s26948	0.9368420413076168
DNTTIP2	s26948	0.8749080856752942
DNTTIP2	s26948	0.8538461270491364
DNTTIP2	s26948	0.92792938281515
DNTTIP2	s26948	1.0782742180664135
DNTTIP2	s26948	0.9595961180600475
DNTTIP2	s26948	1.0579311786061323
DNTTIP2	s26948	1.0651837556906751
DNTTIP2	s26948	1.0101194832712428
DNTTIP2	s26948	1.0428044149785838
DNTTIP2	s26948	0.9631927502151995
DNTTIP2	s26948	1.0309619651875865
DNTTIP2	s26948	1.0005737602108689
DNTTIP2	s26948	0.9312613516602742
DNTTIP2	s26948	1.0827920353483291
DNTTIP2	s26948	1.0248136305418223
DNTTIP2	s26948	0.8964775574587863
DNTTIP2	s26948	1.0666944176156608
DNTTIP2	s26948	1.2642186265902862
DNTTIP2	s26948	0.971576543718734
DNTTIP2	s26948	1.030770872728958
DNTTIP2	s26948	1.0911483395381483
DNTTIP2	s26948	0.9233418432590137
DNTTIP2	s26948	0.9308886414262147
DNTTIP2	s26948	0.9420006425325931
DNTTIP2	s26948	0.9375712635969795
DNTTIP2	s26948	0.6862462133105545
DNTTIP2	s26948	0.9560916269165116
DNTTIP2	s26948	0.9607335552326267
DNTTIP2	s26948	0.911349394221675
DNTTIP2	s26948	1.0293403575497526
DNTTIP2	s26948	1.0098351396384007
DNTTIP2	s26948	0.9778893059328222
DNTTIP2	s26948	0.936319415973442
DNTTIP2	s26948	0.9084423522930275
DNTTIP2	s26948	0.9667985585164394
DNTTIP2	s26948	0.9832949973810676
DNTTIP2	s26948	0.9997622103133698
DNTTIP2	s26948	1.0644372973394016
DNTTIP2	s26948	0.9963922671491312
DNTTIP2	s26948	0.9530398001110635
DNTTIP2	s26948	0.8022534935670317
DNTTIP2	s26948	1.0457445270861634
DNTTIP2	s26948	0.8595055316327974
DNTTIP2	s26948	0.9388040727519604
DNTTIP2	s26948	1.039478696659082
DNTTIP2	s26948	1.068951596244397
DNTTIP2	s26948	1.0208156361271892
DNTTIP2	s26948	0.9387493736409316
DNTTIP2	s26948	0.8874432403785717
DNTTIP2	s26948	1.0841570681758785
DNTTIP2	s26948	1.0387138851832414
DNTTIP2	s26948	0.9301053917671582
DNTTIP2	s26948	0.8923649109286828
DNTTIP2	s26948	0.9776838697490056
DNTTIP2	s26948	0.9772385335315784
DNTTIP2	s26948	0.8703717561896657
DNTTIP2	s26948	0.9263657917217046
DNTTIP2	s26948	0.8862425085075093
DNTTIP2	s26948	0.8839623725233
DNTTIP2	s26948	0.9664138107083219
DNTTIP2	s26948	1.0852184719183555
DNTTIP2	s26948	0.874562631672681
DNTTIP2	s26948	1.0060432812034892
DNTTIP2	s26948	1.096408573970781
DNTTIP2	s26948	0.9180193177526994
DNTTIP2	s26948	0.944368724742672
DNTTIP2	s26948	0.8783815889125715
DNTTIP2	s26948	0.9059511424783926
DNTTIP2	s26948	0.9144312898909439
DNTTIP2	s26948	0.9481766857348499
DNTTIP2	s26948	1.0110067893588077
DNTTIP2	s26948	0.8591590088280988
DNTTIP2	s26948	1.0286444770573855
DNTTIP2	s26948	0.9743292470343361
DNTTIP2	s26948	0.9157310307630955
DNTTIP2	s26948	0.9753926337084212
DNTTIP2	s26948	0.8873211502243614
DNTTIP2	s26948	0.87614657557091
DNTTIP2	s26948	1.0148896678737125
DNTTIP2	s26948	0.9688305185976037
DNTTIP2	s26948	0.9572903028971037
DNTTIP2	s26948	1.0709413809139168
DNTTIP2	s26948	1.109041408679982
DNTTIP2	s26948	0.8987254425768695
DNTTIP2	s26948	1.057773216248405
DNTTIP2	s26948	1.1258077689646637
DNTTIP2	s26948	0.9773099510769814
DNTTIP2	s26948	0.919582419329174
DNTTIP2	s26948	1.0203168738707393
DNTTIP2	s26948	1.0131568681574628
DNTTIP2	s26948	1.055574410698144
DNTTIP2	s26948	1.0717954868929958
DNTTIP2	s26948	1.0692620081474886
DNTTIP2	s26948	0.9474326806905615
DNTTIP2	s26948	1.055573160142236
DNTTIP2	s26948	1.029251040327257
DNTTIP2	s26948	1.0447314261324832
DNTTIP2	s26948	1.069744404487882
DNTTIP2	s26948	1.022687676722042
DNTTIP2	s26948	0.9240514787040294
DNTTIP2	s26948	0.9683374085317646
DNTTIP2	s26948	0.9362259765825337
DNTTIP2	s26948	1.074689140979964
DNTTIP2	s26948	0.9227311862203729
DNTTIP2	s26948	0.9582330047685456
DNTTIP2	s26948	1.048723706537723
DNTTIP2	s26948	0.8638098876566211
DNTTIP2	s26948	1.0386632915013476
DNTTIP2	s26948	0.8922315148238251
DNTTIP2	s26948	1.0475117132432397
DNTTIP2	s26948	0.9812735113871204
DNTTIP2	s26948	0.8362095760220063
DNTTIP2	s26948	1.0483495638472673
DNTTIP2	s26948	0.902172029257557
DNTTIP2	s26948	1.0863569160619524
DNTTIP2	s26948	1.035273417497191
DNTTIP2	s26948	1.1269572374662076
DNTTIP2	s26948	0.9362290296785614
DNTTIP2	s26948	0.9143537144605338
DNTTIP2	s26948	1.057218074218076
DNTTIP2	s26948	1.0507894697664304
DNTTIP2	s26948	1.0047912722430608
DNTTIP2	s26948	1.0683581225350316
DNTTIP2	s26948	0.9265411099248131
DNTTIP2	s26948	1.0493947531589516
DNTTIP2	s26948	0.9627411750448682
DNTTIP2	s26948	1.0537494755997476
DNTTIP2	s26948	0.9842890671011729
DNTTIP2	s26948	1.0194239087410053
DNTTIP2	s26948	1.0925020420464864
DNTTIP2	s26948	0.9502373671458865
DNTTIP2	s26948	0.9214984730201254
DNTTIP2	s26948	1.0568039275726941
DNTTIP2	s26948	0.9997889291636536
DNTTIP2	s26948	1.0632244055862508
DNTTIP2	s26948	1.035845187032504
DNTTIP2	s26948	0.8531122627898688
DNTTIP2	s26948	1.0437494686436708
DNTTIP2	s26948	0.9400317042929198
DNTTIP2	s26948	0.9694300688794255
DNTTIP2	s26948	1.0015412325179303
DNTTIP2	s26948	0.9169524696230066
DNTTIP2	s26948	0.9561024187743321
DNTTIP2	s26948	0.8940328545959325
DNTTIP2	s26948	0.9960660212407749
DNTTIP2	s26948	0.9591505509986055
DNTTIP2	s26948	1.047511153026623
DNTTIP2	s26948	1.0094886968874794
DNTTIP2	s26948	0.9981767281790578
DNTTIP2	s26948	0.8778021361481353
DNTTIP2	s26948	1.1547976599081964
DNTTIP2	s26948	0.9712847914424706
DNTTIP2	s26948	0.9944428225301207
DNTTIP2	s26948	0.8587910503202321
DNTTIP2	s26948	0.9308585723465227
DNTTIP2	s26948	1.0175885582757116
DNTTIP2	s26948	0.9949334731664247
DNTTIP2	s26948	1.0561933992641261
DNTTIP2	s26948	1.02596100710212
DNTTIP2	s26948	0.868110609464878
DNTTIP2	s26948	0.9665912864178415
DNTTIP2	s26948	1.1128441948266496
DNTTIP2	s26948	1.039038410531402
DNTTIP2	s26948	0.9979454733171023
DNTTIP2	s26948	1.080702210242803
DNTTIP2	s26948	0.831966672022836
DNTTIP2	s26948	1.0071828933393372
DNTTIP2	s26948	0.9182879414159859
DNTTIP2	s26948	0.9025260761441387
DNTTIP2	s26948	1.025724417306978
DNTTIP2	s26948	0.8044486075324253
DNTTIP2	s26948	0.881186494993953
DNTTIP2	s26948	1.0032083047982878
DNTTIP2	s26948	0.9743354546063279
DNTTIP2	s26948	0.86054371360092
DNTTIP2	s26948	1.0248330140406396
DNTTIP2	s26948	0.9943014864442377
DNTTIP2	s26948	0.8983560544342197
DNTTIP2	s26948	1.003220970479675
DNTTIP2	s26948	1.1423010442771324
DNTTIP2	s26948	1.1061354122224705
DNTTIP2	s26948	0.9358697445162314
DNTTIP2	s26948	0.9130102319989746
DNTTIP2	s26948	1.0298337021776305
DNTTIP2	s26948	0.9940752682799352
DNTTIP2	s26948	0.8664908756163088
DNTTIP2	s26948	0.8988315772569577
DNTTIP2	s26948	1.0431692279670937
DNTTIP2	s26948	0.984309076849292
DNTTIP2	s26948	0.8083119942944313
DNTTIP2	s26948	0.8881094683422301
DNTTIP2	s26948	0.9401316305515425
DNTTIP2	s26948	1.032218971028795
DNTTIP2	s26948	0.9890657670785695
DNTTIP2	s26948	1.0259029320270634
DNTTIP2	s26948	0.9715819053539392
DNTTIP2	s26948	0.9657698173840511
DNTTIP2	s26948	0.8819946235523883
DNTTIP2	s26948	1.0103437360615741
DNTTIP2	s26948	0.8757469392353916
DNTTIP2	s26948	0.9248960978055699
DNTTIP2	s26948	0.9044153174089049
DNTTIP2	s26948	1.0197916492952945
DNTTIP2	s26948	0.9053545886773806
DNTTIP2	s26948	0.9177006813254309
DNTTIP2	s26948	0.9911036308137973
DNTTIP2	s26948	0.7794100770978547
DNTTIP2	s26948	0.9876086460345304
DNTTIP2	s26948	0.9309986260640267
DNTTIP2	s26948	1.0395284513693854
DNTTIP2	s26948	0.9777708201170334
DNTTIP2	s26948	0.9520329638217179
DNTTIP2	s26948	1.073163540754442
DNTTIP2	s26948	1.0277432751557583
DNTTIP2	s26948	0.9517433197369076
DNTTIP2	s26948	1.0897734163253172
DNTTIP2	s26948	0.9556245193830478
DNTTIP2	s26948	0.7643283365866693
DNTTIP2	s26948	0.9350695794799235
DNTTIP2	s26948	1.0106200341781952
DNTTIP2	s26948	0.9840565960463142
DNTTIP2	s26948	0.8848340267958854
DNTTIP2	s26948	0.9996961207999256
DNTTIP2	s26948	0.9416752499430986
DNTTIP2	s26948	0.8014668474327616
DNTTIP2	s26948	0.7964421669981702
DNTTIP2	s26948	0.9938334916955496
DNTTIP2	s26948	0.8526218778568188
DNTTIP2	s26948	0.8659937228343211
DNTTIP2	s26948	0.9758726039015577
DNTTIP2	s26948	0.970869348441317
DNTTIP2	s26948	0.9361745833871357
DNTTIP2	s26948	0.9746499373143723
DNTTIP2	s26948	1.0009383244448757
DNTTIP2	s26948	0.8942768773349749
DNTTIP2	s26948	1.0279564052670007
DNTTIP2	s26948	0.9516603426946256
DNTTIP2	s26948	0.9051212835768254
DNTTIP2	s26948	0.8817937106251014
DNTTIP2	s26948	0.9079642199973693
DNTTIP2	s26948	0.9483907231137101
DNTTIP2	s26948	0.8738558813200238
DNTTIP2	s26948	0.9078496088139985
DNTTIP2	s26948	0.8243452714701446
DNTTIP2	s26948	0.9198824819716629
DNTTIP2	s26948	0.8828836868964566
DNTTIP2	s26948	0.9598186640557831
DNTTIP2	s26948	0.8604610141570525
DNTTIP2	s26948	0.9907585750056548
DNTTIP2	s26948	1.0170376772133545
DNTTIP2	s26948	1.1024760760697805
DNTTIP2	s26948	1.1700754176014643
DNTTIP2	s26948	0.9827078584186804
DNTTIP2	s26948	0.9142881344028587
DNTTIP2	s26948	0.9377678640810869
DNTTIP2	s26948	0.8813583562116479
DNTTIP2	s26948	0.9226960609512234
DNTTIP2	s26948	0.8088452984297148
DNTTIP2	s26948	1.0019043675842942
DNTTIP2	s26948	0.9589045012927665
DNTTIP2	s26948	0.9316514523526096
DNTTIP2	s26948	0.8218362918650552
DNTTIP2	s26948	0.9270143160685267
DNTTIP2	s26948	0.9933558190079488
DNTTIP2	s26948	0.9210400634759695
DNTTIP2	s26948	0.9384589567190539
DNTTIP2	s26948	0.9447166062298421
DNTTIP2	s26948	0.9413216722634993
DNTTIP2	s26948	1.0613128538004348
DNTTIP2	s26948	0.9913955383162278
DNTTIP2	s26948	0.9042597661384
DNTTIP2	s26948	1.0075118043362923
DNTTIP2	s26948	1.0547749279055367
DNTTIP2	s26948	0.910083370249307
DNTTIP2	s26948	0.8637907947023618
DNTTIP2	s26948	1.0600149862863206
DNTTIP2	s26948	0.8900033673726633
DNTTIP2	s26948	1.0104995846931575
DNTTIP2	s26948	0.9463482145112222
DNTTIP2	s26948	1.0587069147541597
DNTTIP2	s26948	1.0964006793062824
DNTTIP2	s26948	0.8877418360714016
DNTTIP2	s26948	0.9487190970832614
DNTTIP2	s26948	0.9449804837393259
DNTTIP2	s26948	1.0458784196521245
DNTTIP2	s26948	0.9612012191556228
DNTTIP2	s26948	0.9973075051242434
DNTTIP2	s26948	0.8905692149392038
DNTTIP2	s26948	0.9281431077933129
DNTTIP2	s26948	0.9140651090664522
DNTTIP2	s26948	1.0314019400973427
DNTTIP2	s26948	0.9493487315701501
DNTTIP2	s26948	0.9683761919139788
DNTTIP2	s26948	0.9487941059538298
DNTTIP2	s26948	0.9797724550271952
DNTTIP2	s26948	0.9614152648915321
DNTTIP2	s26948	0.8654580754463004
DNTTIP2	s26948	0.9213341820548804
DNTTIP2	s26948	0.8667859614733681
DNTTIP2	s26948	1.0111890073225336
DNTTIP2	s26948	0.9713229457294125
DNTTIP2	s26948	1.07318717824588
DNTTIP2	s26948	0.9334753703777413
DNTTIP2	s26948	0.9411472051768262
DNTTIP2	s26948	1.0091865113992007
DNTTIP2	s26948	1.0849814027478515
DNTTIP2	s26948	0.90647447065705
DNTTIP2	s26948	1.0584643975230095
DNTTIP2	s26948	0.9718935312951451
DNTTIP2	s26948	0.8241739444020277
DNTTIP2	s26948	0.9964960873227103
DNTTIP2	s26948	0.9533548933221049
DNTTIP2	s26948	1.014829661742952
DNTTIP2	s26948	0.9061285610757032
DNTTIP2	s26948	0.9335238329059024
DNTTIP2	s26948	1.0822306707204443
DNTTIP2	s26948	0.9838958152703225
DNTTIP2	s26948	0.9927424826055334
DNTTIP2	s26948	0.9396169798621371
DNTTIP2	s26948	0.8930914883400813
DNTTIP2	s26948	1.054488639598859
DNTTIP2	s26948	0.9340988439890672
DNTTIP2	s26948	0.9804503166737872
DNTTIP2	s26948	1.0386350842705827
DNTTIP2	s26948	1.0476899141550389
DNTTIP2	s26948	0.9315618328151802
DNTTIP2	s26948	1.0254894739971747
DNTTIP2	s26948	0.8999220766759651
DNTTIP2	s26948	1.025664142762912
DNTTIP2	s26948	0.9024164383863132
DNTTIP2	s26948	0.9749619483112778
DNTTIP2	s26948	0.964023747177326
DNTTIP2	s26948	0.9162796886123757
DNTTIP2	s26948	1.0382442496124449
DNTTIP2	s26948	0.9582547491347172
DNTTIP2	s26948	0.9829151557943604
DNTTIP2	s26948	0.9766027401133933
DNTTIP2	s26948	0.8216897303676841
DNTTIP2	s26948	0.994204051095479
DNTTIP2	s26948	1.017264846026828
DNTTIP2	s26948	0.9362953608994722
DNTTIP2	s26948	0.9885913991709547
DNTTIP2	s26948	0.9784533726040705
DNTTIP2	s26948	1.1013724759673014
DNTTIP2	s26948	1.008425736135257
DNTTIP2	s26948	1.073172773259005
DNTTIP2	s26948	1.000181417912601
DNTTIP2	s26948	0.9420092865498304
DNTTIP2	s26948	0.879926139066381
DNTTIP2	s26948	1.0169848654693243
DNTTIP2	s26948	1.0454783942396415
DNTTIP2	s26948	0.883290027254875
DNTTIP2	s26948	1.09583496725616
DNTTIP2	s26948	1.012575728046459
DNTTIP2	s26948	0.9842791079491324
DNTTIP2	s26948	0.9706947612051111
DNTTIP2	s26948	0.9210968878006938
DNTTIP2	s26948	1.0497756116745525
DNTTIP2	s26948	1.0148987324203547
DNTTIP2	s26948	1.0518957862137106
DNTTIP2	s26948	1.0184298670271636
DNTTIP2	s26948	0.9210298672925217
DNTTIP2	s26948	0.9374674197915557
DNTTIP2	s26948	1.0133126464558861
DNTTIP2	s26948	0.8796419819312818
DNTTIP2	s26948	0.9567471512687676
DNTTIP2	s26948	1.0019335230378066
DNTTIP2	s26948	1.0334531000799156
DNTTIP2	s26948	1.0198613922093418
DNTTIP2	s26948	0.9582806133743328
DNTTIP2	s26948	0.9146436843392569
DNTTIP2	s26948	0.9325123712679495
DNTTIP2	s26948	0.9801649346793966
DNTTIP2	s26948	0.9808567330134067
DNTTIP2	s26948	0.95912461424225115
DNTTIP2	s26948	0.9033129038482374
DNTTIP2	s26948	1.1256616963802675
DNTTIP2	s26948	0.912721932867207
DNTTIP2	s26948	0.9753443391170478
DNTTIP2	s26948	1.0638158639546174
DNTTIP2	s26948	0.9361302431477165
DNTTIP2	s26948	1.0945119540479236
DNTTIP2	s26948	0.9379311648949539
DNTTIP2	s26948	1.0068092001176225
DNTTIP2	s26948	0.9518349429708702
DNTTIP2	s26948	1.0247142802100406
DNTTIP2	s26948	1.0962013829958517
DNTTIP2	s26948	1.0057850427774677
DNTTIP2	s26948	0.9379426722384624
DNTTIP2	s26948	0.921846717064662
DNTTIP2	s26948	1.160793391714581
DNTTIP2	s26948	1.0243928789252459
DNTTIP2	s26948	0.9029178488753691
DNTTIP2	s26948	1.0229448025925478
DNTTIP2	s26948	0.9744806160182943
DNTTIP2	s26948	1.0375662866488051
DNTTIP2	s26948	0.949953193217598
DNTTIP2	s26948	0.8565313304004932
DNTTIP2	s26948	1.0507267900381152
DNTTIP2	s26948	1.00569312163474
DNTTIP2	s26948	1.0401989769297262
DNTTIP2	s26948	1.0059727808937227
DNTTIP2	s26948	0.9268971559123464
DNTTIP2	s26948	1.0180893784678304
DNTTIP2	s26948	1.0120017646422639
DNTTIP2	s26948	1.0248156578205485
DNTTIP2	s26948	0.9657056044463214
DNTTIP2	s26948	0.9022812304541712
DNTTIP2	s26948	0.9977547512743175
DNTTIP2	s26948	0.922634031238674
DNTTIP2	s26948	0.935638693300762
DNTTIP2	s26948	1.002549056766584
DNTTIP2	s26948	1.026278394821708
DNTTIP2	s26948	0.9210040631539226
DNTTIP2	s26948	0.9866284436902425
DNTTIP2	s26948	0.9549924322842228
DNTTIP2	s26948	0.8699195912118232
DNTTIP2	s26948	0.9893331139544951
DNTTIP2	s26948	1.0175544182618073
DNTTIP2	s26948	0.9531503317856964
DNTTIP2	s26948	0.9652385794479297
DNTTIP2	s26948	0.9760691444570563
DNTTIP2	s26948	1.1028117997220912
DNTTIP2	s26948	0.9459385475882924
DNTTIP2	s26948	0.9344535762038939
DNTTIP2	s26948	0.946606905318838
DNTTIP2	s26948	0.8177124745780129
DNTTIP2	s26948	0.9783759972546766
DNTTIP2	s26948	1.0261538257508833
DNTTIP2	s26948	1.0425637605392901
DNTTIP2	s26948	0.84753758889232
DNTTIP2	s26948	0.9427490103281768
DNTTIP2	s26948	1.0073483944693324
DNTTIP2	s26948	0.8554880317549158
DNTTIP2	s26948	1.0352846760345682
DNTTIP2	s26948	0.8600431462482612
DNTTIP2	s26948	0.8896831192598205
DNTTIP2	s26948	0.937283758519986
DNTTIP2	s26948	1.0203507351409458
DNTTIP2	s26948	1.1786110537911334
DNTTIP2	s26948	0.9472997975917207
DNTTIP2	s26948	1.103040811291744
DNTTIP2	s26948	0.9457351338450936
DNTTIP2	s26948	0.9020275768961225
DNTTIP2	s26948	0.9961342254696705
DNTTIP2	s26948	0.95078103531143
DNTTIP2	s26948	1.0591262479328676
DNTTIP2	s26948	1.0870228405095814
DNTTIP2	s26948	1.0460299547567506
DNTTIP2	s26948	0.9212375889399371
DNTTIP2	s26948	1.0383246605157395
DNTTIP2	s26948	1.058012924863884
DNTTIP2	s26948	1.041136734121168
DNTTIP2	s26948	1.0524680000231343
DNTTIP2	s26948	1.0265743247440775
DNTTIP2	s26948	0.9730766425453525
DNTTIP2	s26948	0.9183035044868104
DNTTIP2	s26948	0.9200881361884987
DNTTIP2	s26948	0.9558036010084076
DNTTIP2	s26948	1.0721482565554499
DNTTIP2	s26948	0.9853455364464929
DNTTIP2	s26948	0.9689037047105209
DNTTIP2	s26948	1.074635724316541
DNTTIP2	s26948	0.8984054898438688
DNTTIP2	s26948	0.8976671112042303
DNTTIP2	s26948	0.8509493912077012
DNTTIP2	s26948	0.9451230692575476
DNTTIP2	s26948	1.095758825836097
DNTTIP2	s26948	0.904900546477982
DNTTIP2	s26948	0.9406099908110351
DNTTIP2	s26948	0.8357338052323136
DNTTIP2	s26948	0.9422553640336223
DNTTIP2	s26948	1.0195940742185443
DNTTIP2	s26948	1.011436133949605
DNTTIP2	s26948	0.7984749146090646
DNTTIP2	s26948	1.0060013741913665
DNTTIP2	s26948	0.9634281438707134
DNTTIP2	s26948	0.8629797509887811
DNTTIP2	s26948	0.9788799163185319
DNTTIP2	s26948	0.996796927503688
DNTTIP2	s26948	0.9303464787140513
DNTTIP2	s26948	0.855591756250269
DNTTIP2	s26948	1.0040784822344706
DNTTIP2	s26948	0.8883996842973739
DNTTIP2	s26948	0.8956116658040522
DNTTIP2	s26948	0.8278925023381993
DNTTIP2	s26948	0.8969543731763243
DNTTIP2	s26948	0.927108144654668
DNTTIP2	s26948	1.0217839184001545
DNTTIP2	s26948	0.8912914987497074
DNTTIP2	s26948	0.9934489099783517
DNTTIP2	s26948	0.9010302890477662
DNTTIP2	s26948	0.9887501770144557
DNTTIP2	s26948	1.0497020828689245
DNTTIP2	s26948	1.0468851532977077
DNTTIP2	s26948	1.1549523110277582
DNTTIP2	s26948	1.1419555267736488
DNTTIP2	s26948	0.944626157146087
DNTTIP2	s26948	1.053157835846102
DNTTIP2	s26948	1.0104744026521526
DNTTIP2	s26948	1.1655875444712567
DNTTIP2	s26948	1.0085539588075523
DNTTIP2	s26948	0.9538673869264986
DNTTIP2	s26948	0.8922590856414885
DNTTIP2	s26948	1.0923237563589845
DNTTIP2	s26948	0.870304630877647
DNTTIP2	s26948	0.8391713907096676
DNTTIP2	s26948	1.1287195171650402
DNTTIP2	s26948	0.8235441854363101
DNTTIP2	s26948	1.0720837821326519
DNTTIP2	s26948	0.9361547619597125
DNTTIP2	s26948	0.8829323343672915
DNTTIP2	s26948	1.0634421705673658
DNTTIP2	s26948	0.8353685787643959
DNTTIP2	s26948	0.9790358338721722
DNTTIP2	s26948	1.057026754911801
DNTTIP2	s26948	0.9575276948727616
DNTTIP2	s26948	0.832344687697209
DNTTIP2	s26948	0.8723982380910229
DNTTIP2	s26948	0.9741923377921303
DNTTIP2	s26948	1.0468993945378715
DNTTIP2	s26948	1.1241130136445447
DNTTIP2	s26948	1.125359900418221
DNTTIP2	s26948	0.9481064931578919
DNTTIP2	s26948	0.9651709024290189
DNTTIP2	s26948	1.057849160473826
DNTTIP2	s26948	1.0252996605817057
DNTTIP2	s26948	0.8986498098163588
DNTTIP2	s26948	1.0874895293581013
DNTTIP2	s26948	0.8360504377147302
DNTTIP2	s26948	1.0679861857518802
DNTTIP2	s26948	1.0910133202434242
DNTTIP2	s26948	1.1127284091428666
DNTTIP2	s26948	0.9941481853350238
DNTTIP2	s26948	0.8892653554161798
DNTTIP2	s26948	0.9108503498159244
DNTTIP2	s26948	1.028297535218019
DNTTIP2	s26948	0.9725658704489336
DNTTIP2	s26948	1.0725221031740688
DNTTIP2	s26948	0.9230453847102142
DNTTIP2	s26948	0.9291324424033097
DNTTIP2	s26948	1.005295551812964
DNTTIP2	s26948	0.8541323192665944
DNTTIP2	s26948	0.8557608755789183
DNTTIP2	s26948	1.0269779138341062
DNTTIP2	s26948	0.9814712447702136
DNTTIP2	s26948	1.0141421575257448
DNTTIP2	s26948	0.9104608239942399
DNTTIP2	s26948	0.9467068469746343
DNTTIP2	s26948	0.9434954511177919
DNTTIP2	s26948	0.9467541754967871
DNTTIP2	s26948	0.8599828908844779
DNTTIP2	s26948	1.0035375360983323
DNTTIP2	s26948	1.0492059785582404
DNTTIP2	s26948	1.0254695947342436
DNTTIP2	s26948	1.0043145168531953
DNTTIP2	s26948	0.9777733838824222
DNTTIP2	s26948	1.1050708874034123
DNTTIP2	s26948	0.9782667685580909
DNTTIP2	s26948	0.9254315699220867
DNTTIP2	s26948	0.9313773327369644
DNTTIP2	s26948	1.0765541407583077
DNTTIP2	s26948	0.9535772493122533
DNTTIP2	s26948	1.0045164294572182
DNTTIP2	s26948	0.9381875235987208
DNTTIP2	s26948	0.9519200230056947
DNTTIP2	s26948	0.9358817525642785
DNTTIP2	s26948	1.057184745167062
DNTTIP2	s26948	0.9302623092755035
DNTTIP2	s26948	0.9602837042705105
DNTTIP2	s26948	0.8337860681663298
DNTTIP2	s26948	0.9544000160907506
DNTTIP2	s26948	1.150760119716401
DNTTIP2	s26948	0.9193382540044087
DNTTIP2	s26948	1.2474725102987283
DNTTIP2	s26948	0.882182678225456
DNTTIP2	s26948	1.047337078617872
DNTTIP2	s26948	0.8946266780747185
DNTTIP2	s26948	0.9947018189937176
DNTTIP2	s26948	1.0661797005611573
DNTTIP2	s26948	0.9262243574044859
DNTTIP2	s26948	1.0070581223448811
DNTTIP2	s26948	1.0929028643728285
DNTTIP2	s26948	0.9028895451665215
DNTTIP2	s26948	0.9841449264567618
DNTTIP2	s26948	0.9887340220098619
DNTTIP2	s26948	0.8749147501023011
DNTTIP2	s26948	0.9307834544600285
DNTTIP2	s26948	0.9805534523244962
DNTTIP2	s26948	1.0805304105078712
DNTTIP2	s26948	0.9274579621991454
DNTTIP2	s26948	1.0110091768337854
DNTTIP2	s26948	0.9888491480910451
DNTTIP2	s26948	0.9975788364392606
DNTTIP2	s26948	0.9167963413054988
DNTTIP2	s26948	1.0031840546939572
DNTTIP2	s26948	1.0684215860382074
DNTTIP2	s26948	1.0184984989534855
DNTTIP2	s26948	0.9553323973869783
DNTTIP2	s26948	1.0818382985896524
DNTTIP2	s26948	1.0625336220386299
DNTTIP2	s26948	0.9963654402458578
DNTTIP2	s26948	1.1152467835234303
DNTTIP2	s26948	0.9978727359950084
DNTTIP2	s26948	1.0517803480904828
DNTTIP2	s26948	1.1218437715109213
DNTTIP2	s26948	1.028889628348999
DNTTIP2	s26948	0.9673900643118498
DNTTIP2	s26948	1.0156387334774528
DNTTIP2	s26948	0.8424980421049991
DNTTIP2	s26948	0.9832837826353922
DNTTIP2	s26948	0.9072137599801009
DNTTIP2	s26948	1.2227290472712207
DNTTIP2	s26948	0.9593678877885339
DNTTIP2	s26948	0.8621277731762824
DNTTIP2	s26948	1.0578216954456008
DNTTIP2	s26948	0.9536668165908768
DNTTIP2	s26948	0.897067862196133
DNTTIP2	s26948	1.0569093978832231
DNTTIP2	s26948	1.0158067443748224
DNTTIP2	s26948	1.0724809139688363
DNTTIP2	s26948	0.8993252034751347
DNTTIP2	s26948	0.9241947289668486
DNTTIP2	s26948	0.959265810707113
DNTTIP2	s26948	0.8146480859357714
DNTTIP2	s26948	1.0878117224781316
DNTTIP2	s26948	0.9681819979266774
DNTTIP2	s26948	1.0576202261367271
DNTTIP2	s26948	0.9972872622957204
DNTTIP2	s26948	0.9405382760788275
DNTTIP2	s26948	0.9328809720346801
DNTTIP2	s26948	0.8852388068033282
DNTTIP2	s26948	0.9197489264605705
DNTTIP2	s26948	0.986574589332125
DNTTIP2	s26948	0.9242964268147384
DNTTIP2	s26948	0.8990165472783523
DNTTIP2	s26948	0.9718464664021772
DNTTIP2	s26948	1.049082759351087
DNTTIP2	s26948	0.9111521276699219
DNTTIP2	s26948	0.9364629397624996
DNTTIP2	s26948	0.9583423609839345
DNTTIP2	s26948	0.9481903820613802
DNTTIP2	s26948	0.914660631143419
DNTTIP2	s26948	0.9412527126926379
DNTTIP2	s26948	0.9119264282629296
DNTTIP2	s26948	0.9306384861595739
DNTTIP2	s26948	0.9123913121022896
DNTTIP2	s26948	0.962268262142695
DNTTIP2	s26948	0.9736922590752926
DNTTIP2	s26948	0.9177100936786029
DNTTIP2	s26948	1.0198006195623286
DNTTIP2	s26948	1.0040662829513125
DNTTIP2	s26948	0.9905739857090833
DNTTIP2	s26948	0.9566814566185942
DNTTIP2	s26948	0.9726760445999012
DNTTIP2	s26948	0.865866791914488
DNTTIP2	s26948	0.960655301701313
DNTTIP2	s26948	0.9779795785305614
DNTTIP2	s26948	1.0052620811851685
DNTTIP2	s26948	1.050911216903782
DNTTIP2	s26948	0.9547240064930905
DNTTIP2	s26948	0.8515831750174079
DNTTIP2	s26948	0.9798297337338907
DNTTIP2	s26948	0.9539472001352941
DNTTIP2	s26948	1.0103027513110816
DNTTIP2	s26948	0.9009763100145228
DNTTIP2	s26948	1.0040494893420209
DNTTIP2	s26948	0.8331055494649426
DNTTIP2	s26948	1.0825878684453405
DNTTIP2	s26948	1.066462036489372
DNTTIP2	s26948	0.9551043201015754
DNTTIP2	s26948	0.8887270984389141
DNTTIP2	s26948	1.0161127772597143
DNTTIP2	s26948	1.0057073694146086
DNTTIP2	s26948	1.0586721163067503
DNTTIP2	s26948	0.9336473928971657
DNTTIP2	s26948	0.912615193868766
DNTTIP2	s26948	1.0196087196027912
DNTTIP2	s26948	0.9828669840155199
DNTTIP2	s26948	0.9098343530946902
DNTTIP2	s26948	0.9505356156209658
DNTTIP2	s26948	0.8745290400242125
DNTTIP2	s26948	0.9239006692875805
DNTTIP2	s26948	0.903070045369339
DNTTIP2	s26948	1.0540068670597669
DNTTIP2	s26948	0.9346804744956854
DNTTIP2	s26948	0.9990288870743206
DNTTIP2	s26948	1.1058368004364398
DNTTIP2	s26948	0.8328550418063236
DNTTIP2	s26948	0.8901401849724805
DNTTIP2	s26948	0.9882040148190394
DNTTIP2	s26948	0.9538028578317738
DNTTIP2	s26948	0.950119083678369
DNTTIP2	s26948	0.9498675142359728
DNTTIP2	s26948	0.9635277236401711
DNTTIP2	s26948	1.0133873028914833
DNTTIP2	s26948	0.9133095773942285
DNTTIP2	s26948	0.9816716494816953
DNTTIP2	s26948	0.9790440815155969
DNTTIP2	s26948	0.8441474607969122
DNTTIP2	s26948	0.8712579947638104
DNTTIP2	s26947	0.885945729412829
DNTTIP2	s26947	1.0721901966882474
DNTTIP2	s26947	1.0824157458237196
DNTTIP2	s26947	0.9161110898559894
DNTTIP2	s26947	1.020148578652268
DNTTIP2	s26947	0.9740808080195504
DNTTIP2	s26947	1.0240553026470172
DNTTIP2	s26947	0.863561228255065
DNTTIP2	s26947	0.9731531569215497
DNTTIP2	s26947	1.0388439373337637
DNTTIP2	s26947	1.0069274767603706
DNTTIP2	s26947	0.9582913202028541
DNTTIP2	s26947	1.0551484986552633
DNTTIP2	s26947	0.8806082103652696
DNTTIP2	s26947	0.9760855219498982
DNTTIP2	s26947	0.946298457061101
DNTTIP2	s26947	1.1119458586895512
DNTTIP2	s26947	0.9469614738925266
DNTTIP2	s26947	1.0674400024033768
DNTTIP2	s26947	1.048954628110681
DNTTIP2	s26947	0.4117024095288961
DNTTIP2	s26947	1.405031606782391
DNTTIP2	s26947	0.9273406563672998
DNTTIP2	s26947	0.9381994739646371
DNTTIP2	s26947	1.0122356380405189
DNTTIP2	s26947	0.9520168165699563
DNTTIP2	s26947	1.051391962628859
DNTTIP2	s26947	0.8896121629684748
DNTTIP2	s26947	0.7947555072233938
DNTTIP2	s26947	0.9320871561972452
DNTTIP2	s26947	0.9700601083355703
DNTTIP2	s26947	0.9966407122649703
DNTTIP2	s26947	0.9270454808740087
DNTTIP2	s26947	1.0071183384663172
DNTTIP2	s26947	0.9663736160737301
DNTTIP2	s26947	0.869392140545057
DNTTIP2	s26947	0.8645624873350247
DNTTIP2	s26947	0.907567314178821
DNTTIP2	s26947	0.9625901288968761
DNTTIP2	s26947	1.069590266168182
DNTTIP2	s26947	1.037518482735003
DNTTIP2	s26947	0.9979794628746339
DNTTIP2	s26947	1.1011016209818683
DNTTIP2	s26947	1.1082181993912559
DNTTIP2	s26947	0.9659496525594538
DNTTIP2	s26947	1.0930068129245145
DNTTIP2	s26947	0.9108719948480639
DNTTIP2	s26947	1.0302938055574318
DNTTIP2	s26947	1.0479407939674412
DNTTIP2	s26947	1.2258245747765848
DNTTIP2	s26947	0.9949085699506317
DNTTIP2	s26947	1.0229561268407417
DNTTIP2	s26947	0.8851507645317709
DNTTIP2	s26947	0.9788638386385239
DNTTIP2	s26947	1.1502609733499545
DNTTIP2	s26947	1.0403779065791559
DNTTIP2	s26947	1.0253809044513955
DNTTIP2	s26947	1.0489944527609132
DNTTIP2	s26947	1.072836421876404
DNTTIP2	s26947	1.0857768939607058
DNTTIP2	s26947	1.0574346997963622
DNTTIP2	s26947	1.0144071275371476
DNTTIP2	s26947	1.0450773065456593
DNTTIP2	s26947	0.9836905545207967
DNTTIP2	s26947	0.8950264916717421
DNTTIP2	s26947	0.9853412529919167
DNTTIP2	s26947	0.91017718435532
DNTTIP2	s26947	1.0379779875405293
DNTTIP2	s26947	0.9508195687458337
DNTTIP2	s26947	0.9040925641287371
DNTTIP2	s26947	1.0450927193162916
DNTTIP2	s26947	1.008940849707095
DNTTIP2	s26947	1.0963660920793492
DNTTIP2	s26947	1.069002901074684
DNTTIP2	s26947	0.9086454156016291
DNTTIP2	s26947	0.9738344734280102
DNTTIP2	s26947	1.1314778943032981
DNTTIP2	s26947	0.9076830672972851
DNTTIP2	s26947	0.9068997759149052
DNTTIP2	s26947	0.8975551294451551
DNTTIP2	s26947	0.9374013652334556
DNTTIP2	s26947	0.9578287499214706
DNTTIP2	s26947	0.9652808065759697
DNTTIP2	s26947	0.8319673215232464
DNTTIP2	s26947	1.1398359076338216
DNTTIP2	s26947	1.1530423845271947
DNTTIP2	s26947	1.0735414965974266
DNTTIP2	s26947	0.9892077560491284
DNTTIP2	s26947	0.635211240679472
DNTTIP2	s26947	1.285579166970131
DNTTIP2	s26947	1.0511263283833505
DNTTIP2	s26947	0.9164858858406992
DNTTIP2	s26947	1.0702203001930781
DNTTIP2	s26947	1.0778612738241162
DNTTIP2	s26947	1.0445145568044687
DNTTIP2	s26947	1.0414447890856646
DNTTIP2	s26947	0.9550824450737282
DNTTIP2	s26947	1.0707036079678511
DNTTIP2	s26947	0.9476379206411467
DNTTIP2	s26947	1.1449016860297898
DNTTIP2	s26947	1.1653590432056318
DNTTIP2	s26947	0.9967502391027595
DNTTIP2	s26947	0.8697922998983203
DNTTIP2	s26947	0.8131710942193402
DNTTIP2	s26947	0.9072626222309251
DNTTIP2	s26947	0.9716210303558163
DNTTIP2	s26947	1.0003145481402467
DNTTIP2	s26947	1.0102804677850785
DNTTIP2	s26947	1.062338067610084
DNTTIP2	s26947	1.066827150609684
DNTTIP2	s26947	1.272179283184427
DNTTIP2	s26947	1.0293984416442987
DNTTIP2	s26947	0.9595571773539431
DNTTIP2	s26947	0.86171221959691
DNTTIP2	s26947	0.7883985203093704
DNTTIP2	s26947	1.0140708881977956
DNTTIP2	s26947	0.9371264016817453
DNTTIP2	s26947	1.0732304878282442
DNTTIP2	s26947	0.8684029810643585
DNTTIP2	s26947	0.9760981802713009
DNTTIP2	s26947	0.8616605029765175
DNTTIP2	s26947	1.039352379612839
DNTTIP2	s26947	0.9148463389829739
DNTTIP2	s26947	0.8662611429107174
DNTTIP2	s26947	0.8690024204301207
DNTTIP2	s26947	0.8689346121116341
DNTTIP2	s26947	0.8347915244851412
DNTTIP2	s26947	1.0691001641450024
DNTTIP2	s26947	0.9743301216926941
DNTTIP2	s26947	1.1304719713738034
DNTTIP2	s26947	1.017527631204149
DNTTIP2	s26947	0.9606770221802358
DNTTIP2	s26947	0.8515347768185018
DNTTIP2	s26947	1.009137444682183
DNTTIP2	s26947	1.009293444074679
DNTTIP2	s26947	0.9807073395617139
DNTTIP2	s26947	0.9503754022967893
DNTTIP2	s26947	1.2105678524604655
DNTTIP2	s26947	1.1587939243259988
DNTTIP2	s26947	0.8618909018019761
DNTTIP2	s26947	0.8989094427541018
DNTTIP2	s26947	1.0034776094873477
DNTTIP2	s26947	1.0054438032341135
DNTTIP2	s26947	1.0213006561050857
DNTTIP2	s26947	0.9568090798366063
DNTTIP2	s26947	1.0185413695330634
DNTTIP2	s26947	1.1137156725100315
DNTTIP2	s26947	0.9670419187605394
DNTTIP2	s26947	0.9040184760385973
DNTTIP2	s26947	1.036978459552851
DNTTIP2	s26947	0.9901029765737074
DNTTIP2	s26947	1.074264546196847
DNTTIP2	s26947	0.9396340046761558
DNTTIP2	s26947	0.8233377796036812
DNTTIP2	s26947	0.8825440859296335
DNTTIP2	s26947	0.9565228939465723
DNTTIP2	s26947	0.9060000765796471
DNTTIP2	s26947	0.9297619780348518
DNTTIP2	s26947	0.8177842456197708
DNTTIP2	s26947	0.9151404896891298
DNTTIP2	s26947	0.9807031627655983
DNTTIP2	s26947	1.0992930016648297
FBL	s4820	0.8570888124893561
FBL	s4820	1.0238334757069487
FBL	s4820	0.929792937062434
FBL	s4820	0.88201232162241
FBL	s4820	0.9824192406933197
FBL	s4820	0.8193947326140467
FBL	s4820	0.8526003515950066
FBL	s4820	0.8965289281168389
FBL	s4820	0.9198221245604334
FBL	s4820	0.8675258342569823
FBL	s4820	1.137051511635351
FBL	s4820	0.8862643103163234
FBL	s4820	0.9492310279096647
FBL	s4820	0.9420848427854142
FBL	s4820	0.8381308177515777
FBL	s4820	1.0257576043082335
FBL	s4820	0.939194900195047
FBL	s4820	0.9450304700271072
FBL	s4820	0.930369765919248
FBL	s4820	0.9587740228010686
FBL	s4820	0.920804657177554
FBL	s4820	0.9662523676900179
FBL	s4820	0.843148528777555
FBL	s4820	0.853680150173483
FBL	s4820	0.8252777723547292
FBL	s4820	0.8997624233946935
FBL	s4820	0.9537746422353227
FBL	s4820	0.8324096854866694
FBL	s4820	0.9171697294474309
FBL	s4820	0.9128085079860183
FBL	s4820	0.8471627088158329
FBL	s4820	0.9818437916891666
FBL	s4820	0.9575505548670464
FBL	s4820	0.9798445476211363
FBL	s4820	0.8243140210426417
FBL	s4820	0.8708000176344536
FBL	s4820	0.8836035379559403
FBL	s4820	0.8654039343240584
FBL	s4820	0.8751510321321083
FBL	s4820	0.875033464962218
FBL	s4820	0.863374546568384
FBL	s4820	0.7908906843008977
FBL	s4820	0.8376047356569273
FBL	s4820	0.8990257001836389
FBL	s4820	0.8343236408472179
FBL	s4820	1.1254641232673561
FBL	s4820	0.9445230952935131
FBL	s4820	0.8725481840246453
FBL	s4820	0.9252744477008618
FBL	s4820	1.1059778923598818
FBL	s4820	0.9701989730843438
FBL	s4820	0.9467379971736
FBL	s4820	0.8603768189420076
FBL	s4820	1.0328334191344368
FBL	s4820	0.9894765037563348
FBL	s4820	0.9919963623212475
FBL	s4820	0.8770207387668458
FBL	s4820	0.9796096601794633
FBL	s4820	1.0407274050698074
FBL	s4820	0.9842530947513841
FBL	s4820	0.9574148861416619
FBL	s4820	0.9429138388077472
FBL	s4820	0.8209729100492262
FBL	s4820	0.9108582269228827
FBL	s4820	0.9219562416774567
FBL	s4820	0.9238906182284504
FBL	s4820	0.9782346565061986
FBL	s4820	1.0029061100059231
FBL	s4820	0.9230211665569219
FBL	s4820	1.0000696570643786
FBL	s4820	0.9757093721209041
FBL	s4820	0.9734049969853158
FBL	s4820	0.7743965497884828
FBL	s4820	0.8990662809458144
FBL	s4820	0.9889605986677235
FBL	s4820	0.9278445643531612
FBL	s4820	0.9075084740263132
FBL	s4820	0.9963538385554955
FBL	s4820	0.7954059992598483
FBL	s4820	0.9965500202084281
FBL	s4820	0.9712224293337246
FBL	s4820	0.7964312341981473
FBL	s4820	0.9183634798409015
FBL	s4820	0.8777870150660305
FBL	s4820	0.8343871364649565
FBL	s4820	0.897248296335772
FBL	s4820	1.2768666191583662
FBL	s4820	0.9537067577079769
FBL	s4820	0.8023895815053419
FBL	s4820	0.9067930369080892
FBL	s4820	0.8822174258945579
FBL	s4820	0.9343913865390182
FBL	s4820	0.9728800649127265
FBL	s4820	0.949233911143902
FBL	s4820	1.0134955549351425
FBL	s4820	0.9516650477142061
FBL	s4820	0.9094598850754354
FBL	s4820	0.9125876198646803
FBL	s4820	0.9669642838600717
FBL	s4821	0.9592673440816368
FBL	s4821	1.0878508826755504
FBL	s4821	1.1000570062287645
FBL	s4821	1.117693722527558
FBL	s4821	0.8972354241666299
FBL	s4821	1.1523413025747662
FBL	s4821	0.9994143190338104
FBL	s4821	0.9533076585339584
FBL	s4821	0.9756808483890752
FBL	s4821	0.9089089501805379
FBL	s4821	1.293881933870346
FBL	s4821	0.874627073185858
FBL	s4821	0.91851817794423
FBL	s4821	1.062146957215425
FBL	s4821	0.9017650984984223
FBL	s4821	0.9082451980842929
FBL	s4821	1.03197358371232
FBL	s4821	0.9482494198622529
FBL	s4821	1.1168697688731604
FBL	s4821	0.9873277190484187
FBL	s4821	1.0218402140832454
FBL	s4821	1.015933846428986
FBL	s4821	0.958387546560534
FBL	s4821	1.0688554775612513
FBL	s4821	1.0053335256478915
FBL	s4821	1.0256400716783416
FBL	s4821	0.9294912979907366
FBL	s4821	0.9377225365784656
FBL	s4821	0.9260534147858152
FBL	s4821	1.0295120877396664
FBL	s4821	0.9092399019413934
FBL	s4821	0.8772543451056818
FBL	s4821	0.9492440559140003
FBL	s4821	0.8921126522490843
FBL	s4821	1.0201291407896218
FBL	s4821	1.0214361562950018
FBL	s4821	0.9362506705638153
FBL	s4821	1.0106255592296662
FBL	s4821	1.07423483397773
FBL	s4821	0.9199382343181928
FBL	s4821	1.051475129178172
FBL	s4821	1.035605533971255
FBL	s4821	0.9196550723028414
FBL	s4821	0.9280837937926171
FBL	s4821	1.1256610322975926
FBL	s4821	1.0177423205479246
FBL	s4821	1.0250637682021664
FBL	s4821	0.9209492305732465
FBL	s4821	1.020162995398897
FBL	s4821	0.8856592773876787
FBL	s4821	0.9269738160624182
FBL	s4821	0.9964407744531787
FBL	s4821	0.8540151256000929
FBL	s4821	1.1343322791840849
FBL	s4821	1.0641290276840119
FBL	s4821	1.145550391580576
FBL	s4821	1.096431744516665
FBL	s4821	0.9557995263424848
FBL	s4821	1.011754897277535
FBL	s4821	1.081751181065564
FBL	s4821	0.9712326905224251
FBL	s4821	1.0137793480738306
FBL	s4821	1.1301357101890503
FBL	s4821	1.0560263368761602
FBL	s4821	1.0621096915681048
FBL	s4821	1.0624305785214145
FBL	s4821	1.1321197249647075
FBL	s4821	0.9659119618712799
FBL	s4821	1.026218308137006
FBL	s4821	1.0158145849075244
FBL	s4821	0.9402002040073183
FBL	s4821	0.9137507191425605
FBL	s4821	0.8684557203578762
FBL	s4821	0.9507451592629191
FBL	s4821	1.0218902133642362
FBL	s4821	0.901738481722868
FBL	s4821	0.980563439406226
FBL	s4821	0.8910950653746568
FBL	s4821	0.9191138813112013
FBL	s4821	0.9053598599603695
FBL	s4821	1.0075670053014278
FBL	s4821	0.9968095828251805
FBL	s4821	0.9637779934096085
FBL	s4821	1.039030396775375
FBL	s4821	0.9136374533996693
FBL	s4821	1.007203768984676
FBL	s4821	0.9083913324585349
FBL	s4821	1.0172130765975698
FBL	s4821	0.9942381992056526
FBL	s4821	1.048461511921231
FBL	s4821	0.8947275462168192
FBL	s4821	0.9164649383655619
FBL	s4821	0.9682646095508368
FBL	s4821	1.0395194074610938
FBL	s4821	0.8931501924887452
FBL	s4821	0.7981838843999026
FBL	s4821	0.9427850339345278
FBL	s4821	0.9707305492733785
FBL	s4821	0.8789902103617756
FBL	s4821	0.9375788562696132
FBL	s4821	1.0060870482054396
FBL	s4821	0.9466529163226236
FBL	s4821	0.9458375041753089
FBL	s4821	1.0061812338116594
FBL	s4821	0.9579657413361669
FBL	s4821	0.8418468707153588
FBL	s4821	0.9603056618819449
FBL	s4821	0.8514023991033663
FBL	s4821	0.917156045817365
FBL	s4821	0.933421679987522
FBL	s4821	0.8515519571868007
FBL	s4821	0.92378408761118
FBL	s4821	1.0096860981758722
FBL	s4821	0.8941439821434796
FBL	s4821	1.0290603978673503
FBL	s4821	0.9411914077526142
FBL	s4821	0.8816212404503307
FBL	s4821	1.0028720653977594
FBL	s4821	1.0333446777485344
FBL	s4821	1.0118534375249788
FBL	s4821	0.9856364265026145
FBL	s4821	0.916402552449888
FBL	s4821	1.1130941979852882
FBL	s4821	0.931159751462102
FBL	s4821	1.0940679096464154
FBL	s4821	1.0602173929630394
FBL	s4821	0.9682192343908862
FBL	s4821	0.9229187540623092
FBL	s4821	0.9318014160294525
FBL	s4821	1.0150052347026686
FBL	s4821	0.8991308766505642
FBL	s4821	1.0259793629816074
FBL	s4821	0.9281313731482131
FBL	s4821	1.0196738351336085
FBL	s4821	0.9736081942625036
FBL	s4821	0.9300142349926837
FBL	s4821	0.9070424829879428
FBL	s4821	1.0628194751155862
FBL	s4821	0.9126060703409702
FBL	s4821	1.0299318123037224
FBL	s4821	0.963742059649692
FBL	s4821	0.9224393070461346
FBL	s4821	1.0783596298520266
FBL	s4821	1.077748183613966
FBL	s4821	0.9573481681506597
FBL	s4821	0.9261362368375745
FBL	s4821	0.9060861719547559
FBL	s4821	1.0142153393459046
FBL	s4821	0.8850665055455931
FBL	s4821	0.9514345603240888
FBL	s4821	1.0429716024373417
FBL	s4821	0.9136171479624083
FBL	s4821	1.1138827758635603
FBL	s4821	0.8794671054143544
FBL	s4821	1.0898695619019272
FBL	s4821	0.9309991018761048
FBL	s4821	0.9691986189621372
FBL	s4821	1.0441146107930217
FBL	s4821	1.0797414236281402
FBL	s4821	0.9733185535340052
FBL	s4821	0.9488604396527273
FBL	s4821	0.929658429276122
FBL	s4821	0.9598099172504915
FBL	s4821	1.050875996405371
FBL	s4821	0.9101809612574225
FBL	s4821	1.008237965180928
FBL	s4821	1.0027376784063458
FBL	s4821	1.0022744602339395
FBL	s4821	0.9603642326411908
FBL	s4821	1.0644270839431784
FBL	s4821	0.9932864161359152
FBL	s4821	1.003641177986604
FBL	s4821	0.9114598161686862
FBL	s4821	1.136091737876006
FBL	s4821	0.964660522155849
FBL	s4821	0.9062716608350546
FBL	s4821	1.0326463615148136
FBL	s4821	0.9814852112227366
FBL	s4821	0.9025289797266565
FBL	s4821	0.9825290912666286
FBL	s4821	1.062230733152079
FBL	s4821	0.9658534213091684
FBL	s4821	1.0497478222084518
FBL	s4821	1.0453301659473222
FBL	s4821	0.9563840652277292
FBL	s4821	0.9463703647386376
FBL	s4821	0.9889180200429174
FBL	s4821	1.041888299360696
FBL	s4821	1.0275446604548009
FBL	s4821	0.9981243897539689
FBL	s4821	0.9774148508326971
FBL	s4821	0.9538175711766662
FBL	s4821	0.8307681826263656
FBL	s4821	1.0676872592156117
FBL	s4821	0.9398849489154845
FBL	s4821	1.076668658361568
FBL	s4821	0.938889007537275
FBL	s4821	1.0308982359100618
FBL	s4821	1.069515080930262
FBL	s4821	1.0675536157457863
FBL	s4821	1.0160540124722013
FBL	s4821	1.04571790980774
FBL	s4821	0.925083947126666
FBL	s4821	0.9363405728422257
FBL	s4821	1.0214462760533984
FBL	s4821	0.9035051892094873
FBL	s4821	1.0738716514641595
FBL	s4821	1.0373087927845854
FBL	s4821	1.0197917281460167
FBL	s4821	0.9650227433808785
FBL	s4821	0.9611453131281625
FBL	s4821	0.8934532103023095
FBL	s4821	0.9632319359391933
FBL	s4821	0.939181241425688
FBL	s4821	0.9738810367286957
FBL	s4821	0.9238787034715329
FBL	s4821	0.9394440911554218
FBL	s4821	0.9406763357387709
FBL	s4821	0.7563023918295201
FBL	s4821	0.9601928329030802
FBL	s4821	0.9854487498056241
FBL	s4821	0.8338976056098244
FBL	s4821	0.9443072079516416
FBL	s4821	0.9225714877692753
FBL	s4821	1.0583126107568757
FBL	s4821	0.9857770257200841
FBL	s4821	0.956991166521108
FBL	s4821	1.1557823936552833
FBL	s4821	1.0539996581361928
FBL	s4821	0.8871128924180287
FBL	s4821	0.8805376791244371
FBL	s4821	0.8988892402502965
FBL	s4821	0.8995681567531632
FBL	s4821	0.8367499495919184
FBL	s4821	0.9217696394874669
FBL	s4821	0.9193965104800756
FBL	s4821	0.9105902296376353
FBL	s4821	0.8569586944695545
FBL	s4821	1.0453541684026015
FBL	s4821	0.9796803052391027
FBL	s4821	1.093603429850581
FBL	s4821	0.967444282858025
FBL	s4821	0.8923573773646523
FBL	s4821	0.8725411138699799
FBL	s4821	0.9635921562378419
FBL	s4821	0.9556029026297945
FBL	s4821	0.9153103686101757
FBL	s4821	1.0793973260426488
FBL	s4821	0.9280212573584012
FBL	s4821	0.9304928444926789
FBL	s4821	0.9592112660701579
FBL	s4821	1.016244091500341
FBL	s4821	0.8976536884071276
FBL	s4821	0.9286329191759249
FBL	s4821	0.9434704121822065
FBL	s4821	0.9692969781951554
FBL	s4821	1.0191418566515629
FBL	s4821	0.9520533987476228
FBL	s4821	0.7341984825734036
FBL	s4821	0.9350013288002895
FBL	s4821	1.10942101128988
FBL	s4821	0.9806573210575084
FBL	s4821	1.0146592789216031
FBL	s4821	0.9607523116051745
FBL	s4821	0.9075525454308474
FBL	s4821	1.0435147162648533
FBL	s4821	1.0169903033164338
FBL	s4821	0.9673254245767172
FBL	s4821	0.9270852799861826
FBL	s4821	1.049751956708631
FBL	s4821	1.0292484527440622
FBL	s4821	1.1148538708015354
FBL	s4821	1.1389215743597774
FBL	s4821	0.9534061589630051
FBL	s4821	1.0353063511795848
FBL	s4821	0.9809389834969253
FBL	s4821	0.8916970798715641
FBL	s4821	0.9706460299479498
FBL	s4821	0.9915111647661775
FBL	s4821	1.0120442659192175
FBL	s4821	0.9390559200658286
FBL	s4821	0.9857682866064216
FBL	s4821	0.8832428622972754
FBL	s4821	1.0378802302919605
FBL	s4821	0.9598677110242849
FBL	s4821	0.8846798824715104
FBL	s4821	1.1183351494521439
FBL	s4821	1.1329049955103132
FBL	s4821	1.1166311340202508
FBL	s4821	1.0575823240040503
FBL	s4821	1.1851791730032788
FBL	s4821	1.1495354160938207
FBL	s4821	1.1104846016760783
FBL	s4821	0.9429202774534076
FBL	s4821	1.0532699433820276
FBL	s4821	0.9585845568944092
FBL	s4821	1.0572335215191129
FBL	s4821	1.0738559348639976
FBL	s4821	0.9603213488139912
FBL	s4821	1.066039823895993
FBL	s4821	1.0261596892558915
FBL	s4821	1.0470446913915072
FBL	s4821	0.9268108861070646
FBL	s4821	1.028784525740839
FBL	s4821	0.9600830133838464
FBL	s4821	0.8841498330016815
FBL	s4821	0.8643503293846876
FBL	s4821	0.949781255371716
FBL	s4821	0.9687535374306254
FBL	s4821	0.9253583016639032
FBL	s4821	1.0774292795747702
FBL	s4821	1.0741952986839072
FBL	s4821	0.9656526549917207
FBL	s4821	0.9547781701180185
FBL	s4821	0.9684554123744912
FBL	s4821	0.9129795027537381
FBL	s4821	0.9741225949758108
FBL	s4821	0.9643691604871492
FBL	s4821	0.9048451602261179
FBL	s4821	0.880992360613359
FBL	s4821	1.057810729186127
FBL	s4821	1.0672522192930665
FBL	s4821	0.9424156927184607
FBL	s4821	0.9409091294812283
FBL	s4821	0.9595061422948177
FBL	s4821	1.0381180860422725
FBL	s4821	0.8723810378714013
FBL	s4821	0.887475654110045
FBL	s4821	0.9206940022812421
FBL	s4821	0.9513517345581521
FBL	s4821	0.90931104302958
FBL	s4821	0.9842255751214638
FBL	s4821	1.109894014790294
FBL	s4821	0.8832266770495222
FBL	s4821	0.8452061697406833
FBL	s4821	1.079032209819774
FBL	s4821	1.0098765150104236
FBL	s4821	0.9134774282042488
FBL	s4821	0.999046890820366
FBL	s4821	0.9384413143018084
FBL	s4821	1.0376327591552326
FBL	s4821	1.0511238346273928
FBL	s4821	1.0037793533088557
FBL	s4821	1.0032257386247443
FBL	s4821	0.9820986699243068
FBL	s4821	0.970458364064837
FBL	s4821	0.9045695715252807
FBL	s4821	1.0137997035188706
FBL	s4821	0.9129277895496914
FBL	s4821	1.0412954844693445
FBL	s4821	1.1634467310014012
FBL	s4821	0.9293659922861635
FBL	s4821	0.9269634138925188
FBL	s4821	1.0064855615923625
FBL	s4821	1.098940621253807
FBL	s4821	0.9779746359441837
FBL	s4821	0.9982680085646352
FBL	s4821	0.932691201354113
FBL	s4821	0.9730057602861911
FBL	s4821	0.890455789807152
FBL	s4821	0.992778365265812
FBL	s4821	1.0048623995018768
FBL	s4821	0.9984231957237522
FBL	s4821	1.015493507779378
FBL	s4821	0.9225702959344864
FBL	s4821	0.9244365370697164
FBL	s4821	0.8697860562360757
FBL	s4821	1.101925221618656
FBL	s4821	0.9719011887176634
FBL	s4821	0.8567819080646705
FBL	s4821	0.9120314957467429
FBL	s4821	0.9673779312705233
FBL	s4821	0.9642726258868148
FBL	s4821	0.977693531034664
FBL	s4821	0.9241381867365233
FBL	s4821	0.9973460616690593
FBL	s4821	1.004887399051722
FBL	s4821	0.8614578921049015
FBL	s4821	0.8963733122844147
FBL	s4821	0.9622440159392928
FBL	s4821	0.8593583509734315
FBL	s4821	1.0460844880806306
FBL	s4821	1.186792011330718
FBL	s4821	0.9934192361538314
FBL	s4821	1.068025545805458
FBL	s4821	1.059834435116819
FBL	s4821	1.0255071573759809
FBL	s4821	0.9386122376432757
FBL	s4821	0.9105953886847394
FBL	s4821	1.0163882624658855
FBL	s4821	0.9951992885975915
FBL	s4821	0.9027638162223754
FBL	s4821	1.058730199343143
FBL	s4821	1.1042671408398457
FBL	s4821	0.937219183785669
FBL	s4821	0.9370033847013234
FBL	s4821	0.9509000577684357
FBL	s4821	0.9489982319566374
FBL	s4821	1.0437976419270525
FBL	s4821	1.0590026708856504
FBL	s4821	0.8875212764711476
FBL	s4821	1.0843380657064565
FBL	s4821	1.018298149941369
FBL	s4821	1.084864268036444
FBL	s4821	0.9156267023451902
FBL	s4821	1.061241789157111
FBL	s4821	0.9933415061441269
FBL	s4821	0.9409896656697287
FBL	s4821	0.7823683417835557
FBL	s4821	1.0222130913807965
FBL	s4821	0.8611646785483245
FBL	s4821	0.8983999348216276
FBL	s4821	1.0982126704234965
FBL	s4821	1.0266700515496097
FBL	s4821	1.1353192077284593
FBL	s4821	0.947687828406737
FBL	s4821	1.0454955684562908
FBL	s4821	0.9811498699649123
FBL	s4821	1.0374120707327896
FBL	s4821	1.0082222828547067
FBL	s4821	0.9321492151265246
FBL	s4821	0.9639690072072553
FBL	s4821	0.9889320250293815
FBL	s4821	0.8440974290048087
FBL	s4821	0.9988437988980129
FBL	s4821	0.9588192106169602
FBL	s4821	0.8691708806225298
FBL	s4822	1.006690311139534
FBL	s4822	0.9974039393439181
FBL	s4822	0.9941410371869547
FBL	s4822	0.9946083664316889
FBL	s4822	0.9733691188574188
FBL	s4822	0.9999629041541395
FBL	s4822	0.981851908350769
FBL	s4822	0.872797714505615
FBL	s4822	0.9667879246806721
FBL	s4822	1.2278388714188793
FBL	s4822	1.2040935291890178
FBL	s4822	0.9908217290324951
FBL	s4822	1.1430518862934809
FBL	s4822	1.0784921908801017
FBL	s4822	0.8500523289836853
FBL	s4822	0.9765831607116295
FBL	s4822	1.0569834291690678
FBL	s4822	0.9386097118353824
FBL	s4822	1.110522304424793
FBL	s4822	1.1017897292928482
FBL	s4822	1.0468283165772774
FBL	s4822	0.9159017316942422
FBL	s4822	1.0578470047192678
FBL	s4822	0.952163370322295
FBL	s4822	0.9437834538662282
FBL	s4822	1.1311999008755491
FBL	s4822	1.0100032562375778
FBL	s4822	1.0014969150995774
FBL	s4822	0.9532925430754629
FBL	s4822	0.9326330374300891
FBL	s4822	0.9620918175708001
FBL	s4822	1.0759103398349938
FBL	s4822	0.942319815402039
FBL	s4822	0.9534130903001171
FBL	s4822	1.0886522662898175
FBL	s4822	1.0996815936332842
FBL	s4822	0.9418461813078983
FBL	s4822	0.8121490797270609
FBL	s4822	1.0085949485384313
FBL	s4822	0.8545263601461998
FBL	s4822	0.8448315274846895
FBL	s4822	1.0649280492741444
FBL	s4822	1.04637471047126
FBL	s4822	0.9790926249569563
FBL	s4822	1.1806938644384517
FBL	s4822	0.9997499123042356
FBL	s4822	1.0119410715988402
FBL	s4822	0.9326484343340584
FBL	s4822	1.0631999092946305
FBL	s4822	0.9331341759470151
[truncated: 16,665 more rows]
