# Supplementary material for: Ki-67 shapes the nucleolus by anchoring chromatin via its amphiphilic properties
Source: EMBO J. 2026 Mar 24;45(9):3156–91. doi: 10.1038/s44318-026-00747-7 (PMC13144362; doi:10.1038/s44318-026-00747-7)
Supplement: Supplementary file 13 — Expanded View figures Source Data [file 44318_2026_747_MOESM13_ESM.zip]

Archive with 968 entries (885 files):
- Figure_EV1/
- __MACOSX/._Figure_EV1
- Figure_EV1/.DS_Store
- __MACOSX/Figure_EV1/._.DS_Store
- Figure_EV1/A/
- __MACOSX/Figure_EV1/._A
- Figure_EV1/C/
- __MACOSX/Figure_EV1/._C
- Figure_EV1/D/
- __MACOSX/Figure_EV1/._D
- Figure_EV1/E/
- __MACOSX/Figure_EV1/._E
- Figure_EV1/B/
- __MACOSX/Figure_EV1/._B
- Figure_EV1/A/.DS_Store
- __MACOSX/Figure_EV1/A/._.DS_Store
- Figure_EV1/A/RGB/
- __MACOSX/Figure_EV1/A/._RGB
- Figure_EV1/A/README.txt
- __MACOSX/Figure_EV1/A/._README.txt
- Figure_EV1/A/raw/
- __MACOSX/Figure_EV1/A/._raw
- Figure_EV1/C/PCC SNAP-NPM1 and Ki-67 antibody in c567.csv
- __MACOSX/Figure_EV1/C/._PCC SNAP-NPM1 and Ki-67 antibody in c567.csv
- Figure_EV1/C/PCC Halo-UBF and Ki-67 antibody in c567.csv
- __MACOSX/Figure_EV1/C/._PCC Halo-UBF and Ki-67 antibody in c567.csv
- Figure_EV1/D/.DS_Store
- __MACOSX/Figure_EV1/D/._.DS_Store
- Figure_EV1/D/RGB/
- __MACOSX/Figure_EV1/D/._RGB
- Figure_EV1/D/README.txt
- __MACOSX/Figure_EV1/D/._README.txt
- Figure_EV1/D/raw/
- __MACOSX/Figure_EV1/D/._raw
- Figure_EV1/E/PCC SNAP-NPM1 and Ki-67 antibody in c318.csv
- __MACOSX/Figure_EV1/E/._PCC SNAP-NPM1 and Ki-67 antibody in c318.csv
- Figure_EV1/E/PCC FBL-Halo and Ki-67 antibody in c318.csv
- __MACOSX/Figure_EV1/E/._PCC FBL-Halo and Ki-67 antibody in c318.csv
- Figure_EV1/B/.DS_Store
- __MACOSX/Figure_EV1/B/._.DS_Store
- Figure_EV1/B/RGB/
- __MACOSX/Figure_EV1/B/._RGB
- Figure_EV1/B/README.txt
- __MACOSX/Figure_EV1/B/._README.txt
- Figure_EV1/B/raw/
- __MACOSX/Figure_EV1/B/._raw
- Figure_EV1/A/RGB/e1189_exp01_c77_zoom2_03_wider_cropping_DAPI_Ab.tif
- __MACOSX/Figure_EV1/A/RGB/._e1189_exp01_c77_zoom2_03_wider_cropping_DAPI_Ab.tif
- Figure_EV1/A/RGB/e1189_exp01_c77_zoom2_03_wider_cropping_DAPI_GFP.tif
- __MACOSX/Figure_EV1/A/RGB/._e1189_exp01_c77_zoom2_03_wider_cropping_DAPI_GFP.tif
- Figure_EV1/A/raw/e1189_exp01_c77_zoom2_03_wider_cropping.tif
- __MACOSX/Figure_EV1/A/raw/._e1189_exp01_c77_zoom2_03_wider_cropping.tif
- Figure_EV1/D/RGB/e1189_exp01_c318_zoom2_03_single_cell_Ki67_FBL.tif
- __MACOSX/Figure_EV1/D/RGB/._e1189_exp01_c318_zoom2_03_single_cell_Ki67_FBL.tif
- Figure_EV1/D/RGB/e1189_exp01_c318_zoom2_03_single_cell_ch04.tif
- __MACOSX/Figure_EV1/D/RGB/._e1189_exp01_c318_zoom2_03_single_cell_ch04.tif
- Figure_EV1/D/RGB/e1189_exp01_c318_zoom2_03_single_cell_ch01.tif
- __MACOSX/Figure_EV1/D/RGB/._e1189_exp01_c318_zoom2_03_single_cell_ch01.tif
- Figure_EV1/D/RGB/e1189_exp01_c318_zoom2_03_single_cell_ch02.tif
- __MACOSX/Figure_EV1/D/RGB/._e1189_exp01_c318_zoom2_03_single_cell_ch02.tif
- Figure_EV1/D/RGB/e1189_exp01_c318_zoom2_03_single_cell_ch03.tif
- __MACOSX/Figure_EV1/D/RGB/._e1189_exp01_c318_zoom2_03_single_cell_ch03.tif
- Figure_EV1/D/raw/e1189_exp01_c318_zoom2_03_single_cell.tif
- __MACOSX/Figure_EV1/D/raw/._e1189_exp01_c318_zoom2_03_single_cell.tif
- Figure_EV1/B/RGB/.DS_Store
- __MACOSX/Figure_EV1/B/RGB/._.DS_Store
- Figure_EV1/B/RGB/e1189_exp01_c567_zoom2_04_single_cell_crop_ch04.tif
- __MACOSX/Figure_EV1/B/RGB/._e1189_exp01_c567_zoom2_04_single_cell_crop_ch04.tif
- Figure_EV1/B/RGB/e1189_exp01_c567_zoom2_04_single_cell_crop_Ki67_UBF.tif
- __MACOSX/Figure_EV1/B/RGB/._e1189_exp01_c567_zoom2_04_single_cell_crop_Ki67_UBF.tif
- Figure_EV1/B/RGB/e1189_exp01_c567_zoom2_04_single_cell_crop_ch03.tif
- __MACOSX/Figure_EV1/B/RGB/._e1189_exp01_c567_zoom2_04_single_cell_crop_ch03.tif
- Figure_EV1/B/RGB/e1189_exp01_c567_zoom2_04_single_cell_crop_ch02.tif
- __MACOSX/Figure_EV1/B/RGB/._e1189_exp01_c567_zoom2_04_single_cell_crop_ch02.tif
- Figure_EV1/B/RGB/e1189_exp01_c567_zoom2_04_single_cell_crop_ch01.tif
- __MACOSX/Figure_EV1/B/RGB/._e1189_exp01_c567_zoom2_04_single_cell_crop_ch01.tif
- Figure_EV1/B/raw/e1189_exp01_c567_zoom2_04_single_cell_crop.tif
- __MACOSX/Figure_EV1/B/raw/._e1189_exp01_c567_zoom2_04_single_cell_crop.tif
- Figure_EV2/
- __MACOSX/._Figure_EV2
- Figure_EV2/.DS_Store
- __MACOSX/Figure_EV2/._.DS_Store
- Figure_EV2/A/
- __MACOSX/Figure_EV2/._A
- Figure_EV2/B/
- __MACOSX/Figure_EV2/._B
- Figure_EV2/A/roi_files/
- __MACOSX/Figure_EV2/A/._roi_files
- Figure_EV2/A/.DS_Store
- __MACOSX/Figure_EV2/A/._.DS_Store
- Figure_EV2/A/RGB/
- __MACOSX/Figure_EV2/A/._RGB
- Figure_EV2/A/raw/
- __MACOSX/Figure_EV2/A/._raw
- Figure_EV2/B/e-0550_well-A3_cell-1_cropped_zoom.csv
- __MACOSX/Figure_EV2/B/._e-0550_well-A3_cell-1_cropped_zoom.csv
- Figure_EV2/B/e-0550_well-A3_cell-12_round-nucleoli-with-retreated-H2B_cropped_zoom.csv
- __MACOSX/Figure_EV2/B/._e-0550_well-A3_cell-12_round-nucleoli-with-retreated-H2B_cropped_zoom.csv
- Figure_EV2/B/e-0550_well-A3_cell-5-and-cell-6_cropped_zoom.csv
- __MACOSX/Figure_EV2/B/._e-0550_well-A3_cell-5-and-cell-6_cropped_zoom.csv
- Figure_EV2/B/e-0550_well-A3_cell-7_cropped_zoom.csv
- __MACOSX/Figure_EV2/B/._e-0550_well-A3_cell-7_cropped_zoom.csv
- Figure_EV2/A/roi_files/e-0550_well-A3_cell-5-and-cell-6_cropped_zoom.roi
- __MACOSX/Figure_EV2/A/roi_files/._e-0550_well-A3_cell-5-and-cell-6_cropped_zoom.roi
- Figure_EV2/A/roi_files/e-0550_well-A3_cell-12_round-nucleoli-with-retreated-H2B_cropped_zoom.roi
- __MACOSX/Figure_EV2/A/roi_files/._e-0550_well-A3_cell-12_round-nucleoli-with-retreated-H2B_cropped_zoom.roi
- Figure_EV2/A/roi_files/e-0550_well-A3_cell-7_cropped_zoom.roi
- __MACOSX/Figure_EV2/A/roi_files/._e-0550_well-A3_cell-7_cropped_zoom.roi
- Figure_EV2/A/roi_files/e-0550_well-A3_cell-1_cropped_zoom.roi
- __MACOSX/Figure_EV2/A/roi_files/._e-0550_well-A3_cell-1_cropped_zoom.roi
- Figure_EV2/A/RGB/e-0550_well-A3_cell-1_cropped_zoom/
- __MACOSX/Figure_EV2/A/RGB/._e-0550_well-A3_cell-1_cropped_zoom
- Figure_EV2/A/RGB/.DS_Store
- __MACOSX/Figure_EV2/A/RGB/._.DS_Store
- Figure_EV2/A/RGB/e-0550_well-A3_cell-7_cropped_zoom/
- __MACOSX/Figure_EV2/A/RGB/._e-0550_well-A3_cell-7_cropped_zoom
- Figure_EV2/A/RGB/e-0550_well-A3_cell-5-and-cell-6_cropped_zoom/
- __MACOSX/Figure_EV2/A/RGB/._e-0550_well-A3_cell-5-and-cell-6_cropped_zoom
- Figure_EV2/A/RGB/e-0550_well-A3_cell-12_round-nucleoli-with-retreated-H2B_cropped_zoom/
- __MACOSX/Figure_EV2/A/RGB/._e-0550_well-A3_cell-12_round-nucleoli-with-retreated-H2B_cropped_zoom
- Figure_EV2/A/raw/e-0550_well-A3_cell-7_cropped.tif
- __MACOSX/Figure_EV2/A/raw/._e-0550_well-A3_cell-7_cropped.tif
- Figure_EV2/A/raw/e-0550_well-A3_cell-5-and-cell-6_cropped_zoom.tif
- __MACOSX/Figure_EV2/A/raw/._e-0550_well-A3_cell-5-and-cell-6_cropped_zoom.tif
- Figure_EV2/A/raw/e-0550_well-A3_cell-12_round-nucleoli-with-retreated-H2B_cropped_zoom.tif
- __MACOSX/Figure_EV2/A/raw/._e-0550_well-A3_cell-12_round-nucleoli-with-retreated-H2B_cropped_zoom.tif
- Figure_EV2/A/raw/e-0550_well-A3_cell-12_round-nucleoli-with-retreated-H2B_cropped.tif
- __MACOSX/Figure_EV2/A/raw/._e-0550_well-A3_cell-12_round-nucleoli-with-retreated-H2B_cropped.tif
- Figure_EV2/A/raw/e-0550_well-A3_cell-1_cropped.tif
- __MACOSX/Figure_EV2/A/raw/._e-0550_well-A3_cell-1_cropped.tif
- Figure_EV2/A/raw/e-0550_well-A3_cell-7_cropped_zoom.tif
- __MACOSX/Figure_EV2/A/raw/._e-0550_well-A3_cell-7_cropped_zoom.tif
- Figure_EV2/A/raw/e-0550_well-A3_cell-5-and-cell-6_cropped.tif
- __MACOSX/Figure_EV2/A/raw/._e-0550_well-A3_cell-5-and-cell-6_cropped.tif
- Figure_EV2/A/raw/e-0550_well-A3_cell-1_cropped_zoom.tif
- __MACOSX/Figure_EV2/A/raw/._e-0550_well-A3_cell-1_cropped_zoom.tif
- Figure_EV2/A/RGB/e-0550_well-A3_cell-1_cropped_zoom/e-0550_well-A3_cell-1_cropped_zoom_XZ_RGB.tif
- __MACOSX/Figure_EV2/A/RGB/e-0550_well-A3_cell-1_cropped_zoom/._e-0550_well-A3_cell-1_cropped_zoom_XZ_RGB.tif
- Figure_EV2/A/RGB/e-0550_well-A3_cell-1_cropped_zoom/e-0550_well-A3_cell-1_cropped_zoom_YZ_RGB.tif
- __MACOSX/Figure_EV2/A/RGB/e-0550_well-A3_cell-1_cropped_zoom/._e-0550_well-A3_cell-1_cropped_zoom_YZ_RGB.tif
- Figure_EV2/A/RGB/e-0550_well-A3_cell-1_cropped_zoom/e-0550_well-A3_cell-1_cropped_zoom_slice8_XY_RGB.tif
- __MACOSX/Figure_EV2/A/RGB/e-0550_well-A3_cell-1_cropped_zoom/._e-0550_well-A3_cell-1_cropped_zoom_slice8_XY_RGB.tif
- Figure_EV2/A/RGB/e-0550_well-A3_cell-1_cropped_zoom/e-0550_well-A3_cell-1_cropped_zoom_YZ.tif
- __MACOSX/Figure_EV2/A/RGB/e-0550_well-A3_cell-1_cropped_zoom/._e-0550_well-A3_cell-1_cropped_zoom_YZ.tif
- Figure_EV2/A/RGB/e-0550_well-A3_cell-1_cropped_zoom/e-0550_well-A3_cell-1_cropped_zoom_XZ.tif
- __MACOSX/Figure_EV2/A/RGB/e-0550_well-A3_cell-1_cropped_zoom/._e-0550_well-A3_cell-1_cropped_zoom_XZ.tif
- Figure_EV2/A/RGB/e-0550_well-A3_cell-1_cropped_zoom/e-0550_well-A3_cell-1_cropped_zoom_slice8_XY.tif
- __MACOSX/Figure_EV2/A/RGB/e-0550_well-A3_cell-1_cropped_zoom/._e-0550_well-A3_cell-1_cropped_zoom_slice8_XY.tif
- Figure_EV2/A/RGB/e-0550_well-A3_cell-1_cropped_zoom/XZ.jpg
- __MACOSX/Figure_EV2/A/RGB/e-0550_well-A3_cell-1_cropped_zoom/._XZ.jpg
- Figure_EV2/A/RGB/e-0550_well-A3_cell-1_cropped_zoom/XY.jpg
- __MACOSX/Figure_EV2/A/RGB/e-0550_well-A3_cell-1_cropped_zoom/._XY.jpg
- Figure_EV2/A/RGB/e-0550_well-A3_cell-1_cropped_zoom/e-0550_well-A3_cell-1_cropped_zoom_slice8_zoom_XY_RGB.tif
- __MACOSX/Figure_EV2/A/RGB/e-0550_well-A3_cell-1_cropped_zoom/._e-0550_well-A3_cell-1_cropped_zoom_slice8_zoom_XY_RGB.tif
- Figure_EV2/A/RGB/e-0550_well-A3_cell-1_cropped_zoom/YZ.jpg
- __MACOSX/Figure_EV2/A/RGB/e-0550_well-A3_cell-1_cropped_zoom/._YZ.jpg
- Figure_EV2/A/RGB/e-0550_well-A3_cell-7_cropped_zoom/e-0550_well-A3_cell-7_cropped_RGB_scale.tif
- __MACOSX/Figure_EV2/A/RGB/e-0550_well-A3_cell-7_cropped_zoom/._e-0550_well-A3_cell-7_cropped_RGB_scale.tif
- Figure_EV2/A/RGB/e-0550_well-A3_cell-7_cropped_zoom/e-0550_well-A3_cell-7_cropped_zoom_XZ.tif
- __MACOSX/Figure_EV2/A/RGB/e-0550_well-A3_cell-7_cropped_zoom/._e-0550_well-A3_cell-7_cropped_zoom_XZ.tif
- Figure_EV2/A/RGB/e-0550_well-A3_cell-7_cropped_zoom/e-0550_well-A3_cell-7_cropped_zoom_YZ.tif
- __MACOSX/Figure_EV2/A/RGB/e-0550_well-A3_cell-7_cropped_zoom/._e-0550_well-A3_cell-7_cropped_zoom_YZ.tif
- Figure_EV2/A/RGB/e-0550_well-A3_cell-7_cropped_zoom/e-0550_well-A3_cell-7_cropped_zoom_slice9_XY.tif
- __MACOSX/Figure_EV2/A/RGB/e-0550_well-A3_cell-7_cropped_zoom/._e-0550_well-A3_cell-7_cropped_zoom_slice9_XY.tif
- Figure_EV2/A/RGB/e-0550_well-A3_cell-7_cropped_zoom/e-0550_well-A3_cell-7_cropped_zoom_slice9_XY_RGB_scale.tif
- __MACOSX/Figure_EV2/A/RGB/e-0550_well-A3_cell-7_cropped_zoom/._e-0550_well-A3_cell-7_cropped_zoom_slice9_XY_RGB_scale.tif
- Figure_EV2/A/RGB/e-0550_well-A3_cell-7_cropped_zoom/XZ.jpg
- __MACOSX/Figure_EV2/A/RGB/e-0550_well-A3_cell-7_cropped_zoom/._XZ.jpg
- Figure_EV2/A/RGB/e-0550_well-A3_cell-7_cropped_zoom/XY.jpg
- __MACOSX/Figure_EV2/A/RGB/e-0550_well-A3_cell-7_cropped_zoom/._XY.jpg
- Figure_EV2/A/RGB/e-0550_well-A3_cell-7_cropped_zoom/e-0550_well-A3_cell-7_cropped_RGB.tif
- __MACOSX/Figure_EV2/A/RGB/e-0550_well-A3_cell-7_cropped_zoom/._e-0550_well-A3_cell-7_cropped_RGB.tif
- Figure_EV2/A/RGB/e-0550_well-A3_cell-7_cropped_zoom/e-0550_well-A3_cell-7_cropped_zoom_YZ_RGB.tif
- __MACOSX/Figure_EV2/A/RGB/e-0550_well-A3_cell-7_cropped_zoom/._e-0550_well-A3_cell-7_cropped_zoom_YZ_RGB.tif
- Figure_EV2/A/RGB/e-0550_well-A3_cell-7_cropped_zoom/e-0550_well-A3_cell-7_cropped_zoom_XZ_RGB.tif
- __MACOSX/Figure_EV2/A/RGB/e-0550_well-A3_cell-7_cropped_zoom/._e-0550_well-A3_cell-7_cropped_zoom_XZ_RGB.tif
- Figure_EV2/A/RGB/e-0550_well-A3_cell-7_cropped_zoom/e-0550_well-A3_cell-7_cropped_zoom_slice9_XY_RGB.tif
- __MACOSX/Figure_EV2/A/RGB/e-0550_well-A3_cell-7_cropped_zoom/._e-0550_well-A3_cell-7_cropped_zoom_slice9_XY_RGB.tif
- Figure_EV2/A/RGB/e-0550_well-A3_cell-7_cropped_zoom/YZ.jpg
- __MACOSX/Figure_EV2/A/RGB/e-0550_well-A3_cell-7_cropped_zoom/._YZ.jpg
- Figure_EV2/A/RGB/e-0550_well-A3_cell-5-and-cell-6_cropped_zoom/e-0550_well-A3_cell-5-and-cell-6_cropped_RGB_scale_5┬╡m.tif
- __MACOSX/Figure_EV2/A/RGB/e-0550_well-A3_cell-5-and-cell-6_cropped_zoom/._e-0550_well-A3_cell-5-and-cell-6_cropped_RGB_scale_5┬╡m.tif
- Figure_EV2/A/RGB/e-0550_well-A3_cell-5-and-cell-6_cropped_zoom/e-0550_well-A3_cell-5-and-cell-6_cropped_zoom_XY_RGB.tif
- __MACOSX/Figure_EV2/A/RGB/e-0550_well-A3_cell-5-and-cell-6_cropped_zoom/._e-0550_well-A3_cell-5-and-cell-6_cropped_zoom_XY_RGB.tif
- Figure_EV2/A/RGB/e-0550_well-A3_cell-5-and-cell-6_cropped_zoom/e-0550_well-A3_cell-5-and-cell-6_cropped_RGB.tif
- __MACOSX/Figure_EV2/A/RGB/e-0550_well-A3_cell-5-and-cell-6_cropped_zoom/._e-0550_well-A3_cell-5-and-cell-6_cropped_RGB.tif
- Figure_EV2/A/RGB/e-0550_well-A3_cell-5-and-cell-6_cropped_zoom/XZ.jpg
- __MACOSX/Figure_EV2/A/RGB/e-0550_well-A3_cell-5-and-cell-6_cropped_zoom/._XZ.jpg
- Figure_EV2/A/RGB/e-0550_well-A3_cell-5-and-cell-6_cropped_zoom/e-0550_well-A3_cell-5-and-cell-6_cropped_zoom_XZ.tif
- __MACOSX/Figure_EV2/A/RGB/e-0550_well-A3_cell-5-and-cell-6_cropped_zoom/._e-0550_well-A3_cell-5-and-cell-6_cropped_zoom_XZ.tif
- Figure_EV2/A/RGB/e-0550_well-A3_cell-5-and-cell-6_cropped_zoom/e-0550_well-A3_cell-5-and-cell-6_cropped_zoom_XY_RGB_scale.tif
- __MACOSX/Figure_EV2/A/RGB/e-0550_well-A3_cell-5-and-cell-6_cropped_zoom/._e-0550_well-A3_cell-5-and-cell-6_cropped_zoom_XY_RGB_scale.tif
- Figure_EV2/A/RGB/e-0550_well-A3_cell-5-and-cell-6_cropped_zoom/XY.jpg
- __MACOSX/Figure_EV2/A/RGB/e-0550_well-A3_cell-5-and-cell-6_cropped_zoom/._XY.jpg
- Figure_EV2/A/RGB/e-0550_well-A3_cell-5-and-cell-6_cropped_zoom/e-0550_well-A3_cell-5-and-cell-6_cropped_zoom_XZ_RGB.tif
- __MACOSX/Figure_EV2/A/RGB/e-0550_well-A3_cell-5-and-cell-6_cropped_zoom/._e-0550_well-A3_cell-5-and-cell-6_cropped_zoom_XZ_RGB.tif
- Figure_EV2/A/RGB/e-0550_well-A3_cell-5-and-cell-6_cropped_zoom/e-0550_well-A3_cell-5-and-cell-6_cropped_zoom_YZ_RGB.tif
- __MACOSX/Figure_EV2/A/RGB/e-0550_well-A3_cell-5-and-cell-6_cropped_zoom/._e-0550_well-A3_cell-5-and-cell-6_cropped_zoom_YZ_RGB.tif
- Figure_EV2/A/RGB/e-0550_well-A3_cell-5-and-cell-6_cropped_zoom/e-0550_well-A3_cell-5-and-cell-6_cropped_zoom_XY.tif
- __MACOSX/Figure_EV2/A/RGB/e-0550_well-A3_cell-5-and-cell-6_cropped_zoom/._e-0550_well-A3_cell-5-and-cell-6_cropped_zoom_XY.tif
- Figure_EV2/A/RGB/e-0550_well-A3_cell-5-and-cell-6_cropped_zoom/e-0550_well-A3_cell-5-and-cell-6_cropped_zoom_YZ.tif
- __MACOSX/Figure_EV2/A/RGB/e-0550_well-A3_cell-5-and-cell-6_cropped_zoom/._e-0550_well-A3_cell-5-and-cell-6_cropped_zoom_YZ.tif
- Figure_EV2/A/RGB/e-0550_well-A3_cell-5-and-cell-6_cropped_zoom/YZ.jpg
- __MACOSX/Figure_EV2/A/RGB/e-0550_well-A3_cell-5-and-cell-6_cropped_zoom/._YZ.jpg
- Figure_EV2/A/RGB/e-0550_well-A3_cell-12_round-nucleoli-with-retreated-H2B_cropped_zoom/e-0550_well-A3_cell-12_round-nucleoli-with-retreated-H2B_cropped_zoom_YZ_RGB.tif
- __MACOSX/Figure_EV2/A/RGB/e-0550_well-A3_cell-12_round-nucleoli-with-retreated-H2B_cropped_zoom/._e-0550_well-A3_cell-12_round-nucleoli-with-retreated-H2B_cropped_zoom_YZ_RGB.tif
- Figure_EV2/A/RGB/e-0550_well-A3_cell-12_round-nucleoli-with-retreated-H2B_cropped_zoom/e-0550_well-A3_cell-12_round-nucleoli-with-retreated-H2B_cropped_zoom_XZ_RGB.tif
- __MACOSX/Figure_EV2/A/RGB/e-0550_well-A3_cell-12_round-nucleoli-with-retreated-H2B_cropped_zoom/._e-0550_well-A3_cell-12_round-nucleoli-with-retreated-H2B_cropped_zoom_XZ_RGB.tif
- Figure_EV2/A/RGB/e-0550_well-A3_cell-12_round-nucleoli-with-retreated-H2B_cropped_zoom/e-0550_well-A3_cell-12_round-nucleoli-with-retreated-H2B_cropped_zoom_XZ.tif
- __MACOSX/Figure_EV2/A/RGB/e-0550_well-A3_cell-12_round-nucleoli-with-retreated-H2B_cropped_zoom/._e-0550_well-A3_cell-12_round-nucleoli-with-retreated-H2B_cropped_zoom_XZ.tif
- Figure_EV2/A/RGB/e-0550_well-A3_cell-12_round-nucleoli-with-retreated-H2B_cropped_zoom/e-0550_well-A3_cell-12_round-nucleoli-with-retreated-H2B_cropped_zoom_slice8_XY_RGB.tif
- __MACOSX/Figure_EV2/A/RGB/e-0550_well-A3_cell-12_round-nucleoli-with-retreated-H2B_cropped_zoom/._e-0550_well-A3_cell-12_round-nucleoli-with-retreated-H2B_cropped_zoom_slice8_XY_RGB.tif
- Figure_EV2/A/RGB/e-0550_well-A3_cell-12_round-nucleoli-with-retreated-H2B_cropped_zoom/e-0550_well-A3_cell-12_round-nucleoli-with-retreated-H2B_cropped_zoom_slice8_XY.tif
- __MACOSX/Figure_EV2/A/RGB/e-0550_well-A3_cell-12_round-nucleoli-with-retreated-H2B_cropped_zoom/._e-0550_well-A3_cell-12_round-nucleoli-with-retreated-H2B_cropped_zoom_slice8_XY.tif
- Figure_EV2/A/RGB/e-0550_well-A3_cell-12_round-nucleoli-with-retreated-H2B_cropped_zoom/e-0550_well-A3_cell-12_round-nucleoli-with-retreated-H2B_cropped_RGB_scale.tif
- __MACOSX/Figure_EV2/A/RGB/e-0550_well-A3_cell-12_round-nucleoli-with-retreated-H2B_cropped_zoom/._e-0550_well-A3_cell-12_round-nucleoli-with-retreated-H2B_cropped_RGB_scale.tif
- Figure_EV2/A/RGB/e-0550_well-A3_cell-12_round-nucleoli-with-retreated-H2B_cropped_zoom/e-0550_well-A3_cell-12_round-nucleoli-with-retreated-H2B_cropped_zoom_YZ.tif
- __MACOSX/Figure_EV2/A/RGB/e-0550_well-A3_cell-12_round-nucleoli-with-retreated-H2B_cropped_zoom/._e-0550_well-A3_cell-12_round-nucleoli-with-retreated-H2B_cropped_zoom_YZ.tif
- Figure_EV2/A/RGB/e-0550_well-A3_cell-12_round-nucleoli-with-retreated-H2B_cropped_zoom/e-0550_well-A3_cell-12_round-nucleoli-with-retreated-H2B_cropped_zoom_slice8_XY_RGB_scale.tif
- __MACOSX/Figure_EV2/A/RGB/e-0550_well-A3_cell-12_round-nucleoli-with-retreated-H2B_cropped_zoom/._e-0550_well-A3_cell-12_round-nucleoli-with-retreated-H2B_cropped_zoom_slice8_XY_RGB_scale.tif
- Figure_EV2/A/RGB/e-0550_well-A3_cell-12_round-nucleoli-with-retreated-H2B_cropped_zoom/XZ.jpg
- __MACOSX/Figure_EV2/A/RGB/e-0550_well-A3_cell-12_round-nucleoli-with-retreated-H2B_cropped_zoom/._XZ.jpg
- Figure_EV2/A/RGB/e-0550_well-A3_cell-12_round-nucleoli-with-retreated-H2B_cropped_zoom/XY.jpg
- __MACOSX/Figure_EV2/A/RGB/e-0550_well-A3_cell-12_round-nucleoli-with-retreated-H2B_cropped_zoom/._XY.jpg
- Figure_EV2/A/RGB/e-0550_well-A3_cell-12_round-nucleoli-with-retreated-H2B_cropped_zoom/e-0550_well-A3_cell-12_round-nucleoli-with-retreated-H2B_cropped_RGB.tif
- __MACOSX/Figure_EV2/A/RGB/e-0550_well-A3_cell-12_round-nucleoli-with-retreated-H2B_cropped_zoom/._e-0550_well-A3_cell-12_round-nucleoli-with-retreated-H2B_cropped_RGB.tif
- Figure_EV2/A/RGB/e-0550_well-A3_cell-12_round-nucleoli-with-retreated-H2B_cropped_zoom/YZ.jpg
- __MACOSX/Figure_EV2/A/RGB/e-0550_well-A3_cell-12_round-nucleoli-with-retreated-H2B_cropped_zoom/._YZ.jpg
- Figure_EV3/
- __MACOSX/._Figure_EV3
- Figure_EV3/.DS_Store
- __MACOSX/Figure_EV3/._.DS_Store
- Figure_EV3/A/
- __MACOSX/Figure_EV3/._A
- Figure_EV3/C/
- __MACOSX/Figure_EV3/._C
- Figure_EV3/D/
- __MACOSX/Figure_EV3/._D
- Figure_EV3/E/
- __MACOSX/Figure_EV3/._E
- Figure_EV3/B/
- __MACOSX/Figure_EV3/._B
- Figure_EV3/A/.DS_Store
- __MACOSX/Figure_EV3/A/._.DS_Store
- Figure_EV3/A/RGB/
- __MACOSX/Figure_EV3/A/._RGB
- Figure_EV3/A/README.txt
- __MACOSX/Figure_EV3/A/._README.txt
- Figure_EV3/A/raw/
- __MACOSX/Figure_EV3/A/._raw
- Figure_EV3/C/.DS_Store
- __MACOSX/Figure_EV3/C/._.DS_Store
- Figure_EV3/C/RGB/
- __MACOSX/Figure_EV3/C/._RGB
- Figure_EV3/C/README.txt
- __MACOSX/Figure_EV3/C/._README.txt
- Figure_EV3/C/raw/
- __MACOSX/Figure_EV3/C/._raw
- Figure_EV3/D/.DS_Store
- __MACOSX/Figure_EV3/D/._.DS_Store
- Figure_EV3/D/RGB/
- __MACOSX/Figure_EV3/D/._RGB
- Figure_EV3/D/README.txt
- __MACOSX/Figure_EV3/D/._README.txt
- Figure_EV3/D/raw/
- __MACOSX/Figure_EV3/D/._raw
- Figure_EV3/E/.DS_Store
- __MACOSX/Figure_EV3/E/._.DS_Store
- Figure_EV3/E/RGB/
- __MACOSX/Figure_EV3/E/._RGB
- Figure_EV3/E/README.txt
- __MACOSX/Figure_EV3/E/._README.txt
- Figure_EV3/E/raw/
- __MACOSX/Figure_EV3/E/._raw
- Figure_EV3/B/.DS_Store
- __MACOSX/Figure_EV3/B/._.DS_Store
- Figure_EV3/B/RGB/
- __MACOSX/Figure_EV3/B/._RGB
- Figure_EV3/B/README.txt
- __MACOSX/Figure_EV3/B/._README.txt
- Figure_EV3/B/raw/
- __MACOSX/Figure_EV3/B/._raw
- Figure_EV3/A/RGB/e1290_exp02_0min02_cell01_decon_slice7_ch02.tif
- __MACOSX/Figure_EV3/A/RGB/._e1290_exp02_0min02_cell01_decon_slice7_ch02.tif
- Figure_EV3/A/RGB/e1290_exp02_0min02_cell01_decon_slice7_ch03.tif
- __MACOSX/Figure_EV3/A/RGB/._e1290_exp02_0min02_cell01_decon_slice7_ch03.tif
- Figure_EV3/A/RGB/e1290_exp02_0min02_cell01_decon_slice7_ch01.tif
- __MACOSX/Figure_EV3/A/RGB/._e1290_exp02_0min02_cell01_decon_slice7_ch01.tif
- Figure_EV3/A/RGB/e1290_exp02_0min02_cell01_decon_slice7_ch04.tif
- __MACOSX/Figure_EV3/A/RGB/._e1290_exp02_0min02_cell01_decon_slice7_ch04.tif
- Figure_EV3/A/RGB/e1290_exp02_0min02_cell01_decon_slice7_ch01-1.tif
- __MACOSX/Figure_EV3/A/RGB/._e1290_exp02_0min02_cell01_decon_slice7_ch01-1.tif
- Figure_EV3/A/RGB/e1290_exp02_0min02_cell01_decon_slice7_rDNA_DNA-1.tif
- __MACOSX/Figure_EV3/A/RGB/._e1290_exp02_0min02_cell01_decon_slice7_rDNA_DNA-1.tif
- Figure_EV3/A/RGB/e1290_exp02_0min02_cell01_decon_slice7_rDNA_DNA.tif
- __MACOSX/Figure_EV3/A/RGB/._e1290_exp02_0min02_cell01_decon_slice7_rDNA_DNA.tif
- Figure_EV3/A/RGB/e1290_exp02_0min02_cell01_decon_slice7_NPM1_DNA_scale.tif
- __MACOSX/Figure_EV3/A/RGB/._e1290_exp02_0min02_cell01_decon_slice7_NPM1_DNA_scale.tif
- Figure_EV3/A/RGB/e1290_exp02_0min02_cell01_decon_slice7_ch04-1.tif
- __MACOSX/Figure_EV3/A/RGB/._e1290_exp02_0min02_cell01_decon_slice7_ch04-1.tif
[truncated: 668 more entries]
