# Supplementary material for: Ki-67 shapes the nucleolus by anchoring chromatin via its amphiphilic properties
Source: EMBO J. 2026 Mar 24;45(9):3156–91. doi: 10.1038/s44318-026-00747-7 (PMC13144362; doi:10.1038/s44318-026-00747-7)
Supplement: Supplementary file 13 — Expanded View figures Source Data [file 44318_2026_747_MOESM13_ESM.zip › Figure_EV1/C/PCC SNAP-NPM1 and Ki-67 antibody in c567.csv]

avg_PCC_Correlation_Correlation_GFP_NPM1_in_nucleolus
0.4606437670250541
0.009376882152761954
-0.0747679004767288
-0.27111280939130233
-0.18025385012133727
-0.2802497734824371
0.13287365412407665
-0.2168146148252423
0.07261145635281052
0.20043730898388315
-0.1492909092434085
0.0958355034637007
-0.1072478094685062
-0.42290158724659327
-0.1875375802804544
-0.2938571891904056
0.11256651607461676
0.1686230152790767
-0.08701098129966177
0.2650977048462891
0.01564381739297569
-0.3563335264620039
0.01499743843617767
-0.16403669125948483
0.2526346845057805
0.02058891178619075
0.27565078891682293
0.0969964018404592
-0.1782464236548543
-0.396891564872807
0.2492223396826318
0.00527465690054074
-0.0319716333965011
0.1028169005663254
0.293029753174472
0.33166932017189477
0.13107933656496276
0.07623126849317229
-0.12220886349295833
0.19902207523178003
0.3487430841712222
0.22258456434057697
-0.3430064717999918
0.1744959744263205
0.3088002437538063
0.3918336054064433
0.18035146667227667
0.00846452521638515
-0.18643442407058128
-0.289737798209102
0.31173411107183935
-0.1294798100930314
0.07915195453889731
0.003843237353039264
0.3843350134379075
0.36783401775131797
0.13848098925996416
0.18574064852903965
0.3712362600894492
0.4556026064160946
0.15039392868250095
0.31131389989046654
0.37084730179741077
0.3123687704544926
0.15510439733187897
0.01911972348962432
-0.020532610728876313
0.093950587116074
0.1946916731536091
-0.12362918584511878
0.00159043486011372
0.04788064306749218
-0.1287820617186528
-0.12486523532833348
-0.22125980909212412
0.37012593834483676
-0.06087801595352499
-0.15189256149358576
-0.09983584507592388
0.14426014021148476
0.30129892768876354
-0.120408543391631
-0.2565661722672724
0.00670164164014237
-0.12875348510779297
0.3375858480412524
0.00433918463595602
0.29122592588448576
0.0640502323598246
0.4100753809928147
0.21077823942925836
0.01209634391392093
-0.0242610810532928
0.1787081680050463
-0.0035296169705894102
0.17523525478595606
-4.389524660545608e-6
-0.3839161694537057
-0.02043795456897074
0.22426333994014083
-0.3315875355531349
-0.11711410905283098
-0.00599763729191984
0.11106905248266721
-0.07096710370428086
0.03158220653537774
0.3134552666876568
-0.19875922902195595
0.2562167834672215
-0.0161470298148576
0.07175536971326782
-0.2692133009667237
-0.43124227976902807
0.2922303990648122
0.08895051090694975
-0.07925006748473866
0.10951013327349234
0.2522610649734898
0.10514761110413924
0.18506469240547563
-0.1317074586089203
0.23561851338631892
-0.22333063881380788
-0.02161751257608218
-0.2441521192465464
-0.42007667704572943
-0.04891695762505737
-0.07223885174882932
0.08384270524887819
0.14944785832090396
-0.20038746201191004
-0.08117010937364802
-0.14411517055103304
0.02053778124094674
-0.3193554812104092
0.043704852248008
0.06019244662883761
0.0538545852464208
-0.022455169120374686
-0.11152984936493802
0.047833621552647955
-0.041126906171939225
-0.26974150667241203
0.33992473470384643
0.058936517461885746
-0.18737622068731238
0.04232886507257076
-0.03382306306847665
-0.14188501254338218
0.1459414440076255
0.12034802357141676
0.2026615503214267
-0.061532931673111885
-0.0128588564979023
-0.14208536051335657
-0.2577994482590239
0.04690150308392933
-0.07730975013551682
-0.1410612656027722
-0.07502572100790889
-0.06035495377229055
-0.022409104444004513
0.3197439712605816
0.05322880090170539
-0.08510363584773581
