# Supplementary material for: Ki-67 shapes the nucleolus by anchoring chromatin via its amphiphilic properties
Source: EMBO J. 2026 Mar 24;45(9):3156–91. doi: 10.1038/s44318-026-00747-7 (PMC13144362; doi:10.1038/s44318-026-00747-7)
Supplement: Supplementary file 13 — Expanded View figures Source Data [file 44318_2026_747_MOESM13_ESM.zip › Figure_EV1/C/PCC Halo-UBF and Ki-67 antibody in c567.csv]

avg_PCC_Correlation_Correlation_GFP_Halo_in_nucleolus
-0.18726653917544273
-0.53779559848912994
-0.4470138507628012
-0.5600254063887653
-0.5620686922866531
-0.5809473931041552
-0.29007718701916
-0.5173342660416894
-0.3871189191776181
-0.15069421550288248
-0.4279741263322844
-0.2511995449490629
-0.4842721813294831
-0.6433528067363904
-0.5685400731665612
-0.5981903221773823
-0.5017411702818665
-0.30918476196253497
-0.5102257692658969
-0.39392586962431836
-0.4451000376550313
-0.6743834885448441
-0.36402204572190944
-0.549866915358141
-0.4155465597630928
-0.47314290119763597
-0.19311847351336758
-0.2803763466468759
-0.5041566420639498
-0.4187346177759063
-0.22948474955382725
-0.4441464907435989
-0.4784665726741991
-0.3483517969141625
-0.3206050956445909
-0.2891773630142355
-0.3055090930799317
-0.3881844156586305
-0.4672639085021678
-0.4146956797752217
-0.19182121163346794
-0.25428873840617167
-0.4761294162751392
-0.4382820299434408
-0.11526054561496137
-0.2571773379236047
-0.40865226793682213
-0.41615252490045707
-0.4413462695070176
-0.5686060306008355
-0.3036615671611306
-0.5196731194950454
-0.35560856404783575
-0.4225227420311112
-0.14723751979945465
-0.19449831542826795
-0.39357550031955457
-0.30364171537758883
-0.21297445436920895
-0.11064964718392276
-0.33335230882770733
-0.35315231512103323
-0.11598955721727595
-0.36283769498472657
-0.44107370950440095
-0.39479197811198585
-0.4061998374172534
-0.3976982864302275
-0.29795452306600906
-0.4383616613008124
-0.3757938779306572
-0.4917630586255035
-0.5383306475935323
-0.5007883245929716
-0.5452863979281998
-0.19083357006999652
-0.44917006400861426
-0.5438616111326603
-0.5624421369602104
-0.404831866987177
-0.1227794907938472
-0.5599225902166036
-0.4567072203360393
-0.3951117721937134
-0.5513210451196582
-0.17149108534405375
-0.5246754059044668
-0.33099392130272093
-0.38545689262108246
-0.20697958184448378
-0.3366199812569506
-0.4340952928171296
-0.40891747059036504
-0.3446644700590167
-0.5515903862554711
-0.29050410316148917
-0.37980920613701896
-0.6200273502260484
-0.41802913572656075
-0.2864001945719757
-0.3792751426697916
-0.4880293897298126
-0.40682324130344
-0.2551184073091039
-0.5083714398861291
-0.4453503506854391
-0.1718306585758418
-0.52851584019732
-0.24841160329772086
-0.35701960538375943
-0.4454291996968476
-0.5755633199138651
-0.5913895779629937
-0.17219459852170332
-0.2042896681478087
-0.500346942483148
-0.33491234627088656
-0.28727534365609353
-0.3417150197275258
-0.3860160587622131
-0.4758913959775595
-0.39666313547174303
-0.56423860576475
-0.33956639140381406
-0.5493785164820227
-0.5240760327778614
-0.41806587329864375
-0.5183283875877613
-0.394360980736021
-0.29931669707537045
-0.5332621314707279
-0.46359066541733934
-0.46191537883699846
-0.3829158873324307
-0.54553273699615
-0.35701445753967237
-0.25085738634726745
-0.3393727466247738
-0.39355150674724426
-0.4205192785452962
-0.3871016754684598
-0.45977612096455583
-0.4978551525834548
-0.1471047213608428
-0.4068663365186873
-0.6185862018489883
-0.3202663514082269
-0.5271635468525447
-0.49853391704558264
-0.29216855364312344
-0.2706677679019347
-0.30278091612071717
-0.4856453160570608
-0.4487579526522173
-0.45336832478643024
-0.5234350683862162
-0.27866007030328327
-0.49156863210861046
-0.4773143670815825
-0.3898920238538995
-0.4120992814964956
-0.3004950847249346
-0.28149932624934415
-0.4568796322750235
-0.42877134701293856
