# Supplementary material for: Ki-67 shapes the nucleolus by anchoring chromatin via its amphiphilic properties
Source: EMBO J. 2026 Mar 24;45(9):3156–91. doi: 10.1038/s44318-026-00747-7 (PMC13144362; doi:10.1038/s44318-026-00747-7)
Supplement: Supplementary file 13 — Expanded View figures Source Data [file 44318_2026_747_MOESM13_ESM.zip › Figure_EV1/E/PCC SNAP-NPM1 and Ki-67 antibody in c318.csv]

avg_PCC_Correlation_Correlation_GFP_NPM1_in_nucleolus
-0.10137731960372148
-0.17564818491039677
0.12942142679964708
-0.10035074246796988
-0.06373114214585307
-0.06317158030624155
0.05370819794887026
0.13379288408742815
-0.0315507524041492
0.04127680564254246
0.1876114999460462
0.11691003544933445
0.1879837387797641
0.5444048999840048
-0.08749737595918528
0.1615777408005787
-0.3106126656794545
-0.0866064409019896
0.10224193612318896
0.14053478129221328
0.01624194008286044
0.17234032572075716
0.3336483560454783
-0.08465701478152315
-0.0983270994919494
0.08437983183940159
0.0060039709433561406
-0.00771906210688216
0.08078511391738856
0.3262241726409802
0.20743981059646427
0.2985019611476378
0.08591891724789505
-0.11731165242204672
0.25660036567326355
0.00548738251731432
0.32402175831084423
0.38430108532207835
0.25998699023709315
-0.14643058255601446
0.08524424433781502
0.022149174429136
0.2975312928367001
0.22087106380273577
-0.04250202214434721
0.14009481210913338
0.0786084384506575
-0.08242245325606577
-0.02390480219626621
-0.11720082653470382
0.14094602960230462
0.2068020802029799
-0.21658540120588696
0.06636063286215174
-0.014727186270643492
0.14749502963736705
-0.09756108407858627
0.013404336521101918
0.10605147376892288
0.10771123189155107
0.4728826725503509
0.21785834495647854
0.05139534423061958
0.33495144368842844
-0.02067521141141951
-0.1126979582402579
0.0338223102053095
0.12973769563151144
-0.1957085230614102
-0.13476714811961135
0.06504275683299816
-0.10497048085137338
0.25667524385842366
-0.17808558592643656
0.2932345537454868
0.10303013434095937
0.1718592400803756
-0.058208075355821225
-0.25134082482123793
0.14557151161799484
0.1052699606619489
-0.10520224465139941
0.048996387429791136
0.2583636126548271
7.714747218681058e-4
-0.060827845179001874
-0.017888521417039838
-0.09017534135818464
0.014910006441404985
0.16280130530546982
-0.024648589124500565
-0.2155303781340447
-0.13113337924263335
-0.07294010879527202
-0.1616497704763857
0.05079050704123639
0.107153541824654
-0.18138560640079404
0.11929110839432153
-0.05831470752773238
-0.015722015797382548
0.11797539957607436
0.10716358255528424
-0.1154589656134254
-0.079896139411044
-0.17049929950280737
0.297785516778356
-0.13082075472232452
-0.21511971920174525
0.21056885840865153
-0.1307958259831868
0.29545998037127774
-0.05006479769607235
0.005618467650890122
0.17277047834204812
0.005290175117092094
0.21536064438145575
0.20394488903223248
-0.06620437026370013
0.020272928888256207
0.17884137690751878
0.14625177028840958
-0.27911465352670106
0.06290478077925693
0.2729168892954926
-0.008142028740243355
-0.19053564531916203
-0.2649845966976061
0.02143711434666152
-0.1693977868802487
0.2078358656027134
-0.11599187625574528
0.23191903393665925
-0.010228859683369187
0.05578035577143492
-0.0339738157446004
-0.11370934831218824
-0.03448336183542713
0.03867298022402581
0.04493226784488834
0.08143484147486485
