# Supplementary material for: Ki-67 shapes the nucleolus by anchoring chromatin via its amphiphilic properties
Source: EMBO J. 2026 Mar 24;45(9):3156–91. doi: 10.1038/s44318-026-00747-7 (PMC13144362; doi:10.1038/s44318-026-00747-7)
Supplement: Supplementary file 13 — Expanded View figures Source Data [file 44318_2026_747_MOESM13_ESM.zip › Figure_EV1/E/PCC FBL-Halo and Ki-67 antibody in c318.csv]

avg_PCC_Correlation_Correlation_GFP_Halo_in_nucleolus
-0.48898928332135994
-0.6331497096457788
-0.5287070496596402
-0.5253757078399921
-0.5635524847307898
-0.6032924400575816
-0.3748603906615789
-0.021799565332932258
-0.44041143120091997
-0.4108315044278484
-0.1988544164508994
-0.30229878588178416
-0.10045621670765016
0.16350383800478221
-0.4466130864568215
-0.33899942355135687
-0.5806101627754249
-0.5785404672654334
-0.4694609639907919
-0.3252417427547034
-0.5255255035254518
-0.23130228056148092
-0.112681533710572
-0.551888858105307
-0.5950997201168927
-0.38381370941125287
-0.3024442865985538
-0.5485945279381474
-0.37326763799979024
-0.16018266279562096
-0.16529347921665644
0.16067735630636742
-0.5048351552787199
-0.5319888056997395
0.1899221304391427
-0.3677708196965441
-0.14846563152922382
-0.0448892864858118
-0.22103748080778185
-0.6610443674836264
-0.5278498276628624
-0.5479987912256981
-0.22893730162011228
-0.25043298141612097
-0.6142108681321796
-0.2742935846211968
-0.3438058374028131
-0.6061260581464232
-0.5801029101384605
-0.5590142452399225
-0.22898996769379312
-0.23582350632573995
-0.6376928813587984
-0.7808984765302889
-0.49834724611032694
-0.2973831226554108
-0.5844643177651234
-0.45740853116250346
-0.3020994742969096
-0.31240096020324665
0.30430131966984686
-0.17040621072427478
-0.3241258194611421
-0.12198381162415878
-0.36470184191249255
-0.6296599684318793
-0.5092135089136115
-0.20396694392995096
-0.5996287014718186
-0.5550666749062767
-0.4066146447363487
-0.6294015029727801
-0.15190965946239454
-0.6124431880106775
-0.09320126095672464
-0.3720732254689508
-0.18468853535775465
-0.4846355607877954
-0.6880074126749247
-0.08510567400146116
-0.2774680625952838
-0.5672572581608536
-0.29245047179648653
-0.048996377029397034
-0.550496282160493
-0.48726379712995904
-0.4110885010122362
-0.469972064579219
-0.39431424342901444
-0.17237152651611645
-0.5738535946554242
-0.6064457835656256
-0.6529988791159183
-0.41933652372143704
-0.57064546723841
-0.2850431507647833
-0.23685626897519813
-0.5571459203998925
-0.33914201635409646
-0.45108662815752776
-0.46557097388461444
-0.2985549471860319
-0.3592160570040971
-0.6143351793880307
-0.4817950453067921
-0.5435323968887302
0.02610499038628923
-0.44876573889128113
-0.5586430084516113
-0.3382960420037801
-0.5079195164226805
-0.06117586540491671
-0.47779336830103464
-0.4223337238783171
-0.25091687614355956
-0.25520435463944
-0.04841556993611376
-0.27247923767189697
-0.4057268278198431
-0.40045098329117385
-0.23626855173498884
-0.2354044356641087
-0.6246905777441097
-0.39161361557588587
-0.0722595517890346
-0.3801821614245853
-0.4844020386674781
-0.6222633554640398
-0.3465346059335315
-0.5680094976206451
-0.09554999283442743
-0.5639653544142474
-0.08142563442028349
-0.44276030000311767
-0.37896058153494616
-0.2673477528171516
-0.4517882778019107
-0.4040007699579882
-0.36435169796919753
-0.3709223163749824
-0.2943802779775777
