# Supplementary material for: Ki-67 shapes the nucleolus by anchoring chromatin via its amphiphilic properties
Source: EMBO J. 2026 Mar 24;45(9):3156–91. doi: 10.1038/s44318-026-00747-7 (PMC13144362; doi:10.1038/s44318-026-00747-7)
Supplement: Supplementary file 13 — Expanded View figures Source Data [file 44318_2026_747_MOESM13_ESM.zip › Figure_EV2/B/e-0550_well-A3_cell-1_cropped_zoom.csv]

[µm]	Mean
0.00000	89.5556
0.44209	93.2222
0.88418	59.2222
1.32628	38.2222
1.76837	33.1111
2.21046	47.3333
2.65255	83.3333
3.09464	113.7778
3.53673	104.6667
3.97883	69.7778
4.42092	55.7778
4.86301	75.1111
5.30510	95.5556
5.74719	83.0000
