# Supplementary material for: Ki-67 shapes the nucleolus by anchoring chromatin via its amphiphilic properties
Source: EMBO J. 2026 Mar 24;45(9):3156–91. doi: 10.1038/s44318-026-00747-7 (PMC13144362; doi:10.1038/s44318-026-00747-7)
Supplement: Supplementary file 13 — Expanded View figures Source Data [file 44318_2026_747_MOESM13_ESM.zip › Figure_EV2/B/e-0550_well-A3_cell-12_round-nucleoli-with-retreated-H2B_cropped_zoom.csv]

[µm]	Mean
0.00000	53.3333
0.44209	85.1111
0.88418	86.4444
1.32628	72.6667
1.76837	45.4444
2.21046	42.2222
2.65255	48.3333
3.09464	72.5556
3.53673	51.2222
3.97883	27.1111
4.42092	28.6667
4.86301	47.8889
5.30510	83.0000
5.74719	101.7778
