# Supplementary material for: Ki-67 shapes the nucleolus by anchoring chromatin via its amphiphilic properties
Source: EMBO J. 2026 Mar 24;45(9):3156–91. doi: 10.1038/s44318-026-00747-7 (PMC13144362; doi:10.1038/s44318-026-00747-7)
Supplement: Supplementary file 13 — Expanded View figures Source Data [file 44318_2026_747_MOESM13_ESM.zip › Figure_EV2/B/e-0550_well-A3_cell-5-and-cell-6_cropped_zoom.csv]

[µm]	Mean
0.00000	37.0000
0.44209	63.8889
0.88418	69.6667
1.32628	47.5556
1.76837	44.3333
2.21046	47.1111
2.65255	52.0000
3.09464	65.1111
3.53673	64.3333
3.97883	42.7778
4.42092	42.0000
4.86301	61.8889
5.30510	65.8889
5.74719	49.3333
