# Supplementary material for: Ki-67 shapes the nucleolus by anchoring chromatin via its amphiphilic properties
Source: EMBO J. 2026 Mar 24;45(9):3156–91. doi: 10.1038/s44318-026-00747-7 (PMC13144362; doi:10.1038/s44318-026-00747-7)
Supplement: Supplementary file 13 — Expanded View figures Source Data [file 44318_2026_747_MOESM13_ESM.zip › Figure_EV2/B/e-0550_well-A3_cell-7_cropped_zoom.csv]

[µm]	Mean
0.00000	65.4444
0.44209	129.5556
0.88418	127.8889
1.32628	90.7778
1.76837	60.5556
2.21046	43.6667
2.65255	49.0000
3.09464	86.6667
3.53673	138.1111
3.97883	117.3333
4.42092	78.6667
4.86301	69.2222
5.30510	98.4444
5.74719	135.1111
