# Supplementary material for: Ki-67 shapes the nucleolus by anchoring chromatin via its amphiphilic properties
Source: EMBO J. 2026 Mar 24;45(9):3156–91. doi: 10.1038/s44318-026-00747-7 (PMC13144362; doi:10.1038/s44318-026-00747-7)
Supplement: Supplementary file 13 — Expanded View figures Source Data [file 44318_2026_747_MOESM13_ESM.zip › Figure_EV3/D/README.txt]

Channel:
Ch1: NPM1
Ch2: Anti-H3K9me3 antibody
Ch3: DAPI
