# Supplementary material for: Ki-67 shapes the nucleolus by anchoring chromatin via its amphiphilic properties
Source: EMBO J. 2026 Mar 24;45(9):3156–91. doi: 10.1038/s44318-026-00747-7 (PMC13144362; doi:10.1038/s44318-026-00747-7)
Supplement: Supplementary file 13 — Expanded View figures Source Data [file 44318_2026_747_MOESM13_ESM.zip › Figure_EV4/G/Relative_DNA_intensity_in_nucleolar_interior_over_nucleoplasm.csv]

parental_DNA_object	siRNA	Relative_DNA_intensity_in_nucleolar_interior_over_nucleoplasm
e1576_exp01_c322_siControl_DE_3_W0001_P0001_T0001_cell_001.tif_1	siControl	0.8263716493445477
e1576_exp01_c322_siControl_DE_3_W0001_P0001_T0001_cell_004.tif_1	siControl	0.9914105327202487
e1576_exp01_c322_siControl_DE_3_W0001_P0001_T0001_cell_006.tif_1	siControl	0.7273261485677521
e1576_exp01_c322_siControl_DE_3_W0001_P0001_T0001_cell_008.tif_1	siControl	1.44711814836852
e1576_exp01_c322_siControl_DE_3_W0001_P0001_T0001_cell_009.tif_1	siControl	1.1913401328368318
e1576_exp01_c322_siControl_DE_3_W0002_P0001_T0001_cell_002.tif_1	siControl	0.842491519127808
e1576_exp01_c322_siControl_DE_3_W0002_P0001_T0001_cell_003.tif_1	siControl	0.7860728326987975
e1576_exp01_c322_siControl_DE_3_W0002_P0001_T0001_cell_004.tif_1	siControl	1.0285830906049487
e1576_exp01_c322_siControl_DE_3_W0002_P0001_T0001_cell_005.tif_1	siControl	1.3093118572536335
e1576_exp01_c322_siControl_DE_3_W0002_P0001_T0001_cell_006.tif_1	siControl	0.6891755733703036
e1576_exp01_c322_siControl_DE_3_W0002_P0001_T0001_cell_007.tif_1	siControl	0.8253304861940396
e1576_exp01_c322_siControl_DE_3_W0002_P0001_T0001_cell_008.tif_1	siControl	0.667855575664968
e1576_exp01_c322_siControl_DE_3_W0002_P0001_T0001_cell_009.tif_1	siControl	1.2474784626724504
e1576_exp01_c322_siControl_DE_3_W0002_P0001_T0001_cell_011.tif_1	siControl	1.4301150712099422
e1576_exp01_c322_siControl_DE_3_W0003_P0001_T0001_cell_002.tif_1	siControl	1.2794070828156698
e1576_exp01_c322_siControl_DE_3_W0003_P0001_T0001_cell_003.tif_1	siControl	0.46376377712051836
e1576_exp01_c322_siControl_DE_3_W0003_P0001_T0001_cell_004.tif_1	siControl	0.8484504344105382
e1576_exp01_c322_siControl_DE_3_W0003_P0001_T0001_cell_005.tif_1	siControl	1.105021352022296
e1576_exp01_c322_siControl_DE_3_W0003_P0001_T0001_cell_007.tif_1	siControl	0.774970608126557
e1576_exp01_c322_siControl_DE_3_W0003_P0001_T0001_cell_009.tif_1	siControl	0.7325458151062664
e1576_exp01_c322_siControl_DE_3_W0004_P0001_T0001_cell_002.tif_1	siControl	0.8565025422340546
e1576_exp01_c322_siControl_DE_3_W0004_P0001_T0001_cell_003.tif_1	siControl	1.017352531664943
e1576_exp01_c322_siControl_DE_3_W0004_P0001_T0001_cell_004.tif_1	siControl	1.224533512943766
e1576_exp01_c322_siControl_DE_3_W0005_P0001_T0001_cell_001.tif_1	siControl	0.9979417624066291
e1576_exp01_c322_siControl_DE_3_W0005_P0001_T0001_cell_003.tif_1	siControl	0.9547790428982605
e1576_exp01_c322_siControl_DE_3_W0005_P0001_T0001_cell_004.tif_1	siControl	1.3399201948946602
e1576_exp01_c322_siControl_DE_3_W0005_P0001_T0001_cell_008.tif_1	siControl	1.2551643326555144
e1576_exp01_c322_siControl_DE_3_W0006_P0001_T0001_cell_002.tif_1	siControl	0.7508560722408664
e1576_exp01_c322_siControl_DE_3_W0006_P0001_T0001_cell_006.tif_1	siControl	1.2040846478273193
e1576_exp01_c322_siControl_DE_3_W0006_P0001_T0001_cell_007.tif_1	siControl	1.18653896064973
e1576_exp01_c322_siControl_DE_3_W0006_P0001_T0001_cell_008.tif_1	siControl	0.7756275513177779
e1576_exp01_c322_siControl_DE_3_W0006_P0001_T0001_cell_009.tif_1	siControl	1.181526827668615
e1576_exp01_c322_siControl_DE_3_W0006_P0001_T0001_cell_010.tif_1	siControl	1.2235772003774592
e1576_exp01_c322_siControl_DE_3_W0007_P0001_T0001_cell_001.tif_2	siControl	0.7370893746566805
e1576_exp01_c322_siControl_DE_3_W0007_P0001_T0001_cell_002.tif_1	siControl	0.8433875507136251
e1576_exp01_c322_siControl_DE_3_W0007_P0001_T0001_cell_003.tif_1	siControl	0.52623226386916
e1576_exp01_c322_siControl_DE_3_W0007_P0001_T0001_cell_005.tif_1	siControl	1.014974293632208
e1576_exp01_c322_siControl_DE_3_W0007_P0001_T0001_cell_006.tif_1	siControl	1.1049718230937955
e1576_exp01_c322_siControl_DE_3_W0007_P0001_T0001_cell_007.tif_1	siControl	1.0079584189385211
e1576_exp01_c322_siControl_DE_3_W0007_P0001_T0001_cell_008.tif_1	siControl	1.1763438937895312
e1576_exp01_c322_siControl_DE_3_W0008_P0001_T0001_cell_004.tif_1	siControl	0.8997310955168213
e1576_exp01_c322_siControl_DE_3_W0008_P0001_T0001_cell_005.tif_1	siControl	1.2267980016351467
e1576_exp01_c322_siControl_DE_3_W0008_P0001_T0001_cell_007.tif_1	siControl	1.8555343888470095
e1576_exp01_c322_siControl_DE_3_W0008_P0001_T0001_cell_008.tif_1	siControl	0.4244335652912677
e1576_exp01_c322_siKi67_1_DE_3_W0001_P0001_T0001_cell_002.tif_1	siKi-67#1	0.44799398242304694
e1576_exp01_c322_siKi67_1_DE_3_W0001_P0001_T0001_cell_004.tif_1	siKi-67#1	0.5607189298664815
e1576_exp01_c322_siKi67_1_DE_3_W0002_P0001_T0001_cell_001.tif_1	siKi-67#1	0.39768971668866127
e1576_exp01_c322_siKi67_1_DE_3_W0002_P0001_T0001_cell_002.tif_1	siKi-67#1	0.6639488754183211
e1576_exp01_c322_siKi67_1_DE_3_W0002_P0001_T0001_cell_003.tif_1	siKi-67#1	0.5990776916354815
e1576_exp01_c322_siKi67_1_DE_3_W0002_P0001_T0001_cell_004.tif_1	siKi-67#1	0.6268186860056636
e1576_exp01_c322_siKi67_1_DE_3_W0002_P0001_T0001_cell_006.tif_1	siKi-67#1	0.5510757633802906
e1576_exp01_c322_siKi67_1_DE_3_W0002_P0001_T0001_cell_007.tif_1	siKi-67#1	0.5912779329657448
e1576_exp01_c322_siKi67_1_DE_3_W0002_P0001_T0001_cell_008.tif_1	siKi-67#1	0.7191308398057917
e1576_exp01_c322_siKi67_1_DE_3_W0002_P0001_T0001_cell_009.tif_1	siKi-67#1	0.4961518574024662
e1576_exp01_c322_siKi67_1_DE_3_W0002_P0001_T0001_cell_011.tif_1	siKi-67#1	0.6791035566369105
e1576_exp01_c322_siKi67_1_DE_3_W0002_P0001_T0001_cell_012.tif_1	siKi-67#1	0.624269307431788
e1576_exp01_c322_siKi67_1_DE_3_W0002_P0001_T0001_cell_013.tif_1	siKi-67#1	0.5852190797582053
e1576_exp01_c322_siKi67_1_DE_3_W0002_P0001_T0001_cell_015.tif_1	siKi-67#1	0.4345024302265163
e1576_exp01_c322_siKi67_1_DE_3_W0003_P0001_T0001_cell_002.tif_1	siKi-67#1	0.704254710874901
e1576_exp01_c322_siKi67_1_DE_3_W0003_P0001_T0001_cell_003.tif_1	siKi-67#1	0.919057426461289
e1576_exp01_c322_siKi67_1_DE_3_W0003_P0001_T0001_cell_005.tif_1	siKi-67#1	0.5317329495692052
e1576_exp01_c322_siKi67_1_DE_3_W0003_P0001_T0001_cell_006.tif_1	siKi-67#1	0.6196015840850253
e1576_exp01_c322_siKi67_1_DE_3_W0003_P0001_T0001_cell_007.tif_1	siKi-67#1	0.6688865013533034
e1576_exp01_c322_siKi67_1_DE_3_W0003_P0001_T0001_cell_009.tif_1	siKi-67#1	0.8790149915416954
e1576_exp01_c322_siKi67_1_DE_3_W0003_P0001_T0001_cell_010.tif_1	siKi-67#1	0.5177876275274779
e1576_exp01_c322_siKi67_1_DE_3_W0004_P0001_T0001_cell_001.tif_1	siKi-67#1	0.740600559362629
e1576_exp01_c322_siKi67_1_DE_3_W0004_P0001_T0001_cell_002.tif_1	siKi-67#1	0.7052956420493901
e1576_exp01_c322_siKi67_1_DE_3_W0004_P0001_T0001_cell_004.tif_1	siKi-67#1	0.5300001525448448
e1576_exp01_c322_siKi67_1_DE_3_W0004_P0001_T0001_cell_005.tif_1	siKi-67#1	0.7458372126740324
e1576_exp01_c322_siKi67_1_DE_3_W0004_P0001_T0001_cell_007.tif_1	siKi-67#1	0.6136830961303248
e1576_exp01_c322_siKi67_1_DE_3_W0004_P0001_T0001_cell_008.tif_1	siKi-67#1	0.7392931806003008
e1576_exp01_c322_siKi67_1_DE_3_W0004_P0001_T0001_cell_009.tif_1	siKi-67#1	0.5433925360550554
e1576_exp01_c322_siKi67_1_DE_3_W0004_P0001_T0001_cell_011.tif_1	siKi-67#1	0.7259348312379343
e1576_exp01_c322_siKi67_1_DE_3_W0004_P0001_T0001_cell_012.tif_1	siKi-67#1	0.5967952779108732
e1576_exp01_c322_siKi67_1_DE_3_W0005_P0001_T0001_cell_001.tif_1	siKi-67#1	0.7873611929683928
e1576_exp01_c322_siKi67_1_DE_3_W0005_P0001_T0001_cell_002.tif_1	siKi-67#1	0.6010005874096706
e1576_exp01_c322_siKi67_1_DE_3_W0005_P0001_T0001_cell_003.tif_1	siKi-67#1	0.9543647550187712
e1576_exp01_c322_siKi67_1_DE_3_W0005_P0001_T0001_cell_005.tif_1	siKi-67#1	0.6147346782697628
e1576_exp01_c322_siKi67_1_DE_3_W0005_P0001_T0001_cell_006.tif_1	siKi-67#1	0.5861606142881676
e1576_exp01_c322_siKi67_1_DE_3_W0006_P0001_T0001_cell_001.tif_1	siKi-67#1	0.5771432730469277
e1576_exp01_c322_siKi67_1_DE_3_W0006_P0001_T0001_cell_002.tif_1	siKi-67#1	0.7410425320277183
e1576_exp01_c322_siKi67_1_DE_3_W0006_P0001_T0001_cell_003.tif_1	siKi-67#1	0.7485267328954227
e1576_exp01_c322_siKi67_1_DE_3_W0006_P0001_T0001_cell_004.tif_1	siKi-67#1	0.7715500794498722
e1576_exp01_c322_siKi67_1_DE_3_W0006_P0001_T0001_cell_005.tif_1	siKi-67#1	0.628071921464403
e1576_exp01_c322_siKi67_1_DE_3_W0007_P0001_T0001_cell_004.tif_1	siKi-67#1	0.5387226722202031
e1576_exp01_c322_siKi67_1_DE_3_W0008_P0001_T0001_cell_004.tif_1	siKi-67#1	0.5273504838237365
e1576_exp01_c322_siKi67_1_DE_3_W0008_P0001_T0001_cell_005.tif_1	siKi-67#1	0.5424127676445845
e1576_exp01_c322_siKi67_1_DE_3_W0008_P0001_T0001_cell_006.tif_1	siKi-67#1	0.7537286472292545
e1576_exp01_c322_siKi67_2_DE_3_W0001_P0001_T0001_cell_002.tif_1	siKi-67#2	0.45766302947668214
e1576_exp01_c322_siKi67_2_DE_3_W0001_P0001_T0001_cell_003.tif_1	siKi-67#2	0.44618072559337696
e1576_exp01_c322_siKi67_2_DE_3_W0001_P0001_T0001_cell_004.tif_1	siKi-67#2	0.6303873911559741
e1576_exp01_c322_siKi67_2_DE_3_W0001_P0001_T0001_cell_005.tif_1	siKi-67#2	0.5900876176381397
e1576_exp01_c322_siKi67_2_DE_3_W0001_P0001_T0001_cell_006.tif_1	siKi-67#2	0.6245036552478935
e1576_exp01_c322_siKi67_2_DE_3_W0001_P0001_T0001_cell_007.tif_1	siKi-67#2	0.6123245508783599
e1576_exp01_c322_siKi67_2_DE_3_W0001_P0001_T0001_cell_008.tif_1	siKi-67#2	0.8040142963009154
e1576_exp01_c322_siKi67_2_DE_3_W0001_P0001_T0001_cell_009.tif_1	siKi-67#2	0.5346520901676236
e1576_exp01_c322_siKi67_2_DE_3_W0001_P0001_T0001_cell_010.tif_1	siKi-67#2	0.6538609509439193
e1576_exp01_c322_siKi67_2_DE_3_W0002_P0001_T0001_cell_001.tif_1	siKi-67#2	0.7543102449614003
e1576_exp01_c322_siKi67_2_DE_3_W0002_P0001_T0001_cell_002.tif_1	siKi-67#2	0.8999895838490327
e1576_exp01_c322_siKi67_2_DE_3_W0002_P0001_T0001_cell_003.tif_1	siKi-67#2	0.49697817306719405
e1576_exp01_c322_siKi67_2_DE_3_W0002_P0001_T0001_cell_004.tif_1	siKi-67#2	0.7381291130106071
e1576_exp01_c322_siKi67_2_DE_3_W0002_P0001_T0001_cell_005.tif_1	siKi-67#2	0.5118693497928634
e1576_exp01_c322_siKi67_2_DE_3_W0002_P0001_T0001_cell_006.tif_1	siKi-67#2	0.5851472470055852
e1576_exp01_c322_siKi67_2_DE_3_W0002_P0001_T0001_cell_007.tif_1	siKi-67#2	0.3669304455834451
e1576_exp01_c322_siKi67_2_DE_3_W0002_P0001_T0001_cell_008.tif_1	siKi-67#2	0.6685615913414359
e1576_exp01_c322_siKi67_2_DE_3_W0003_P0001_T0001_cell_001.tif_1	siKi-67#2	0.583495338181457
e1576_exp01_c322_siKi67_2_DE_3_W0003_P0001_T0001_cell_003.tif_1	siKi-67#2	0.6748155319994182
e1576_exp01_c322_siKi67_2_DE_3_W0003_P0001_T0001_cell_004.tif_1	siKi-67#2	0.4762057347659375
e1576_exp01_c322_siKi67_2_DE_3_W0003_P0001_T0001_cell_005.tif_1	siKi-67#2	0.33267713863712023
e1576_exp01_c322_siKi67_2_DE_3_W0003_P0001_T0001_cell_006.tif_1	siKi-67#2	0.5069458520948135
e1576_exp01_c322_siKi67_2_DE_3_W0003_P0001_T0001_cell_007.tif_1	siKi-67#2	0.7153548058179472
e1576_exp01_c322_siKi67_2_DE_3_W0003_P0001_T0001_cell_008.tif_1	siKi-67#2	0.5696521267643166
e1576_exp01_c322_siKi67_2_DE_3_W0003_P0001_T0001_cell_010.tif_1	siKi-67#2	0.4291738724807466
e1576_exp01_c322_siKi67_2_DE_3_W0004_P0001_T0001_cell_003.tif_1	siKi-67#2	0.44296692347452443
e1576_exp01_c322_siKi67_2_DE_3_W0004_P0001_T0001_cell_004.tif_1	siKi-67#2	0.5972313001105163
e1576_exp01_c322_siKi67_2_DE_3_W0004_P0001_T0001_cell_005.tif_1	siKi-67#2	0.41254437390693766
e1576_exp01_c322_siKi67_2_DE_3_W0004_P0001_T0001_cell_006.tif_1	siKi-67#2	0.5213685419322532
e1576_exp01_c322_siKi67_2_DE_3_W0004_P0001_T0001_cell_007.tif_1	siKi-67#2	0.7656131584703938
e1576_exp01_c322_siKi67_2_DE_3_W0005_P0001_T0001_cell_001.tif_1	siKi-67#2	0.5442001356482712
e1576_exp01_c322_siKi67_2_DE_3_W0005_P0001_T0001_cell_002.tif_1	siKi-67#2	0.49466740844379603
e1576_exp01_c322_siKi67_2_DE_3_W0005_P0001_T0001_cell_003.tif_1	siKi-67#2	0.34404741964074664
e1576_exp01_c322_siKi67_2_DE_3_W0005_P0001_T0001_cell_004.tif_1	siKi-67#2	0.2934832861562969
e1576_exp01_c322_siKi67_2_DE_3_W0005_P0001_T0001_cell_005.tif_1	siKi-67#2	0.494064716847832
e1576_exp01_c322_siKi67_2_DE_3_W0005_P0001_T0001_cell_006.tif_1	siKi-67#2	0.48187337800851116
e1576_exp01_c322_siKi67_2_DE_3_W0005_P0001_T0001_cell_008.tif_1	siKi-67#2	0.6196738392922279
e1576_exp01_c322_siKi67_2_DE_3_W0006_P0001_T0001_cell_001.tif_1	siKi-67#2	0.7856690842696347
e1576_exp01_c322_siKi67_2_DE_3_W0006_P0001_T0001_cell_002.tif_1	siKi-67#2	0.4700369482674748
e1576_exp01_c322_siKi67_2_DE_3_W0006_P0001_T0001_cell_003.tif_1	siKi-67#2	0.4385133567339115
e1576_exp01_c322_siKi67_2_DE_3_W0006_P0001_T0001_cell_004.tif_1	siKi-67#2	0.3413763467531162
e1576_exp01_c322_siKi67_2_DE_3_W0006_P0001_T0001_cell_005.tif_1	siKi-67#2	0.6308053129537711
e1576_exp01_c322_siKi67_2_DE_3_W0007_P0001_T0001_cell_001.tif_1	siKi-67#2	0.7474976667274545
e1576_exp01_c322_siKi67_2_DE_3_W0007_P0001_T0001_cell_002.tif_1	siKi-67#2	0.9414808262108117
e1576_exp02_c322_siControl_DE_3_W0001_P0001_T0001_cell_002.tif_1	siControl	1.0103094908880523
e1576_exp02_c322_siControl_DE_3_W0001_P0001_T0001_cell_003.tif_1	siControl	0.9783308171114592
e1576_exp02_c322_siControl_DE_3_W0001_P0001_T0001_cell_004.tif_1	siControl	0.7404387957329229
e1576_exp02_c322_siControl_DE_3_W0002_P0001_T0001_cell_001.tif_1	siControl	1.2755058241187562
e1576_exp02_c322_siControl_DE_3_W0002_P0001_T0001_cell_002.tif_1	siControl	1.1622987269087266
e1576_exp02_c322_siControl_DE_3_W0002_P0001_T0001_cell_003.tif_1	siControl	1.0184429394559698
e1576_exp02_c322_siControl_DE_3_W0002_P0001_T0001_cell_004.tif_1	siControl	0.9757249444272331
e1576_exp02_c322_siControl_DE_3_W0002_P0001_T0001_cell_005.tif_1	siControl	1.3469807895174222
e1576_exp02_c322_siControl_DE_3_W0002_P0001_T0001_cell_006.tif_1	siControl	1.199165747774264
e1576_exp02_c322_siControl_DE_3_W0002_P0001_T0001_cell_007.tif_1	siControl	0.999001851597126
e1576_exp02_c322_siControl_DE_3_W0002_P0001_T0001_cell_009.tif_1	siControl	0.9598014737996254
e1576_exp02_c322_siControl_DE_3_W0003_P0001_T0001_cell_002.tif_1	siControl	1.2122494105049242
e1576_exp02_c322_siControl_DE_3_W0003_P0001_T0001_cell_004.tif_1	siControl	0.9932155505892161
e1576_exp02_c322_siControl_DE_3_W0004_P0001_T0001_cell_003.tif_1	siControl	0.46313404354196375
e1576_exp02_c322_siControl_DE_3_W0004_P0001_T0001_cell_010.tif_1	siControl	0.9078449646394391
e1576_exp02_c322_siControl_DE_3_W0004_P0001_T0001_cell_012.tif_1	siControl	1.2022570567314095
e1576_exp02_c322_siControl_DE_3_W0005_P0001_T0001_cell_002.tif_1	siControl	1.08388258655164
e1576_exp02_c322_siControl_DE_3_W0005_P0001_T0001_cell_003.tif_1	siControl	0.6245830058816435
e1576_exp02_c322_siControl_DE_3_W0005_P0001_T0001_cell_004.tif_1	siControl	0.8690491647165003
e1576_exp02_c322_siControl_DE_3_W0005_P0001_T0001_cell_008.tif_1	siControl	0.9946394211038362
e1576_exp02_c322_siControl_DE_3_W0005_P0001_T0001_cell_009.tif_1	siControl	1.1445298081651853
e1576_exp02_c322_siControl_DE_3_W0006_P0001_T0001_cell_002.tif_1	siControl	0.49745628378705253
e1576_exp02_c322_siControl_DE_3_W0006_P0001_T0001_cell_003.tif_1	siControl	0.8868953423848639
e1576_exp02_c322_siControl_DE_3_W0006_P0001_T0001_cell_006.tif_1	siControl	1.0320808433819482
e1576_exp02_c322_siControl_DE_3_W0006_P0001_T0001_cell_007.tif_1	siControl	1.31657340479879
e1576_exp02_c322_siControl_DE_3_W0006_P0001_T0001_cell_008.tif_1	siControl	1.1065704885517267
e1576_exp02_c322_siControl_DE_3_W0006_P0001_T0001_cell_010.tif_1	siControl	0.89360171881907835
e1576_exp02_c322_siControl_DE_3_W0006_P0001_T0001_cell_011.tif_1	siControl	1.0511819387752497
e1576_exp02_c322_siControl_DE_3_W0006_P0001_T0001_cell_012.tif_1	siControl	0.6897429404783233
e1576_exp02_c322_siControl_DE_3_W0006_P0001_T0001_cell_013.tif_1	siControl	1.027712338303097
e1576_exp02_c322_siControl_DE_3_W0006_P0001_T0001_cell_014.tif_1	siControl	1.1124780812960555
e1576_exp02_c322_siControl_DE_3_W0006_P0001_T0001_cell_015.tif_1	siControl	0.7028137730728027
e1576_exp02_c322_siControl_DE_3_W0007_P0001_T0001_cell_002.tif_1	siControl	0.9644548202013953
e1576_exp02_c322_siControl_DE_3_W0007_P0001_T0001_cell_003.tif_1	siControl	1.0557370371855919
e1576_exp02_c322_siControl_DE_3_W0007_P0001_T0001_cell_004.tif_1	siControl	0.7863601459097114
e1576_exp02_c322_siControl_DE_3_W0007_P0001_T0001_cell_005.tif_1	siControl	1.1315321690347953
e1576_exp02_c322_siControl_DE_3_W0007_P0001_T0001_cell_006.tif_1	siControl	1.3348849517070491
e1576_exp02_c322_siControl_DE_3_W0007_P0001_T0001_cell_009.tif_1	siControl	1.2485373085551508
e1576_exp02_c322_siKi67_1_DE_3_W0001_P0001_T0001_cell_003.tif_1	siKi-67#1	0.6801894935491808
e1576_exp02_c322_siKi67_1_DE_3_W0001_P0001_T0001_cell_004.tif_1	siKi-67#1	0.4697072162209931
e1576_exp02_c322_siKi67_1_DE_3_W0001_P0001_T0001_cell_005.tif_1	siKi-67#1	0.4557384237853563
e1576_exp02_c322_siKi67_1_DE_3_W0001_P0001_T0001_cell_007.tif_1	siKi-67#1	0.5829845456806313
e1576_exp02_c322_siKi67_1_DE_3_W0001_P0001_T0001_cell_008.tif_1	siKi-67#1	0.4324290147738169
e1576_exp02_c322_siKi67_1_DE_3_W0001_P0001_T0001_cell_010.tif_1	siKi-67#1	0.6080110231282804
e1576_exp02_c322_siKi67_1_DE_3_W0002_P0001_T0001_cell_001.tif_1	siKi-67#1	0.7466524586871315
e1576_exp02_c322_siKi67_1_DE_3_W0002_P0001_T0001_cell_003.tif_1	siKi-67#1	0.9679217788770864
e1576_exp02_c322_siKi67_1_DE_3_W0002_P0001_T0001_cell_004.tif_1	siKi-67#1	0.5524334386816947
e1576_exp02_c322_siKi67_1_DE_3_W0002_P0001_T0001_cell_005.tif_1	siKi-67#1	0.6057793645327152
e1576_exp02_c322_siKi67_1_DE_3_W0002_P0001_T0001_cell_006.tif_1	siKi-67#1	0.34007064616789434
e1576_exp02_c322_siKi67_1_DE_3_W0002_P0001_T0001_cell_008.tif_1	siKi-67#1	0.40373817276022356
e1576_exp02_c322_siKi67_1_DE_3_W0003_P0001_T0001_cell_001.tif_1	siKi-67#1	0.5604648080764514
e1576_exp02_c322_siKi67_1_DE_3_W0003_P0001_T0001_cell_003.tif_1	siKi-67#1	0.4579257557698727
e1576_exp02_c322_siKi67_1_DE_3_W0003_P0001_T0001_cell_004.tif_1	siKi-67#1	0.6747162833381662
e1576_exp02_c322_siKi67_1_DE_3_W0003_P0001_T0001_cell_005.tif_1	siKi-67#1	0.5640293847958942
e1576_exp02_c322_siKi67_1_DE_3_W0003_P0001_T0001_cell_007.tif_1	siKi-67#1	0.5569005371352638
e1576_exp02_c322_siKi67_1_DE_3_W0003_P0001_T0001_cell_008.tif_1	siKi-67#1	0.5086012170316826
e1576_exp02_c322_siKi67_1_DE_3_W0003_P0001_T0001_cell_009.tif_1	siKi-67#1	0.5794507270719416
e1576_exp02_c322_siKi67_1_DE_3_W0004_P0001_T0001_cell_003.tif_1	siKi-67#1	0.5017630806225721
e1576_exp02_c322_siKi67_1_DE_3_W0004_P0001_T0001_cell_004.tif_1	siKi-67#1	0.6767916805401686
e1576_exp02_c322_siKi67_1_DE_3_W0004_P0001_T0001_cell_005.tif_1	siKi-67#1	0.3487759798335829
e1576_exp02_c322_siKi67_1_DE_3_W0004_P0001_T0001_cell_006.tif_1	siKi-67#1	0.6215323109571451
e1576_exp02_c322_siKi67_1_DE_3_W0004_P0001_T0001_cell_008.tif_1	siKi-67#1	0.8158043780086349
e1576_exp02_c322_siKi67_1_DE_3_W0004_P0001_T0001_cell_010.tif_1	siKi-67#1	0.48495818602812313
e1576_exp02_c322_siKi67_1_DE_3_W0005_P0001_T0001_cell_001.tif_1	siKi-67#1	0.5095128844190935
e1576_exp02_c322_siKi67_1_DE_3_W0005_P0001_T0001_cell_002.tif_1	siKi-67#1	0.5566257344404709
e1576_exp02_c322_siKi67_1_DE_3_W0005_P0001_T0001_cell_003.tif_1	siKi-67#1	0.5230888676855721
e1576_exp02_c322_siKi67_1_DE_3_W0005_P0001_T0001_cell_004.tif_1	siKi-67#1	0.6372850970745612
e1576_exp02_c322_siKi67_1_DE_3_W0005_P0001_T0001_cell_005.tif_1	siKi-67#1	0.5903323801318257
e1576_exp02_c322_siKi67_1_DE_3_W0005_P0001_T0001_cell_006.tif_1	siKi-67#1	0.4445504312411858
e1576_exp02_c322_siKi67_1_DE_3_W0005_P0001_T0001_cell_007.tif_1	siKi-67#1	0.4583645163752478
e1576_exp02_c322_siKi67_1_DE_3_W0005_P0001_T0001_cell_008.tif_1	siKi-67#1	0.5739729045603451
e1576_exp02_c322_siKi67_1_DE_3_W0005_P0001_T0001_cell_012.tif_1	siKi-67#1	0.6225298231229618
e1576_exp02_c322_siKi67_1_DE_3_W0006_P0001_T0001_cell_002.tif_1	siKi-67#1	0.6706996376876952
e1576_exp02_c322_siKi67_1_DE_3_W0006_P0001_T0001_cell_005.tif_1	siKi-67#1	0.49764802870886193
e1576_exp02_c322_siKi67_1_DE_3_W0007_P0001_T0001_cell_002.tif_1	siKi-67#1	0.6856578865087883
e1576_exp02_c322_siKi67_1_DE_3_W0007_P0001_T0001_cell_003.tif_1	siKi-67#1	0.708424777360484
e1576_exp02_c322_siKi67_1_DE_3_W0007_P0001_T0001_cell_005.tif_1	siKi-67#1	0.8812637887755275
e1576_exp02_c322_siKi67_1_DE_3_W0007_P0001_T0001_cell_006.tif_1	siKi-67#1	0.5336073898613438
e1576_exp02_c322_siKi67_1_DE_3_W0007_P0001_T0001_cell_007.tif_1	siKi-67#1	0.5298554752831679
e1576_exp02_c322_siKi67_1_DE_3_W0007_P0001_T0001_cell_008.tif_1	siKi-67#1	0.5781318033333259
e1576_exp02_c322_siKi67_1_DE_3_W0007_P0001_T0001_cell_009.tif_1	siKi-67#1	0.5223214148705563
e1576_exp02_c322_siKi67_1_DE_3_W0007_P0001_T0001_cell_010.tif_1	siKi-67#1	0.5519691178522185
e1576_exp02_c322_siKi67_1_DE_3_W0007_P0001_T0001_cell_011.tif_1	siKi-67#1	0.5884238134381135
e1576_exp02_c322_siKi67_1_DE_3_W0007_P0001_T0001_cell_012.tif_1	siKi-67#1	0.6118372317213766
e1576_exp02_c322_siKi67_2_DE_3_W0001_P0001_T0001_cell_001.tif_1	siKi-67#2	0.5200403035323174
e1576_exp02_c322_siKi67_2_DE_3_W0001_P0001_T0001_cell_003.tif_1	siKi-67#2	0.41736241605575947
e1576_exp02_c322_siKi67_2_DE_3_W0001_P0001_T0001_cell_004.tif_1	siKi-67#2	0.46101826494963066
e1576_exp02_c322_siKi67_2_DE_3_W0001_P0001_T0001_cell_005.tif_1	siKi-67#2	0.4713152147926268
e1576_exp02_c322_siKi67_2_DE_3_W0001_P0001_T0001_cell_006.tif_1	siKi-67#2	0.456359903539998
e1576_exp02_c322_siKi67_2_DE_3_W0001_P0001_T0001_cell_009.tif_1	siKi-67#2	0.423723006543714
e1576_exp02_c322_siKi67_2_DE_3_W0002_P0001_T0001_cell_001.tif_1	siKi-67#2	0.7596586499125928
e1576_exp02_c322_siKi67_2_DE_3_W0002_P0001_T0001_cell_002.tif_1	siKi-67#2	0.6394872793022728
e1576_exp02_c322_siKi67_2_DE_3_W0002_P0001_T0001_cell_004.tif_1	siKi-67#2	0.4510626819806148
e1576_exp02_c322_siKi67_2_DE_3_W0002_P0001_T0001_cell_005.tif_1	siKi-67#2	0.73413392868829
e1576_exp02_c322_siKi67_2_DE_3_W0002_P0001_T0001_cell_007.tif_1	siKi-67#2	0.47748721155119966
e1576_exp02_c322_siKi67_2_DE_3_W0002_P0001_T0001_cell_008.tif_1	siKi-67#2	0.40416877950394714
e1576_exp02_c322_siKi67_2_DE_3_W0002_P0001_T0001_cell_009.tif_1	siKi-67#2	0.5747911977669471
e1576_exp02_c322_siKi67_2_DE_3_W0002_P0001_T0001_cell_010.tif_1	siKi-67#2	0.4470945679556647
e1576_exp02_c322_siKi67_2_DE_3_W0002_P0001_T0001_cell_011.tif_1	siKi-67#2	0.6240428125695683
e1576_exp02_c322_siKi67_2_DE_3_W0003_P0001_T0001_cell_001.tif_1	siKi-67#2	0.4770178296627856
e1576_exp02_c322_siKi67_2_DE_3_W0003_P0001_T0001_cell_002.tif_1	siKi-67#2	0.5735815344642254
e1576_exp02_c322_siKi67_2_DE_3_W0003_P0001_T0001_cell_004.tif_1	siKi-67#2	0.7054770876493263
e1576_exp02_c322_siKi67_2_DE_3_W0003_P0001_T0001_cell_005.tif_1	siKi-67#2	0.5503811578455335
e1576_exp02_c322_siKi67_2_DE_3_W0003_P0001_T0001_cell_007.tif_1	siKi-67#2	0.37525620341975036
e1576_exp02_c322_siKi67_2_DE_3_W0003_P0001_T0001_cell_008.tif_1	siKi-67#2	0.6361075888628548
e1576_exp02_c322_siKi67_2_DE_3_W0003_P0001_T0001_cell_009.tif_1	siKi-67#2	0.3586313795446667
e1576_exp02_c322_siKi67_2_DE_3_W0003_P0001_T0001_cell_010.tif_1	siKi-67#2	0.49328934569380456
e1576_exp02_c322_siKi67_2_DE_3_W0004_P0001_T0001_cell_001.tif_1	siKi-67#2	0.3609484254209643
e1576_exp02_c322_siKi67_2_DE_3_W0004_P0001_T0001_cell_003.tif_1	siKi-67#2	0.3878654428346689
e1576_exp02_c322_siKi67_2_DE_3_W0004_P0001_T0001_cell_004.tif_1	siKi-67#2	0.35327194946069873
e1576_exp02_c322_siKi67_2_DE_3_W0004_P0001_T0001_cell_005.tif_1	siKi-67#2	0.7604452491068107
e1576_exp02_c322_siKi67_2_DE_3_W0005_P0001_T0001_cell_003.tif_1	siKi-67#2	0.4198787849800073
e1576_exp02_c322_siKi67_2_DE_3_W0005_P0001_T0001_cell_004.tif_1	siKi-67#2	0.38130854093179245
e1576_exp02_c322_siKi67_2_DE_3_W0005_P0001_T0001_cell_005.tif_1	siKi-67#2	0.7033007866533051
e1576_exp02_c322_siKi67_2_DE_3_W0005_P0001_T0001_cell_006.tif_1	siKi-67#2	0.47134336132215787
e1576_exp02_c322_siKi67_2_DE_3_W0006_P0001_T0001_cell_001.tif_1	siKi-67#2	0.4192194958290344
e1576_exp02_c322_siKi67_2_DE_3_W0006_P0001_T0001_cell_003.tif_1	siKi-67#2	0.42938390723346587
e1576_exp02_c322_siKi67_2_DE_3_W0006_P0001_T0001_cell_005.tif_1	siKi-67#2	0.6827286339620506
e1576_exp02_c322_siKi67_2_DE_3_W0006_P0001_T0001_cell_006.tif_1	siKi-67#2	0.5183556330199164
e1576_exp02_c322_siKi67_2_DE_3_W0006_P0001_T0001_cell_007.tif_1	siKi-67#2	0.5623233353310912
e1576_exp02_c322_siKi67_2_DE_3_W0006_P0001_T0001_cell_008.tif_1	siKi-67#2	0.5304574276712977
e1576_exp02_c322_siKi67_2_DE_3_W0007_P0001_T0001_cell_001.tif_1	siKi-67#2	0.36060604781056377
e1576_exp02_c322_siKi67_2_DE_3_W0007_P0001_T0001_cell_005.tif_1	siKi-67#2	0.5495014241807099
e1576_exp02_c322_siKi67_2_DE_3_W0007_P0001_T0001_cell_006.tif_1	siKi-67#2	0.6629059686723737
e1576_exp02_c322_siKi67_2_DE_3_W0007_P0001_T0001_cell_007.tif_1	siKi-67#2	0.4592627920148063
e1576_exp02_c322_siKi67_2_DE_3_W0007_P0001_T0001_cell_009.tif_1	siKi-67#2	0.4454112045301294
e1576_exp02_c322_siKi67_2_DE_3_W0007_P0001_T0001_cell_010.tif_1	siKi-67#2	0.43893963455244833
e1576_exp02_c322_siKi67_2_DE_3_W0007_P0001_T0001_cell_011.tif_1	siKi-67#2	0.6603657171903892
