# Supplementary material for: Ki-67 shapes the nucleolus by anchoring chromatin via its amphiphilic properties
Source: EMBO J. 2026 Mar 24;45(9):3156–91. doi: 10.1038/s44318-026-00747-7 (PMC13144362; doi:10.1038/s44318-026-00747-7)
Supplement: Supplementary file 13 — Expanded View figures Source Data [file 44318_2026_747_MOESM13_ESM.zip › Figure_EV4/F/Nucleolar_circularity.csv]

parental_DNA_object	siRNA	Nucleolar_circularity
e1576_exp01_c322_siControl_DE_3_W0001_P0001_T0001_cell_001.tif_1	siControl	0.5523143053129954
e1576_exp01_c322_siControl_DE_3_W0001_P0001_T0001_cell_004.tif_1	siControl	0.6226681947089503
e1576_exp01_c322_siControl_DE_3_W0001_P0001_T0001_cell_006.tif_1	siControl	0.6874031664281574
e1576_exp01_c322_siControl_DE_3_W0001_P0001_T0001_cell_008.tif_1	siControl	0.6327510699273251
e1576_exp01_c322_siControl_DE_3_W0001_P0001_T0001_cell_009.tif_1	siControl	0.6699796874105178
e1576_exp01_c322_siControl_DE_3_W0002_P0001_T0001_cell_002.tif_1	siControl	0.4811350927257035
e1576_exp01_c322_siControl_DE_3_W0002_P0001_T0001_cell_003.tif_1	siControl	0.6677234053747478
e1576_exp01_c322_siControl_DE_3_W0002_P0001_T0001_cell_004.tif_1	siControl	0.8778247873911135
e1576_exp01_c322_siControl_DE_3_W0002_P0001_T0001_cell_005.tif_1	siControl	0.28752295353349744
e1576_exp01_c322_siControl_DE_3_W0002_P0001_T0001_cell_006.tif_1	siControl	0.35713303867482243
e1576_exp01_c322_siControl_DE_3_W0002_P0001_T0001_cell_007.tif_1	siControl	0.6101895712859493
e1576_exp01_c322_siControl_DE_3_W0002_P0001_T0001_cell_008.tif_1	siControl	0.5671471670633053
e1576_exp01_c322_siControl_DE_3_W0002_P0001_T0001_cell_009.tif_1	siControl	0.628040958118514
e1576_exp01_c322_siControl_DE_3_W0002_P0001_T0001_cell_011.tif_1	siControl	0.8007977759487903
e1576_exp01_c322_siControl_DE_3_W0003_P0001_T0001_cell_002.tif_1	siControl	0.4261269712290349
e1576_exp01_c322_siControl_DE_3_W0003_P0001_T0001_cell_003.tif_1	siControl	0.77102347712491
e1576_exp01_c322_siControl_DE_3_W0003_P0001_T0001_cell_004.tif_1	siControl	0.4246583105491166
e1576_exp01_c322_siControl_DE_3_W0003_P0001_T0001_cell_005.tif_1	siControl	0.8151474147600862
e1576_exp01_c322_siControl_DE_3_W0003_P0001_T0001_cell_007.tif_1	siControl	0.8861620058722655
e1576_exp01_c322_siControl_DE_3_W0003_P0001_T0001_cell_009.tif_1	siControl	0.6924738256236892
e1576_exp01_c322_siControl_DE_3_W0004_P0001_T0001_cell_002.tif_1	siControl	0.454602385801054
e1576_exp01_c322_siControl_DE_3_W0004_P0001_T0001_cell_003.tif_1	siControl	0.8526642458225505
e1576_exp01_c322_siControl_DE_3_W0004_P0001_T0001_cell_004.tif_1	siControl	0.4721672443950415
e1576_exp01_c322_siControl_DE_3_W0005_P0001_T0001_cell_001.tif_1	siControl	0.4828187807237019
e1576_exp01_c322_siControl_DE_3_W0005_P0001_T0001_cell_003.tif_1	siControl	0.678775055492611
e1576_exp01_c322_siControl_DE_3_W0005_P0001_T0001_cell_004.tif_1	siControl	0.5856020664461399
e1576_exp01_c322_siControl_DE_3_W0005_P0001_T0001_cell_008.tif_1	siControl	0.6751136120894607
e1576_exp01_c322_siControl_DE_3_W0006_P0001_T0001_cell_002.tif_1	siControl	0.5772786457295469
e1576_exp01_c322_siControl_DE_3_W0006_P0001_T0001_cell_006.tif_1	siControl	0.5804594918099952
e1576_exp01_c322_siControl_DE_3_W0006_P0001_T0001_cell_007.tif_1	siControl	0.29918314889813
e1576_exp01_c322_siControl_DE_3_W0006_P0001_T0001_cell_008.tif_1	siControl	0.9111697032276856
e1576_exp01_c322_siControl_DE_3_W0006_P0001_T0001_cell_009.tif_1	siControl	0.5981963918739425
e1576_exp01_c322_siControl_DE_3_W0006_P0001_T0001_cell_010.tif_1	siControl	0.5576998592832677
e1576_exp01_c322_siControl_DE_3_W0007_P0001_T0001_cell_001.tif_2	siControl	0.6662622374653241
e1576_exp01_c322_siControl_DE_3_W0007_P0001_T0001_cell_002.tif_1	siControl	0.8046478451482825
e1576_exp01_c322_siControl_DE_3_W0007_P0001_T0001_cell_003.tif_1	siControl	0.7701993577349483
e1576_exp01_c322_siControl_DE_3_W0007_P0001_T0001_cell_005.tif_1	siControl	0.8060453426377804
e1576_exp01_c322_siControl_DE_3_W0007_P0001_T0001_cell_006.tif_1	siControl	0.4213229498123763
e1576_exp01_c322_siControl_DE_3_W0007_P0001_T0001_cell_007.tif_1	siControl	0.39154002818339617
e1576_exp01_c322_siControl_DE_3_W0007_P0001_T0001_cell_008.tif_1	siControl	0.5009203263052978
e1576_exp01_c322_siControl_DE_3_W0008_P0001_T0001_cell_004.tif_1	siControl	0.7751005690066722
e1576_exp01_c322_siControl_DE_3_W0008_P0001_T0001_cell_005.tif_1	siControl	0.7883922279016117
e1576_exp01_c322_siControl_DE_3_W0008_P0001_T0001_cell_007.tif_1	siControl	0.34392915203809726
e1576_exp01_c322_siControl_DE_3_W0008_P0001_T0001_cell_008.tif_1	siControl	0.4716463957212063
e1576_exp01_c322_siKi67_1_DE_3_W0001_P0001_T0001_cell_002.tif_1	siKi-67#1	0.9115517036028576
e1576_exp01_c322_siKi67_1_DE_3_W0001_P0001_T0001_cell_004.tif_1	siKi-67#1	0.8910947625660591
e1576_exp01_c322_siKi67_1_DE_3_W0002_P0001_T0001_cell_001.tif_1	siKi-67#1	0.8322781021611125
e1576_exp01_c322_siKi67_1_DE_3_W0002_P0001_T0001_cell_002.tif_1	siKi-67#1	0.5658600752412184
e1576_exp01_c322_siKi67_1_DE_3_W0002_P0001_T0001_cell_003.tif_1	siKi-67#1	0.8805048600313637
e1576_exp01_c322_siKi67_1_DE_3_W0002_P0001_T0001_cell_004.tif_1	siKi-67#1	0.4616540870983569
e1576_exp01_c322_siKi67_1_DE_3_W0002_P0001_T0001_cell_006.tif_1	siKi-67#1	0.8812604004139198
e1576_exp01_c322_siKi67_1_DE_3_W0002_P0001_T0001_cell_007.tif_1	siKi-67#1	0.8853506710483492
e1576_exp01_c322_siKi67_1_DE_3_W0002_P0001_T0001_cell_008.tif_1	siKi-67#1	0.6841949197087126
e1576_exp01_c322_siKi67_1_DE_3_W0002_P0001_T0001_cell_009.tif_1	siKi-67#1	0.5655214685179415
e1576_exp01_c322_siKi67_1_DE_3_W0002_P0001_T0001_cell_011.tif_1	siKi-67#1	0.5399693245861464
e1576_exp01_c322_siKi67_1_DE_3_W0002_P0001_T0001_cell_012.tif_1	siKi-67#1	0.6169093479424376
e1576_exp01_c322_siKi67_1_DE_3_W0002_P0001_T0001_cell_013.tif_1	siKi-67#1	0.8254905834464488
e1576_exp01_c322_siKi67_1_DE_3_W0002_P0001_T0001_cell_015.tif_1	siKi-67#1	0.8097309890853531
e1576_exp01_c322_siKi67_1_DE_3_W0003_P0001_T0001_cell_002.tif_1	siKi-67#1	0.637231509630528
e1576_exp01_c322_siKi67_1_DE_3_W0003_P0001_T0001_cell_003.tif_1	siKi-67#1	0.583938169388914
e1576_exp01_c322_siKi67_1_DE_3_W0003_P0001_T0001_cell_005.tif_1	siKi-67#1	0.6413105590188756
e1576_exp01_c322_siKi67_1_DE_3_W0003_P0001_T0001_cell_006.tif_1	siKi-67#1	0.9027505136762468
e1576_exp01_c322_siKi67_1_DE_3_W0003_P0001_T0001_cell_007.tif_1	siKi-67#1	0.438061305211649
e1576_exp01_c322_siKi67_1_DE_3_W0003_P0001_T0001_cell_009.tif_1	siKi-67#1	0.9068724892818866
e1576_exp01_c322_siKi67_1_DE_3_W0003_P0001_T0001_cell_010.tif_1	siKi-67#1	0.6385594945801273
e1576_exp01_c322_siKi67_1_DE_3_W0004_P0001_T0001_cell_001.tif_1	siKi-67#1	0.91494757140254
e1576_exp01_c322_siKi67_1_DE_3_W0004_P0001_T0001_cell_002.tif_1	siKi-67#1	0.9196906982635368
e1576_exp01_c322_siKi67_1_DE_3_W0004_P0001_T0001_cell_004.tif_1	siKi-67#1	0.5027955449408605
e1576_exp01_c322_siKi67_1_DE_3_W0004_P0001_T0001_cell_005.tif_1	siKi-67#1	0.6304533102776841
e1576_exp01_c322_siKi67_1_DE_3_W0004_P0001_T0001_cell_007.tif_1	siKi-67#1	0.8319647156119306
e1576_exp01_c322_siKi67_1_DE_3_W0004_P0001_T0001_cell_008.tif_1	siKi-67#1	0.4386977298665351
e1576_exp01_c322_siKi67_1_DE_3_W0004_P0001_T0001_cell_009.tif_1	siKi-67#1	0.8476925811204644
e1576_exp01_c322_siKi67_1_DE_3_W0004_P0001_T0001_cell_011.tif_1	siKi-67#1	0.3791365170479241
e1576_exp01_c322_siKi67_1_DE_3_W0004_P0001_T0001_cell_012.tif_1	siKi-67#1	0.7327726196670461
e1576_exp01_c322_siKi67_1_DE_3_W0005_P0001_T0001_cell_001.tif_1	siKi-67#1	0.8958708666378141
e1576_exp01_c322_siKi67_1_DE_3_W0005_P0001_T0001_cell_002.tif_1	siKi-67#1	0.7100282223858511
e1576_exp01_c322_siKi67_1_DE_3_W0005_P0001_T0001_cell_003.tif_1	siKi-67#1	0.4625491711729916
e1576_exp01_c322_siKi67_1_DE_3_W0005_P0001_T0001_cell_005.tif_1	siKi-67#1	0.4405152395401803
e1576_exp01_c322_siKi67_1_DE_3_W0005_P0001_T0001_cell_006.tif_1	siKi-67#1	0.8364857026273187
e1576_exp01_c322_siKi67_1_DE_3_W0006_P0001_T0001_cell_001.tif_1	siKi-67#1	0.4908978492346035
e1576_exp01_c322_siKi67_1_DE_3_W0006_P0001_T0001_cell_002.tif_1	siKi-67#1	0.8647971681164649
e1576_exp01_c322_siKi67_1_DE_3_W0006_P0001_T0001_cell_003.tif_1	siKi-67#1	0.6720130211745056
e1576_exp01_c322_siKi67_1_DE_3_W0006_P0001_T0001_cell_004.tif_1	siKi-67#1	0.7613577751950344
e1576_exp01_c322_siKi67_1_DE_3_W0006_P0001_T0001_cell_005.tif_1	siKi-67#1	0.926940617972978
e1576_exp01_c322_siKi67_1_DE_3_W0007_P0001_T0001_cell_004.tif_1	siKi-67#1	0.7139866455361731
e1576_exp01_c322_siKi67_1_DE_3_W0008_P0001_T0001_cell_004.tif_1	siKi-67#1	0.8496346984867822
e1576_exp01_c322_siKi67_1_DE_3_W0008_P0001_T0001_cell_005.tif_1	siKi-67#1	0.8623998161454526
e1576_exp01_c322_siKi67_1_DE_3_W0008_P0001_T0001_cell_006.tif_1	siKi-67#1	0.8325094439744042
e1576_exp01_c322_siKi67_2_DE_3_W0001_P0001_T0001_cell_002.tif_1	siKi-67#2	0.9019821146171066
e1576_exp01_c322_siKi67_2_DE_3_W0001_P0001_T0001_cell_003.tif_1	siKi-67#2	0.7029395855331987
e1576_exp01_c322_siKi67_2_DE_3_W0001_P0001_T0001_cell_004.tif_1	siKi-67#2	0.7757214547443633
e1576_exp01_c322_siKi67_2_DE_3_W0001_P0001_T0001_cell_005.tif_1	siKi-67#2	0.5790236312287228
e1576_exp01_c322_siKi67_2_DE_3_W0001_P0001_T0001_cell_006.tif_1	siKi-67#2	0.8805735615797585
e1576_exp01_c322_siKi67_2_DE_3_W0001_P0001_T0001_cell_007.tif_1	siKi-67#2	0.4503106136730125
e1576_exp01_c322_siKi67_2_DE_3_W0001_P0001_T0001_cell_008.tif_1	siKi-67#2	0.7794116288744178
e1576_exp01_c322_siKi67_2_DE_3_W0001_P0001_T0001_cell_009.tif_1	siKi-67#2	0.4369786120543152
e1576_exp01_c322_siKi67_2_DE_3_W0001_P0001_T0001_cell_010.tif_1	siKi-67#2	0.8354776320971559
e1576_exp01_c322_siKi67_2_DE_3_W0002_P0001_T0001_cell_001.tif_1	siKi-67#2	0.4573911802521006
e1576_exp01_c322_siKi67_2_DE_3_W0002_P0001_T0001_cell_002.tif_1	siKi-67#2	0.835925292612062
e1576_exp01_c322_siKi67_2_DE_3_W0002_P0001_T0001_cell_003.tif_1	siKi-67#2	0.5154233048510639
e1576_exp01_c322_siKi67_2_DE_3_W0002_P0001_T0001_cell_004.tif_1	siKi-67#2	0.4744239896115108
e1576_exp01_c322_siKi67_2_DE_3_W0002_P0001_T0001_cell_005.tif_1	siKi-67#2	0.891609578267647
e1576_exp01_c322_siKi67_2_DE_3_W0002_P0001_T0001_cell_006.tif_1	siKi-67#2	0.7722883814397031
e1576_exp01_c322_siKi67_2_DE_3_W0002_P0001_T0001_cell_007.tif_1	siKi-67#2	0.706810306035117
e1576_exp01_c322_siKi67_2_DE_3_W0002_P0001_T0001_cell_008.tif_1	siKi-67#2	0.7958123618074073
e1576_exp01_c322_siKi67_2_DE_3_W0003_P0001_T0001_cell_001.tif_1	siKi-67#2	0.5463934759630015
e1576_exp01_c322_siKi67_2_DE_3_W0003_P0001_T0001_cell_003.tif_1	siKi-67#2	0.6409932683539988
e1576_exp01_c322_siKi67_2_DE_3_W0003_P0001_T0001_cell_004.tif_1	siKi-67#2	0.9098224469358488
e1576_exp01_c322_siKi67_2_DE_3_W0003_P0001_T0001_cell_005.tif_1	siKi-67#2	0.908860583203604
e1576_exp01_c322_siKi67_2_DE_3_W0003_P0001_T0001_cell_006.tif_1	siKi-67#2	0.9243105629522808
e1576_exp01_c322_siKi67_2_DE_3_W0003_P0001_T0001_cell_007.tif_1	siKi-67#2	0.8771508107976652
e1576_exp01_c322_siKi67_2_DE_3_W0003_P0001_T0001_cell_008.tif_1	siKi-67#2	0.7485530322836138
e1576_exp01_c322_siKi67_2_DE_3_W0003_P0001_T0001_cell_010.tif_1	siKi-67#2	0.8811313011113554
e1576_exp01_c322_siKi67_2_DE_3_W0004_P0001_T0001_cell_003.tif_1	siKi-67#2	0.901064825596807
e1576_exp01_c322_siKi67_2_DE_3_W0004_P0001_T0001_cell_004.tif_1	siKi-67#2	0.7953224135629368
e1576_exp01_c322_siKi67_2_DE_3_W0004_P0001_T0001_cell_005.tif_1	siKi-67#2	0.8750819788159059
e1576_exp01_c322_siKi67_2_DE_3_W0004_P0001_T0001_cell_006.tif_1	siKi-67#2	0.7767174563458286
e1576_exp01_c322_siKi67_2_DE_3_W0004_P0001_T0001_cell_007.tif_1	siKi-67#2	0.4940446524672928
e1576_exp01_c322_siKi67_2_DE_3_W0005_P0001_T0001_cell_001.tif_1	siKi-67#2	0.5699839765034216
e1576_exp01_c322_siKi67_2_DE_3_W0005_P0001_T0001_cell_002.tif_1	siKi-67#2	0.5018015245631872
e1576_exp01_c322_siKi67_2_DE_3_W0005_P0001_T0001_cell_003.tif_1	siKi-67#2	0.7393252173747069
e1576_exp01_c322_siKi67_2_DE_3_W0005_P0001_T0001_cell_004.tif_1	siKi-67#2	0.5572220770540718
e1576_exp01_c322_siKi67_2_DE_3_W0005_P0001_T0001_cell_005.tif_1	siKi-67#2	0.7169542258211519
e1576_exp01_c322_siKi67_2_DE_3_W0005_P0001_T0001_cell_006.tif_1	siKi-67#2	0.3556372491157054
e1576_exp01_c322_siKi67_2_DE_3_W0005_P0001_T0001_cell_008.tif_1	siKi-67#2	0.640992076614255
e1576_exp01_c322_siKi67_2_DE_3_W0006_P0001_T0001_cell_001.tif_1	siKi-67#2	0.8918372052891598
e1576_exp01_c322_siKi67_2_DE_3_W0006_P0001_T0001_cell_002.tif_1	siKi-67#2	0.7743083944363455
e1576_exp01_c322_siKi67_2_DE_3_W0006_P0001_T0001_cell_003.tif_1	siKi-67#2	0.5799237650041918
e1576_exp01_c322_siKi67_2_DE_3_W0006_P0001_T0001_cell_004.tif_1	siKi-67#2	0.842093339847828
e1576_exp01_c322_siKi67_2_DE_3_W0006_P0001_T0001_cell_005.tif_1	siKi-67#2	0.779522466170514
e1576_exp01_c322_siKi67_2_DE_3_W0007_P0001_T0001_cell_001.tif_1	siKi-67#2	0.6594716302860095
e1576_exp01_c322_siKi67_2_DE_3_W0007_P0001_T0001_cell_002.tif_1	siKi-67#2	0.8816324064650117
e1576_exp02_c322_siControl_DE_3_W0001_P0001_T0001_cell_002.tif_1	siControl	0.38808161948828057
e1576_exp02_c322_siControl_DE_3_W0001_P0001_T0001_cell_003.tif_1	siControl	0.805963922626634
e1576_exp02_c322_siControl_DE_3_W0001_P0001_T0001_cell_004.tif_1	siControl	0.32973367802629033
e1576_exp02_c322_siControl_DE_3_W0002_P0001_T0001_cell_001.tif_1	siControl	0.7839494192736813
e1576_exp02_c322_siControl_DE_3_W0002_P0001_T0001_cell_002.tif_1	siControl	0.5123544659793456
e1576_exp02_c322_siControl_DE_3_W0002_P0001_T0001_cell_003.tif_1	siControl	0.5134449630489952
e1576_exp02_c322_siControl_DE_3_W0002_P0001_T0001_cell_004.tif_1	siControl	0.8494726650775946
e1576_exp02_c322_siControl_DE_3_W0002_P0001_T0001_cell_005.tif_1	siControl	0.876213478951423
e1576_exp02_c322_siControl_DE_3_W0002_P0001_T0001_cell_006.tif_1	siControl	0.3418280544997479
e1576_exp02_c322_siControl_DE_3_W0002_P0001_T0001_cell_007.tif_1	siControl	0.4595875436759469
e1576_exp02_c322_siControl_DE_3_W0002_P0001_T0001_cell_009.tif_1	siControl	0.4108665974544999
e1576_exp02_c322_siControl_DE_3_W0003_P0001_T0001_cell_002.tif_1	siControl	0.48027051847208785
e1576_exp02_c322_siControl_DE_3_W0003_P0001_T0001_cell_004.tif_1	siControl	0.3043445897502508
e1576_exp02_c322_siControl_DE_3_W0004_P0001_T0001_cell_003.tif_1	siControl	0.9060770229591816
e1576_exp02_c322_siControl_DE_3_W0004_P0001_T0001_cell_010.tif_1	siControl	0.3324997899497154
e1576_exp02_c322_siControl_DE_3_W0004_P0001_T0001_cell_012.tif_1	siControl	0.40809274086278263
e1576_exp02_c322_siControl_DE_3_W0005_P0001_T0001_cell_002.tif_1	siControl	0.4332671816042705
e1576_exp02_c322_siControl_DE_3_W0005_P0001_T0001_cell_003.tif_1	siControl	0.8542018512255946
e1576_exp02_c322_siControl_DE_3_W0005_P0001_T0001_cell_004.tif_1	siControl	0.5236732661263628
e1576_exp02_c322_siControl_DE_3_W0005_P0001_T0001_cell_008.tif_1	siControl	0.5121064920686764
e1576_exp02_c322_siControl_DE_3_W0005_P0001_T0001_cell_009.tif_1	siControl	0.3762259378258549
e1576_exp02_c322_siControl_DE_3_W0006_P0001_T0001_cell_002.tif_1	siControl	0.8898929544638281
e1576_exp02_c322_siControl_DE_3_W0006_P0001_T0001_cell_003.tif_1	siControl	0.7739700559441539
e1576_exp02_c322_siControl_DE_3_W0006_P0001_T0001_cell_006.tif_1	siControl	0.5322067551639563
e1576_exp02_c322_siControl_DE_3_W0006_P0001_T0001_cell_007.tif_1	siControl	0.7604093001931893
e1576_exp02_c322_siControl_DE_3_W0006_P0001_T0001_cell_008.tif_1	siControl	0.3308870799780263
e1576_exp02_c322_siControl_DE_3_W0006_P0001_T0001_cell_010.tif_1	siControl	0.8064444399637638
e1576_exp02_c322_siControl_DE_3_W0006_P0001_T0001_cell_011.tif_1	siControl	0.44155320836137224
e1576_exp02_c322_siControl_DE_3_W0006_P0001_T0001_cell_012.tif_1	siControl	0.5738526572903484
e1576_exp02_c322_siControl_DE_3_W0006_P0001_T0001_cell_013.tif_1	siControl	0.37862162227652574
e1576_exp02_c322_siControl_DE_3_W0006_P0001_T0001_cell_014.tif_1	siControl	0.5596489742171373
e1576_exp02_c322_siControl_DE_3_W0006_P0001_T0001_cell_015.tif_1	siControl	0.8874477434283117
e1576_exp02_c322_siControl_DE_3_W0007_P0001_T0001_cell_002.tif_1	siControl	0.53104918927341
e1576_exp02_c322_siControl_DE_3_W0007_P0001_T0001_cell_003.tif_1	siControl	0.1827738104330132
e1576_exp02_c322_siControl_DE_3_W0007_P0001_T0001_cell_004.tif_1	siControl	0.26354857897403144
e1576_exp02_c322_siControl_DE_3_W0007_P0001_T0001_cell_005.tif_1	siControl	0.8587604786756905
e1576_exp02_c322_siControl_DE_3_W0007_P0001_T0001_cell_006.tif_1	siControl	0.38786930815746706
e1576_exp02_c322_siControl_DE_3_W0007_P0001_T0001_cell_009.tif_1	siControl	0.9047064598454496
e1576_exp02_c322_siKi67_1_DE_3_W0001_P0001_T0001_cell_003.tif_1	siKi-67#1	0.4176021408748199
e1576_exp02_c322_siKi67_1_DE_3_W0001_P0001_T0001_cell_004.tif_1	siKi-67#1	0.7123610212627262
e1576_exp02_c322_siKi67_1_DE_3_W0001_P0001_T0001_cell_005.tif_1	siKi-67#1	0.6561219932683005
e1576_exp02_c322_siKi67_1_DE_3_W0001_P0001_T0001_cell_007.tif_1	siKi-67#1	0.43247498130237993
e1576_exp02_c322_siKi67_1_DE_3_W0001_P0001_T0001_cell_008.tif_1	siKi-67#1	0.7849224351319485
e1576_exp02_c322_siKi67_1_DE_3_W0001_P0001_T0001_cell_010.tif_1	siKi-67#1	0.7617738618533851
e1576_exp02_c322_siKi67_1_DE_3_W0002_P0001_T0001_cell_001.tif_1	siKi-67#1	0.6013224685114933
e1576_exp02_c322_siKi67_1_DE_3_W0002_P0001_T0001_cell_003.tif_1	siKi-67#1	0.6269976320707171
e1576_exp02_c322_siKi67_1_DE_3_W0002_P0001_T0001_cell_004.tif_1	siKi-67#1	0.7410491385922774
e1576_exp02_c322_siKi67_1_DE_3_W0002_P0001_T0001_cell_005.tif_1	siKi-67#1	0.9324214292034408
e1576_exp02_c322_siKi67_1_DE_3_W0002_P0001_T0001_cell_006.tif_1	siKi-67#1	0.8615788711496559
e1576_exp02_c322_siKi67_1_DE_3_W0002_P0001_T0001_cell_008.tif_1	siKi-67#1	0.8340764249477179
e1576_exp02_c322_siKi67_1_DE_3_W0003_P0001_T0001_cell_001.tif_1	siKi-67#1	0.5929571608301576
e1576_exp02_c322_siKi67_1_DE_3_W0003_P0001_T0001_cell_003.tif_1	siKi-67#1	0.6364078613736531
e1576_exp02_c322_siKi67_1_DE_3_W0003_P0001_T0001_cell_004.tif_1	siKi-67#1	0.5098152948167778
e1576_exp02_c322_siKi67_1_DE_3_W0003_P0001_T0001_cell_005.tif_1	siKi-67#1	0.4696128794793317
e1576_exp02_c322_siKi67_1_DE_3_W0003_P0001_T0001_cell_007.tif_1	siKi-67#1	0.8936056188028358
e1576_exp02_c322_siKi67_1_DE_3_W0003_P0001_T0001_cell_008.tif_1	siKi-67#1	0.5211201072272195
e1576_exp02_c322_siKi67_1_DE_3_W0003_P0001_T0001_cell_009.tif_1	siKi-67#1	0.7247016255429436
e1576_exp02_c322_siKi67_1_DE_3_W0004_P0001_T0001_cell_003.tif_1	siKi-67#1	0.8007820787710792
e1576_exp02_c322_siKi67_1_DE_3_W0004_P0001_T0001_cell_004.tif_1	siKi-67#1	0.6385529830729445
e1576_exp02_c322_siKi67_1_DE_3_W0004_P0001_T0001_cell_005.tif_1	siKi-67#1	0.7980628790981765
e1576_exp02_c322_siKi67_1_DE_3_W0004_P0001_T0001_cell_006.tif_1	siKi-67#1	0.7291920209740649
e1576_exp02_c322_siKi67_1_DE_3_W0004_P0001_T0001_cell_008.tif_1	siKi-67#1	0.7596938510590532
e1576_exp02_c322_siKi67_1_DE_3_W0004_P0001_T0001_cell_010.tif_1	siKi-67#1	0.5440682730418798
e1576_exp02_c322_siKi67_1_DE_3_W0005_P0001_T0001_cell_001.tif_1	siKi-67#1	0.8708194675509079
e1576_exp02_c322_siKi67_1_DE_3_W0005_P0001_T0001_cell_002.tif_1	siKi-67#1	0.47867045347515774
e1576_exp02_c322_siKi67_1_DE_3_W0005_P0001_T0001_cell_003.tif_1	siKi-67#1	0.8581044913318296
e1576_exp02_c322_siKi67_1_DE_3_W0005_P0001_T0001_cell_004.tif_1	siKi-67#1	0.5973765889537462
e1576_exp02_c322_siKi67_1_DE_3_W0005_P0001_T0001_cell_005.tif_1	siKi-67#1	0.4573709578385989
e1576_exp02_c322_siKi67_1_DE_3_W0005_P0001_T0001_cell_006.tif_1	siKi-67#1	0.5921366379962968
e1576_exp02_c322_siKi67_1_DE_3_W0005_P0001_T0001_cell_007.tif_1	siKi-67#1	0.4116645178624904
e1576_exp02_c322_siKi67_1_DE_3_W0005_P0001_T0001_cell_008.tif_1	siKi-67#1	0.5431962501662965
e1576_exp02_c322_siKi67_1_DE_3_W0005_P0001_T0001_cell_012.tif_1	siKi-67#1	0.8048791372267476
e1576_exp02_c322_siKi67_1_DE_3_W0006_P0001_T0001_cell_002.tif_1	siKi-67#1	0.6620056332991532
e1576_exp02_c322_siKi67_1_DE_3_W0006_P0001_T0001_cell_005.tif_1	siKi-67#1	0.6139256651972855
e1576_exp02_c322_siKi67_1_DE_3_W0007_P0001_T0001_cell_002.tif_1	siKi-67#1	0.943613474747019
e1576_exp02_c322_siKi67_1_DE_3_W0007_P0001_T0001_cell_003.tif_1	siKi-67#1	0.587440880848266
e1576_exp02_c322_siKi67_1_DE_3_W0007_P0001_T0001_cell_005.tif_1	siKi-67#1	0.813943069854233
e1576_exp02_c322_siKi67_1_DE_3_W0007_P0001_T0001_cell_006.tif_1	siKi-67#1	0.8132081485784929
e1576_exp02_c322_siKi67_1_DE_3_W0007_P0001_T0001_cell_007.tif_1	siKi-67#1	0.8323399096709231
e1576_exp02_c322_siKi67_1_DE_3_W0007_P0001_T0001_cell_008.tif_1	siKi-67#1	0.8283397397799479
e1576_exp02_c322_siKi67_1_DE_3_W0007_P0001_T0001_cell_009.tif_1	siKi-67#1	0.8378475465458511
e1576_exp02_c322_siKi67_1_DE_3_W0007_P0001_T0001_cell_010.tif_1	siKi-67#1	0.7241941509054529
e1576_exp02_c322_siKi67_1_DE_3_W0007_P0001_T0001_cell_011.tif_1	siKi-67#1	0.7931255848899719
e1576_exp02_c322_siKi67_1_DE_3_W0007_P0001_T0001_cell_012.tif_1	siKi-67#1	0.9004555294373591
e1576_exp02_c322_siKi67_2_DE_3_W0001_P0001_T0001_cell_001.tif_1	siKi-67#2	0.8266697187031417
e1576_exp02_c322_siKi67_2_DE_3_W0001_P0001_T0001_cell_003.tif_1	siKi-67#2	0.7320169103216027
e1576_exp02_c322_siKi67_2_DE_3_W0001_P0001_T0001_cell_004.tif_1	siKi-67#2	0.8591600649812253
e1576_exp02_c322_siKi67_2_DE_3_W0001_P0001_T0001_cell_005.tif_1	siKi-67#2	0.52645653676901
e1576_exp02_c322_siKi67_2_DE_3_W0001_P0001_T0001_cell_006.tif_1	siKi-67#2	0.3888816228555065
e1576_exp02_c322_siKi67_2_DE_3_W0001_P0001_T0001_cell_009.tif_1	siKi-67#2	0.5505685659626373
e1576_exp02_c322_siKi67_2_DE_3_W0002_P0001_T0001_cell_001.tif_1	siKi-67#2	0.45190118337747176
e1576_exp02_c322_siKi67_2_DE_3_W0002_P0001_T0001_cell_002.tif_1	siKi-67#2	0.5670002686227168
e1576_exp02_c322_siKi67_2_DE_3_W0002_P0001_T0001_cell_004.tif_1	siKi-67#2	0.7995923146723772
e1576_exp02_c322_siKi67_2_DE_3_W0002_P0001_T0001_cell_005.tif_1	siKi-67#2	0.5616530442246032
e1576_exp02_c322_siKi67_2_DE_3_W0002_P0001_T0001_cell_007.tif_1	siKi-67#2	0.6739481110268046
e1576_exp02_c322_siKi67_2_DE_3_W0002_P0001_T0001_cell_008.tif_1	siKi-67#2	0.817055771294769
e1576_exp02_c322_siKi67_2_DE_3_W0002_P0001_T0001_cell_009.tif_1	siKi-67#2	0.6674148791306765
e1576_exp02_c322_siKi67_2_DE_3_W0002_P0001_T0001_cell_010.tif_1	siKi-67#2	0.710521122611294
e1576_exp02_c322_siKi67_2_DE_3_W0002_P0001_T0001_cell_011.tif_1	siKi-67#2	0.8854587115283982
e1576_exp02_c322_siKi67_2_DE_3_W0003_P0001_T0001_cell_001.tif_1	siKi-67#2	0.4615793905270276
e1576_exp02_c322_siKi67_2_DE_3_W0003_P0001_T0001_cell_002.tif_1	siKi-67#2	0.6751840423219815
e1576_exp02_c322_siKi67_2_DE_3_W0003_P0001_T0001_cell_004.tif_1	siKi-67#2	0.9247867364143711
e1576_exp02_c322_siKi67_2_DE_3_W0003_P0001_T0001_cell_005.tif_1	siKi-67#2	0.8343293942511314
e1576_exp02_c322_siKi67_2_DE_3_W0003_P0001_T0001_cell_007.tif_1	siKi-67#2	0.6290711735353802
e1576_exp02_c322_siKi67_2_DE_3_W0003_P0001_T0001_cell_008.tif_1	siKi-67#2	0.7627266750349936
e1576_exp02_c322_siKi67_2_DE_3_W0003_P0001_T0001_cell_009.tif_1	siKi-67#2	0.760823212954729
e1576_exp02_c322_siKi67_2_DE_3_W0003_P0001_T0001_cell_010.tif_1	siKi-67#2	0.8708128907420448
e1576_exp02_c322_siKi67_2_DE_3_W0004_P0001_T0001_cell_001.tif_1	siKi-67#2	0.8682587605995482
e1576_exp02_c322_siKi67_2_DE_3_W0004_P0001_T0001_cell_003.tif_1	siKi-67#2	0.902605794582064
e1576_exp02_c322_siKi67_2_DE_3_W0004_P0001_T0001_cell_004.tif_1	siKi-67#2	0.9121758643832982
e1576_exp02_c322_siKi67_2_DE_3_W0004_P0001_T0001_cell_005.tif_1	siKi-67#2	0.6580803399267563
e1576_exp02_c322_siKi67_2_DE_3_W0005_P0001_T0001_cell_003.tif_1	siKi-67#2	0.8765215178597274
e1576_exp02_c322_siKi67_2_DE_3_W0005_P0001_T0001_cell_004.tif_1	siKi-67#2	0.7762590630643845
e1576_exp02_c322_siKi67_2_DE_3_W0005_P0001_T0001_cell_005.tif_1	siKi-67#2	0.8091677213533556
e1576_exp02_c322_siKi67_2_DE_3_W0005_P0001_T0001_cell_006.tif_1	siKi-67#2	0.942578555212802
e1576_exp02_c322_siKi67_2_DE_3_W0006_P0001_T0001_cell_001.tif_1	siKi-67#2	0.9120884564954608
e1576_exp02_c322_siKi67_2_DE_3_W0006_P0001_T0001_cell_003.tif_1	siKi-67#2	0.92878522031826
e1576_exp02_c322_siKi67_2_DE_3_W0006_P0001_T0001_cell_005.tif_1	siKi-67#2	0.7704482409863748
e1576_exp02_c322_siKi67_2_DE_3_W0006_P0001_T0001_cell_006.tif_1	siKi-67#2	0.8690060202103401
e1576_exp02_c322_siKi67_2_DE_3_W0006_P0001_T0001_cell_007.tif_1	siKi-67#2	0.7120722621606517
e1576_exp02_c322_siKi67_2_DE_3_W0006_P0001_T0001_cell_008.tif_1	siKi-67#2	0.6880122374549296
e1576_exp02_c322_siKi67_2_DE_3_W0007_P0001_T0001_cell_001.tif_1	siKi-67#2	0.7616537879694868
e1576_exp02_c322_siKi67_2_DE_3_W0007_P0001_T0001_cell_005.tif_1	siKi-67#2	0.8038367082076088
e1576_exp02_c322_siKi67_2_DE_3_W0007_P0001_T0001_cell_006.tif_1	siKi-67#2	0.596270603575883
e1576_exp02_c322_siKi67_2_DE_3_W0007_P0001_T0001_cell_007.tif_1	siKi-67#2	0.9168520969271844
e1576_exp02_c322_siKi67_2_DE_3_W0007_P0001_T0001_cell_009.tif_1	siKi-67#2	0.9563135569739516
e1576_exp02_c322_siKi67_2_DE_3_W0007_P0001_T0001_cell_010.tif_1	siKi-67#2	0.9279456798899584
e1576_exp02_c322_siKi67_2_DE_3_W0007_P0001_T0001_cell_011.tif_1	siKi-67#2	0.9192090311278016
