# Supplementary material for: Ki-67 shapes the nucleolus by anchoring chromatin via its amphiphilic properties
Source: EMBO J. 2026 Mar 24;45(9):3156–91. doi: 10.1038/s44318-026-00747-7 (PMC13144362; doi:10.1038/s44318-026-00747-7)
Supplement: Supplementary file 13 — Expanded View figures Source Data [file 44318_2026_747_MOESM13_ESM.zip › Figure_EV4/H/Relative_DNA_intensity_in_nucleolar_rim_over_nucleoplasm.csv]

parental_DNA_object	siRNA	Relative_DNA_intensity_in_nucleolar_rim_over_nucleoplasm
e1576_exp01_c322_siControl_DE_3_W0001_P0001_T0001_cell_001.tif_1	siControl	0.8367161485170188
e1576_exp01_c322_siControl_DE_3_W0001_P0001_T0001_cell_004.tif_1	siControl	1.2242728215513
e1576_exp01_c322_siControl_DE_3_W0001_P0001_T0001_cell_006.tif_1	siControl	0.9784009261514347
e1576_exp01_c322_siControl_DE_3_W0001_P0001_T0001_cell_008.tif_1	siControl	1.2316373686093243
e1576_exp01_c322_siControl_DE_3_W0001_P0001_T0001_cell_009.tif_1	siControl	1.191827805106891
e1576_exp01_c322_siControl_DE_3_W0002_P0001_T0001_cell_002.tif_1	siControl	0.8640907551226503
e1576_exp01_c322_siControl_DE_3_W0002_P0001_T0001_cell_003.tif_1	siControl	0.8281690754371579
e1576_exp01_c322_siControl_DE_3_W0002_P0001_T0001_cell_004.tif_1	siControl	0.9320979769565058
e1576_exp01_c322_siControl_DE_3_W0002_P0001_T0001_cell_005.tif_1	siControl	1.068617048616934
e1576_exp01_c322_siControl_DE_3_W0002_P0001_T0001_cell_006.tif_1	siControl	0.9324858664790789
e1576_exp01_c322_siControl_DE_3_W0002_P0001_T0001_cell_007.tif_1	siControl	1.0815262168049131
e1576_exp01_c322_siControl_DE_3_W0002_P0001_T0001_cell_008.tif_1	siControl	0.9673042636545608
e1576_exp01_c322_siControl_DE_3_W0002_P0001_T0001_cell_009.tif_1	siControl	1.2202668633273672
e1576_exp01_c322_siControl_DE_3_W0002_P0001_T0001_cell_011.tif_1	siControl	1.0340023654555428
e1576_exp01_c322_siControl_DE_3_W0003_P0001_T0001_cell_002.tif_1	siControl	1.1860327786919247
e1576_exp01_c322_siControl_DE_3_W0003_P0001_T0001_cell_003.tif_1	siControl	0.5404398388400146
e1576_exp01_c322_siControl_DE_3_W0003_P0001_T0001_cell_004.tif_1	siControl	0.8858632410554115
e1576_exp01_c322_siControl_DE_3_W0003_P0001_T0001_cell_005.tif_1	siControl	1.0976361557151588
e1576_exp01_c322_siControl_DE_3_W0003_P0001_T0001_cell_007.tif_1	siControl	0.9025645470959375
e1576_exp01_c322_siControl_DE_3_W0003_P0001_T0001_cell_009.tif_1	siControl	1.015930792132777
e1576_exp01_c322_siControl_DE_3_W0004_P0001_T0001_cell_002.tif_1	siControl	0.8440863515319449
e1576_exp01_c322_siControl_DE_3_W0004_P0001_T0001_cell_003.tif_1	siControl	0.9884486632855304
e1576_exp01_c322_siControl_DE_3_W0004_P0001_T0001_cell_004.tif_1	siControl	1.0528259521881311
e1576_exp01_c322_siControl_DE_3_W0005_P0001_T0001_cell_001.tif_1	siControl	0.9755090802830237
e1576_exp01_c322_siControl_DE_3_W0005_P0001_T0001_cell_003.tif_1	siControl	1.0814870236648766
e1576_exp01_c322_siControl_DE_3_W0005_P0001_T0001_cell_004.tif_1	siControl	1.2940024164686545
e1576_exp01_c322_siControl_DE_3_W0005_P0001_T0001_cell_008.tif_1	siControl	1.0261347297131194
e1576_exp01_c322_siControl_DE_3_W0006_P0001_T0001_cell_002.tif_1	siControl	0.9123594129134683
e1576_exp01_c322_siControl_DE_3_W0006_P0001_T0001_cell_006.tif_1	siControl	1.1890585026188674
e1576_exp01_c322_siControl_DE_3_W0006_P0001_T0001_cell_007.tif_1	siControl	1.061385466664095
e1576_exp01_c322_siControl_DE_3_W0006_P0001_T0001_cell_008.tif_1	siControl	0.9996938044868421
e1576_exp01_c322_siControl_DE_3_W0006_P0001_T0001_cell_009.tif_1	siControl	0.977243553795717
e1576_exp01_c322_siControl_DE_3_W0006_P0001_T0001_cell_010.tif_1	siControl	1.1254733235878704
e1576_exp01_c322_siControl_DE_3_W0007_P0001_T0001_cell_001.tif_2	siControl	0.9271195035597112
e1576_exp01_c322_siControl_DE_3_W0007_P0001_T0001_cell_002.tif_1	siControl	0.7699670316552895
e1576_exp01_c322_siControl_DE_3_W0007_P0001_T0001_cell_003.tif_1	siControl	0.7250254325532253
e1576_exp01_c322_siControl_DE_3_W0007_P0001_T0001_cell_005.tif_1	siControl	1.0893635511209931
e1576_exp01_c322_siControl_DE_3_W0007_P0001_T0001_cell_006.tif_1	siControl	1.1219166812948205
e1576_exp01_c322_siControl_DE_3_W0007_P0001_T0001_cell_007.tif_1	siControl	0.8589398252889336
e1576_exp01_c322_siControl_DE_3_W0007_P0001_T0001_cell_008.tif_1	siControl	0.9514181882882006
e1576_exp01_c322_siControl_DE_3_W0008_P0001_T0001_cell_004.tif_1	siControl	0.9997030535909138
e1576_exp01_c322_siControl_DE_3_W0008_P0001_T0001_cell_005.tif_1	siControl	1.0815210488253877
e1576_exp01_c322_siControl_DE_3_W0008_P0001_T0001_cell_007.tif_1	siControl	1.3447026148211767
e1576_exp01_c322_siControl_DE_3_W0008_P0001_T0001_cell_008.tif_1	siControl	0.5827319324773029
e1576_exp01_c322_siKi67_1_DE_3_W0001_P0001_T0001_cell_002.tif_1	siKi-67#1	0.746970708811126
e1576_exp01_c322_siKi67_1_DE_3_W0001_P0001_T0001_cell_004.tif_1	siKi-67#1	0.7477282132871861
e1576_exp01_c322_siKi67_1_DE_3_W0002_P0001_T0001_cell_001.tif_1	siKi-67#1	0.6464059729277346
e1576_exp01_c322_siKi67_1_DE_3_W0002_P0001_T0001_cell_002.tif_1	siKi-67#1	0.8337476242147465
e1576_exp01_c322_siKi67_1_DE_3_W0002_P0001_T0001_cell_003.tif_1	siKi-67#1	0.842626789859895
e1576_exp01_c322_siKi67_1_DE_3_W0002_P0001_T0001_cell_004.tif_1	siKi-67#1	0.6303827540739501
e1576_exp01_c322_siKi67_1_DE_3_W0002_P0001_T0001_cell_006.tif_1	siKi-67#1	0.7612511418085565
e1576_exp01_c322_siKi67_1_DE_3_W0002_P0001_T0001_cell_007.tif_1	siKi-67#1	0.7978277046730187
e1576_exp01_c322_siKi67_1_DE_3_W0002_P0001_T0001_cell_008.tif_1	siKi-67#1	0.8928807086236134
e1576_exp01_c322_siKi67_1_DE_3_W0002_P0001_T0001_cell_009.tif_1	siKi-67#1	0.6593029513652673
e1576_exp01_c322_siKi67_1_DE_3_W0002_P0001_T0001_cell_011.tif_1	siKi-67#1	0.5836210129629935
e1576_exp01_c322_siKi67_1_DE_3_W0002_P0001_T0001_cell_012.tif_1	siKi-67#1	0.7055259401521283
e1576_exp01_c322_siKi67_1_DE_3_W0002_P0001_T0001_cell_013.tif_1	siKi-67#1	0.7239784338967723
e1576_exp01_c322_siKi67_1_DE_3_W0002_P0001_T0001_cell_015.tif_1	siKi-67#1	0.6731690380086441
e1576_exp01_c322_siKi67_1_DE_3_W0003_P0001_T0001_cell_002.tif_1	siKi-67#1	0.6995951811473088
e1576_exp01_c322_siKi67_1_DE_3_W0003_P0001_T0001_cell_003.tif_1	siKi-67#1	0.9956346537885441
e1576_exp01_c322_siKi67_1_DE_3_W0003_P0001_T0001_cell_005.tif_1	siKi-67#1	0.7780040657371802
e1576_exp01_c322_siKi67_1_DE_3_W0003_P0001_T0001_cell_006.tif_1	siKi-67#1	0.7143968211021591
e1576_exp01_c322_siKi67_1_DE_3_W0003_P0001_T0001_cell_007.tif_1	siKi-67#1	0.9199563157003052
e1576_exp01_c322_siKi67_1_DE_3_W0003_P0001_T0001_cell_009.tif_1	siKi-67#1	1.017214535408557
e1576_exp01_c322_siKi67_1_DE_3_W0003_P0001_T0001_cell_010.tif_1	siKi-67#1	0.7458991380438187
e1576_exp01_c322_siKi67_1_DE_3_W0004_P0001_T0001_cell_001.tif_1	siKi-67#1	0.9095960407633022
e1576_exp01_c322_siKi67_1_DE_3_W0004_P0001_T0001_cell_002.tif_1	siKi-67#1	1.0539142008426914
e1576_exp01_c322_siKi67_1_DE_3_W0004_P0001_T0001_cell_004.tif_1	siKi-67#1	0.7412611301059489
e1576_exp01_c322_siKi67_1_DE_3_W0004_P0001_T0001_cell_005.tif_1	siKi-67#1	0.858123361391982
e1576_exp01_c322_siKi67_1_DE_3_W0004_P0001_T0001_cell_007.tif_1	siKi-67#1	0.8036538954464562
e1576_exp01_c322_siKi67_1_DE_3_W0004_P0001_T0001_cell_008.tif_1	siKi-67#1	0.7838714771577677
e1576_exp01_c322_siKi67_1_DE_3_W0004_P0001_T0001_cell_009.tif_1	siKi-67#1	0.9911184844882175
e1576_exp01_c322_siKi67_1_DE_3_W0004_P0001_T0001_cell_011.tif_1	siKi-67#1	0.6509076444452684
e1576_exp01_c322_siKi67_1_DE_3_W0004_P0001_T0001_cell_012.tif_1	siKi-67#1	0.8596501237216025
e1576_exp01_c322_siKi67_1_DE_3_W0005_P0001_T0001_cell_001.tif_1	siKi-67#1	0.7686173326302932
e1576_exp01_c322_siKi67_1_DE_3_W0005_P0001_T0001_cell_002.tif_1	siKi-67#1	0.7734159414985383
e1576_exp01_c322_siKi67_1_DE_3_W0005_P0001_T0001_cell_003.tif_1	siKi-67#1	0.8737592598826526
e1576_exp01_c322_siKi67_1_DE_3_W0005_P0001_T0001_cell_005.tif_1	siKi-67#1	0.8488787394345387
e1576_exp01_c322_siKi67_1_DE_3_W0005_P0001_T0001_cell_006.tif_1	siKi-67#1	0.7595896549224423
e1576_exp01_c322_siKi67_1_DE_3_W0006_P0001_T0001_cell_001.tif_1	siKi-67#1	0.7646726919483844
e1576_exp01_c322_siKi67_1_DE_3_W0006_P0001_T0001_cell_002.tif_1	siKi-67#1	0.963004409777888
e1576_exp01_c322_siKi67_1_DE_3_W0006_P0001_T0001_cell_003.tif_1	siKi-67#1	0.875140416640553
e1576_exp01_c322_siKi67_1_DE_3_W0006_P0001_T0001_cell_004.tif_1	siKi-67#1	0.9619142060466862
e1576_exp01_c322_siKi67_1_DE_3_W0006_P0001_T0001_cell_005.tif_1	siKi-67#1	0.7681037161583809
e1576_exp01_c322_siKi67_1_DE_3_W0007_P0001_T0001_cell_004.tif_1	siKi-67#1	0.8839859596978651
e1576_exp01_c322_siKi67_1_DE_3_W0008_P0001_T0001_cell_004.tif_1	siKi-67#1	0.6073645738336643
e1576_exp01_c322_siKi67_1_DE_3_W0008_P0001_T0001_cell_005.tif_1	siKi-67#1	0.5684240907843089
e1576_exp01_c322_siKi67_1_DE_3_W0008_P0001_T0001_cell_006.tif_1	siKi-67#1	0.9387749477592214
e1576_exp01_c322_siKi67_2_DE_3_W0001_P0001_T0001_cell_002.tif_1	siKi-67#2	0.7387172650352897
e1576_exp01_c322_siKi67_2_DE_3_W0001_P0001_T0001_cell_003.tif_1	siKi-67#2	0.675466269105286
e1576_exp01_c322_siKi67_2_DE_3_W0001_P0001_T0001_cell_004.tif_1	siKi-67#2	0.7583823394538253
e1576_exp01_c322_siKi67_2_DE_3_W0001_P0001_T0001_cell_005.tif_1	siKi-67#2	0.6481366996355944
e1576_exp01_c322_siKi67_2_DE_3_W0001_P0001_T0001_cell_006.tif_1	siKi-67#2	0.6608383609585082
e1576_exp01_c322_siKi67_2_DE_3_W0001_P0001_T0001_cell_007.tif_1	siKi-67#2	0.8624140947517478
e1576_exp01_c322_siKi67_2_DE_3_W0001_P0001_T0001_cell_008.tif_1	siKi-67#2	0.9535837689645768
e1576_exp01_c322_siKi67_2_DE_3_W0001_P0001_T0001_cell_009.tif_1	siKi-67#2	0.8514568022569112
e1576_exp01_c322_siKi67_2_DE_3_W0001_P0001_T0001_cell_010.tif_1	siKi-67#2	1.0487764612116006
e1576_exp01_c322_siKi67_2_DE_3_W0002_P0001_T0001_cell_001.tif_1	siKi-67#2	0.8382352851847735
e1576_exp01_c322_siKi67_2_DE_3_W0002_P0001_T0001_cell_002.tif_1	siKi-67#2	0.8637545844481005
e1576_exp01_c322_siKi67_2_DE_3_W0002_P0001_T0001_cell_003.tif_1	siKi-67#2	0.7425393998111757
e1576_exp01_c322_siKi67_2_DE_3_W0002_P0001_T0001_cell_004.tif_1	siKi-67#2	0.8586254023522116
e1576_exp01_c322_siKi67_2_DE_3_W0002_P0001_T0001_cell_005.tif_1	siKi-67#2	0.7338134592727117
e1576_exp01_c322_siKi67_2_DE_3_W0002_P0001_T0001_cell_006.tif_1	siKi-67#2	0.8316956294496426
e1576_exp01_c322_siKi67_2_DE_3_W0002_P0001_T0001_cell_007.tif_1	siKi-67#2	0.6962112567652554
e1576_exp01_c322_siKi67_2_DE_3_W0002_P0001_T0001_cell_008.tif_1	siKi-67#2	0.7051420004824124
e1576_exp01_c322_siKi67_2_DE_3_W0003_P0001_T0001_cell_001.tif_1	siKi-67#2	0.7488024482972455
e1576_exp01_c322_siKi67_2_DE_3_W0003_P0001_T0001_cell_003.tif_1	siKi-67#2	0.798058189029984
e1576_exp01_c322_siKi67_2_DE_3_W0003_P0001_T0001_cell_004.tif_1	siKi-67#2	0.7268433151811801
e1576_exp01_c322_siKi67_2_DE_3_W0003_P0001_T0001_cell_005.tif_1	siKi-67#2	0.4585118197707658
e1576_exp01_c322_siKi67_2_DE_3_W0003_P0001_T0001_cell_006.tif_1	siKi-67#2	0.7193340374687562
e1576_exp01_c322_siKi67_2_DE_3_W0003_P0001_T0001_cell_007.tif_1	siKi-67#2	0.8653657222752077
e1576_exp01_c322_siKi67_2_DE_3_W0003_P0001_T0001_cell_008.tif_1	siKi-67#2	0.8060658886520436
e1576_exp01_c322_siKi67_2_DE_3_W0003_P0001_T0001_cell_010.tif_1	siKi-67#2	0.7994181755506607
e1576_exp01_c322_siKi67_2_DE_3_W0004_P0001_T0001_cell_003.tif_1	siKi-67#2	0.7172250592887182
e1576_exp01_c322_siKi67_2_DE_3_W0004_P0001_T0001_cell_004.tif_1	siKi-67#2	0.786348938614704
e1576_exp01_c322_siKi67_2_DE_3_W0004_P0001_T0001_cell_005.tif_1	siKi-67#2	0.6987289750835601
e1576_exp01_c322_siKi67_2_DE_3_W0004_P0001_T0001_cell_006.tif_1	siKi-67#2	0.795825287724917
e1576_exp01_c322_siKi67_2_DE_3_W0004_P0001_T0001_cell_007.tif_1	siKi-67#2	0.8263544056915191
e1576_exp01_c322_siKi67_2_DE_3_W0005_P0001_T0001_cell_001.tif_1	siKi-67#2	0.68775299227403
e1576_exp01_c322_siKi67_2_DE_3_W0005_P0001_T0001_cell_002.tif_1	siKi-67#2	0.6822596803367174
e1576_exp01_c322_siKi67_2_DE_3_W0005_P0001_T0001_cell_003.tif_1	siKi-67#2	0.4575498796929444
e1576_exp01_c322_siKi67_2_DE_3_W0005_P0001_T0001_cell_004.tif_1	siKi-67#2	0.550086900621564
e1576_exp01_c322_siKi67_2_DE_3_W0005_P0001_T0001_cell_005.tif_1	siKi-67#2	0.6437444846159386
e1576_exp01_c322_siKi67_2_DE_3_W0005_P0001_T0001_cell_006.tif_1	siKi-67#2	0.6836519155023794
e1576_exp01_c322_siKi67_2_DE_3_W0005_P0001_T0001_cell_008.tif_1	siKi-67#2	0.8455995798283023
e1576_exp01_c322_siKi67_2_DE_3_W0006_P0001_T0001_cell_001.tif_1	siKi-67#2	0.7535284198101472
e1576_exp01_c322_siKi67_2_DE_3_W0006_P0001_T0001_cell_002.tif_1	siKi-67#2	0.8263576968818689
e1576_exp01_c322_siKi67_2_DE_3_W0006_P0001_T0001_cell_003.tif_1	siKi-67#2	0.7250684210614343
e1576_exp01_c322_siKi67_2_DE_3_W0006_P0001_T0001_cell_004.tif_1	siKi-67#2	0.5160532344405372
e1576_exp01_c322_siKi67_2_DE_3_W0006_P0001_T0001_cell_005.tif_1	siKi-67#2	0.9224001510882355
e1576_exp01_c322_siKi67_2_DE_3_W0007_P0001_T0001_cell_001.tif_1	siKi-67#2	0.8489181743218547
e1576_exp01_c322_siKi67_2_DE_3_W0007_P0001_T0001_cell_002.tif_1	siKi-67#2	1.05672585901395
e1576_exp02_c322_siControl_DE_3_W0001_P0001_T0001_cell_002.tif_1	siControl	1.0294781893834544
e1576_exp02_c322_siControl_DE_3_W0001_P0001_T0001_cell_003.tif_1	siControl	1.058699144209847
e1576_exp02_c322_siControl_DE_3_W0001_P0001_T0001_cell_004.tif_1	siControl	0.9060392330892557
e1576_exp02_c322_siControl_DE_3_W0002_P0001_T0001_cell_001.tif_1	siControl	1.2888828084602673
e1576_exp02_c322_siControl_DE_3_W0002_P0001_T0001_cell_002.tif_1	siControl	1.1083666108461976
e1576_exp02_c322_siControl_DE_3_W0002_P0001_T0001_cell_003.tif_1	siControl	1.1336885476379592
e1576_exp02_c322_siControl_DE_3_W0002_P0001_T0001_cell_004.tif_1	siControl	0.9497729556844015
e1576_exp02_c322_siControl_DE_3_W0002_P0001_T0001_cell_005.tif_1	siControl	0.9721837186002106
e1576_exp02_c322_siControl_DE_3_W0002_P0001_T0001_cell_006.tif_1	siControl	1.2062355684188222
e1576_exp02_c322_siControl_DE_3_W0002_P0001_T0001_cell_007.tif_1	siControl	1.1152118685133003
e1576_exp02_c322_siControl_DE_3_W0002_P0001_T0001_cell_009.tif_1	siControl	0.9770471182690702
e1576_exp02_c322_siControl_DE_3_W0003_P0001_T0001_cell_002.tif_1	siControl	1.1772662502597877
e1576_exp02_c322_siControl_DE_3_W0003_P0001_T0001_cell_004.tif_1	siControl	0.9921903210210871
e1576_exp02_c322_siControl_DE_3_W0004_P0001_T0001_cell_003.tif_1	siControl	0.6497565164386612
e1576_exp02_c322_siControl_DE_3_W0004_P0001_T0001_cell_010.tif_1	siControl	0.8988422244095229
e1576_exp02_c322_siControl_DE_3_W0004_P0001_T0001_cell_012.tif_1	siControl	1.1385768343609113
e1576_exp02_c322_siControl_DE_3_W0005_P0001_T0001_cell_002.tif_1	siControl	0.9377441194689506
e1576_exp02_c322_siControl_DE_3_W0005_P0001_T0001_cell_003.tif_1	siControl	0.8780129948080895
e1576_exp02_c322_siControl_DE_3_W0005_P0001_T0001_cell_004.tif_1	siControl	0.8604933020716364
e1576_exp02_c322_siControl_DE_3_W0005_P0001_T0001_cell_008.tif_1	siControl	1.1494430410967873
e1576_exp02_c322_siControl_DE_3_W0005_P0001_T0001_cell_009.tif_1	siControl	0.9804665503832549
e1576_exp02_c322_siControl_DE_3_W0006_P0001_T0001_cell_002.tif_1	siControl	0.7279255525552861
e1576_exp02_c322_siControl_DE_3_W0006_P0001_T0001_cell_003.tif_1	siControl	0.9984421057297574
e1576_exp02_c322_siControl_DE_3_W0006_P0001_T0001_cell_006.tif_1	siControl	0.8944769834430946
e1576_exp02_c322_siControl_DE_3_W0006_P0001_T0001_cell_007.tif_1	siControl	1.0259078947248113
e1576_exp02_c322_siControl_DE_3_W0006_P0001_T0001_cell_008.tif_1	siControl	0.8920436839104938
e1576_exp02_c322_siControl_DE_3_W0006_P0001_T0001_cell_010.tif_1	siControl	0.8669515112901571
e1576_exp02_c322_siControl_DE_3_W0006_P0001_T0001_cell_011.tif_1	siControl	1.066077585800366
e1576_exp02_c322_siControl_DE_3_W0006_P0001_T0001_cell_012.tif_1	siControl	0.8794110403555878
e1576_exp02_c322_siControl_DE_3_W0006_P0001_T0001_cell_013.tif_1	siControl	1.0889143211557424
e1576_exp02_c322_siControl_DE_3_W0006_P0001_T0001_cell_014.tif_1	siControl	1.0630787691168446
e1576_exp02_c322_siControl_DE_3_W0006_P0001_T0001_cell_015.tif_1	siControl	0.7911667246819639
e1576_exp02_c322_siControl_DE_3_W0007_P0001_T0001_cell_002.tif_1	siControl	0.8922924373055072
e1576_exp02_c322_siControl_DE_3_W0007_P0001_T0001_cell_003.tif_1	siControl	0.965791393804665
e1576_exp02_c322_siControl_DE_3_W0007_P0001_T0001_cell_004.tif_1	siControl	0.8567054762333876
e1576_exp02_c322_siControl_DE_3_W0007_P0001_T0001_cell_005.tif_1	siControl	0.9448305930609728
e1576_exp02_c322_siControl_DE_3_W0007_P0001_T0001_cell_006.tif_1	siControl	1.2367719095270786
e1576_exp02_c322_siControl_DE_3_W0007_P0001_T0001_cell_009.tif_1	siControl	1.4008140998728074
e1576_exp02_c322_siKi67_1_DE_3_W0001_P0001_T0001_cell_003.tif_1	siKi-67#1	0.7785864638264033
e1576_exp02_c322_siKi67_1_DE_3_W0001_P0001_T0001_cell_004.tif_1	siKi-67#1	0.7078668851129356
e1576_exp02_c322_siKi67_1_DE_3_W0001_P0001_T0001_cell_005.tif_1	siKi-67#1	0.7485274297455706
e1576_exp02_c322_siKi67_1_DE_3_W0001_P0001_T0001_cell_007.tif_1	siKi-67#1	0.7328023432140905
e1576_exp02_c322_siKi67_1_DE_3_W0001_P0001_T0001_cell_008.tif_1	siKi-67#1	0.710335764618569
e1576_exp02_c322_siKi67_1_DE_3_W0001_P0001_T0001_cell_010.tif_1	siKi-67#1	0.7260163715516601
e1576_exp02_c322_siKi67_1_DE_3_W0002_P0001_T0001_cell_001.tif_1	siKi-67#1	0.869624916196888
e1576_exp02_c322_siKi67_1_DE_3_W0002_P0001_T0001_cell_003.tif_1	siKi-67#1	1.039059166305602
e1576_exp02_c322_siKi67_1_DE_3_W0002_P0001_T0001_cell_004.tif_1	siKi-67#1	0.7347848514388369
e1576_exp02_c322_siKi67_1_DE_3_W0002_P0001_T0001_cell_005.tif_1	siKi-67#1	0.8642874114513674
e1576_exp02_c322_siKi67_1_DE_3_W0002_P0001_T0001_cell_006.tif_1	siKi-67#1	0.5651446365153299
e1576_exp02_c322_siKi67_1_DE_3_W0002_P0001_T0001_cell_008.tif_1	siKi-67#1	0.5757262509227306
e1576_exp02_c322_siKi67_1_DE_3_W0003_P0001_T0001_cell_001.tif_1	siKi-67#1	0.7954594113483546
e1576_exp02_c322_siKi67_1_DE_3_W0003_P0001_T0001_cell_003.tif_1	siKi-67#1	0.7128355732392049
e1576_exp02_c322_siKi67_1_DE_3_W0003_P0001_T0001_cell_004.tif_1	siKi-67#1	0.8467371945778818
e1576_exp02_c322_siKi67_1_DE_3_W0003_P0001_T0001_cell_005.tif_1	siKi-67#1	0.6768230495161055
e1576_exp02_c322_siKi67_1_DE_3_W0003_P0001_T0001_cell_007.tif_1	siKi-67#1	0.8114437273835086
e1576_exp02_c322_siKi67_1_DE_3_W0003_P0001_T0001_cell_008.tif_1	siKi-67#1	0.6787545564521605
e1576_exp02_c322_siKi67_1_DE_3_W0003_P0001_T0001_cell_009.tif_1	siKi-67#1	0.6945916147549467
e1576_exp02_c322_siKi67_1_DE_3_W0004_P0001_T0001_cell_003.tif_1	siKi-67#1	0.6720608148479553
e1576_exp02_c322_siKi67_1_DE_3_W0004_P0001_T0001_cell_004.tif_1	siKi-67#1	0.7923614049719447
e1576_exp02_c322_siKi67_1_DE_3_W0004_P0001_T0001_cell_005.tif_1	siKi-67#1	0.4922885630049618
e1576_exp02_c322_siKi67_1_DE_3_W0004_P0001_T0001_cell_006.tif_1	siKi-67#1	0.6498486504716133
e1576_exp02_c322_siKi67_1_DE_3_W0004_P0001_T0001_cell_008.tif_1	siKi-67#1	0.7986096330784217
e1576_exp02_c322_siKi67_1_DE_3_W0004_P0001_T0001_cell_010.tif_1	siKi-67#1	0.6385570180575657
e1576_exp02_c322_siKi67_1_DE_3_W0005_P0001_T0001_cell_001.tif_1	siKi-67#1	0.7414772970289772
e1576_exp02_c322_siKi67_1_DE_3_W0005_P0001_T0001_cell_002.tif_1	siKi-67#1	0.8384344181774792
e1576_exp02_c322_siKi67_1_DE_3_W0005_P0001_T0001_cell_003.tif_1	siKi-67#1	0.9480473171732956
e1576_exp02_c322_siKi67_1_DE_3_W0005_P0001_T0001_cell_004.tif_1	siKi-67#1	1.043499791421787
e1576_exp02_c322_siKi67_1_DE_3_W0005_P0001_T0001_cell_005.tif_1	siKi-67#1	0.735093434913485
e1576_exp02_c322_siKi67_1_DE_3_W0005_P0001_T0001_cell_006.tif_1	siKi-67#1	0.7699054760185895
e1576_exp02_c322_siKi67_1_DE_3_W0005_P0001_T0001_cell_007.tif_1	siKi-67#1	0.5823237238499568
e1576_exp02_c322_siKi67_1_DE_3_W0005_P0001_T0001_cell_008.tif_1	siKi-67#1	0.7372578339863683
e1576_exp02_c322_siKi67_1_DE_3_W0005_P0001_T0001_cell_012.tif_1	siKi-67#1	0.8104788060212398
e1576_exp02_c322_siKi67_1_DE_3_W0006_P0001_T0001_cell_002.tif_1	siKi-67#1	1.075511195912718
e1576_exp02_c322_siKi67_1_DE_3_W0006_P0001_T0001_cell_005.tif_1	siKi-67#1	0.7248221222197552
e1576_exp02_c322_siKi67_1_DE_3_W0007_P0001_T0001_cell_002.tif_1	siKi-67#1	0.855891825226789
e1576_exp02_c322_siKi67_1_DE_3_W0007_P0001_T0001_cell_003.tif_1	siKi-67#1	0.8208290452092216
e1576_exp02_c322_siKi67_1_DE_3_W0007_P0001_T0001_cell_005.tif_1	siKi-67#1	1.0037207660964202
e1576_exp02_c322_siKi67_1_DE_3_W0007_P0001_T0001_cell_006.tif_1	siKi-67#1	0.7605852676016989
e1576_exp02_c322_siKi67_1_DE_3_W0007_P0001_T0001_cell_007.tif_1	siKi-67#1	0.6614407712388278
e1576_exp02_c322_siKi67_1_DE_3_W0007_P0001_T0001_cell_008.tif_1	siKi-67#1	0.7312329154754726
e1576_exp02_c322_siKi67_1_DE_3_W0007_P0001_T0001_cell_009.tif_1	siKi-67#1	0.7293161486773182
e1576_exp02_c322_siKi67_1_DE_3_W0007_P0001_T0001_cell_010.tif_1	siKi-67#1	0.811389913541062
e1576_exp02_c322_siKi67_1_DE_3_W0007_P0001_T0001_cell_011.tif_1	siKi-67#1	0.6967184890831167
e1576_exp02_c322_siKi67_1_DE_3_W0007_P0001_T0001_cell_012.tif_1	siKi-67#1	0.7771331379829933
e1576_exp02_c322_siKi67_2_DE_3_W0001_P0001_T0001_cell_001.tif_1	siKi-67#2	0.7913802025798305
e1576_exp02_c322_siKi67_2_DE_3_W0001_P0001_T0001_cell_003.tif_1	siKi-67#2	0.6924743137851531
e1576_exp02_c322_siKi67_2_DE_3_W0001_P0001_T0001_cell_004.tif_1	siKi-67#2	0.7518003971047905
e1576_exp02_c322_siKi67_2_DE_3_W0001_P0001_T0001_cell_005.tif_1	siKi-67#2	0.7212277785813369
e1576_exp02_c322_siKi67_2_DE_3_W0001_P0001_T0001_cell_006.tif_1	siKi-67#2	0.69356132695735
e1576_exp02_c322_siKi67_2_DE_3_W0001_P0001_T0001_cell_009.tif_1	siKi-67#2	0.7962432094920385
e1576_exp02_c322_siKi67_2_DE_3_W0002_P0001_T0001_cell_001.tif_1	siKi-67#2	0.9989893942077716
e1576_exp02_c322_siKi67_2_DE_3_W0002_P0001_T0001_cell_002.tif_1	siKi-67#2	0.7814078779075717
e1576_exp02_c322_siKi67_2_DE_3_W0002_P0001_T0001_cell_004.tif_1	siKi-67#2	0.6188601122723961
e1576_exp02_c322_siKi67_2_DE_3_W0002_P0001_T0001_cell_005.tif_1	siKi-67#2	0.8281007629008396
e1576_exp02_c322_siKi67_2_DE_3_W0002_P0001_T0001_cell_007.tif_1	siKi-67#2	0.8374541444851142
e1576_exp02_c322_siKi67_2_DE_3_W0002_P0001_T0001_cell_008.tif_1	siKi-67#2	0.6745883210843392
e1576_exp02_c322_siKi67_2_DE_3_W0002_P0001_T0001_cell_009.tif_1	siKi-67#2	0.9632511740859262
e1576_exp02_c322_siKi67_2_DE_3_W0002_P0001_T0001_cell_010.tif_1	siKi-67#2	0.6867108241176307
e1576_exp02_c322_siKi67_2_DE_3_W0002_P0001_T0001_cell_011.tif_1	siKi-67#2	0.7189159443752405
e1576_exp02_c322_siKi67_2_DE_3_W0003_P0001_T0001_cell_001.tif_1	siKi-67#2	0.8047511355662355
e1576_exp02_c322_siKi67_2_DE_3_W0003_P0001_T0001_cell_002.tif_1	siKi-67#2	0.7900255946441781
e1576_exp02_c322_siKi67_2_DE_3_W0003_P0001_T0001_cell_004.tif_1	siKi-67#2	0.7479074843004777
e1576_exp02_c322_siKi67_2_DE_3_W0003_P0001_T0001_cell_005.tif_1	siKi-67#2	0.7987919238702117
e1576_exp02_c322_siKi67_2_DE_3_W0003_P0001_T0001_cell_007.tif_1	siKi-67#2	0.7763202965479249
e1576_exp02_c322_siKi67_2_DE_3_W0003_P0001_T0001_cell_008.tif_1	siKi-67#2	1.1142868300450215
e1576_exp02_c322_siKi67_2_DE_3_W0003_P0001_T0001_cell_009.tif_1	siKi-67#2	0.6471342148854112
e1576_exp02_c322_siKi67_2_DE_3_W0003_P0001_T0001_cell_010.tif_1	siKi-67#2	0.6950892060864956
e1576_exp02_c322_siKi67_2_DE_3_W0004_P0001_T0001_cell_001.tif_1	siKi-67#2	0.7366911711913565
e1576_exp02_c322_siKi67_2_DE_3_W0004_P0001_T0001_cell_003.tif_1	siKi-67#2	0.6326142687098791
e1576_exp02_c322_siKi67_2_DE_3_W0004_P0001_T0001_cell_004.tif_1	siKi-67#2	0.7091890598114043
e1576_exp02_c322_siKi67_2_DE_3_W0004_P0001_T0001_cell_005.tif_1	siKi-67#2	0.886822821097782
e1576_exp02_c322_siKi67_2_DE_3_W0005_P0001_T0001_cell_003.tif_1	siKi-67#2	0.7779995546736592
e1576_exp02_c322_siKi67_2_DE_3_W0005_P0001_T0001_cell_004.tif_1	siKi-67#2	0.6574179001447307
e1576_exp02_c322_siKi67_2_DE_3_W0005_P0001_T0001_cell_005.tif_1	siKi-67#2	0.9301139217409329
e1576_exp02_c322_siKi67_2_DE_3_W0005_P0001_T0001_cell_006.tif_1	siKi-67#2	0.6859416458464546
e1576_exp02_c322_siKi67_2_DE_3_W0006_P0001_T0001_cell_001.tif_1	siKi-67#2	0.615141314705811
e1576_exp02_c322_siKi67_2_DE_3_W0006_P0001_T0001_cell_003.tif_1	siKi-67#2	0.8822548345512403
e1576_exp02_c322_siKi67_2_DE_3_W0006_P0001_T0001_cell_005.tif_1	siKi-67#2	0.8494313603250435
e1576_exp02_c322_siKi67_2_DE_3_W0006_P0001_T0001_cell_006.tif_1	siKi-67#2	0.7073640211010838
e1576_exp02_c322_siKi67_2_DE_3_W0006_P0001_T0001_cell_007.tif_1	siKi-67#2	0.8052511720736849
e1576_exp02_c322_siKi67_2_DE_3_W0006_P0001_T0001_cell_008.tif_1	siKi-67#2	0.8125772138532912
e1576_exp02_c322_siKi67_2_DE_3_W0007_P0001_T0001_cell_001.tif_1	siKi-67#2	0.6993334191722869
e1576_exp02_c322_siKi67_2_DE_3_W0007_P0001_T0001_cell_005.tif_1	siKi-67#2	0.8571016964871156
e1576_exp02_c322_siKi67_2_DE_3_W0007_P0001_T0001_cell_006.tif_1	siKi-67#2	0.9174391955483021
e1576_exp02_c322_siKi67_2_DE_3_W0007_P0001_T0001_cell_007.tif_1	siKi-67#2	0.6321607539358352
e1576_exp02_c322_siKi67_2_DE_3_W0007_P0001_T0001_cell_009.tif_1	siKi-67#2	0.7072686419997819
e1576_exp02_c322_siKi67_2_DE_3_W0007_P0001_T0001_cell_010.tif_1	siKi-67#2	0.847113430549599
e1576_exp02_c322_siKi67_2_DE_3_W0007_P0001_T0001_cell_011.tif_1	siKi-67#2	0.7677507225782502
