# Supplementary material for: Ki-67 shapes the nucleolus by anchoring chromatin via its amphiphilic properties
Source: EMBO J. 2026 Mar 24;45(9):3156–91. doi: 10.1038/s44318-026-00747-7 (PMC13144362; doi:10.1038/s44318-026-00747-7)
Supplement: Supplementary file 13 — Expanded View figures Source Data [file 44318_2026_747_MOESM13_ESM.zip › Figure_EV4/C/Relative_DNA_intensity_in_nucleolar_interior_over_nucleoplasm.csv]

parental_DNA_object	siRNA	Relative_DNA_intensity_in_nucleolar_interior_over_nucleoplasm
e1576_exp02_c309_siControl_DE_3_W0001_P0001_T0001_cell_002.tif_1	siControl	1.026249204195513
e1576_exp02_c309_siControl_DE_3_W0001_P0001_T0001_cell_003.tif_1	siControl	0.9265604716449559
e1576_exp02_c309_siControl_DE_3_W0001_P0001_T0001_cell_004.tif_1	siControl	0.4677614424498019
e1576_exp02_c309_siControl_DE_3_W0001_P0001_T0001_cell_007.tif_1	siControl	0.8120207129238426
e1576_exp02_c309_siControl_DE_3_W0001_P0001_T0001_cell_008.tif_1	siControl	0.8162745878964989
e1576_exp02_c309_siControl_DE_3_W0001_P0001_T0001_cell_009.tif_1	siControl	1.2978368890963499
e1576_exp02_c309_siControl_DE_3_W0002_P0001_T0001_cell_001.tif_1	siControl	1.3644096429304768
e1576_exp02_c309_siControl_DE_3_W0002_P0001_T0001_cell_002.tif_1	siControl	0.7026877829462421
e1576_exp02_c309_siControl_DE_3_W0002_P0001_T0001_cell_003.tif_1	siControl	1.197129490558494
e1576_exp02_c309_siControl_DE_3_W0002_P0001_T0001_cell_006.tif_1	siControl	0.9624520142264209
e1576_exp02_c309_siControl_DE_3_W0003_P0001_T0001_cell_003.tif_1	siControl	0.8844331916857566
e1576_exp02_c309_siControl_DE_3_W0003_P0001_T0001_cell_004.tif_1	siControl	1.216522847436873
e1576_exp02_c309_siControl_DE_3_W0003_P0001_T0001_cell_005.tif_1	siControl	0.9979653272701655
e1576_exp02_c309_siControl_DE_3_W0003_P0001_T0001_cell_006.tif_1	siControl	1.1635035727314453
e1576_exp02_c309_siControl_DE_3_W0004_P0001_T0001_cell_001.tif_1	siControl	1.6826519393363424
e1576_exp02_c309_siControl_DE_3_W0004_P0001_T0001_cell_002.tif_1	siControl	0.6290243729652393
e1576_exp02_c309_siControl_DE_3_W0004_P0001_T0001_cell_003.tif_1	siControl	0.5113758957692893
e1576_exp02_c309_siControl_DE_3_W0004_P0001_T0001_cell_005.tif_1	siControl	0.8502490982236357
e1576_exp02_c309_siControl_DE_3_W0004_P0001_T0001_cell_007.tif_1	siControl	0.926512941858404
e1576_exp02_c309_siControl_DE_3_W0004_P0001_T0001_cell_010.tif_1	siControl	0.8829978067348921
e1576_exp02_c309_siControl_DE_3_W0004_P0001_T0001_cell_011.tif_1	siControl	0.5543520274681065
e1576_exp02_c309_siControl_DE_3_W0004_P0001_T0001_cell_013.tif_1	siControl	1.070525572149946
e1576_exp02_c309_siControl_DE_3_W0005_P0001_T0001_cell_001.tif_1	siControl	0.9478505040771477
e1576_exp02_c309_siControl_DE_3_W0005_P0001_T0001_cell_002.tif_1	siControl	1.0376285917792045
e1576_exp02_c309_siControl_DE_3_W0005_P0001_T0001_cell_004.tif_1	siControl	1.1170307345342383
e1576_exp02_c309_siControl_DE_3_W0005_P0001_T0001_cell_006.tif_1	siControl	1.493902511179045
e1576_exp02_c309_siControl_DE_3_W0005_P0001_T0001_cell_007.tif_1	siControl	1.4940495576815125
e1576_exp02_c309_siControl_DE_3_W0005_P0001_T0001_cell_008.tif_1	siControl	1.7282579022311255
e1576_exp02_c309_siControl_DE_3_W0005_P0001_T0001_cell_009.tif_1	siControl	0.8183944988327908
e1576_exp02_c309_siControl_DE_3_W0005_P0001_T0001_cell_010.tif_1	siControl	0.9495339818542796
e1576_exp02_c309_siControl_DE_3_W0005_P0001_T0001_cell_011.tif_1	siControl	1.168415528183501
e1576_exp02_c309_siControl_DE_3_W0006_P0001_T0001_cell_001.tif_1	siControl	0.6852817319967581
e1576_exp02_c309_siControl_DE_3_W0006_P0001_T0001_cell_002.tif_1	siControl	1.1815353825108241
e1576_exp02_c309_siControl_DE_3_W0006_P0001_T0001_cell_006.tif_1	siControl	1.1411198535688594
e1576_exp02_c309_siControl_DE_3_W0006_P0001_T0001_cell_008.tif_1	siControl	0.8144389449065099
e1576_exp02_c309_siControl_DE_3_W0007_P0001_T0001_cell_001.tif_1	siControl	1.1155372109551451
e1576_exp02_c309_siControl_DE_3_W0007_P0001_T0001_cell_002.tif_1	siControl	1.443942193642107
e1576_exp02_c309_siControl_DE_3_W0007_P0001_T0001_cell_003.tif_1	siControl	0.5878436793194823
e1576_exp02_c309_siControl_DE_3_W0007_P0001_T0001_cell_004.tif_1	siControl	0.7154775685744895
e1576_exp02_c309_siControl_DE_3_W0007_P0001_T0001_cell_005.tif_1	siControl	1.1258594390190049
e1576_exp02_c309_siControl_DE_3_W0007_P0001_T0001_cell_006.tif_1	siControl	0.7229913426797177
e1576_exp02_c309_siControl_DE_3_W0007_P0001_T0001_cell_007.tif_1	siControl	0.8880857788899611
e1576_exp02_c309_siControl_DE_3_W0007_P0001_T0001_cell_008.tif_1	siControl	0.9622655890674217
e1576_exp02_c309_siControl_DE_3_W0008_P0001_T0001_cell_002.tif_1	siControl	0.7858816384364691
e1576_exp02_c309_siControl_DE_3_W0008_P0001_T0001_cell_003.tif_1	siControl	0.5976705988545136
e1576_exp02_c309_siControl_DE_3_W0008_P0001_T0001_cell_005.tif_1	siControl	0.9608259574808993
e1576_exp02_c309_siControl_DE_3_W0008_P0001_T0001_cell_006.tif_1	siControl	1.268639591215443
e1576_exp02_c309_siControl_DE_3_W0008_P0001_T0001_cell_007.tif_1	siControl	0.5639253916342984
e1576_exp02_c309_siControl_DE_3_W0008_P0001_T0001_cell_008.tif_1	siControl	1.2139532838859424
e1576_exp02_c309_siControl_DE_3_W0008_P0001_T0001_cell_011.tif_1	siControl	1.5261641805106136
e1576_exp02_c309_siKi67_1_DE_3_W0001_P0001_T0001_cell_001.tif_1	siKi-67#1	0.8620577803909175
e1576_exp02_c309_siKi67_1_DE_3_W0001_P0001_T0001_cell_002.tif_1	siKi-67#1	0.6479099880394503
e1576_exp02_c309_siKi67_1_DE_3_W0001_P0001_T0001_cell_003.tif_1	siKi-67#1	0.637691264764308
e1576_exp02_c309_siKi67_1_DE_3_W0001_P0001_T0001_cell_004.tif_1	siKi-67#1	0.6314148012454706
e1576_exp02_c309_siKi67_1_DE_3_W0001_P0001_T0001_cell_006.tif_1	siKi-67#1	0.910201681170944
e1576_exp02_c309_siKi67_1_DE_3_W0001_P0001_T0001_cell_008.tif_1	siKi-67#1	0.5877114561757829
e1576_exp02_c309_siKi67_1_DE_3_W0002_P0001_T0001_cell_002.tif_1	siKi-67#1	0.5574857831759461
e1576_exp02_c309_siKi67_1_DE_3_W0002_P0001_T0001_cell_003.tif_1	siKi-67#1	1.108904918876364
e1576_exp02_c309_siKi67_1_DE_3_W0002_P0001_T0001_cell_004.tif_1	siKi-67#1	0.4897328774461761
e1576_exp02_c309_siKi67_1_DE_3_W0002_P0001_T0001_cell_005.tif_1	siKi-67#1	0.6729292623166819
e1576_exp02_c309_siKi67_1_DE_3_W0002_P0001_T0001_cell_006.tif_1	siKi-67#1	0.6296876490544852
e1576_exp02_c309_siKi67_1_DE_3_W0002_P0001_T0001_cell_007.tif_1	siKi-67#1	0.6472171581089302
e1576_exp02_c309_siKi67_1_DE_3_W0002_P0001_T0001_cell_009.tif_1	siKi-67#1	0.5281745340965198
e1576_exp02_c309_siKi67_1_DE_3_W0002_P0001_T0001_cell_010.tif_1	siKi-67#1	0.5248294471528048
e1576_exp02_c309_siKi67_1_DE_3_W0003_P0001_T0001_cell_002.tif_1	siKi-67#1	0.3674714980460343
e1576_exp02_c309_siKi67_1_DE_3_W0003_P0001_T0001_cell_004.tif_1	siKi-67#1	0.5240742139448208
e1576_exp02_c309_siKi67_1_DE_3_W0003_P0001_T0001_cell_005.tif_1	siKi-67#1	0.6772095784444522
e1576_exp02_c309_siKi67_1_DE_3_W0003_P0001_T0001_cell_006.tif_1	siKi-67#1	0.6735892039168654
e1576_exp02_c309_siKi67_1_DE_3_W0003_P0001_T0001_cell_007.tif_1	siKi-67#1	0.5276922519033675
e1576_exp02_c309_siKi67_1_DE_3_W0003_P0001_T0001_cell_008.tif_1	siKi-67#1	0.822286357725047
e1576_exp02_c309_siKi67_1_DE_3_W0003_P0001_T0001_cell_010.tif_1	siKi-67#1	0.5105121504109477
e1576_exp02_c309_siKi67_1_DE_3_W0003_P0001_T0001_cell_011.tif_1	siKi-67#1	0.8716753623115131
e1576_exp02_c309_siKi67_1_DE_3_W0004_P0001_T0001_cell_002.tif_1	siKi-67#1	0.5694761997257785
e1576_exp02_c309_siKi67_1_DE_3_W0004_P0001_T0001_cell_003.tif_1	siKi-67#1	0.6126777745152607
e1576_exp02_c309_siKi67_1_DE_3_W0004_P0001_T0001_cell_004.tif_1	siKi-67#1	0.6859467949636607
e1576_exp02_c309_siKi67_1_DE_3_W0004_P0001_T0001_cell_005.tif_1	siKi-67#1	0.5462833624917
e1576_exp02_c309_siKi67_1_DE_3_W0004_P0001_T0001_cell_007.tif_1	siKi-67#1	0.6010816029079434
e1576_exp02_c309_siKi67_1_DE_3_W0004_P0001_T0001_cell_008.tif_1	siKi-67#1	0.6013009326469907
e1576_exp02_c309_siKi67_1_DE_3_W0005_P0001_T0001_cell_001.tif_1	siKi-67#1	0.5301895318578154
e1576_exp02_c309_siKi67_1_DE_3_W0005_P0001_T0001_cell_002.tif_1	siKi-67#1	0.6554572422088418
e1576_exp02_c309_siKi67_1_DE_3_W0005_P0001_T0001_cell_003.tif_1	siKi-67#1	0.7302280137727196
e1576_exp02_c309_siKi67_1_DE_3_W0005_P0001_T0001_cell_004.tif_1	siKi-67#1	0.7244006071641103
e1576_exp02_c309_siKi67_1_DE_3_W0005_P0001_T0001_cell_005.tif_1	siKi-67#1	0.6966255223619734
e1576_exp02_c309_siKi67_1_DE_3_W0005_P0001_T0001_cell_006.tif_1	siKi-67#1	0.5794836333436697
e1576_exp02_c309_siKi67_1_DE_3_W0006_P0001_T0001_cell_002.tif_1	siKi-67#1	0.3951987941014253
e1576_exp02_c309_siKi67_1_DE_3_W0006_P0001_T0001_cell_003.tif_1	siKi-67#1	0.5046560963674521
e1576_exp02_c309_siKi67_1_DE_3_W0006_P0001_T0001_cell_004.tif_1	siKi-67#1	0.5286197864225685
e1576_exp02_c309_siKi67_1_DE_3_W0006_P0001_T0001_cell_007.tif_1	siKi-67#1	0.5688585039927312
e1576_exp02_c309_siKi67_1_DE_3_W0007_P0001_T0001_cell_002.tif_1	siKi-67#1	0.6999913255092606
e1576_exp02_c309_siKi67_1_DE_3_W0007_P0001_T0001_cell_003.tif_1	siKi-67#1	0.5056394862112511
e1576_exp02_c309_siKi67_1_DE_3_W0007_P0001_T0001_cell_004.tif_1	siKi-67#1	0.43888303802849393
e1576_exp02_c309_siKi67_1_DE_3_W0007_P0001_T0001_cell_005.tif_1	siKi-67#1	0.6126419476994436
e1576_exp02_c309_siKi67_1_DE_3_W0007_P0001_T0001_cell_006.tif_1	siKi-67#1	0.7571166567253893
e1576_exp02_c309_siKi67_1_DE_3_W0007_P0001_T0001_cell_007.tif_1	siKi-67#1	0.44438353907670136
e1576_exp02_c309_siKi67_1_DE_3_W0007_P0001_T0001_cell_008.tif_1	siKi-67#1	0.5793953898484795
e1576_exp02_c309_siKi67_1_DE_3_W0008_P0001_T0001_cell_002.tif_1	siKi-67#1	0.6954967760233542
e1576_exp02_c309_siKi67_1_DE_3_W0008_P0001_T0001_cell_003.tif_1	siKi-67#1	0.5167579794193713
e1576_exp02_c309_siKi67_1_DE_3_W0008_P0001_T0001_cell_004.tif_1	siKi-67#1	0.5638582097263501
e1576_exp02_c309_siKi67_1_DE_3_W0008_P0001_T0001_cell_005.tif_1	siKi-67#1	0.6822576300437023
e1576_exp02_c309_siKi67_1_DE_3_W0008_P0001_T0001_cell_006.tif_1	siKi-67#1	0.6201017821565952
e1576_exp02_c309_siKi67_1_DE_3_W0008_P0001_T0001_cell_007.tif_1	siKi-67#1	0.5190398423446747
e1576_exp02_c309_siKi67_1_DE_3_W0009_P0001_T0001_cell_001.tif_1	siKi-67#1	0.6166038439986675
e1576_exp02_c309_siKi67_1_DE_3_W0009_P0001_T0001_cell_002.tif_1	siKi-67#1	0.6603650198290119
e1576_exp02_c309_siKi67_1_DE_3_W0009_P0001_T0001_cell_004.tif_1	siKi-67#1	0.4973140793744067
e1576_exp02_c309_siKi67_1_DE_3_W0009_P0001_T0001_cell_005.tif_1	siKi-67#1	0.5313447805397321
e1576_exp02_c309_siKi67_1_DE_3_W0009_P0001_T0001_cell_006.tif_1	siKi-67#1	0.4634672931414468
e1576_exp02_c309_siKi67_1_DE_3_W0009_P0001_T0001_cell_007.tif_1	siKi-67#1	0.5683025875400707
e1576_exp02_c309_siKi67_1_DE_3_W0009_P0001_T0001_cell_008.tif_1	siKi-67#1	0.5731581659639654
e1576_exp02_c309_siKi67_1_DE_3_W0009_P0001_T0001_cell_009.tif_1	siKi-67#1	0.9611566575697671
e1576_exp02_c309_siKi67_2_DE_3_W0001_P0001_T0001_cell_001.tif_1	siKi-67#2	0.6101761515179711
e1576_exp02_c309_siKi67_2_DE_3_W0001_P0001_T0001_cell_002.tif_1	siKi-67#2	0.6992236297508212
e1576_exp02_c309_siKi67_2_DE_3_W0001_P0001_T0001_cell_003.tif_1	siKi-67#2	0.4049634092257568
e1576_exp02_c309_siKi67_2_DE_3_W0001_P0001_T0001_cell_004.tif_1	siKi-67#2	0.7873011498282596
e1576_exp02_c309_siKi67_2_DE_3_W0002_P0001_T0001_cell_001.tif_1	siKi-67#2	0.5878178233139228
e1576_exp02_c309_siKi67_2_DE_3_W0002_P0001_T0001_cell_002.tif_1	siKi-67#2	0.48030871844731665
e1576_exp02_c309_siKi67_2_DE_3_W0002_P0001_T0001_cell_004.tif_1	siKi-67#2	0.8098381883864841
e1576_exp02_c309_siKi67_2_DE_3_W0002_P0001_T0001_cell_005.tif_1	siKi-67#2	0.8652337689768596
e1576_exp02_c309_siKi67_2_DE_3_W0002_P0001_T0001_cell_006.tif_1	siKi-67#2	0.5566839539657147
e1576_exp02_c309_siKi67_2_DE_3_W0002_P0001_T0001_cell_007.tif_1	siKi-67#2	0.5925595943854542
e1576_exp02_c309_siKi67_2_DE_3_W0002_P0001_T0001_cell_008.tif_1	siKi-67#2	0.3537034404467728
e1576_exp02_c309_siKi67_2_DE_3_W0003_P0001_T0001_cell_002.tif_1	siKi-67#2	0.4649655509755914
e1576_exp02_c309_siKi67_2_DE_3_W0003_P0001_T0001_cell_003.tif_1	siKi-67#2	0.5106229084272464
e1576_exp02_c309_siKi67_2_DE_3_W0003_P0001_T0001_cell_004.tif_1	siKi-67#2	0.8207070690710818
e1576_exp02_c309_siKi67_2_DE_3_W0003_P0001_T0001_cell_005.tif_1	siKi-67#2	0.6603850169904254
e1576_exp02_c309_siKi67_2_DE_3_W0003_P0001_T0001_cell_006.tif_1	siKi-67#2	0.4126847276953152
e1576_exp02_c309_siKi67_2_DE_3_W0003_P0001_T0001_cell_007.tif_1	siKi-67#2	0.5941791933284413
e1576_exp02_c309_siKi67_2_DE_3_W0003_P0001_T0001_cell_008.tif_1	siKi-67#2	0.3105250254619082
e1576_exp02_c309_siKi67_2_DE_3_W0003_P0001_T0001_cell_009.tif_1	siKi-67#2	0.6769234136791666
e1576_exp02_c309_siKi67_2_DE_3_W0004_P0001_T0001_cell_001.tif_1	siKi-67#2	1.0170338208948422
e1576_exp02_c309_siKi67_2_DE_3_W0004_P0001_T0001_cell_002.tif_1	siKi-67#2	0.3715234510700329
e1576_exp02_c309_siKi67_2_DE_3_W0004_P0001_T0001_cell_005.tif_1	siKi-67#2	0.5526975758537392
e1576_exp02_c309_siKi67_2_DE_3_W0004_P0001_T0001_cell_006.tif_1	siKi-67#2	0.7730541324435442
e1576_exp02_c309_siKi67_2_DE_3_W0004_P0001_T0001_cell_007.tif_1	siKi-67#2	0.49088396335760315
e1576_exp02_c309_siKi67_2_DE_3_W0004_P0001_T0001_cell_008.tif_1	siKi-67#2	0.6246405887762487
e1576_exp02_c309_siKi67_2_DE_3_W0004_P0001_T0001_cell_009.tif_1	siKi-67#2	0.6514669656664329
e1576_exp02_c309_siKi67_2_DE_3_W0005_P0001_T0001_cell_001.tif_1	siKi-67#2	0.5478940849546571
e1576_exp02_c309_siKi67_2_DE_3_W0005_P0001_T0001_cell_002.tif_1	siKi-67#2	0.43448960861777997
e1576_exp02_c309_siKi67_2_DE_3_W0005_P0001_T0001_cell_003.tif_1	siKi-67#2	0.6666639607306005
e1576_exp02_c309_siKi67_2_DE_3_W0005_P0001_T0001_cell_004.tif_1	siKi-67#2	0.7359086538655787
e1576_exp02_c309_siKi67_2_DE_3_W0005_P0001_T0001_cell_005.tif_1	siKi-67#2	0.7592287039487954
e1576_exp02_c309_siKi67_2_DE_3_W0005_P0001_T0001_cell_006.tif_1	siKi-67#2	0.8706688095044466
e1576_exp02_c309_siKi67_2_DE_3_W0006_P0001_T0001_cell_002.tif_1	siKi-67#2	0.8095277074565184
e1576_exp02_c309_siKi67_2_DE_3_W0006_P0001_T0001_cell_003.tif_1	siKi-67#2	0.6755459181933068
e1576_exp02_c309_siKi67_2_DE_3_W0006_P0001_T0001_cell_004.tif_1	siKi-67#2	0.6010840413304559
e1576_exp02_c309_siKi67_2_DE_3_W0006_P0001_T0001_cell_007.tif_1	siKi-67#2	0.559254596958769
e1576_exp02_c309_siKi67_2_DE_3_W0006_P0001_T0001_cell_008.tif_1	siKi-67#2	0.45172821868310353
e1576_exp02_c309_siKi67_2_DE_3_W0006_P0001_T0001_cell_009.tif_1	siKi-67#2	0.510993356737924
e1576_exp02_c309_siKi67_2_DE_3_W0006_P0001_T0001_cell_010.tif_1	siKi-67#2	0.6560593645778016
e1576_exp02_c309_siKi67_2_DE_3_W0007_P0001_T0001_cell_001.tif_1	siKi-67#2	0.716766283589106
e1576_exp02_c309_siKi67_2_DE_3_W0007_P0001_T0001_cell_002.tif_1	siKi-67#2	0.6561360193383229
e1576_exp02_c309_siKi67_2_DE_3_W0007_P0001_T0001_cell_003.tif_1	siKi-67#2	0.5798932878650032
e1576_exp02_c309_siKi67_2_DE_3_W0007_P0001_T0001_cell_004.tif_1	siKi-67#2	0.601797684102145
e1576_exp02_c309_siKi67_2_DE_3_W0007_P0001_T0001_cell_005.tif_1	siKi-67#2	0.4727569522084443
e1576_exp02_c309_siKi67_2_DE_3_W0007_P0001_T0001_cell_008.tif_1	siKi-67#2	0.3977177189748611
e1576_exp02_c309_siKi67_2_DE_3_W0007_P0001_T0001_cell_011.tif_1	siKi-67#2	0.8893448488055985
e1576_exp02_c309_siKi67_2_DE_3_W0008_P0001_T0001_cell_002.tif_1	siKi-67#2	0.6946889097646454
e1576_exp02_c309_siKi67_2_DE_3_W0008_P0001_T0001_cell_003.tif_1	siKi-67#2	0.6076259501118437
e1576_exp02_c309_siKi67_2_DE_3_W0008_P0001_T0001_cell_004.tif_1	siKi-67#2	0.3485228898252367
e1576_exp02_c309_siKi67_2_DE_3_W0008_P0001_T0001_cell_005.tif_1	siKi-67#2	0.6592421128925218
e1576_exp02_c309_siKi67_2_DE_3_W0008_P0001_T0001_cell_006.tif_1	siKi-67#2	0.6078074839858524
e1576_exp02_c309_siKi67_2_DE_3_W0009_P0001_T0001_cell_001.tif_1	siKi-67#2	0.6165374248033751
e1576_exp02_c309_siKi67_2_DE_3_W0009_P0001_T0001_cell_003.tif_1	siKi-67#2	0.6377270666212066
e1576_exp02_c309_siKi67_2_DE_3_W0009_P0001_T0001_cell_005.tif_1	siKi-67#2	0.603518721219923
e1576_exp02_c309_siKi67_2_DE_3_W0009_P0001_T0001_cell_007.tif_1	siKi-67#2	0.5323665665408854
e1576_exp02_c309_siKi67_2_DE_3_W0010_P0001_T0001_cell_002.tif_1	siKi-67#2	0.5514823033132844
e1576_exp02_c309_siKi67_2_DE_3_W0010_P0001_T0001_cell_006.tif_1	siKi-67#2	0.719036613842052
e1576_exp03_c309_siControl_DE_3_W0001_P0001_T0001_cell_001.tif_1	siControl	1.04018982805688
e1576_exp03_c309_siControl_DE_3_W0001_P0001_T0001_cell_002.tif_1	siControl	0.7759611064256036
e1576_exp03_c309_siControl_DE_3_W0001_P0001_T0001_cell_003.tif_1	siControl	0.7172695641781454
e1576_exp03_c309_siControl_DE_3_W0001_P0001_T0001_cell_004.tif_1	siControl	1.1989740963084539
e1576_exp03_c309_siControl_DE_3_W0001_P0001_T0001_cell_006.tif_1	siControl	0.7264200544851467
e1576_exp03_c309_siControl_DE_3_W0001_P0001_T0001_cell_007.tif_1	siControl	1.235700269137405
e1576_exp03_c309_siControl_DE_3_W0001_P0001_T0001_cell_008.tif_1	siControl	0.6308455045352045
e1576_exp03_c309_siControl_DE_3_W0002_P0001_T0001_cell_001.tif_1	siControl	0.7344303936724822
e1576_exp03_c309_siControl_DE_3_W0002_P0001_T0001_cell_002.tif_1	siControl	1.0199929958000236
e1576_exp03_c309_siControl_DE_3_W0002_P0001_T0001_cell_003.tif_1	siControl	1.0821767476711945
e1576_exp03_c309_siControl_DE_3_W0002_P0001_T0001_cell_004.tif_1	siControl	1.0625591977945357
e1576_exp03_c309_siControl_DE_3_W0002_P0001_T0001_cell_005.tif_1	siControl	0.7515521914232666
e1576_exp03_c309_siControl_DE_3_W0002_P0001_T0001_cell_007.tif_1	siControl	0.952117845828222
e1576_exp03_c309_siControl_DE_3_W0003_P0001_T0001_cell_001.tif_1	siControl	0.5484694972217387
e1576_exp03_c309_siControl_DE_3_W0003_P0001_T0001_cell_002.tif_1	siControl	1.283353231524517
e1576_exp03_c309_siControl_DE_3_W0003_P0001_T0001_cell_003.tif_1	siControl	1.2889773095469461
e1576_exp03_c309_siControl_DE_3_W0003_P0001_T0001_cell_004.tif_1	siControl	1.0935079839933817
e1576_exp03_c309_siControl_DE_3_W0003_P0001_T0001_cell_005.tif_1	siControl	0.7575401532138405
e1576_exp03_c309_siControl_DE_3_W0003_P0001_T0001_cell_006.tif_1	siControl	1.1096201423343928
e1576_exp03_c309_siControl_DE_3_W0003_P0001_T0001_cell_007.tif_1	siControl	1.0813800790028094
e1576_exp03_c309_siControl_DE_3_W0003_P0001_T0001_cell_009.tif_1	siControl	1.125620528687313
e1576_exp03_c309_siControl_DE_3_W0003_P0001_T0001_cell_010.tif_1	siControl	0.8948356914554138
e1576_exp03_c309_siControl_DE_3_W0004_P0001_T0001_cell_001.tif_1	siControl	1.1625635499800844
e1576_exp03_c309_siControl_DE_3_W0004_P0001_T0001_cell_002.tif_1	siControl	1.1275608910879067
e1576_exp03_c309_siControl_DE_3_W0004_P0001_T0001_cell_003.tif_1	siControl	0.5859742135560604
e1576_exp03_c309_siControl_DE_3_W0004_P0001_T0001_cell_004.tif_1	siControl	1.219836668394924
e1576_exp03_c309_siControl_DE_3_W0004_P0001_T0001_cell_005.tif_1	siControl	1.0089944183397652
e1576_exp03_c309_siControl_DE_3_W0004_P0001_T0001_cell_006.tif_1	siControl	1.4972656311567318
e1576_exp03_c309_siControl_DE_3_W0004_P0001_T0001_cell_007.tif_1	siControl	0.72600551146627
e1576_exp03_c309_siControl_DE_3_W0004_P0001_T0001_cell_008.tif_1	siControl	0.6000106765237856
e1576_exp03_c309_siControl_DE_3_W0004_P0001_T0001_cell_009.tif_1	siControl	1.6070207635848812
e1576_exp03_c309_siControl_DE_3_W0005_P0001_T0001_cell_001.tif_1	siControl	0.9354334968414431
e1576_exp03_c309_siControl_DE_3_W0005_P0001_T0001_cell_002.tif_1	siControl	0.8145956544227405
e1576_exp03_c309_siControl_DE_3_W0005_P0001_T0001_cell_003.tif_1	siControl	0.7658248587374314
e1576_exp03_c309_siControl_DE_3_W0005_P0001_T0001_cell_004.tif_1	siControl	1.1765326482582454
e1576_exp03_c309_siControl_DE_3_W0005_P0001_T0001_cell_005.tif_1	siControl	1.0965936925663693
e1576_exp03_c309_siControl_DE_3_W0005_P0001_T0001_cell_006.tif_1	siControl	1.211923742420872
e1576_exp03_c309_siControl_DE_3_W0005_P0001_T0001_cell_007.tif_1	siControl	0.8956822369179508
e1576_exp03_c309_siControl_DE_3_W0005_P0001_T0001_cell_008.tif_1	siControl	0.8046544537531071
e1576_exp03_c309_siControl_DE_3_W0006_P0001_T0001_cell_001.tif_1	siControl	0.9134409308176284
e1576_exp03_c309_siControl_DE_3_W0006_P0001_T0001_cell_002.tif_1	siControl	1.0332179215349502
e1576_exp03_c309_siControl_DE_3_W0006_P0001_T0001_cell_003.tif_1	siControl	1.1000249805895936
e1576_exp03_c309_siControl_DE_3_W0006_P0001_T0001_cell_004.tif_1	siControl	0.8731018220083199
e1576_exp03_c309_siControl_DE_3_W0006_P0001_T0001_cell_005.tif_1	siControl	1.0732324289104485
e1576_exp03_c309_siControl_DE_3_W0006_P0001_T0001_cell_007.tif_1	siControl	1.0468342903234573
e1576_exp03_c309_siControl_DE_3_W0007_P0001_T0001_cell_004.tif_1	siControl	1.2070380595116512
e1576_exp03_c309_siControl_DE_3_W0007_P0001_T0001_cell_005.tif_1	siControl	1.4684243513935276
e1576_exp03_c309_siControl_DE_3_W0007_P0001_T0001_cell_006.tif_1	siControl	1.259764142838183
e1576_exp03_c309_siControl_DE_3_W0007_P0001_T0001_cell_007.tif_1	siControl	1.3505810313004813
e1576_exp03_c309_siControl_DE_3_W0008_P0001_T0001_cell_001.tif_1	siControl	0.9058084660515259
e1576_exp03_c309_siControl_DE_3_W0008_P0001_T0001_cell_002.tif_1	siControl	1.1525606139794402
e1576_exp03_c309_siControl_DE_3_W0008_P0001_T0001_cell_004.tif_1	siControl	0.9109953734511292
e1576_exp03_c309_siControl_DE_3_W0008_P0001_T0001_cell_008.tif_1	siControl	1.0709353422443153
e1576_exp03_c309_siControl_DE_3_W0008_P0001_T0001_cell_009.tif_1	siControl	1.4044474186730858
e1576_exp03_c309_siControl_DE_3_W0008_P0001_T0001_cell_010.tif_1	siControl	0.7359694125688951
e1576_exp03_c309_siControl_DE_3_W0009_P0001_T0001_cell_001.tif_1	siControl	0.9034017521225219
e1576_exp03_c309_siControl_DE_3_W0009_P0001_T0001_cell_002.tif_1	siControl	0.9533702034065528
e1576_exp03_c309_siControl_DE_3_W0009_P0001_T0001_cell_003.tif_1	siControl	1.1054512381177695
e1576_exp03_c309_siControl_DE_3_W0009_P0001_T0001_cell_005.tif_1	siControl	0.8922130304973366
e1576_exp03_c309_siControl_DE_3_W0009_P0001_T0001_cell_006.tif_1	siControl	1.1889458667225035
e1576_exp03_c309_siControl_DE_3_W0009_P0001_T0001_cell_008.tif_1	siControl	0.9623778751537463
e1576_exp03_c309_siControl_DE_3_W0009_P0001_T0001_cell_009.tif_1	siControl	0.8560843774701528
e1576_exp03_c309_siControl_DE_3_W0009_P0001_T0001_cell_010.tif_1	siControl	0.7554387434283896
e1576_exp03_c309_siControl_DE_3_W0009_P0001_T0001_cell_011.tif_1	siControl	0.9600024193628693
e1576_exp03_c309_siControl_DE_3_W0009_P0001_T0001_cell_012.tif_1	siControl	0.5656058048997634
e1576_exp03_c309_siControl_DE_3_W0009_P0001_T0001_cell_013.tif_1	siControl	0.6083200577705302
e1576_exp03_c309_siControl_DE_3_W0010_P0001_T0001_cell_001.tif_1	siControl	1.0029409115048087
e1576_exp03_c309_siControl_DE_3_W0010_P0001_T0001_cell_002.tif_1	siControl	0.9057112185341107
e1576_exp03_c309_siControl_DE_3_W0010_P0001_T0001_cell_004.tif_1	siControl	1.010603392147113
e1576_exp03_c309_siControl_DE_3_W0010_P0001_T0001_cell_005.tif_1	siControl	0.8381146719841782
e1576_exp03_c309_siControl_DE_3_W0010_P0001_T0001_cell_006.tif_1	siControl	1.4485418396440495
e1576_exp03_c309_siControl_DE_3_W0010_P0001_T0001_cell_007.tif_1	siControl	1.1885324907314925
e1576_exp03_c309_siKi67_1__DE_3_W0001_P0001_T0001_cell_001.tif_1	siKi-67#1	0.46150595700395575
e1576_exp03_c309_siKi67_1__DE_3_W0001_P0001_T0001_cell_002.tif_1	siKi-67#1	0.30823100752055616
e1576_exp03_c309_siKi67_1__DE_3_W0001_P0001_T0001_cell_003.tif_1	siKi-67#1	0.4313855123635092
e1576_exp03_c309_siKi67_1__DE_3_W0001_P0001_T0001_cell_005.tif_1	siKi-67#1	0.6344400980189556
e1576_exp03_c309_siKi67_1__DE_3_W0001_P0001_T0001_cell_007.tif_1	siKi-67#1	0.4748493265420909
e1576_exp03_c309_siKi67_1__DE_3_W0001_P0001_T0001_cell_009.tif_1	siKi-67#1	0.521547409417533
e1576_exp03_c309_siKi67_1__DE_3_W0001_P0001_T0001_cell_010.tif_1	siKi-67#1	0.5044962849526504
e1576_exp03_c309_siKi67_1__DE_3_W0001_P0001_T0001_cell_012.tif_1	siKi-67#1	0.5196766842760298
e1576_exp03_c309_siKi67_1__DE_3_W0002_P0001_T0001_cell_001.tif_1	siKi-67#1	0.4570757242168894
e1576_exp03_c309_siKi67_1__DE_3_W0002_P0001_T0001_cell_003.tif_1	siKi-67#1	0.649903631922006
e1576_exp03_c309_siKi67_1__DE_3_W0002_P0001_T0001_cell_004.tif_1	siKi-67#1	0.4867777267487628
e1576_exp03_c309_siKi67_1__DE_3_W0002_P0001_T0001_cell_005.tif_1	siKi-67#1	0.4057986449161264
e1576_exp03_c309_siKi67_1__DE_3_W0002_P0001_T0001_cell_006.tif_1	siKi-67#1	0.48961693321242966
e1576_exp03_c309_siKi67_1__DE_3_W0002_P0001_T0001_cell_007.tif_1	siKi-67#1	0.486028592252815
e1576_exp03_c309_siKi67_1__DE_3_W0002_P0001_T0001_cell_009.tif_1	siKi-67#1	0.5933802179216323
e1576_exp03_c309_siKi67_1__DE_3_W0002_P0001_T0001_cell_010.tif_1	siKi-67#1	0.4204106376627772
e1576_exp03_c309_siKi67_1__DE_3_W0003_P0001_T0001_cell_001.tif_1	siKi-67#1	0.4881464209367273
e1576_exp03_c309_siKi67_1__DE_3_W0003_P0001_T0001_cell_002.tif_1	siKi-67#1	0.44044341180910124
e1576_exp03_c309_siKi67_1__DE_3_W0003_P0001_T0001_cell_003.tif_1	siKi-67#1	0.46492388004261725
e1576_exp03_c309_siKi67_1__DE_3_W0004_P0001_T0001_cell_001.tif_1	siKi-67#1	0.6389560967006243
e1576_exp03_c309_siKi67_1__DE_3_W0004_P0001_T0001_cell_002.tif_1	siKi-67#1	0.6320257929441586
e1576_exp03_c309_siKi67_1__DE_3_W0004_P0001_T0001_cell_003.tif_1	siKi-67#1	0.7169549455497622
e1576_exp03_c309_siKi67_1__DE_3_W0004_P0001_T0001_cell_006.tif_1	siKi-67#1	0.5885114655492502
e1576_exp03_c309_siKi67_1__DE_3_W0004_P0001_T0001_cell_009.tif_1	siKi-67#1	0.7017581167856163
e1576_exp03_c309_siKi67_1__DE_3_W0005_P0001_T0001_cell_001.tif_1	siKi-67#1	0.5379548097160558
e1576_exp03_c309_siKi67_1__DE_3_W0005_P0001_T0001_cell_002.tif_1	siKi-67#1	0.3932733585944108
e1576_exp03_c309_siKi67_1__DE_3_W0005_P0001_T0001_cell_004.tif_1	siKi-67#1	0.5258862134809474
e1576_exp03_c309_siKi67_1__DE_3_W0005_P0001_T0001_cell_005.tif_1	siKi-67#1	0.4782655665452897
e1576_exp03_c309_siKi67_1__DE_3_W0005_P0001_T0001_cell_006.tif_1	siKi-67#1	0.9369178904220231
e1576_exp03_c309_siKi67_1__DE_3_W0005_P0001_T0001_cell_010.tif_1	siKi-67#1	0.6367186795418383
e1576_exp03_c309_siKi67_1__DE_3_W0006_P0001_T0001_cell_001.tif_1	siKi-67#1	0.4357441018728859
e1576_exp03_c309_siKi67_1__DE_3_W0006_P0001_T0001_cell_002.tif_1	siKi-67#1	0.5670628936364549
e1576_exp03_c309_siKi67_1__DE_3_W0006_P0001_T0001_cell_003.tif_1	siKi-67#1	0.4422220986261279
e1576_exp03_c309_siKi67_1__DE_3_W0006_P0001_T0001_cell_004.tif_1	siKi-67#1	0.8024676942387199
e1576_exp03_c309_siKi67_1__DE_3_W0006_P0001_T0001_cell_006.tif_1	siKi-67#1	0.6709365736908051
e1576_exp03_c309_siKi67_1__DE_3_W0006_P0001_T0001_cell_007.tif_1	siKi-67#1	0.3555405301001579
e1576_exp03_c309_siKi67_1__DE_3_W0007_P0001_T0001_cell_001.tif_1	siKi-67#1	0.49168084736219103
e1576_exp03_c309_siKi67_1__DE_3_W0007_P0001_T0001_cell_003.tif_1	siKi-67#1	0.5836061261724554
e1576_exp03_c309_siKi67_1__DE_3_W0007_P0001_T0001_cell_004.tif_1	siKi-67#1	0.6224150075485745
e1576_exp03_c309_siKi67_1__DE_3_W0007_P0001_T0001_cell_005.tif_1	siKi-67#1	0.537076962885266
e1576_exp03_c309_siKi67_1__DE_3_W0007_P0001_T0001_cell_007.tif_1	siKi-67#1	0.6331685315884527
e1576_exp03_c309_siKi67_1__DE_3_W0007_P0001_T0001_cell_009.tif_1	siKi-67#1	0.6049719288624998
e1576_exp03_c309_siKi67_1__DE_3_W0007_P0001_T0001_cell_010.tif_1	siKi-67#1	0.6265006028708072
e1576_exp03_c309_siKi67_1__DE_3_W0008_P0001_T0001_cell_001.tif_1	siKi-67#1	0.5490206421394285
e1576_exp03_c309_siKi67_1__DE_3_W0008_P0001_T0001_cell_002.tif_1	siKi-67#1	0.39096342327743716
e1576_exp03_c309_siKi67_1__DE_3_W0008_P0001_T0001_cell_003.tif_1	siKi-67#1	0.374386928346908
e1576_exp03_c309_siKi67_1__DE_3_W0008_P0001_T0001_cell_004.tif_1	siKi-67#1	0.6541395819445541
e1576_exp03_c309_siKi67_1__DE_3_W0008_P0001_T0001_cell_005.tif_1	siKi-67#1	0.39072061258247975
e1576_exp03_c309_siKi67_1__DE_3_W0008_P0001_T0001_cell_006.tif_1	siKi-67#1	0.38824218132064803
e1576_exp03_c309_siKi67_1__DE_3_W0008_P0001_T0001_cell_007.tif_1	siKi-67#1	0.5628987438420944
e1576_exp03_c309_siKi67_1__DE_3_W0008_P0001_T0001_cell_008.tif_1	siKi-67#1	0.38646295230100025
e1576_exp03_c309_siKi67_1__DE_3_W0008_P0001_T0001_cell_009.tif_1	siKi-67#1	0.5269280858464268
e1576_exp03_c309_siKi67_1__DE_3_W0009_P0001_T0001_cell_001.tif_1	siKi-67#1	0.5006911748855525
e1576_exp03_c309_siKi67_1__DE_3_W0009_P0001_T0001_cell_002.tif_1	siKi-67#1	0.5617494344492813
e1576_exp03_c309_siKi67_1__DE_3_W0009_P0001_T0001_cell_003.tif_1	siKi-67#1	0.5013923877890718
e1576_exp03_c309_siKi67_1__DE_3_W0009_P0001_T0001_cell_004.tif_1	siKi-67#1	0.5279994849430926
e1576_exp03_c309_siKi67_1__DE_3_W0009_P0001_T0001_cell_005.tif_1	siKi-67#1	0.7144339691966232
e1576_exp03_c309_siKi67_2__DE_3_W0001_P0001_T0001_cell_001.tif_1	siKi-67#2	0.44378107081866025
e1576_exp03_c309_siKi67_2__DE_3_W0001_P0001_T0001_cell_002.tif_1	siKi-67#2	0.344255425307713
e1576_exp03_c309_siKi67_2__DE_3_W0001_P0001_T0001_cell_003.tif_1	siKi-67#2	0.43574816178060743
e1576_exp03_c309_siKi67_2__DE_3_W0001_P0001_T0001_cell_005.tif_1	siKi-67#2	0.6566147300315555
e1576_exp03_c309_siKi67_2__DE_3_W0002_P0001_T0001_cell_001.tif_1	siKi-67#2	0.4634175603924253
e1576_exp03_c309_siKi67_2__DE_3_W0002_P0001_T0001_cell_002.tif_1	siKi-67#2	0.44070436889164155
e1576_exp03_c309_siKi67_2__DE_3_W0002_P0001_T0001_cell_003.tif_1	siKi-67#2	0.36075603107159593
e1576_exp03_c309_siKi67_2__DE_3_W0002_P0001_T0001_cell_005.tif_1	siKi-67#2	0.4513477262952806
e1576_exp03_c309_siKi67_2__DE_3_W0002_P0001_T0001_cell_007.tif_1	siKi-67#2	0.4584589873508128
e1576_exp03_c309_siKi67_2__DE_3_W0003_P0001_T0001_cell_001.tif_1	siKi-67#2	0.6418845979221616
e1576_exp03_c309_siKi67_2__DE_3_W0003_P0001_T0001_cell_002.tif_1	siKi-67#2	0.5382944917620457
e1576_exp03_c309_siKi67_2__DE_3_W0003_P0001_T0001_cell_003.tif_1	siKi-67#2	0.49309526973195894
e1576_exp03_c309_siKi67_2__DE_3_W0003_P0001_T0001_cell_004.tif_1	siKi-67#2	0.4100195277918354
e1576_exp03_c309_siKi67_2__DE_3_W0003_P0001_T0001_cell_005.tif_1	siKi-67#2	0.47504038342102634
e1576_exp03_c309_siKi67_2__DE_3_W0003_P0001_T0001_cell_006.tif_1	siKi-67#2	0.3769268573363164
e1576_exp03_c309_siKi67_2__DE_3_W0004_P0001_T0001_cell_004.tif_1	siKi-67#2	0.5783290930065746
e1576_exp03_c309_siKi67_2__DE_3_W0004_P0001_T0001_cell_005.tif_1	siKi-67#2	0.40386427179408957
e1576_exp03_c309_siKi67_2__DE_3_W0004_P0001_T0001_cell_006.tif_1	siKi-67#2	0.5202207875777355
e1576_exp03_c309_siKi67_2__DE_3_W0004_P0001_T0001_cell_007.tif_1	siKi-67#2	0.41548589955329646
e1576_exp03_c309_siKi67_2__DE_3_W0005_P0001_T0001_cell_003.tif_1	siKi-67#2	0.5380891754455955
e1576_exp03_c309_siKi67_2__DE_3_W0005_P0001_T0001_cell_004.tif_1	siKi-67#2	0.41121325543854587
e1576_exp03_c309_siKi67_2__DE_3_W0005_P0001_T0001_cell_005.tif_1	siKi-67#2	0.3639526969470523
e1576_exp03_c309_siKi67_2__DE_3_W0005_P0001_T0001_cell_006.tif_1	siKi-67#2	0.5617011809110576
e1576_exp03_c309_siKi67_2__DE_3_W0006_P0001_T0001_cell_001.tif_1	siKi-67#2	0.6277136159571629
e1576_exp03_c309_siKi67_2__DE_3_W0006_P0001_T0001_cell_002.tif_1	siKi-67#2	0.5791280220358709
e1576_exp03_c309_siKi67_2__DE_3_W0006_P0001_T0001_cell_004.tif_1	siKi-67#2	0.5111822815966774
e1576_exp03_c309_siKi67_2__DE_3_W0006_P0001_T0001_cell_006.tif_1	siKi-67#2	0.5880583128861697
e1576_exp03_c309_siKi67_2__DE_3_W0006_P0001_T0001_cell_007.tif_1	siKi-67#2	0.5895713738875551
e1576_exp03_c309_siKi67_2__DE_3_W0007_P0001_T0001_cell_001.tif_1	siKi-67#2	0.5591730189135846
e1576_exp03_c309_siKi67_2__DE_3_W0007_P0001_T0001_cell_003.tif_1	siKi-67#2	0.40565434576071163
e1576_exp03_c309_siKi67_2__DE_3_W0008_P0001_T0001_cell_001.tif_1	siKi-67#2	0.4985632311922103
e1576_exp03_c309_siKi67_2__DE_3_W0009_P0001_T0001_cell_001.tif_1	siKi-67#2	0.5676867329131574
e1576_exp03_c309_siKi67_2__DE_3_W0009_P0001_T0001_cell_002.tif_1	siKi-67#2	0.5303602585411932
e1576_exp03_c309_siKi67_2__DE_3_W0009_P0001_T0001_cell_003.tif_1	siKi-67#2	0.40963511435841654
e1576_exp03_c309_siKi67_2__DE_3_W0009_P0001_T0001_cell_006.tif_1	siKi-67#2	0.7533647188715329
