# Supplementary material for: Ki-67 shapes the nucleolus by anchoring chromatin via its amphiphilic properties
Source: EMBO J. 2026 Mar 24;45(9):3156–91. doi: 10.1038/s44318-026-00747-7 (PMC13144362; doi:10.1038/s44318-026-00747-7)
Supplement: Supplementary file 13 — Expanded View figures Source Data [file 44318_2026_747_MOESM13_ESM.zip › Figure_EV4/D/Relative_DNA_intensity_in_nucleolar_rim_over_nucleoplasm.csv]

parental_DNA_object	siRNA	Relative_DNA_intensity_in_nucleolar_rim_over_nucleoplasm
e1576_exp02_c309_siControl_DE_3_W0001_P0001_T0001_cell_002.tif_1	siControl	0.951606242164683
e1576_exp02_c309_siControl_DE_3_W0001_P0001_T0001_cell_003.tif_1	siControl	0.8778694075529793
e1576_exp02_c309_siControl_DE_3_W0001_P0001_T0001_cell_004.tif_1	siControl	0.7866202161508888
e1576_exp02_c309_siControl_DE_3_W0001_P0001_T0001_cell_007.tif_1	siControl	0.8430909821319571
e1576_exp02_c309_siControl_DE_3_W0001_P0001_T0001_cell_008.tif_1	siControl	1.1098946197892223
e1576_exp02_c309_siControl_DE_3_W0001_P0001_T0001_cell_009.tif_1	siControl	0.9481401569628204
e1576_exp02_c309_siControl_DE_3_W0002_P0001_T0001_cell_001.tif_1	siControl	1.077416017905221
e1576_exp02_c309_siControl_DE_3_W0002_P0001_T0001_cell_002.tif_1	siControl	1.0451383843335218
e1576_exp02_c309_siControl_DE_3_W0002_P0001_T0001_cell_003.tif_1	siControl	0.8516994750613653
e1576_exp02_c309_siControl_DE_3_W0002_P0001_T0001_cell_006.tif_1	siControl	1.0020910361853776
e1576_exp02_c309_siControl_DE_3_W0003_P0001_T0001_cell_003.tif_1	siControl	0.9798056628700252
e1576_exp02_c309_siControl_DE_3_W0003_P0001_T0001_cell_004.tif_1	siControl	1.101103897601281
e1576_exp02_c309_siControl_DE_3_W0003_P0001_T0001_cell_005.tif_1	siControl	1.0290979527986617
e1576_exp02_c309_siControl_DE_3_W0003_P0001_T0001_cell_006.tif_1	siControl	0.8655661296648215
e1576_exp02_c309_siControl_DE_3_W0004_P0001_T0001_cell_001.tif_1	siControl	1.1982004417061642
e1576_exp02_c309_siControl_DE_3_W0004_P0001_T0001_cell_002.tif_1	siControl	1.1205331592144
e1576_exp02_c309_siControl_DE_3_W0004_P0001_T0001_cell_003.tif_1	siControl	0.7910534529904918
e1576_exp02_c309_siControl_DE_3_W0004_P0001_T0001_cell_005.tif_1	siControl	0.8742809305631026
e1576_exp02_c309_siControl_DE_3_W0004_P0001_T0001_cell_007.tif_1	siControl	0.9905280595390712
e1576_exp02_c309_siControl_DE_3_W0004_P0001_T0001_cell_010.tif_1	siControl	1.106796335772112
e1576_exp02_c309_siControl_DE_3_W0004_P0001_T0001_cell_011.tif_1	siControl	0.7322790466118232
e1576_exp02_c309_siControl_DE_3_W0004_P0001_T0001_cell_013.tif_1	siControl	1.3110673943427493
e1576_exp02_c309_siControl_DE_3_W0005_P0001_T0001_cell_001.tif_1	siControl	1.0666951082783989
e1576_exp02_c309_siControl_DE_3_W0005_P0001_T0001_cell_002.tif_1	siControl	0.9205986033870851
e1576_exp02_c309_siControl_DE_3_W0005_P0001_T0001_cell_004.tif_1	siControl	1.0238510363325293
e1576_exp02_c309_siControl_DE_3_W0005_P0001_T0001_cell_006.tif_1	siControl	1.0991418949762073
e1576_exp02_c309_siControl_DE_3_W0005_P0001_T0001_cell_007.tif_1	siControl	1.3700338307086284
e1576_exp02_c309_siControl_DE_3_W0005_P0001_T0001_cell_008.tif_1	siControl	1.389677105974146
e1576_exp02_c309_siControl_DE_3_W0005_P0001_T0001_cell_009.tif_1	siControl	0.894159523817909
e1576_exp02_c309_siControl_DE_3_W0005_P0001_T0001_cell_010.tif_1	siControl	0.9484919509877592
e1576_exp02_c309_siControl_DE_3_W0005_P0001_T0001_cell_011.tif_1	siControl	1.0948167766969958
e1576_exp02_c309_siControl_DE_3_W0006_P0001_T0001_cell_001.tif_1	siControl	0.6825494310611467
e1576_exp02_c309_siControl_DE_3_W0006_P0001_T0001_cell_002.tif_1	siControl	1.0738222928491041
e1576_exp02_c309_siControl_DE_3_W0006_P0001_T0001_cell_006.tif_1	siControl	1.1559689667598338
e1576_exp02_c309_siControl_DE_3_W0006_P0001_T0001_cell_008.tif_1	siControl	1.0257406166211767
e1576_exp02_c309_siControl_DE_3_W0007_P0001_T0001_cell_001.tif_1	siControl	1.043922692901611
e1576_exp02_c309_siControl_DE_3_W0007_P0001_T0001_cell_002.tif_1	siControl	1.0043800045837266
e1576_exp02_c309_siControl_DE_3_W0007_P0001_T0001_cell_003.tif_1	siControl	0.5796191892375471
e1576_exp02_c309_siControl_DE_3_W0007_P0001_T0001_cell_004.tif_1	siControl	0.978633972593872
e1576_exp02_c309_siControl_DE_3_W0007_P0001_T0001_cell_005.tif_1	siControl	0.9620782734613668
e1576_exp02_c309_siControl_DE_3_W0007_P0001_T0001_cell_006.tif_1	siControl	1.0635543467777162
e1576_exp02_c309_siControl_DE_3_W0007_P0001_T0001_cell_007.tif_1	siControl	0.9300813326810007
e1576_exp02_c309_siControl_DE_3_W0007_P0001_T0001_cell_008.tif_1	siControl	0.9026129436525494
e1576_exp02_c309_siControl_DE_3_W0008_P0001_T0001_cell_002.tif_1	siControl	0.89270001445411
e1576_exp02_c309_siControl_DE_3_W0008_P0001_T0001_cell_003.tif_1	siControl	0.9331370203228249
e1576_exp02_c309_siControl_DE_3_W0008_P0001_T0001_cell_005.tif_1	siControl	1.0802566566849954
e1576_exp02_c309_siControl_DE_3_W0008_P0001_T0001_cell_006.tif_1	siControl	1.1066560767841034
e1576_exp02_c309_siControl_DE_3_W0008_P0001_T0001_cell_007.tif_1	siControl	0.6278286851527101
e1576_exp02_c309_siControl_DE_3_W0008_P0001_T0001_cell_008.tif_1	siControl	1.133685772243828
e1576_exp02_c309_siControl_DE_3_W0008_P0001_T0001_cell_011.tif_1	siControl	1.4214268781043788
e1576_exp02_c309_siKi67_1_DE_3_W0001_P0001_T0001_cell_001.tif_1	siKi-67#1	0.935169310032633
e1576_exp02_c309_siKi67_1_DE_3_W0001_P0001_T0001_cell_002.tif_1	siKi-67#1	0.7934891408069352
e1576_exp02_c309_siKi67_1_DE_3_W0001_P0001_T0001_cell_003.tif_1	siKi-67#1	0.7326733847895521
e1576_exp02_c309_siKi67_1_DE_3_W0001_P0001_T0001_cell_004.tif_1	siKi-67#1	0.7750912668740292
e1576_exp02_c309_siKi67_1_DE_3_W0001_P0001_T0001_cell_006.tif_1	siKi-67#1	0.8269856121958421
e1576_exp02_c309_siKi67_1_DE_3_W0001_P0001_T0001_cell_008.tif_1	siKi-67#1	0.7045059164451029
e1576_exp02_c309_siKi67_1_DE_3_W0002_P0001_T0001_cell_002.tif_1	siKi-67#1	0.844346009302186
e1576_exp02_c309_siKi67_1_DE_3_W0002_P0001_T0001_cell_003.tif_1	siKi-67#1	0.829989493266748
e1576_exp02_c309_siKi67_1_DE_3_W0002_P0001_T0001_cell_004.tif_1	siKi-67#1	0.7429924992922439
e1576_exp02_c309_siKi67_1_DE_3_W0002_P0001_T0001_cell_005.tif_1	siKi-67#1	0.8051008092713193
e1576_exp02_c309_siKi67_1_DE_3_W0002_P0001_T0001_cell_006.tif_1	siKi-67#1	0.8105233395435574
e1576_exp02_c309_siKi67_1_DE_3_W0002_P0001_T0001_cell_007.tif_1	siKi-67#1	0.7937371436060385
e1576_exp02_c309_siKi67_1_DE_3_W0002_P0001_T0001_cell_009.tif_1	siKi-67#1	0.7012692941134918
e1576_exp02_c309_siKi67_1_DE_3_W0002_P0001_T0001_cell_010.tif_1	siKi-67#1	0.9071358249301482
e1576_exp02_c309_siKi67_1_DE_3_W0003_P0001_T0001_cell_002.tif_1	siKi-67#1	0.5687508805377403
e1576_exp02_c309_siKi67_1_DE_3_W0003_P0001_T0001_cell_004.tif_1	siKi-67#1	0.7516283052115469
e1576_exp02_c309_siKi67_1_DE_3_W0003_P0001_T0001_cell_005.tif_1	siKi-67#1	1.0228020602890775
e1576_exp02_c309_siKi67_1_DE_3_W0003_P0001_T0001_cell_006.tif_1	siKi-67#1	0.8263492292930007
e1576_exp02_c309_siKi67_1_DE_3_W0003_P0001_T0001_cell_007.tif_1	siKi-67#1	0.7765862005460686
e1576_exp02_c309_siKi67_1_DE_3_W0003_P0001_T0001_cell_008.tif_1	siKi-67#1	0.8359599114240852
e1576_exp02_c309_siKi67_1_DE_3_W0003_P0001_T0001_cell_010.tif_1	siKi-67#1	0.7107162005187819
e1576_exp02_c309_siKi67_1_DE_3_W0003_P0001_T0001_cell_011.tif_1	siKi-67#1	0.9635067728621884
e1576_exp02_c309_siKi67_1_DE_3_W0004_P0001_T0001_cell_002.tif_1	siKi-67#1	0.9107090296655869
e1576_exp02_c309_siKi67_1_DE_3_W0004_P0001_T0001_cell_003.tif_1	siKi-67#1	0.7279615202273281
e1576_exp02_c309_siKi67_1_DE_3_W0004_P0001_T0001_cell_004.tif_1	siKi-67#1	0.9930078519663781
e1576_exp02_c309_siKi67_1_DE_3_W0004_P0001_T0001_cell_005.tif_1	siKi-67#1	0.925168256785596
e1576_exp02_c309_siKi67_1_DE_3_W0004_P0001_T0001_cell_007.tif_1	siKi-67#1	0.967871223735778
e1576_exp02_c309_siKi67_1_DE_3_W0004_P0001_T0001_cell_008.tif_1	siKi-67#1	0.791113816091089
e1576_exp02_c309_siKi67_1_DE_3_W0005_P0001_T0001_cell_001.tif_1	siKi-67#1	0.688023876149623
e1576_exp02_c309_siKi67_1_DE_3_W0005_P0001_T0001_cell_002.tif_1	siKi-67#1	0.6922338399739205
e1576_exp02_c309_siKi67_1_DE_3_W0005_P0001_T0001_cell_003.tif_1	siKi-67#1	0.7870009230166787
e1576_exp02_c309_siKi67_1_DE_3_W0005_P0001_T0001_cell_004.tif_1	siKi-67#1	0.8488162871600795
e1576_exp02_c309_siKi67_1_DE_3_W0005_P0001_T0001_cell_005.tif_1	siKi-67#1	0.8343619363090318
e1576_exp02_c309_siKi67_1_DE_3_W0005_P0001_T0001_cell_006.tif_1	siKi-67#1	0.9205109428476803
e1576_exp02_c309_siKi67_1_DE_3_W0006_P0001_T0001_cell_002.tif_1	siKi-67#1	0.691662382959939
e1576_exp02_c309_siKi67_1_DE_3_W0006_P0001_T0001_cell_003.tif_1	siKi-67#1	0.8298336372617385
e1576_exp02_c309_siKi67_1_DE_3_W0006_P0001_T0001_cell_004.tif_1	siKi-67#1	0.7847380389319611
e1576_exp02_c309_siKi67_1_DE_3_W0006_P0001_T0001_cell_007.tif_1	siKi-67#1	0.8039386325972826
e1576_exp02_c309_siKi67_1_DE_3_W0007_P0001_T0001_cell_002.tif_1	siKi-67#1	0.8559209673926509
e1576_exp02_c309_siKi67_1_DE_3_W0007_P0001_T0001_cell_003.tif_1	siKi-67#1	0.7358630435342942
e1576_exp02_c309_siKi67_1_DE_3_W0007_P0001_T0001_cell_004.tif_1	siKi-67#1	0.7387519990420756
e1576_exp02_c309_siKi67_1_DE_3_W0007_P0001_T0001_cell_005.tif_1	siKi-67#1	0.8110259125218465
e1576_exp02_c309_siKi67_1_DE_3_W0007_P0001_T0001_cell_006.tif_1	siKi-67#1	0.9970818262597634
e1576_exp02_c309_siKi67_1_DE_3_W0007_P0001_T0001_cell_007.tif_1	siKi-67#1	0.8487113214161265
e1576_exp02_c309_siKi67_1_DE_3_W0007_P0001_T0001_cell_008.tif_1	siKi-67#1	0.8872829036266013
e1576_exp02_c309_siKi67_1_DE_3_W0008_P0001_T0001_cell_002.tif_1	siKi-67#1	0.8195612627097575
e1576_exp02_c309_siKi67_1_DE_3_W0008_P0001_T0001_cell_003.tif_1	siKi-67#1	0.8077663650763408
e1576_exp02_c309_siKi67_1_DE_3_W0008_P0001_T0001_cell_004.tif_1	siKi-67#1	0.7349364302821085
e1576_exp02_c309_siKi67_1_DE_3_W0008_P0001_T0001_cell_005.tif_1	siKi-67#1	0.8395708518150473
e1576_exp02_c309_siKi67_1_DE_3_W0008_P0001_T0001_cell_006.tif_1	siKi-67#1	0.7457766996693739
e1576_exp02_c309_siKi67_1_DE_3_W0008_P0001_T0001_cell_007.tif_1	siKi-67#1	0.7729058605649686
e1576_exp02_c309_siKi67_1_DE_3_W0009_P0001_T0001_cell_001.tif_1	siKi-67#1	0.8875852951408657
e1576_exp02_c309_siKi67_1_DE_3_W0009_P0001_T0001_cell_002.tif_1	siKi-67#1	0.8609884258769286
e1576_exp02_c309_siKi67_1_DE_3_W0009_P0001_T0001_cell_004.tif_1	siKi-67#1	0.8082717161428616
e1576_exp02_c309_siKi67_1_DE_3_W0009_P0001_T0001_cell_005.tif_1	siKi-67#1	0.7229006647574203
e1576_exp02_c309_siKi67_1_DE_3_W0009_P0001_T0001_cell_006.tif_1	siKi-67#1	0.8789107137071087
e1576_exp02_c309_siKi67_1_DE_3_W0009_P0001_T0001_cell_007.tif_1	siKi-67#1	0.9213669286953209
e1576_exp02_c309_siKi67_1_DE_3_W0009_P0001_T0001_cell_008.tif_1	siKi-67#1	0.777584811729143
e1576_exp02_c309_siKi67_1_DE_3_W0009_P0001_T0001_cell_009.tif_1	siKi-67#1	0.9256451332551431
e1576_exp02_c309_siKi67_2_DE_3_W0001_P0001_T0001_cell_001.tif_1	siKi-67#2	0.7844301597595957
e1576_exp02_c309_siKi67_2_DE_3_W0001_P0001_T0001_cell_002.tif_1	siKi-67#2	0.7100310123886274
e1576_exp02_c309_siKi67_2_DE_3_W0001_P0001_T0001_cell_003.tif_1	siKi-67#2	0.6123501305262491
e1576_exp02_c309_siKi67_2_DE_3_W0001_P0001_T0001_cell_004.tif_1	siKi-67#2	0.7552419921719676
e1576_exp02_c309_siKi67_2_DE_3_W0002_P0001_T0001_cell_001.tif_1	siKi-67#2	0.649742536470513
e1576_exp02_c309_siKi67_2_DE_3_W0002_P0001_T0001_cell_002.tif_1	siKi-67#2	0.7200834962313679
e1576_exp02_c309_siKi67_2_DE_3_W0002_P0001_T0001_cell_004.tif_1	siKi-67#2	0.8803683071494441
e1576_exp02_c309_siKi67_2_DE_3_W0002_P0001_T0001_cell_005.tif_1	siKi-67#2	0.8728113431411977
e1576_exp02_c309_siKi67_2_DE_3_W0002_P0001_T0001_cell_006.tif_1	siKi-67#2	0.6912111754505247
e1576_exp02_c309_siKi67_2_DE_3_W0002_P0001_T0001_cell_007.tif_1	siKi-67#2	0.7646099333064998
e1576_exp02_c309_siKi67_2_DE_3_W0002_P0001_T0001_cell_008.tif_1	siKi-67#2	0.5153796691747813
e1576_exp02_c309_siKi67_2_DE_3_W0003_P0001_T0001_cell_002.tif_1	siKi-67#2	0.6985724041671286
e1576_exp02_c309_siKi67_2_DE_3_W0003_P0001_T0001_cell_003.tif_1	siKi-67#2	0.7452717678368922
e1576_exp02_c309_siKi67_2_DE_3_W0003_P0001_T0001_cell_004.tif_1	siKi-67#2	0.7627725995356444
e1576_exp02_c309_siKi67_2_DE_3_W0003_P0001_T0001_cell_005.tif_1	siKi-67#2	0.7676093091653132
e1576_exp02_c309_siKi67_2_DE_3_W0003_P0001_T0001_cell_006.tif_1	siKi-67#2	0.6047933286707872
e1576_exp02_c309_siKi67_2_DE_3_W0003_P0001_T0001_cell_007.tif_1	siKi-67#2	0.7965738849482682
e1576_exp02_c309_siKi67_2_DE_3_W0003_P0001_T0001_cell_008.tif_1	siKi-67#2	0.5142464217012873
e1576_exp02_c309_siKi67_2_DE_3_W0003_P0001_T0001_cell_009.tif_1	siKi-67#2	0.745686040727475
e1576_exp02_c309_siKi67_2_DE_3_W0004_P0001_T0001_cell_001.tif_1	siKi-67#2	0.9134048928888758
e1576_exp02_c309_siKi67_2_DE_3_W0004_P0001_T0001_cell_002.tif_1	siKi-67#2	0.32086937067624655
e1576_exp02_c309_siKi67_2_DE_3_W0004_P0001_T0001_cell_005.tif_1	siKi-67#2	0.8149869986402595
e1576_exp02_c309_siKi67_2_DE_3_W0004_P0001_T0001_cell_006.tif_1	siKi-67#2	0.9522408624862373
e1576_exp02_c309_siKi67_2_DE_3_W0004_P0001_T0001_cell_007.tif_1	siKi-67#2	0.7290935055814409
e1576_exp02_c309_siKi67_2_DE_3_W0004_P0001_T0001_cell_008.tif_1	siKi-67#2	0.8262111081437938
e1576_exp02_c309_siKi67_2_DE_3_W0004_P0001_T0001_cell_009.tif_1	siKi-67#2	0.8136985818478844
e1576_exp02_c309_siKi67_2_DE_3_W0005_P0001_T0001_cell_001.tif_1	siKi-67#2	0.7602845935875737
e1576_exp02_c309_siKi67_2_DE_3_W0005_P0001_T0001_cell_002.tif_1	siKi-67#2	0.7840715284269301
e1576_exp02_c309_siKi67_2_DE_3_W0005_P0001_T0001_cell_003.tif_1	siKi-67#2	0.8129392354293751
e1576_exp02_c309_siKi67_2_DE_3_W0005_P0001_T0001_cell_004.tif_1	siKi-67#2	0.9163888517557479
e1576_exp02_c309_siKi67_2_DE_3_W0005_P0001_T0001_cell_005.tif_1	siKi-67#2	0.9198712412278623
e1576_exp02_c309_siKi67_2_DE_3_W0005_P0001_T0001_cell_006.tif_1	siKi-67#2	0.9189260224559405
e1576_exp02_c309_siKi67_2_DE_3_W0006_P0001_T0001_cell_002.tif_1	siKi-67#2	0.8725388893084681
e1576_exp02_c309_siKi67_2_DE_3_W0006_P0001_T0001_cell_003.tif_1	siKi-67#2	0.7671167738319312
e1576_exp02_c309_siKi67_2_DE_3_W0006_P0001_T0001_cell_004.tif_1	siKi-67#2	0.6430717911236873
e1576_exp02_c309_siKi67_2_DE_3_W0006_P0001_T0001_cell_007.tif_1	siKi-67#2	0.8154403018152001
e1576_exp02_c309_siKi67_2_DE_3_W0006_P0001_T0001_cell_008.tif_1	siKi-67#2	0.8846692560855343
e1576_exp02_c309_siKi67_2_DE_3_W0006_P0001_T0001_cell_009.tif_1	siKi-67#2	0.7452329319316718
e1576_exp02_c309_siKi67_2_DE_3_W0006_P0001_T0001_cell_010.tif_1	siKi-67#2	0.6936318029422758
e1576_exp02_c309_siKi67_2_DE_3_W0007_P0001_T0001_cell_001.tif_1	siKi-67#2	0.8439041581625863
e1576_exp02_c309_siKi67_2_DE_3_W0007_P0001_T0001_cell_002.tif_1	siKi-67#2	0.7205293121994432
e1576_exp02_c309_siKi67_2_DE_3_W0007_P0001_T0001_cell_003.tif_1	siKi-67#2	0.8233019265327763
e1576_exp02_c309_siKi67_2_DE_3_W0007_P0001_T0001_cell_004.tif_1	siKi-67#2	0.7561498816918405
e1576_exp02_c309_siKi67_2_DE_3_W0007_P0001_T0001_cell_005.tif_1	siKi-67#2	0.6236796583034828
e1576_exp02_c309_siKi67_2_DE_3_W0007_P0001_T0001_cell_008.tif_1	siKi-67#2	0.4792345570833519
e1576_exp02_c309_siKi67_2_DE_3_W0007_P0001_T0001_cell_011.tif_1	siKi-67#2	0.9427576720113733
e1576_exp02_c309_siKi67_2_DE_3_W0008_P0001_T0001_cell_002.tif_1	siKi-67#2	0.8534093937884296
e1576_exp02_c309_siKi67_2_DE_3_W0008_P0001_T0001_cell_003.tif_1	siKi-67#2	0.9603531805474818
e1576_exp02_c309_siKi67_2_DE_3_W0008_P0001_T0001_cell_004.tif_1	siKi-67#2	0.7201072544146133
e1576_exp02_c309_siKi67_2_DE_3_W0008_P0001_T0001_cell_005.tif_1	siKi-67#2	0.8440245193349827
e1576_exp02_c309_siKi67_2_DE_3_W0008_P0001_T0001_cell_006.tif_1	siKi-67#2	0.9138115626751886
e1576_exp02_c309_siKi67_2_DE_3_W0009_P0001_T0001_cell_001.tif_1	siKi-67#2	0.8582028283605228
e1576_exp02_c309_siKi67_2_DE_3_W0009_P0001_T0001_cell_003.tif_1	siKi-67#2	0.7205958044928366
e1576_exp02_c309_siKi67_2_DE_3_W0009_P0001_T0001_cell_005.tif_1	siKi-67#2	0.7386958532415265
e1576_exp02_c309_siKi67_2_DE_3_W0009_P0001_T0001_cell_007.tif_1	siKi-67#2	0.7658927137473124
e1576_exp02_c309_siKi67_2_DE_3_W0010_P0001_T0001_cell_002.tif_1	siKi-67#2	0.7439756309583885
e1576_exp02_c309_siKi67_2_DE_3_W0010_P0001_T0001_cell_006.tif_1	siKi-67#2	0.7128557548504383
e1576_exp03_c309_siControl_DE_3_W0001_P0001_T0001_cell_001.tif_1	siControl	1.0519080180160525
e1576_exp03_c309_siControl_DE_3_W0001_P0001_T0001_cell_002.tif_1	siControl	0.9133290709241922
e1576_exp03_c309_siControl_DE_3_W0001_P0001_T0001_cell_003.tif_1	siControl	0.93158861000134
e1576_exp03_c309_siControl_DE_3_W0001_P0001_T0001_cell_004.tif_1	siControl	1.1441676102369354
e1576_exp03_c309_siControl_DE_3_W0001_P0001_T0001_cell_006.tif_1	siControl	0.9704656297356472
e1576_exp03_c309_siControl_DE_3_W0001_P0001_T0001_cell_007.tif_1	siControl	1.114436958102374
e1576_exp03_c309_siControl_DE_3_W0001_P0001_T0001_cell_008.tif_1	siControl	0.8132243260168395
e1576_exp03_c309_siControl_DE_3_W0002_P0001_T0001_cell_001.tif_1	siControl	1.015203530033433
e1576_exp03_c309_siControl_DE_3_W0002_P0001_T0001_cell_002.tif_1	siControl	1.1229023689585031
e1576_exp03_c309_siControl_DE_3_W0002_P0001_T0001_cell_003.tif_1	siControl	1.1393450593850831
e1576_exp03_c309_siControl_DE_3_W0002_P0001_T0001_cell_004.tif_1	siControl	1.0239363286333227
e1576_exp03_c309_siControl_DE_3_W0002_P0001_T0001_cell_005.tif_1	siControl	0.8711062361554611
e1576_exp03_c309_siControl_DE_3_W0002_P0001_T0001_cell_007.tif_1	siControl	1.0777845928477483
e1576_exp03_c309_siControl_DE_3_W0003_P0001_T0001_cell_001.tif_1	siControl	0.9349837650403172
e1576_exp03_c309_siControl_DE_3_W0003_P0001_T0001_cell_002.tif_1	siControl	0.8906923377152057
e1576_exp03_c309_siControl_DE_3_W0003_P0001_T0001_cell_003.tif_1	siControl	1.1922099688031833
e1576_exp03_c309_siControl_DE_3_W0003_P0001_T0001_cell_004.tif_1	siControl	1.0538992957571596
e1576_exp03_c309_siControl_DE_3_W0003_P0001_T0001_cell_005.tif_1	siControl	1.027223260923779
e1576_exp03_c309_siControl_DE_3_W0003_P0001_T0001_cell_006.tif_1	siControl	1.2354653744601931
e1576_exp03_c309_siControl_DE_3_W0003_P0001_T0001_cell_007.tif_1	siControl	1.0259550446329466
e1576_exp03_c309_siControl_DE_3_W0003_P0001_T0001_cell_009.tif_1	siControl	0.8222551827305921
e1576_exp03_c309_siControl_DE_3_W0003_P0001_T0001_cell_010.tif_1	siControl	0.9958285630205405
e1576_exp03_c309_siControl_DE_3_W0004_P0001_T0001_cell_001.tif_1	siControl	1.366287030859367
e1576_exp03_c309_siControl_DE_3_W0004_P0001_T0001_cell_002.tif_1	siControl	0.9711190318823665
e1576_exp03_c309_siControl_DE_3_W0004_P0001_T0001_cell_003.tif_1	siControl	0.8026834542832352
e1576_exp03_c309_siControl_DE_3_W0004_P0001_T0001_cell_004.tif_1	siControl	0.8767891138019505
e1576_exp03_c309_siControl_DE_3_W0004_P0001_T0001_cell_005.tif_1	siControl	0.7627366476967359
e1576_exp03_c309_siControl_DE_3_W0004_P0001_T0001_cell_006.tif_1	siControl	1.1429179966851326
e1576_exp03_c309_siControl_DE_3_W0004_P0001_T0001_cell_007.tif_1	siControl	0.8206224604228186
e1576_exp03_c309_siControl_DE_3_W0004_P0001_T0001_cell_008.tif_1	siControl	0.7150212360419472
e1576_exp03_c309_siControl_DE_3_W0004_P0001_T0001_cell_009.tif_1	siControl	1.1113569152143743
e1576_exp03_c309_siControl_DE_3_W0005_P0001_T0001_cell_001.tif_1	siControl	0.8439945020941024
e1576_exp03_c309_siControl_DE_3_W0005_P0001_T0001_cell_002.tif_1	siControl	1.1562545430599813
e1576_exp03_c309_siControl_DE_3_W0005_P0001_T0001_cell_003.tif_1	siControl	1.0709830566812224
e1576_exp03_c309_siControl_DE_3_W0005_P0001_T0001_cell_004.tif_1	siControl	0.9951654131773038
e1576_exp03_c309_siControl_DE_3_W0005_P0001_T0001_cell_005.tif_1	siControl	1.124682496991768
e1576_exp03_c309_siControl_DE_3_W0005_P0001_T0001_cell_006.tif_1	siControl	1.091778299947784
e1576_exp03_c309_siControl_DE_3_W0005_P0001_T0001_cell_007.tif_1	siControl	1.1068980260870185
e1576_exp03_c309_siControl_DE_3_W0005_P0001_T0001_cell_008.tif_1	siControl	1.143883752794763
e1576_exp03_c309_siControl_DE_3_W0006_P0001_T0001_cell_001.tif_1	siControl	1.025176308672828
e1576_exp03_c309_siControl_DE_3_W0006_P0001_T0001_cell_002.tif_1	siControl	0.8928426446626886
e1576_exp03_c309_siControl_DE_3_W0006_P0001_T0001_cell_003.tif_1	siControl	1.0552948800570576
e1576_exp03_c309_siControl_DE_3_W0006_P0001_T0001_cell_004.tif_1	siControl	0.8978544125991783
e1576_exp03_c309_siControl_DE_3_W0006_P0001_T0001_cell_005.tif_1	siControl	1.0535556164792141
e1576_exp03_c309_siControl_DE_3_W0006_P0001_T0001_cell_007.tif_1	siControl	1.1304890682339048
e1576_exp03_c309_siControl_DE_3_W0007_P0001_T0001_cell_004.tif_1	siControl	0.9622067156748946
e1576_exp03_c309_siControl_DE_3_W0007_P0001_T0001_cell_005.tif_1	siControl	1.0441821863664285
e1576_exp03_c309_siControl_DE_3_W0007_P0001_T0001_cell_006.tif_1	siControl	1.0995037815384594
e1576_exp03_c309_siControl_DE_3_W0007_P0001_T0001_cell_007.tif_1	siControl	1.2375611692509372
e1576_exp03_c309_siControl_DE_3_W0008_P0001_T0001_cell_001.tif_1	siControl	0.868236806760805
e1576_exp03_c309_siControl_DE_3_W0008_P0001_T0001_cell_002.tif_1	siControl	1.0246873228213564
e1576_exp03_c309_siControl_DE_3_W0008_P0001_T0001_cell_004.tif_1	siControl	1.0254764671330654
e1576_exp03_c309_siControl_DE_3_W0008_P0001_T0001_cell_008.tif_1	siControl	0.9916621784392052
e1576_exp03_c309_siControl_DE_3_W0008_P0001_T0001_cell_009.tif_1	siControl	1.1229521603451007
e1576_exp03_c309_siControl_DE_3_W0008_P0001_T0001_cell_010.tif_1	siControl	0.9480876257087384
e1576_exp03_c309_siControl_DE_3_W0009_P0001_T0001_cell_001.tif_1	siControl	0.8568522258349689
e1576_exp03_c309_siControl_DE_3_W0009_P0001_T0001_cell_002.tif_1	siControl	1.1521658282675635
e1576_exp03_c309_siControl_DE_3_W0009_P0001_T0001_cell_003.tif_1	siControl	1.0089699561186347
e1576_exp03_c309_siControl_DE_3_W0009_P0001_T0001_cell_005.tif_1	siControl	1.0416845303509594
e1576_exp03_c309_siControl_DE_3_W0009_P0001_T0001_cell_006.tif_1	siControl	1.109595165237936
e1576_exp03_c309_siControl_DE_3_W0009_P0001_T0001_cell_008.tif_1	siControl	0.9877512913329246
e1576_exp03_c309_siControl_DE_3_W0009_P0001_T0001_cell_009.tif_1	siControl	0.9324806331762011
e1576_exp03_c309_siControl_DE_3_W0009_P0001_T0001_cell_010.tif_1	siControl	0.8265877472722014
e1576_exp03_c309_siControl_DE_3_W0009_P0001_T0001_cell_011.tif_1	siControl	0.7915507187222715
e1576_exp03_c309_siControl_DE_3_W0009_P0001_T0001_cell_012.tif_1	siControl	0.7800657160360989
e1576_exp03_c309_siControl_DE_3_W0009_P0001_T0001_cell_013.tif_1	siControl	0.92509073502955
e1576_exp03_c309_siControl_DE_3_W0010_P0001_T0001_cell_001.tif_1	siControl	0.9801567611608466
e1576_exp03_c309_siControl_DE_3_W0010_P0001_T0001_cell_002.tif_1	siControl	0.8289782558803517
e1576_exp03_c309_siControl_DE_3_W0010_P0001_T0001_cell_004.tif_1	siControl	1.0215724303142526
e1576_exp03_c309_siControl_DE_3_W0010_P0001_T0001_cell_005.tif_1	siControl	0.8971355820516546
e1576_exp03_c309_siControl_DE_3_W0010_P0001_T0001_cell_006.tif_1	siControl	1.0770024613071705
e1576_exp03_c309_siControl_DE_3_W0010_P0001_T0001_cell_007.tif_1	siControl	0.9315055073098264
e1576_exp03_c309_siKi67_1__DE_3_W0001_P0001_T0001_cell_001.tif_1	siKi-67#1	0.7024866175085477
e1576_exp03_c309_siKi67_1__DE_3_W0001_P0001_T0001_cell_002.tif_1	siKi-67#1	0.6172105167673915
e1576_exp03_c309_siKi67_1__DE_3_W0001_P0001_T0001_cell_003.tif_1	siKi-67#1	0.6653110125573833
e1576_exp03_c309_siKi67_1__DE_3_W0001_P0001_T0001_cell_005.tif_1	siKi-67#1	0.7912517131855681
e1576_exp03_c309_siKi67_1__DE_3_W0001_P0001_T0001_cell_007.tif_1	siKi-67#1	0.8839828469821969
e1576_exp03_c309_siKi67_1__DE_3_W0001_P0001_T0001_cell_009.tif_1	siKi-67#1	0.7523288656695805
e1576_exp03_c309_siKi67_1__DE_3_W0001_P0001_T0001_cell_010.tif_1	siKi-67#1	0.797525848583609
e1576_exp03_c309_siKi67_1__DE_3_W0001_P0001_T0001_cell_012.tif_1	siKi-67#1	0.6715967713730627
e1576_exp03_c309_siKi67_1__DE_3_W0002_P0001_T0001_cell_001.tif_1	siKi-67#1	0.7180931378969456
e1576_exp03_c309_siKi67_1__DE_3_W0002_P0001_T0001_cell_003.tif_1	siKi-67#1	0.7599297125354714
e1576_exp03_c309_siKi67_1__DE_3_W0002_P0001_T0001_cell_004.tif_1	siKi-67#1	0.811232261625932
e1576_exp03_c309_siKi67_1__DE_3_W0002_P0001_T0001_cell_005.tif_1	siKi-67#1	0.7143653560926193
e1576_exp03_c309_siKi67_1__DE_3_W0002_P0001_T0001_cell_006.tif_1	siKi-67#1	0.7611188733803835
e1576_exp03_c309_siKi67_1__DE_3_W0002_P0001_T0001_cell_007.tif_1	siKi-67#1	0.5778611365669908
e1576_exp03_c309_siKi67_1__DE_3_W0002_P0001_T0001_cell_009.tif_1	siKi-67#1	0.7611011424659903
e1576_exp03_c309_siKi67_1__DE_3_W0002_P0001_T0001_cell_010.tif_1	siKi-67#1	0.6174671271183506
e1576_exp03_c309_siKi67_1__DE_3_W0003_P0001_T0001_cell_001.tif_1	siKi-67#1	0.6918378549321458
e1576_exp03_c309_siKi67_1__DE_3_W0003_P0001_T0001_cell_002.tif_1	siKi-67#1	0.6372940599906842
e1576_exp03_c309_siKi67_1__DE_3_W0003_P0001_T0001_cell_003.tif_1	siKi-67#1	0.8612962502150913
e1576_exp03_c309_siKi67_1__DE_3_W0004_P0001_T0001_cell_001.tif_1	siKi-67#1	0.7959514718882734
e1576_exp03_c309_siKi67_1__DE_3_W0004_P0001_T0001_cell_002.tif_1	siKi-67#1	0.731610144584597
e1576_exp03_c309_siKi67_1__DE_3_W0004_P0001_T0001_cell_003.tif_1	siKi-67#1	0.754494020717546
e1576_exp03_c309_siKi67_1__DE_3_W0004_P0001_T0001_cell_006.tif_1	siKi-67#1	0.7977425854943047
e1576_exp03_c309_siKi67_1__DE_3_W0004_P0001_T0001_cell_009.tif_1	siKi-67#1	0.7001745666506995
e1576_exp03_c309_siKi67_1__DE_3_W0005_P0001_T0001_cell_001.tif_1	siKi-67#1	0.7356782978805494
e1576_exp03_c309_siKi67_1__DE_3_W0005_P0001_T0001_cell_002.tif_1	siKi-67#1	0.8506521042915773
e1576_exp03_c309_siKi67_1__DE_3_W0005_P0001_T0001_cell_004.tif_1	siKi-67#1	0.8630449690287246
e1576_exp03_c309_siKi67_1__DE_3_W0005_P0001_T0001_cell_005.tif_1	siKi-67#1	0.6766898754375692
e1576_exp03_c309_siKi67_1__DE_3_W0005_P0001_T0001_cell_006.tif_1	siKi-67#1	0.8744068216792896
e1576_exp03_c309_siKi67_1__DE_3_W0005_P0001_T0001_cell_010.tif_1	siKi-67#1	0.8275864839004495
e1576_exp03_c309_siKi67_1__DE_3_W0006_P0001_T0001_cell_001.tif_1	siKi-67#1	0.6977484168367389
e1576_exp03_c309_siKi67_1__DE_3_W0006_P0001_T0001_cell_002.tif_1	siKi-67#1	0.7967099100463759
e1576_exp03_c309_siKi67_1__DE_3_W0006_P0001_T0001_cell_003.tif_1	siKi-67#1	0.632156759590173
e1576_exp03_c309_siKi67_1__DE_3_W0006_P0001_T0001_cell_004.tif_1	siKi-67#1	0.8803031939441281
e1576_exp03_c309_siKi67_1__DE_3_W0006_P0001_T0001_cell_006.tif_1	siKi-67#1	0.7575767258059884
e1576_exp03_c309_siKi67_1__DE_3_W0006_P0001_T0001_cell_007.tif_1	siKi-67#1	0.6333780095492618
e1576_exp03_c309_siKi67_1__DE_3_W0007_P0001_T0001_cell_001.tif_1	siKi-67#1	0.6185005505632799
e1576_exp03_c309_siKi67_1__DE_3_W0007_P0001_T0001_cell_003.tif_1	siKi-67#1	0.7077171280633144
e1576_exp03_c309_siKi67_1__DE_3_W0007_P0001_T0001_cell_004.tif_1	siKi-67#1	0.8333192476427668
e1576_exp03_c309_siKi67_1__DE_3_W0007_P0001_T0001_cell_005.tif_1	siKi-67#1	1.0500205776755083
e1576_exp03_c309_siKi67_1__DE_3_W0007_P0001_T0001_cell_007.tif_1	siKi-67#1	0.836120978167348
e1576_exp03_c309_siKi67_1__DE_3_W0007_P0001_T0001_cell_009.tif_1	siKi-67#1	0.8430932806117877
e1576_exp03_c309_siKi67_1__DE_3_W0007_P0001_T0001_cell_010.tif_1	siKi-67#1	0.7744016980689418
e1576_exp03_c309_siKi67_1__DE_3_W0008_P0001_T0001_cell_001.tif_1	siKi-67#1	0.7139452880629986
e1576_exp03_c309_siKi67_1__DE_3_W0008_P0001_T0001_cell_002.tif_1	siKi-67#1	0.6892770959682354
e1576_exp03_c309_siKi67_1__DE_3_W0008_P0001_T0001_cell_003.tif_1	siKi-67#1	0.6639546568296426
e1576_exp03_c309_siKi67_1__DE_3_W0008_P0001_T0001_cell_004.tif_1	siKi-67#1	0.8361566675862249
e1576_exp03_c309_siKi67_1__DE_3_W0008_P0001_T0001_cell_005.tif_1	siKi-67#1	0.7108771587861037
e1576_exp03_c309_siKi67_1__DE_3_W0008_P0001_T0001_cell_006.tif_1	siKi-67#1	0.6577735749856519
e1576_exp03_c309_siKi67_1__DE_3_W0008_P0001_T0001_cell_007.tif_1	siKi-67#1	0.7941801566717361
e1576_exp03_c309_siKi67_1__DE_3_W0008_P0001_T0001_cell_008.tif_1	siKi-67#1	0.7003397742648647
e1576_exp03_c309_siKi67_1__DE_3_W0008_P0001_T0001_cell_009.tif_1	siKi-67#1	0.8746080214554807
e1576_exp03_c309_siKi67_1__DE_3_W0009_P0001_T0001_cell_001.tif_1	siKi-67#1	0.6552392507984804
e1576_exp03_c309_siKi67_1__DE_3_W0009_P0001_T0001_cell_002.tif_1	siKi-67#1	0.6807174770775691
e1576_exp03_c309_siKi67_1__DE_3_W0009_P0001_T0001_cell_003.tif_1	siKi-67#1	0.6938805145471404
e1576_exp03_c309_siKi67_1__DE_3_W0009_P0001_T0001_cell_004.tif_1	siKi-67#1	0.7162019000683499
e1576_exp03_c309_siKi67_1__DE_3_W0009_P0001_T0001_cell_005.tif_1	siKi-67#1	0.7119232517909238
e1576_exp03_c309_siKi67_2__DE_3_W0001_P0001_T0001_cell_001.tif_1	siKi-67#2	0.6324389816340564
e1576_exp03_c309_siKi67_2__DE_3_W0001_P0001_T0001_cell_002.tif_1	siKi-67#2	0.7303162659036768
e1576_exp03_c309_siKi67_2__DE_3_W0001_P0001_T0001_cell_003.tif_1	siKi-67#2	0.6419115270239958
e1576_exp03_c309_siKi67_2__DE_3_W0001_P0001_T0001_cell_005.tif_1	siKi-67#2	0.6789092148084415
e1576_exp03_c309_siKi67_2__DE_3_W0002_P0001_T0001_cell_001.tif_1	siKi-67#2	0.8038449445146167
e1576_exp03_c309_siKi67_2__DE_3_W0002_P0001_T0001_cell_002.tif_1	siKi-67#2	0.718953999820146
e1576_exp03_c309_siKi67_2__DE_3_W0002_P0001_T0001_cell_003.tif_1	siKi-67#2	0.6341247946986043
e1576_exp03_c309_siKi67_2__DE_3_W0002_P0001_T0001_cell_005.tif_1	siKi-67#2	0.7663307768476983
e1576_exp03_c309_siKi67_2__DE_3_W0002_P0001_T0001_cell_007.tif_1	siKi-67#2	0.7121866571779573
e1576_exp03_c309_siKi67_2__DE_3_W0003_P0001_T0001_cell_001.tif_1	siKi-67#2	0.7700249429814502
e1576_exp03_c309_siKi67_2__DE_3_W0003_P0001_T0001_cell_002.tif_1	siKi-67#2	0.9315296141817963
e1576_exp03_c309_siKi67_2__DE_3_W0003_P0001_T0001_cell_003.tif_1	siKi-67#2	0.8331445041922706
e1576_exp03_c309_siKi67_2__DE_3_W0003_P0001_T0001_cell_004.tif_1	siKi-67#2	0.6644086560921755
e1576_exp03_c309_siKi67_2__DE_3_W0003_P0001_T0001_cell_005.tif_1	siKi-67#2	0.6394208876833664
e1576_exp03_c309_siKi67_2__DE_3_W0003_P0001_T0001_cell_006.tif_1	siKi-67#2	0.6374452943739115
e1576_exp03_c309_siKi67_2__DE_3_W0004_P0001_T0001_cell_004.tif_1	siKi-67#2	0.8332446361254483
e1576_exp03_c309_siKi67_2__DE_3_W0004_P0001_T0001_cell_005.tif_1	siKi-67#2	0.6273820596083525
e1576_exp03_c309_siKi67_2__DE_3_W0004_P0001_T0001_cell_006.tif_1	siKi-67#2	0.714952457178417
e1576_exp03_c309_siKi67_2__DE_3_W0004_P0001_T0001_cell_007.tif_1	siKi-67#2	0.7038178590437387
e1576_exp03_c309_siKi67_2__DE_3_W0005_P0001_T0001_cell_003.tif_1	siKi-67#2	0.6292878761284015
e1576_exp03_c309_siKi67_2__DE_3_W0005_P0001_T0001_cell_004.tif_1	siKi-67#2	0.6123703500541756
e1576_exp03_c309_siKi67_2__DE_3_W0005_P0001_T0001_cell_005.tif_1	siKi-67#2	0.7654602747274294
e1576_exp03_c309_siKi67_2__DE_3_W0005_P0001_T0001_cell_006.tif_1	siKi-67#2	0.7533997236932934
e1576_exp03_c309_siKi67_2__DE_3_W0006_P0001_T0001_cell_001.tif_1	siKi-67#2	0.7599620042058015
e1576_exp03_c309_siKi67_2__DE_3_W0006_P0001_T0001_cell_002.tif_1	siKi-67#2	0.6848098956306369
e1576_exp03_c309_siKi67_2__DE_3_W0006_P0001_T0001_cell_004.tif_1	siKi-67#2	0.8150137893851334
e1576_exp03_c309_siKi67_2__DE_3_W0006_P0001_T0001_cell_006.tif_1	siKi-67#2	0.6045251917491776
e1576_exp03_c309_siKi67_2__DE_3_W0006_P0001_T0001_cell_007.tif_1	siKi-67#2	0.683305817324506
e1576_exp03_c309_siKi67_2__DE_3_W0007_P0001_T0001_cell_001.tif_1	siKi-67#2	0.9277265299141091
e1576_exp03_c309_siKi67_2__DE_3_W0007_P0001_T0001_cell_003.tif_1	siKi-67#2	0.660432189820951
e1576_exp03_c309_siKi67_2__DE_3_W0008_P0001_T0001_cell_001.tif_1	siKi-67#2	0.7817824295001872
e1576_exp03_c309_siKi67_2__DE_3_W0009_P0001_T0001_cell_001.tif_1	siKi-67#2	0.7138731451083473
e1576_exp03_c309_siKi67_2__DE_3_W0009_P0001_T0001_cell_002.tif_1	siKi-67#2	0.6604833119502667
e1576_exp03_c309_siKi67_2__DE_3_W0009_P0001_T0001_cell_003.tif_1	siKi-67#2	0.7096272572277262
e1576_exp03_c309_siKi67_2__DE_3_W0009_P0001_T0001_cell_006.tif_1	siKi-67#2	0.9808247884763713
