# Supplementary material for: Ki-67 shapes the nucleolus by anchoring chromatin via its amphiphilic properties
Source: EMBO J. 2026 Mar 24;45(9):3156–91. doi: 10.1038/s44318-026-00747-7 (PMC13144362; doi:10.1038/s44318-026-00747-7)
Supplement: Supplementary file 13 — Expanded View figures Source Data [file 44318_2026_747_MOESM13_ESM.zip › Figure_EV4/B/Nucleolar_circularity.csv]

parental_DNA_object	siRNA	Nucleolar_circularity
e1576_exp02_c309_siControl_DE_3_W0001_P0001_T0001_cell_002.tif_1	siControl	0.2591874346275282
e1576_exp02_c309_siControl_DE_3_W0001_P0001_T0001_cell_003.tif_1	siControl	0.33541791590152975
e1576_exp02_c309_siControl_DE_3_W0001_P0001_T0001_cell_004.tif_1	siControl	0.8470323917520372
e1576_exp02_c309_siControl_DE_3_W0001_P0001_T0001_cell_007.tif_1	siControl	0.49393055003061553
e1576_exp02_c309_siControl_DE_3_W0001_P0001_T0001_cell_008.tif_1	siControl	0.6753998310350123
e1576_exp02_c309_siControl_DE_3_W0001_P0001_T0001_cell_009.tif_1	siControl	0.5941536083237845
e1576_exp02_c309_siControl_DE_3_W0002_P0001_T0001_cell_001.tif_1	siControl	0.44478312483969745
e1576_exp02_c309_siControl_DE_3_W0002_P0001_T0001_cell_002.tif_1	siControl	0.8364939329010564
e1576_exp02_c309_siControl_DE_3_W0002_P0001_T0001_cell_003.tif_1	siControl	0.6987331271957614
e1576_exp02_c309_siControl_DE_3_W0002_P0001_T0001_cell_006.tif_1	siControl	0.4177306191034666
e1576_exp02_c309_siControl_DE_3_W0003_P0001_T0001_cell_003.tif_1	siControl	0.4222718497753524
e1576_exp02_c309_siControl_DE_3_W0003_P0001_T0001_cell_004.tif_1	siControl	0.608325932707976
e1576_exp02_c309_siControl_DE_3_W0003_P0001_T0001_cell_005.tif_1	siControl	0.6883454734284847
e1576_exp02_c309_siControl_DE_3_W0003_P0001_T0001_cell_006.tif_1	siControl	0.33931106650339937
e1576_exp02_c309_siControl_DE_3_W0004_P0001_T0001_cell_001.tif_1	siControl	0.5354215168721552
e1576_exp02_c309_siControl_DE_3_W0004_P0001_T0001_cell_002.tif_1	siControl	0.9007587918577152
e1576_exp02_c309_siControl_DE_3_W0004_P0001_T0001_cell_003.tif_1	siControl	0.8872634357395414
e1576_exp02_c309_siControl_DE_3_W0004_P0001_T0001_cell_005.tif_1	siControl	0.6601161017381029
e1576_exp02_c309_siControl_DE_3_W0004_P0001_T0001_cell_007.tif_1	siControl	0.26931466937929327
e1576_exp02_c309_siControl_DE_3_W0004_P0001_T0001_cell_010.tif_1	siControl	0.9075464991314306
e1576_exp02_c309_siControl_DE_3_W0004_P0001_T0001_cell_011.tif_1	siControl	0.3996507452988736
e1576_exp02_c309_siControl_DE_3_W0004_P0001_T0001_cell_013.tif_1	siControl	0.9234114806214456
e1576_exp02_c309_siControl_DE_3_W0005_P0001_T0001_cell_001.tif_1	siControl	0.7137503655287385
e1576_exp02_c309_siControl_DE_3_W0005_P0001_T0001_cell_002.tif_1	siControl	0.8574318356009087
e1576_exp02_c309_siControl_DE_3_W0005_P0001_T0001_cell_004.tif_1	siControl	0.44793078117876173
e1576_exp02_c309_siControl_DE_3_W0005_P0001_T0001_cell_006.tif_1	siControl	0.5817341668386073
e1576_exp02_c309_siControl_DE_3_W0005_P0001_T0001_cell_007.tif_1	siControl	0.4410897208886243
e1576_exp02_c309_siControl_DE_3_W0005_P0001_T0001_cell_008.tif_1	siControl	0.7588092344461155
e1576_exp02_c309_siControl_DE_3_W0005_P0001_T0001_cell_009.tif_1	siControl	0.5201819732023614
e1576_exp02_c309_siControl_DE_3_W0005_P0001_T0001_cell_010.tif_1	siControl	0.31363025313973303
e1576_exp02_c309_siControl_DE_3_W0005_P0001_T0001_cell_011.tif_1	siControl	0.6153740469998725
e1576_exp02_c309_siControl_DE_3_W0006_P0001_T0001_cell_001.tif_1	siControl	0.7103653776696657
e1576_exp02_c309_siControl_DE_3_W0006_P0001_T0001_cell_002.tif_1	siControl	0.4461949405332315
e1576_exp02_c309_siControl_DE_3_W0006_P0001_T0001_cell_006.tif_1	siControl	0.5693614062441561
e1576_exp02_c309_siControl_DE_3_W0006_P0001_T0001_cell_008.tif_1	siControl	0.7022924723934563
e1576_exp02_c309_siControl_DE_3_W0007_P0001_T0001_cell_001.tif_1	siControl	0.4246643000462464
e1576_exp02_c309_siControl_DE_3_W0007_P0001_T0001_cell_002.tif_1	siControl	0.5292756979738092
e1576_exp02_c309_siControl_DE_3_W0007_P0001_T0001_cell_003.tif_1	siControl	0.2234326898183989
e1576_exp02_c309_siControl_DE_3_W0007_P0001_T0001_cell_004.tif_1	siControl	0.7741147682458588
e1576_exp02_c309_siControl_DE_3_W0007_P0001_T0001_cell_005.tif_1	siControl	0.29092283294680854
e1576_exp02_c309_siControl_DE_3_W0007_P0001_T0001_cell_006.tif_1	siControl	0.8589770936486921
e1576_exp02_c309_siControl_DE_3_W0007_P0001_T0001_cell_007.tif_1	siControl	0.28055159652288725
e1576_exp02_c309_siControl_DE_3_W0007_P0001_T0001_cell_008.tif_1	siControl	0.5557171162521151
e1576_exp02_c309_siControl_DE_3_W0008_P0001_T0001_cell_002.tif_1	siControl	0.82207073687538
e1576_exp02_c309_siControl_DE_3_W0008_P0001_T0001_cell_003.tif_1	siControl	0.8057878037226721
e1576_exp02_c309_siControl_DE_3_W0008_P0001_T0001_cell_005.tif_1	siControl	0.6996226228882749
e1576_exp02_c309_siControl_DE_3_W0008_P0001_T0001_cell_006.tif_1	siControl	0.5699842596319552
e1576_exp02_c309_siControl_DE_3_W0008_P0001_T0001_cell_007.tif_1	siControl	0.577877595246282
e1576_exp02_c309_siControl_DE_3_W0008_P0001_T0001_cell_008.tif_1	siControl	0.4207137318441748
e1576_exp02_c309_siControl_DE_3_W0008_P0001_T0001_cell_011.tif_1	siControl	0.7539042575731225
e1576_exp02_c309_siKi67_1_DE_3_W0001_P0001_T0001_cell_001.tif_1	siKi-67#1	0.5364829807097619
e1576_exp02_c309_siKi67_1_DE_3_W0001_P0001_T0001_cell_002.tif_1	siKi-67#1	0.83826684254332
e1576_exp02_c309_siKi67_1_DE_3_W0001_P0001_T0001_cell_003.tif_1	siKi-67#1	0.8860460558450409
e1576_exp02_c309_siKi67_1_DE_3_W0001_P0001_T0001_cell_004.tif_1	siKi-67#1	0.8260372891992871
e1576_exp02_c309_siKi67_1_DE_3_W0001_P0001_T0001_cell_006.tif_1	siKi-67#1	0.5526940739055334
e1576_exp02_c309_siKi67_1_DE_3_W0001_P0001_T0001_cell_008.tif_1	siKi-67#1	0.478787511787046
e1576_exp02_c309_siKi67_1_DE_3_W0002_P0001_T0001_cell_002.tif_1	siKi-67#1	0.7932608189601645
e1576_exp02_c309_siKi67_1_DE_3_W0002_P0001_T0001_cell_003.tif_1	siKi-67#1	0.5467654490362769
e1576_exp02_c309_siKi67_1_DE_3_W0002_P0001_T0001_cell_004.tif_1	siKi-67#1	0.8103328304988934
e1576_exp02_c309_siKi67_1_DE_3_W0002_P0001_T0001_cell_005.tif_1	siKi-67#1	0.8160868961266068
e1576_exp02_c309_siKi67_1_DE_3_W0002_P0001_T0001_cell_006.tif_1	siKi-67#1	0.6152892190952793
e1576_exp02_c309_siKi67_1_DE_3_W0002_P0001_T0001_cell_007.tif_1	siKi-67#1	0.49241649274290233
e1576_exp02_c309_siKi67_1_DE_3_W0002_P0001_T0001_cell_009.tif_1	siKi-67#1	0.6698622498440416
e1576_exp02_c309_siKi67_1_DE_3_W0002_P0001_T0001_cell_010.tif_1	siKi-67#1	0.8537380871417137
e1576_exp02_c309_siKi67_1_DE_3_W0003_P0001_T0001_cell_002.tif_1	siKi-67#1	0.8739378675373626
e1576_exp02_c309_siKi67_1_DE_3_W0003_P0001_T0001_cell_004.tif_1	siKi-67#1	0.7807996501198647
e1576_exp02_c309_siKi67_1_DE_3_W0003_P0001_T0001_cell_005.tif_1	siKi-67#1	0.90762991814172
e1576_exp02_c309_siKi67_1_DE_3_W0003_P0001_T0001_cell_006.tif_1	siKi-67#1	0.9227845520199456
e1576_exp02_c309_siKi67_1_DE_3_W0003_P0001_T0001_cell_007.tif_1	siKi-67#1	0.4394969226360425
e1576_exp02_c309_siKi67_1_DE_3_W0003_P0001_T0001_cell_008.tif_1	siKi-67#1	0.8851766614369684
e1576_exp02_c309_siKi67_1_DE_3_W0003_P0001_T0001_cell_010.tif_1	siKi-67#1	0.4895491129144365
e1576_exp02_c309_siKi67_1_DE_3_W0003_P0001_T0001_cell_011.tif_1	siKi-67#1	0.4915582070985305
e1576_exp02_c309_siKi67_1_DE_3_W0004_P0001_T0001_cell_002.tif_1	siKi-67#1	0.7844164242774493
e1576_exp02_c309_siKi67_1_DE_3_W0004_P0001_T0001_cell_003.tif_1	siKi-67#1	0.9115942033521098
e1576_exp02_c309_siKi67_1_DE_3_W0004_P0001_T0001_cell_004.tif_1	siKi-67#1	0.7105080256790733
e1576_exp02_c309_siKi67_1_DE_3_W0004_P0001_T0001_cell_005.tif_1	siKi-67#1	0.8795856571946672
e1576_exp02_c309_siKi67_1_DE_3_W0004_P0001_T0001_cell_007.tif_1	siKi-67#1	0.6998708051149021
e1576_exp02_c309_siKi67_1_DE_3_W0004_P0001_T0001_cell_008.tif_1	siKi-67#1	0.7857641942482075
e1576_exp02_c309_siKi67_1_DE_3_W0005_P0001_T0001_cell_001.tif_1	siKi-67#1	0.8765717713294099
e1576_exp02_c309_siKi67_1_DE_3_W0005_P0001_T0001_cell_002.tif_1	siKi-67#1	0.6084018295369328
e1576_exp02_c309_siKi67_1_DE_3_W0005_P0001_T0001_cell_003.tif_1	siKi-67#1	0.8578134796164602
e1576_exp02_c309_siKi67_1_DE_3_W0005_P0001_T0001_cell_004.tif_1	siKi-67#1	0.8084732254613827
e1576_exp02_c309_siKi67_1_DE_3_W0005_P0001_T0001_cell_005.tif_1	siKi-67#1	0.8516880867256164
e1576_exp02_c309_siKi67_1_DE_3_W0005_P0001_T0001_cell_006.tif_1	siKi-67#1	0.8563696886616377
e1576_exp02_c309_siKi67_1_DE_3_W0006_P0001_T0001_cell_002.tif_1	siKi-67#1	0.7605277984336288
e1576_exp02_c309_siKi67_1_DE_3_W0006_P0001_T0001_cell_003.tif_1	siKi-67#1	0.8767173361335998
e1576_exp02_c309_siKi67_1_DE_3_W0006_P0001_T0001_cell_004.tif_1	siKi-67#1	0.8347742152105179
e1576_exp02_c309_siKi67_1_DE_3_W0006_P0001_T0001_cell_007.tif_1	siKi-67#1	0.8497855550385353
e1576_exp02_c309_siKi67_1_DE_3_W0007_P0001_T0001_cell_002.tif_1	siKi-67#1	0.5642451000059897
e1576_exp02_c309_siKi67_1_DE_3_W0007_P0001_T0001_cell_003.tif_1	siKi-67#1	0.8704429617315343
e1576_exp02_c309_siKi67_1_DE_3_W0007_P0001_T0001_cell_004.tif_1	siKi-67#1	0.8513792089009795
e1576_exp02_c309_siKi67_1_DE_3_W0007_P0001_T0001_cell_005.tif_1	siKi-67#1	0.6400056702046591
e1576_exp02_c309_siKi67_1_DE_3_W0007_P0001_T0001_cell_006.tif_1	siKi-67#1	0.5997366495416675
e1576_exp02_c309_siKi67_1_DE_3_W0007_P0001_T0001_cell_007.tif_1	siKi-67#1	0.8878066922470715
e1576_exp02_c309_siKi67_1_DE_3_W0007_P0001_T0001_cell_008.tif_1	siKi-67#1	0.8223980798705606
e1576_exp02_c309_siKi67_1_DE_3_W0008_P0001_T0001_cell_002.tif_1	siKi-67#1	0.8645482490155756
e1576_exp02_c309_siKi67_1_DE_3_W0008_P0001_T0001_cell_003.tif_1	siKi-67#1	0.8761775366678216
e1576_exp02_c309_siKi67_1_DE_3_W0008_P0001_T0001_cell_004.tif_1	siKi-67#1	0.8308883304842353
e1576_exp02_c309_siKi67_1_DE_3_W0008_P0001_T0001_cell_005.tif_1	siKi-67#1	0.685845102026459
e1576_exp02_c309_siKi67_1_DE_3_W0008_P0001_T0001_cell_006.tif_1	siKi-67#1	0.6114567819894831
e1576_exp02_c309_siKi67_1_DE_3_W0008_P0001_T0001_cell_007.tif_1	siKi-67#1	0.923223137193046
e1576_exp02_c309_siKi67_1_DE_3_W0009_P0001_T0001_cell_001.tif_1	siKi-67#1	0.6385108104775925
e1576_exp02_c309_siKi67_1_DE_3_W0009_P0001_T0001_cell_002.tif_1	siKi-67#1	0.48163825977242136
e1576_exp02_c309_siKi67_1_DE_3_W0009_P0001_T0001_cell_004.tif_1	siKi-67#1	0.6673696413870486
e1576_exp02_c309_siKi67_1_DE_3_W0009_P0001_T0001_cell_005.tif_1	siKi-67#1	0.8945347510335478
e1576_exp02_c309_siKi67_1_DE_3_W0009_P0001_T0001_cell_006.tif_1	siKi-67#1	0.8876379202214159
e1576_exp02_c309_siKi67_1_DE_3_W0009_P0001_T0001_cell_007.tif_1	siKi-67#1	0.92884992889608
e1576_exp02_c309_siKi67_1_DE_3_W0009_P0001_T0001_cell_008.tif_1	siKi-67#1	0.7339545701487158
e1576_exp02_c309_siKi67_1_DE_3_W0009_P0001_T0001_cell_009.tif_1	siKi-67#1	0.8449577128398845
e1576_exp02_c309_siKi67_2_DE_3_W0001_P0001_T0001_cell_001.tif_1	siKi-67#2	0.8045189841378684
e1576_exp02_c309_siKi67_2_DE_3_W0001_P0001_T0001_cell_002.tif_1	siKi-67#2	0.40008138772418217
e1576_exp02_c309_siKi67_2_DE_3_W0001_P0001_T0001_cell_003.tif_1	siKi-67#2	0.8453322297677468
e1576_exp02_c309_siKi67_2_DE_3_W0001_P0001_T0001_cell_004.tif_1	siKi-67#2	0.5263618519760533
e1576_exp02_c309_siKi67_2_DE_3_W0002_P0001_T0001_cell_001.tif_1	siKi-67#2	0.8355615312304253
e1576_exp02_c309_siKi67_2_DE_3_W0002_P0001_T0001_cell_002.tif_1	siKi-67#2	0.8540615665581881
e1576_exp02_c309_siKi67_2_DE_3_W0002_P0001_T0001_cell_004.tif_1	siKi-67#2	0.7622322372570007
e1576_exp02_c309_siKi67_2_DE_3_W0002_P0001_T0001_cell_005.tif_1	siKi-67#2	0.8356684918051106
e1576_exp02_c309_siKi67_2_DE_3_W0002_P0001_T0001_cell_006.tif_1	siKi-67#2	0.8424422123527558
e1576_exp02_c309_siKi67_2_DE_3_W0002_P0001_T0001_cell_007.tif_1	siKi-67#2	0.5249805470466906
e1576_exp02_c309_siKi67_2_DE_3_W0002_P0001_T0001_cell_008.tif_1	siKi-67#2	0.8341304752522426
e1576_exp02_c309_siKi67_2_DE_3_W0003_P0001_T0001_cell_002.tif_1	siKi-67#2	0.4868658605759878
e1576_exp02_c309_siKi67_2_DE_3_W0003_P0001_T0001_cell_003.tif_1	siKi-67#2	0.4591829762728091
e1576_exp02_c309_siKi67_2_DE_3_W0003_P0001_T0001_cell_004.tif_1	siKi-67#2	0.5011269589588748
e1576_exp02_c309_siKi67_2_DE_3_W0003_P0001_T0001_cell_005.tif_1	siKi-67#2	0.5380841233786777
e1576_exp02_c309_siKi67_2_DE_3_W0003_P0001_T0001_cell_006.tif_1	siKi-67#2	0.9015829444551908
e1576_exp02_c309_siKi67_2_DE_3_W0003_P0001_T0001_cell_007.tif_1	siKi-67#2	0.5297404529465779
e1576_exp02_c309_siKi67_2_DE_3_W0003_P0001_T0001_cell_008.tif_1	siKi-67#2	0.7405794371727201
e1576_exp02_c309_siKi67_2_DE_3_W0003_P0001_T0001_cell_009.tif_1	siKi-67#2	0.4833414487927534
e1576_exp02_c309_siKi67_2_DE_3_W0004_P0001_T0001_cell_001.tif_1	siKi-67#2	0.8580726093864816
e1576_exp02_c309_siKi67_2_DE_3_W0004_P0001_T0001_cell_002.tif_1	siKi-67#2	0.5420749391832164
e1576_exp02_c309_siKi67_2_DE_3_W0004_P0001_T0001_cell_005.tif_1	siKi-67#2	0.7718857217405822
e1576_exp02_c309_siKi67_2_DE_3_W0004_P0001_T0001_cell_006.tif_1	siKi-67#2	0.8460489595666179
e1576_exp02_c309_siKi67_2_DE_3_W0004_P0001_T0001_cell_007.tif_1	siKi-67#2	0.8776299596672286
e1576_exp02_c309_siKi67_2_DE_3_W0004_P0001_T0001_cell_008.tif_1	siKi-67#2	0.8122626708172687
e1576_exp02_c309_siKi67_2_DE_3_W0004_P0001_T0001_cell_009.tif_1	siKi-67#2	0.7412784747341518
e1576_exp02_c309_siKi67_2_DE_3_W0005_P0001_T0001_cell_001.tif_1	siKi-67#2	0.5339309984668594
e1576_exp02_c309_siKi67_2_DE_3_W0005_P0001_T0001_cell_002.tif_1	siKi-67#2	0.8513744581941094
e1576_exp02_c309_siKi67_2_DE_3_W0005_P0001_T0001_cell_003.tif_1	siKi-67#2	0.8397585597532047
e1576_exp02_c309_siKi67_2_DE_3_W0005_P0001_T0001_cell_004.tif_1	siKi-67#2	0.6327895606081544
e1576_exp02_c309_siKi67_2_DE_3_W0005_P0001_T0001_cell_005.tif_1	siKi-67#2	0.7612661603541048
e1576_exp02_c309_siKi67_2_DE_3_W0005_P0001_T0001_cell_006.tif_1	siKi-67#2	0.4960182300336826
e1576_exp02_c309_siKi67_2_DE_3_W0006_P0001_T0001_cell_002.tif_1	siKi-67#2	0.8558237777230052
e1576_exp02_c309_siKi67_2_DE_3_W0006_P0001_T0001_cell_003.tif_1	siKi-67#2	0.835181978626731
e1576_exp02_c309_siKi67_2_DE_3_W0006_P0001_T0001_cell_004.tif_1	siKi-67#2	0.8154468050362516
e1576_exp02_c309_siKi67_2_DE_3_W0006_P0001_T0001_cell_007.tif_1	siKi-67#2	0.639278447268473
e1576_exp02_c309_siKi67_2_DE_3_W0006_P0001_T0001_cell_008.tif_1	siKi-67#2	0.746498835046557
e1576_exp02_c309_siKi67_2_DE_3_W0006_P0001_T0001_cell_009.tif_1	siKi-67#2	0.8096653720397331
e1576_exp02_c309_siKi67_2_DE_3_W0006_P0001_T0001_cell_010.tif_1	siKi-67#2	0.8670592630081144
e1576_exp02_c309_siKi67_2_DE_3_W0007_P0001_T0001_cell_001.tif_1	siKi-67#2	0.825893687700421
e1576_exp02_c309_siKi67_2_DE_3_W0007_P0001_T0001_cell_002.tif_1	siKi-67#2	0.7550824345389863
e1576_exp02_c309_siKi67_2_DE_3_W0007_P0001_T0001_cell_003.tif_1	siKi-67#2	0.8799826252406958
e1576_exp02_c309_siKi67_2_DE_3_W0007_P0001_T0001_cell_004.tif_1	siKi-67#2	0.8429252453734358
e1576_exp02_c309_siKi67_2_DE_3_W0007_P0001_T0001_cell_005.tif_1	siKi-67#2	0.6652660542211144
e1576_exp02_c309_siKi67_2_DE_3_W0007_P0001_T0001_cell_008.tif_1	siKi-67#2	0.8440488514414131
e1576_exp02_c309_siKi67_2_DE_3_W0007_P0001_T0001_cell_011.tif_1	siKi-67#2	0.6812751199069698
e1576_exp02_c309_siKi67_2_DE_3_W0008_P0001_T0001_cell_002.tif_1	siKi-67#2	0.7780143982167936
e1576_exp02_c309_siKi67_2_DE_3_W0008_P0001_T0001_cell_003.tif_1	siKi-67#2	0.7562028855544211
e1576_exp02_c309_siKi67_2_DE_3_W0008_P0001_T0001_cell_004.tif_1	siKi-67#2	0.653981830626414
e1576_exp02_c309_siKi67_2_DE_3_W0008_P0001_T0001_cell_005.tif_1	siKi-67#2	0.8377485100674557
e1576_exp02_c309_siKi67_2_DE_3_W0008_P0001_T0001_cell_006.tif_1	siKi-67#2	0.7677762059415443
e1576_exp02_c309_siKi67_2_DE_3_W0009_P0001_T0001_cell_001.tif_1	siKi-67#2	0.8531019031536349
e1576_exp02_c309_siKi67_2_DE_3_W0009_P0001_T0001_cell_003.tif_1	siKi-67#2	0.7401149685296964
e1576_exp02_c309_siKi67_2_DE_3_W0009_P0001_T0001_cell_005.tif_1	siKi-67#2	0.7956481843242912
e1576_exp02_c309_siKi67_2_DE_3_W0009_P0001_T0001_cell_007.tif_1	siKi-67#2	0.6897801769613351
e1576_exp02_c309_siKi67_2_DE_3_W0010_P0001_T0001_cell_002.tif_1	siKi-67#2	0.6133410663021355
e1576_exp02_c309_siKi67_2_DE_3_W0010_P0001_T0001_cell_006.tif_1	siKi-67#2	0.8297871272999023
e1576_exp03_c309_siControl_DE_3_W0001_P0001_T0001_cell_001.tif_1	siControl	0.7350227285140436
e1576_exp03_c309_siControl_DE_3_W0001_P0001_T0001_cell_002.tif_1	siControl	0.44692320731645335
e1576_exp03_c309_siControl_DE_3_W0001_P0001_T0001_cell_003.tif_1	siControl	0.674128765921456
e1576_exp03_c309_siControl_DE_3_W0001_P0001_T0001_cell_004.tif_1	siControl	0.27423407704009517
e1576_exp03_c309_siControl_DE_3_W0001_P0001_T0001_cell_006.tif_1	siControl	0.6156131552978769
e1576_exp03_c309_siControl_DE_3_W0001_P0001_T0001_cell_007.tif_1	siControl	0.6506815043408876
e1576_exp03_c309_siControl_DE_3_W0001_P0001_T0001_cell_008.tif_1	siControl	0.7067926392448002
e1576_exp03_c309_siControl_DE_3_W0002_P0001_T0001_cell_001.tif_1	siControl	0.5103612114486182
e1576_exp03_c309_siControl_DE_3_W0002_P0001_T0001_cell_002.tif_1	siControl	0.5505309085419069
e1576_exp03_c309_siControl_DE_3_W0002_P0001_T0001_cell_003.tif_1	siControl	0.7792224342063853
e1576_exp03_c309_siControl_DE_3_W0002_P0001_T0001_cell_004.tif_1	siControl	0.4920684326089837
e1576_exp03_c309_siControl_DE_3_W0002_P0001_T0001_cell_005.tif_1	siControl	0.3222541495977613
e1576_exp03_c309_siControl_DE_3_W0002_P0001_T0001_cell_007.tif_1	siControl	0.7925331755275602
e1576_exp03_c309_siControl_DE_3_W0003_P0001_T0001_cell_001.tif_1	siControl	0.8670438904388343
e1576_exp03_c309_siControl_DE_3_W0003_P0001_T0001_cell_002.tif_1	siControl	0.6739229481429232
e1576_exp03_c309_siControl_DE_3_W0003_P0001_T0001_cell_003.tif_1	siControl	0.5796041337124682
e1576_exp03_c309_siControl_DE_3_W0003_P0001_T0001_cell_004.tif_1	siControl	0.5035448802584572
e1576_exp03_c309_siControl_DE_3_W0003_P0001_T0001_cell_005.tif_1	siControl	0.618130924641472
e1576_exp03_c309_siControl_DE_3_W0003_P0001_T0001_cell_006.tif_1	siControl	0.4816842089951649
e1576_exp03_c309_siControl_DE_3_W0003_P0001_T0001_cell_007.tif_1	siControl	0.24781576283884188
e1576_exp03_c309_siControl_DE_3_W0003_P0001_T0001_cell_009.tif_1	siControl	0.49181138872450314
e1576_exp03_c309_siControl_DE_3_W0003_P0001_T0001_cell_010.tif_1	siControl	0.71079742576094
e1576_exp03_c309_siControl_DE_3_W0004_P0001_T0001_cell_001.tif_1	siControl	0.8644709382138478
e1576_exp03_c309_siControl_DE_3_W0004_P0001_T0001_cell_002.tif_1	siControl	0.4912958609474158
e1576_exp03_c309_siControl_DE_3_W0004_P0001_T0001_cell_003.tif_1	siControl	0.7322816425009219
e1576_exp03_c309_siControl_DE_3_W0004_P0001_T0001_cell_004.tif_1	siControl	0.4345564090878098
e1576_exp03_c309_siControl_DE_3_W0004_P0001_T0001_cell_005.tif_1	siControl	0.629632549790836
e1576_exp03_c309_siControl_DE_3_W0004_P0001_T0001_cell_006.tif_1	siControl	0.383696196909844
e1576_exp03_c309_siControl_DE_3_W0004_P0001_T0001_cell_007.tif_1	siControl	0.8105421377851273
e1576_exp03_c309_siControl_DE_3_W0004_P0001_T0001_cell_008.tif_1	siControl	0.6067791834878277
e1576_exp03_c309_siControl_DE_3_W0004_P0001_T0001_cell_009.tif_1	siControl	0.6614652771627626
e1576_exp03_c309_siControl_DE_3_W0005_P0001_T0001_cell_001.tif_1	siControl	0.3623365317658408
e1576_exp03_c309_siControl_DE_3_W0005_P0001_T0001_cell_002.tif_1	siControl	0.5183861776107801
e1576_exp03_c309_siControl_DE_3_W0005_P0001_T0001_cell_003.tif_1	siControl	0.6155262983744411
e1576_exp03_c309_siControl_DE_3_W0005_P0001_T0001_cell_004.tif_1	siControl	0.32853182391398056
e1576_exp03_c309_siControl_DE_3_W0005_P0001_T0001_cell_005.tif_1	siControl	0.550498690774638
e1576_exp03_c309_siControl_DE_3_W0005_P0001_T0001_cell_006.tif_1	siControl	0.42512350848150093
e1576_exp03_c309_siControl_DE_3_W0005_P0001_T0001_cell_007.tif_1	siControl	0.3330121045807457
e1576_exp03_c309_siControl_DE_3_W0005_P0001_T0001_cell_008.tif_1	siControl	0.9011132182296552
e1576_exp03_c309_siControl_DE_3_W0006_P0001_T0001_cell_001.tif_1	siControl	0.5624901552499172
e1576_exp03_c309_siControl_DE_3_W0006_P0001_T0001_cell_002.tif_1	siControl	0.5095838878214063
e1576_exp03_c309_siControl_DE_3_W0006_P0001_T0001_cell_003.tif_1	siControl	0.3037582070301798
e1576_exp03_c309_siControl_DE_3_W0006_P0001_T0001_cell_004.tif_1	siControl	0.46021530784177783
e1576_exp03_c309_siControl_DE_3_W0006_P0001_T0001_cell_005.tif_1	siControl	0.28602429861652645
e1576_exp03_c309_siControl_DE_3_W0006_P0001_T0001_cell_007.tif_1	siControl	0.6382381933472588
e1576_exp03_c309_siControl_DE_3_W0007_P0001_T0001_cell_004.tif_1	siControl	0.6390997803055041
e1576_exp03_c309_siControl_DE_3_W0007_P0001_T0001_cell_005.tif_1	siControl	0.38462778233427536
e1576_exp03_c309_siControl_DE_3_W0007_P0001_T0001_cell_006.tif_1	siControl	0.3402913018361051
e1576_exp03_c309_siControl_DE_3_W0007_P0001_T0001_cell_007.tif_1	siControl	0.2652940649452095
e1576_exp03_c309_siControl_DE_3_W0008_P0001_T0001_cell_001.tif_1	siControl	0.4094051995586529
e1576_exp03_c309_siControl_DE_3_W0008_P0001_T0001_cell_002.tif_1	siControl	0.4910575513093893
e1576_exp03_c309_siControl_DE_3_W0008_P0001_T0001_cell_004.tif_1	siControl	0.3984711089693941
e1576_exp03_c309_siControl_DE_3_W0008_P0001_T0001_cell_008.tif_1	siControl	0.3512217166037074
e1576_exp03_c309_siControl_DE_3_W0008_P0001_T0001_cell_009.tif_1	siControl	0.5178291122729033
e1576_exp03_c309_siControl_DE_3_W0008_P0001_T0001_cell_010.tif_1	siControl	0.418629629095484
e1576_exp03_c309_siControl_DE_3_W0009_P0001_T0001_cell_001.tif_1	siControl	0.36118729895026613
e1576_exp03_c309_siControl_DE_3_W0009_P0001_T0001_cell_002.tif_1	siControl	0.6695205289104159
e1576_exp03_c309_siControl_DE_3_W0009_P0001_T0001_cell_003.tif_1	siControl	0.36293716505987333
e1576_exp03_c309_siControl_DE_3_W0009_P0001_T0001_cell_005.tif_1	siControl	0.5233181692310689
e1576_exp03_c309_siControl_DE_3_W0009_P0001_T0001_cell_006.tif_1	siControl	0.3248474766301069
e1576_exp03_c309_siControl_DE_3_W0009_P0001_T0001_cell_008.tif_1	siControl	0.6939665664634403
e1576_exp03_c309_siControl_DE_3_W0009_P0001_T0001_cell_009.tif_1	siControl	0.5485231016610376
e1576_exp03_c309_siControl_DE_3_W0009_P0001_T0001_cell_010.tif_1	siControl	0.7201861560849041
e1576_exp03_c309_siControl_DE_3_W0009_P0001_T0001_cell_011.tif_1	siControl	0.4353958992598527
e1576_exp03_c309_siControl_DE_3_W0009_P0001_T0001_cell_012.tif_1	siControl	0.6383870946861504
e1576_exp03_c309_siControl_DE_3_W0009_P0001_T0001_cell_013.tif_1	siControl	0.51415364898557
e1576_exp03_c309_siControl_DE_3_W0010_P0001_T0001_cell_001.tif_1	siControl	0.6757853743902239
e1576_exp03_c309_siControl_DE_3_W0010_P0001_T0001_cell_002.tif_1	siControl	0.7124503330489244
e1576_exp03_c309_siControl_DE_3_W0010_P0001_T0001_cell_004.tif_1	siControl	0.4574966486602392
e1576_exp03_c309_siControl_DE_3_W0010_P0001_T0001_cell_005.tif_1	siControl	0.7554736624190633
e1576_exp03_c309_siControl_DE_3_W0010_P0001_T0001_cell_006.tif_1	siControl	0.2453474614067745
e1576_exp03_c309_siControl_DE_3_W0010_P0001_T0001_cell_007.tif_1	siControl	0.34130094595595933
e1576_exp03_c309_siKi67_1__DE_3_W0001_P0001_T0001_cell_001.tif_1	siKi-67#1	0.8211473212992842
e1576_exp03_c309_siKi67_1__DE_3_W0001_P0001_T0001_cell_002.tif_1	siKi-67#1	0.9062790423363196
e1576_exp03_c309_siKi67_1__DE_3_W0001_P0001_T0001_cell_003.tif_1	siKi-67#1	0.7768098869670611
e1576_exp03_c309_siKi67_1__DE_3_W0001_P0001_T0001_cell_005.tif_1	siKi-67#1	0.5719562971488522
e1576_exp03_c309_siKi67_1__DE_3_W0001_P0001_T0001_cell_007.tif_1	siKi-67#1	0.8634128194760192
e1576_exp03_c309_siKi67_1__DE_3_W0001_P0001_T0001_cell_009.tif_1	siKi-67#1	0.8552757552899404
e1576_exp03_c309_siKi67_1__DE_3_W0001_P0001_T0001_cell_010.tif_1	siKi-67#1	0.84092343340877
e1576_exp03_c309_siKi67_1__DE_3_W0001_P0001_T0001_cell_012.tif_1	siKi-67#1	0.5917153903763374
e1576_exp03_c309_siKi67_1__DE_3_W0002_P0001_T0001_cell_001.tif_1	siKi-67#1	0.8504531709728994
e1576_exp03_c309_siKi67_1__DE_3_W0002_P0001_T0001_cell_003.tif_1	siKi-67#1	0.820406369139244
e1576_exp03_c309_siKi67_1__DE_3_W0002_P0001_T0001_cell_004.tif_1	siKi-67#1	0.8605712829450615
e1576_exp03_c309_siKi67_1__DE_3_W0002_P0001_T0001_cell_005.tif_1	siKi-67#1	0.6149650064065675
e1576_exp03_c309_siKi67_1__DE_3_W0002_P0001_T0001_cell_006.tif_1	siKi-67#1	0.8240473024478036
e1576_exp03_c309_siKi67_1__DE_3_W0002_P0001_T0001_cell_007.tif_1	siKi-67#1	0.7811330297220569
e1576_exp03_c309_siKi67_1__DE_3_W0002_P0001_T0001_cell_009.tif_1	siKi-67#1	0.7727679454591072
e1576_exp03_c309_siKi67_1__DE_3_W0002_P0001_T0001_cell_010.tif_1	siKi-67#1	0.8189202131109585
e1576_exp03_c309_siKi67_1__DE_3_W0003_P0001_T0001_cell_001.tif_1	siKi-67#1	0.5253388112817344
e1576_exp03_c309_siKi67_1__DE_3_W0003_P0001_T0001_cell_002.tif_1	siKi-67#1	0.7660820433313994
e1576_exp03_c309_siKi67_1__DE_3_W0003_P0001_T0001_cell_003.tif_1	siKi-67#1	0.6050706076417932
e1576_exp03_c309_siKi67_1__DE_3_W0004_P0001_T0001_cell_001.tif_1	siKi-67#1	0.5255381926662037
e1576_exp03_c309_siKi67_1__DE_3_W0004_P0001_T0001_cell_002.tif_1	siKi-67#1	0.7043080360467296
e1576_exp03_c309_siKi67_1__DE_3_W0004_P0001_T0001_cell_003.tif_1	siKi-67#1	0.5733580243471381
e1576_exp03_c309_siKi67_1__DE_3_W0004_P0001_T0001_cell_006.tif_1	siKi-67#1	0.8244360111443503
e1576_exp03_c309_siKi67_1__DE_3_W0004_P0001_T0001_cell_009.tif_1	siKi-67#1	0.5809044195256503
e1576_exp03_c309_siKi67_1__DE_3_W0005_P0001_T0001_cell_001.tif_1	siKi-67#1	0.5852719015548535
e1576_exp03_c309_siKi67_1__DE_3_W0005_P0001_T0001_cell_002.tif_1	siKi-67#1	0.8305540231333541
e1576_exp03_c309_siKi67_1__DE_3_W0005_P0001_T0001_cell_004.tif_1	siKi-67#1	0.7834803412007456
e1576_exp03_c309_siKi67_1__DE_3_W0005_P0001_T0001_cell_005.tif_1	siKi-67#1	0.7918630675969417
e1576_exp03_c309_siKi67_1__DE_3_W0005_P0001_T0001_cell_006.tif_1	siKi-67#1	0.560966823308185
e1576_exp03_c309_siKi67_1__DE_3_W0005_P0001_T0001_cell_010.tif_1	siKi-67#1	0.7230347117224988
e1576_exp03_c309_siKi67_1__DE_3_W0006_P0001_T0001_cell_001.tif_1	siKi-67#1	0.7284689249688066
e1576_exp03_c309_siKi67_1__DE_3_W0006_P0001_T0001_cell_002.tif_1	siKi-67#1	0.8404444313181162
e1576_exp03_c309_siKi67_1__DE_3_W0006_P0001_T0001_cell_003.tif_1	siKi-67#1	0.8574453828812054
e1576_exp03_c309_siKi67_1__DE_3_W0006_P0001_T0001_cell_004.tif_1	siKi-67#1	0.7470192035246475
e1576_exp03_c309_siKi67_1__DE_3_W0006_P0001_T0001_cell_006.tif_1	siKi-67#1	0.4657120730079794
e1576_exp03_c309_siKi67_1__DE_3_W0006_P0001_T0001_cell_007.tif_1	siKi-67#1	0.8130850532981497
e1576_exp03_c309_siKi67_1__DE_3_W0007_P0001_T0001_cell_001.tif_1	siKi-67#1	0.5558684492201192
e1576_exp03_c309_siKi67_1__DE_3_W0007_P0001_T0001_cell_003.tif_1	siKi-67#1	0.6719112357423875
e1576_exp03_c309_siKi67_1__DE_3_W0007_P0001_T0001_cell_004.tif_1	siKi-67#1	0.4774720506557147
e1576_exp03_c309_siKi67_1__DE_3_W0007_P0001_T0001_cell_005.tif_1	siKi-67#1	0.7693845566825243
e1576_exp03_c309_siKi67_1__DE_3_W0007_P0001_T0001_cell_007.tif_1	siKi-67#1	0.3896776459396432
e1576_exp03_c309_siKi67_1__DE_3_W0007_P0001_T0001_cell_009.tif_1	siKi-67#1	0.5448096134912624
e1576_exp03_c309_siKi67_1__DE_3_W0007_P0001_T0001_cell_010.tif_1	siKi-67#1	0.5426053465009578
e1576_exp03_c309_siKi67_1__DE_3_W0008_P0001_T0001_cell_001.tif_1	siKi-67#1	0.7226761338658829
e1576_exp03_c309_siKi67_1__DE_3_W0008_P0001_T0001_cell_002.tif_1	siKi-67#1	0.790877435343162
e1576_exp03_c309_siKi67_1__DE_3_W0008_P0001_T0001_cell_003.tif_1	siKi-67#1	0.7198086637694519
e1576_exp03_c309_siKi67_1__DE_3_W0008_P0001_T0001_cell_004.tif_1	siKi-67#1	0.7073576747920484
e1576_exp03_c309_siKi67_1__DE_3_W0008_P0001_T0001_cell_005.tif_1	siKi-67#1	0.8634276144660691
e1576_exp03_c309_siKi67_1__DE_3_W0008_P0001_T0001_cell_006.tif_1	siKi-67#1	0.8422788629898936
e1576_exp03_c309_siKi67_1__DE_3_W0008_P0001_T0001_cell_007.tif_1	siKi-67#1	0.5802359691351234
e1576_exp03_c309_siKi67_1__DE_3_W0008_P0001_T0001_cell_008.tif_1	siKi-67#1	0.8745245253216976
e1576_exp03_c309_siKi67_1__DE_3_W0008_P0001_T0001_cell_009.tif_1	siKi-67#1	0.52382658056873
e1576_exp03_c309_siKi67_1__DE_3_W0009_P0001_T0001_cell_001.tif_1	siKi-67#1	0.730095706690536
e1576_exp03_c309_siKi67_1__DE_3_W0009_P0001_T0001_cell_002.tif_1	siKi-67#1	0.7345996888953278
e1576_exp03_c309_siKi67_1__DE_3_W0009_P0001_T0001_cell_003.tif_1	siKi-67#1	0.6318812529850503
e1576_exp03_c309_siKi67_1__DE_3_W0009_P0001_T0001_cell_004.tif_1	siKi-67#1	0.7541950866933577
e1576_exp03_c309_siKi67_1__DE_3_W0009_P0001_T0001_cell_005.tif_1	siKi-67#1	0.565352856057048
e1576_exp03_c309_siKi67_2__DE_3_W0001_P0001_T0001_cell_001.tif_1	siKi-67#2	0.4997598928260547
e1576_exp03_c309_siKi67_2__DE_3_W0001_P0001_T0001_cell_002.tif_1	siKi-67#2	0.8560809895259783
e1576_exp03_c309_siKi67_2__DE_3_W0001_P0001_T0001_cell_003.tif_1	siKi-67#2	0.6877782185742686
e1576_exp03_c309_siKi67_2__DE_3_W0001_P0001_T0001_cell_005.tif_1	siKi-67#2	0.7820171894087175
e1576_exp03_c309_siKi67_2__DE_3_W0002_P0001_T0001_cell_001.tif_1	siKi-67#2	0.8327239594458901
e1576_exp03_c309_siKi67_2__DE_3_W0002_P0001_T0001_cell_002.tif_1	siKi-67#2	0.7340240157697687
e1576_exp03_c309_siKi67_2__DE_3_W0002_P0001_T0001_cell_003.tif_1	siKi-67#2	0.5898010480747523
e1576_exp03_c309_siKi67_2__DE_3_W0002_P0001_T0001_cell_005.tif_1	siKi-67#2	0.8613887618086615
e1576_exp03_c309_siKi67_2__DE_3_W0002_P0001_T0001_cell_007.tif_1	siKi-67#2	0.7983202371317057
e1576_exp03_c309_siKi67_2__DE_3_W0003_P0001_T0001_cell_001.tif_1	siKi-67#2	0.6764488835772701
e1576_exp03_c309_siKi67_2__DE_3_W0003_P0001_T0001_cell_002.tif_1	siKi-67#2	0.9006938172856112
e1576_exp03_c309_siKi67_2__DE_3_W0003_P0001_T0001_cell_003.tif_1	siKi-67#2	0.5537762992275813
e1576_exp03_c309_siKi67_2__DE_3_W0003_P0001_T0001_cell_004.tif_1	siKi-67#2	0.8722375385578551
e1576_exp03_c309_siKi67_2__DE_3_W0003_P0001_T0001_cell_005.tif_1	siKi-67#2	0.6837294005028631
e1576_exp03_c309_siKi67_2__DE_3_W0003_P0001_T0001_cell_006.tif_1	siKi-67#2	0.8439838684507991
e1576_exp03_c309_siKi67_2__DE_3_W0004_P0001_T0001_cell_004.tif_1	siKi-67#2	0.8989235802545188
e1576_exp03_c309_siKi67_2__DE_3_W0004_P0001_T0001_cell_005.tif_1	siKi-67#2	0.6398780524656034
e1576_exp03_c309_siKi67_2__DE_3_W0004_P0001_T0001_cell_006.tif_1	siKi-67#2	0.8714311821036219
e1576_exp03_c309_siKi67_2__DE_3_W0004_P0001_T0001_cell_007.tif_1	siKi-67#2	0.9086026931539072
e1576_exp03_c309_siKi67_2__DE_3_W0005_P0001_T0001_cell_003.tif_1	siKi-67#2	0.5641049114435926
e1576_exp03_c309_siKi67_2__DE_3_W0005_P0001_T0001_cell_004.tif_1	siKi-67#2	0.8243922974633606
e1576_exp03_c309_siKi67_2__DE_3_W0005_P0001_T0001_cell_005.tif_1	siKi-67#2	0.8050274354505069
e1576_exp03_c309_siKi67_2__DE_3_W0005_P0001_T0001_cell_006.tif_1	siKi-67#2	0.5719696656368777
e1576_exp03_c309_siKi67_2__DE_3_W0006_P0001_T0001_cell_001.tif_1	siKi-67#2	0.5416961437927735
e1576_exp03_c309_siKi67_2__DE_3_W0006_P0001_T0001_cell_002.tif_1	siKi-67#2	0.5852750228963808
e1576_exp03_c309_siKi67_2__DE_3_W0006_P0001_T0001_cell_004.tif_1	siKi-67#2	0.7571999652377274
e1576_exp03_c309_siKi67_2__DE_3_W0006_P0001_T0001_cell_006.tif_1	siKi-67#2	0.7166981611482119
e1576_exp03_c309_siKi67_2__DE_3_W0006_P0001_T0001_cell_007.tif_1	siKi-67#2	0.5264055481407105
e1576_exp03_c309_siKi67_2__DE_3_W0007_P0001_T0001_cell_001.tif_1	siKi-67#2	0.7755204020739328
e1576_exp03_c309_siKi67_2__DE_3_W0007_P0001_T0001_cell_003.tif_1	siKi-67#2	0.8446005600067363
e1576_exp03_c309_siKi67_2__DE_3_W0008_P0001_T0001_cell_001.tif_1	siKi-67#2	0.49866830117293665
e1576_exp03_c309_siKi67_2__DE_3_W0009_P0001_T0001_cell_001.tif_1	siKi-67#2	0.7661476659797938
e1576_exp03_c309_siKi67_2__DE_3_W0009_P0001_T0001_cell_002.tif_1	siKi-67#2	0.7610414112700699
e1576_exp03_c309_siKi67_2__DE_3_W0009_P0001_T0001_cell_003.tif_1	siKi-67#2	0.4838581920219813
e1576_exp03_c309_siKi67_2__DE_3_W0009_P0001_T0001_cell_006.tif_1	siKi-67#2	0.8088136960818425
