# Supplementary material for: Ki-67 shapes the nucleolus by anchoring chromatin via its amphiphilic properties
Source: EMBO J. 2026 Mar 24;45(9):3156–91. doi: 10.1038/s44318-026-00747-7 (PMC13144362; doi:10.1038/s44318-026-00747-7)
Supplement: Supplementary file 13 — Expanded View figures Source Data [file 44318_2026_747_MOESM13_ESM.zip › Figure_EV5/C/UBF_number.csv]

parental_nucleus_id	siRNA	UBF_number
e0986_exp05_c567_XWNeg9_DE_W0001_P0001_add_probability_map.tif_1	siCont.	40
e0986_exp05_c567_XWNeg9_DE_W0001_P0001_add_probability_map.tif_2	siCont.	28
e0986_exp05_c567_XWNeg9_DE_W0001_P0001_add_probability_map.tif_3	siCont.	33
e0986_exp05_c567_XWNeg9_DE_W0001_P0001_add_probability_map.tif_4	siCont.	43
e0986_exp05_c567_XWNeg9_DE_W0001_P0001_add_probability_map.tif_5	siCont.	48
e0986_exp05_c567_XWNeg9_DE_W0001_P0001_add_probability_map.tif_6	siCont.	31
e0986_exp05_c567_XWNeg9_DE_W0001_P0001_add_probability_map.tif_7	siCont.	42
e0986_exp05_c567_XWNeg9_DE_W0001_P0001_add_probability_map.tif_8	siCont.	51
e0986_exp05_c567_XWNeg9_DE_W0001_P0001_add_probability_map.tif_9	siCont.	36
e0986_exp05_c567_XWNeg9_DE_W0001_P0001_add_probability_map.tif_10	siCont.	38
e0986_exp05_c567_XWNeg9_DE_W0001_P0001_add_probability_map.tif_11	siCont.	29
e0986_exp05_c567_XWNeg9_DE_W0001_P0001_add_probability_map.tif_12	siCont.	48
e0986_exp05_c567_XWNeg9_DE_W0001_P0001_add_probability_map.tif_13	siCont.	42
e0986_exp05_c567_XWNeg9_DE_W0001_P0001_add_probability_map.tif_14	siCont.	34
e0986_exp05_c567_XWNeg9_DE_W0001_P0001_add_probability_map.tif_15	siCont.	44
e0986_exp05_c567_XWNeg9_DE_W0001_P0001_add_probability_map.tif_16	siCont.	25
e0986_exp05_c567_XWNeg9_DE_W0001_P0001_add_probability_map.tif_17	siCont.	32
e0986_exp05_c567_XWNeg9_DE_W0002_P0001_add_probability_map.tif_1	siCont.	28
e0986_exp05_c567_XWNeg9_DE_W0002_P0001_add_probability_map.tif_2	siCont.	22
e0986_exp05_c567_XWNeg9_DE_W0002_P0001_add_probability_map.tif_3	siCont.	23
e0986_exp05_c567_XWNeg9_DE_W0002_P0001_add_probability_map.tif_4	siCont.	32
e0986_exp05_c567_XWNeg9_DE_W0002_P0001_add_probability_map.tif_5	siCont.	16
e0986_exp05_c567_XWNeg9_DE_W0002_P0001_add_probability_map.tif_6	siCont.	26
e0986_exp05_c567_XWNeg9_DE_W0002_P0001_add_probability_map.tif_7	siCont.	34
e0986_exp05_c567_XWNeg9_DE_W0002_P0001_add_probability_map.tif_8	siCont.	36
e0986_exp05_c567_XWNeg9_DE_W0002_P0001_add_probability_map.tif_9	siCont.	23
e0986_exp05_c567_XWNeg9_DE_W0002_P0001_add_probability_map.tif_10	siCont.	16
e0986_exp05_c567_XWNeg9_DE_W0002_P0001_add_probability_map.tif_11	siCont.	31
e0986_exp05_c567_XWNeg9_DE_W0002_P0001_add_probability_map.tif_12	siCont.	27
e0986_exp05_c567_XWNeg9_DE_W0002_P0001_add_probability_map.tif_13	siCont.	26
e0986_exp05_c567_XWNeg9_DE_W0003_P0001_add_probability_map.tif_1	siCont.	24
e0986_exp05_c567_XWNeg9_DE_W0003_P0001_add_probability_map.tif_2	siCont.	36
e0986_exp05_c567_XWNeg9_DE_W0003_P0001_add_probability_map.tif_3	siCont.	22
e0986_exp05_c567_XWNeg9_DE_W0003_P0001_add_probability_map.tif_4	siCont.	11
e0986_exp05_c567_XWNeg9_DE_W0003_P0001_add_probability_map.tif_5	siCont.	30
e0986_exp05_c567_XWNeg9_DE_W0003_P0001_add_probability_map.tif_6	siCont.	34
e0986_exp05_c567_XWNeg9_DE_W0003_P0001_add_probability_map.tif_7	siCont.	29
e0986_exp05_c567_XWNeg9_DE_W0003_P0001_add_probability_map.tif_8	siCont.	29
e0986_exp05_c567_XWNeg9_DE_W0003_P0001_add_probability_map.tif_9	siCont.	29
e0986_exp05_c567_XWNeg9_DE_W0003_P0001_add_probability_map.tif_10	siCont.	25
e0986_exp05_c567_XWNeg9_DE_W0003_P0001_add_probability_map.tif_11	siCont.	27
e0986_exp05_c567_XWNeg9_DE_W0003_P0001_add_probability_map.tif_12	siCont.	23
e0986_exp05_c567_XWNeg9_DE_W0003_P0001_add_probability_map.tif_13	siCont.	48
e0986_exp05_c567_XWNeg9_DE_W0003_P0001_add_probability_map.tif_14	siCont.	44
e0986_exp05_c567_XWNeg9_DE_W0003_P0001_add_probability_map.tif_15	siCont.	27
e0986_exp05_c567_XWNeg9_DE_W0003_P0001_add_probability_map.tif_16	siCont.	29
e0986_exp05_c567_XWNeg9_DE_W0003_P0001_add_probability_map.tif_17	siCont.	39
e0986_exp05_c567_XWNeg9_DE_W0003_P0001_add_probability_map.tif_18	siCont.	27
e0986_exp05_c567_XWNeg9_DE_W0004_P0001_add_probability_map.tif_1	siCont.	7
e0986_exp05_c567_XWNeg9_DE_W0004_P0001_add_probability_map.tif_2	siCont.	15
e0986_exp05_c567_XWNeg9_DE_W0004_P0001_add_probability_map.tif_3	siCont.	19
e0986_exp05_c567_XWNeg9_DE_W0004_P0001_add_probability_map.tif_4	siCont.	13
e0986_exp05_c567_XWNeg9_DE_W0004_P0001_add_probability_map.tif_5	siCont.	25
e0986_exp05_c567_XWNeg9_DE_W0004_P0001_add_probability_map.tif_6	siCont.	12
e0986_exp05_c567_XWNeg9_DE_W0004_P0001_add_probability_map.tif_7	siCont.	19
e0986_exp05_c567_XWNeg9_DE_W0004_P0001_add_probability_map.tif_8	siCont.	28
e0986_exp05_c567_XWNeg9_DE_W0004_P0001_add_probability_map.tif_9	siCont.	15
e0986_exp05_c567_XWNeg9_DE_W0004_P0001_add_probability_map.tif_10	siCont.	20
e0986_exp05_c567_XWNeg9_DE_W0004_P0001_add_probability_map.tif_11	siCont.	21
e0986_exp05_c567_XWNeg9_DE_W0004_P0001_add_probability_map.tif_12	siCont.	24
e0986_exp05_c567_XWNeg9_DE_W0004_P0001_add_probability_map.tif_13	siCont.	17
e0986_exp05_c567_XWNeg9_DE_W0004_P0001_add_probability_map.tif_14	siCont.	17
e0986_exp05_c567_XWNeg9_DE_W0004_P0001_add_probability_map.tif_15	siCont.	16
e0986_exp05_c567_XWNeg9_DE_W0004_P0001_add_probability_map.tif_16	siCont.	15
e0986_exp05_c567_XWNeg9_DE_W0004_P0001_add_probability_map.tif_17	siCont.	22
e0986_exp05_c567_XWNeg9_DE_W0004_P0001_add_probability_map.tif_18	siCont.	18
e0986_exp05_c567_XWNeg9_DE_W0004_P0001_add_probability_map.tif_19	siCont.	34
e0986_exp05_c567_XWNeg9_DE_W0004_P0001_add_probability_map.tif_20	siCont.	23
e0986_exp05_c567_XWNeg9_DE_W0004_P0001_add_probability_map.tif_21	siCont.	24
e0986_exp05_c567_XWNeg9_DE_W0005_P0001_add_probability_map.tif_1	siCont.	30
e0986_exp05_c567_XWNeg9_DE_W0005_P0001_add_probability_map.tif_2	siCont.	34
e0986_exp05_c567_XWNeg9_DE_W0005_P0001_add_probability_map.tif_3	siCont.	25
e0986_exp05_c567_XWNeg9_DE_W0005_P0001_add_probability_map.tif_4	siCont.	28
e0986_exp05_c567_XWNeg9_DE_W0005_P0001_add_probability_map.tif_5	siCont.	27
e0986_exp05_c567_XWNeg9_DE_W0005_P0001_add_probability_map.tif_6	siCont.	30
e0986_exp05_c567_XWNeg9_DE_W0005_P0001_add_probability_map.tif_7	siCont.	36
e0986_exp05_c567_XWNeg9_DE_W0005_P0001_add_probability_map.tif_8	siCont.	34
e0986_exp05_c567_XWNeg9_DE_W0005_P0001_add_probability_map.tif_9	siCont.	33
e0986_exp05_c567_XWNeg9_DE_W0005_P0001_add_probability_map.tif_10	siCont.	42
e0986_exp05_c567_XWNeg9_DE_W0005_P0001_add_probability_map.tif_11	siCont.	37
e0986_exp05_c567_XWNeg9_DE_W0005_P0001_add_probability_map.tif_12	siCont.	27
e0986_exp05_c567_XWNeg9_DE_W0005_P0001_add_probability_map.tif_13	siCont.	36
e0986_exp05_c567_XWNeg9_DE_W0005_P0001_add_probability_map.tif_14	siCont.	40
e0986_exp05_c567_XWNeg9_DE_W0005_P0001_add_probability_map.tif_15	siCont.	44
e0986_exp05_c567_XWNeg9_DE_W0005_P0001_add_probability_map.tif_16	siCont.	23
e0986_exp05_c567_XWNeg9_DE_W0005_P0001_add_probability_map.tif_17	siCont.	41
e0986_exp05_c567_XWNeg9_DE_W0006_P0001_add_probability_map.tif_1	siCont.	28
e0986_exp05_c567_XWNeg9_DE_W0006_P0001_add_probability_map.tif_2	siCont.	21
e0986_exp05_c567_XWNeg9_DE_W0006_P0001_add_probability_map.tif_3	siCont.	32
e0986_exp05_c567_XWNeg9_DE_W0006_P0001_add_probability_map.tif_4	siCont.	32
e0986_exp05_c567_XWNeg9_DE_W0006_P0001_add_probability_map.tif_5	siCont.	40
e0986_exp05_c567_XWNeg9_DE_W0006_P0001_add_probability_map.tif_6	siCont.	30
e0986_exp05_c567_XWNeg9_DE_W0006_P0001_add_probability_map.tif_7	siCont.	27
e0986_exp05_c567_XWNeg9_DE_W0006_P0001_add_probability_map.tif_8	siCont.	32
e0986_exp05_c567_XWNeg9_DE_W0006_P0001_add_probability_map.tif_9	siCont.	44
e0986_exp05_c567_XWNeg9_DE_W0006_P0001_add_probability_map.tif_10	siCont.	36
e0986_exp05_c567_XWNeg9_DE_W0006_P0001_add_probability_map.tif_11	siCont.	32
e0986_exp05_c567_XWNeg9_DE_W0006_P0001_add_probability_map.tif_12	siCont.	29
e0986_exp05_c567_XWNeg9_DE_W0006_P0001_add_probability_map.tif_13	siCont.	27
e0986_exp05_c567_XWNeg9_DE_W0006_P0001_add_probability_map.tif_14	siCont.	32
e0986_exp05_c567_XWNeg9_DE_W0006_P0001_add_probability_map.tif_15	siCont.	37
e0986_exp05_c567_XWNeg9_DE_W0007_P0001_add_probability_map.tif_1	siCont.	22
e0986_exp05_c567_XWNeg9_DE_W0007_P0001_add_probability_map.tif_2	siCont.	21
e0986_exp05_c567_XWNeg9_DE_W0007_P0001_add_probability_map.tif_3	siCont.	18
e0986_exp05_c567_XWNeg9_DE_W0007_P0001_add_probability_map.tif_4	siCont.	19
e0986_exp05_c567_XWNeg9_DE_W0007_P0001_add_probability_map.tif_5	siCont.	31
e0986_exp05_c567_XWNeg9_DE_W0007_P0001_add_probability_map.tif_6	siCont.	33
e0986_exp05_c567_XWNeg9_DE_W0007_P0001_add_probability_map.tif_7	siCont.	21
e0986_exp05_c567_XWNeg9_DE_W0007_P0001_add_probability_map.tif_8	siCont.	26
e0986_exp05_c567_XWNeg9_DE_W0007_P0001_add_probability_map.tif_9	siCont.	24
e0986_exp05_c567_XWNeg9_DE_W0007_P0001_add_probability_map.tif_10	siCont.	19
e0986_exp05_c567_XWNeg9_DE_W0007_P0001_add_probability_map.tif_11	siCont.	33
e0986_exp05_c567_XWNeg9_DE_W0007_P0001_add_probability_map.tif_12	siCont.	20
e0986_exp05_c567_XWNeg9_DE_W0007_P0001_add_probability_map.tif_13	siCont.	38
e0986_exp05_c567_XWNeg9_DE_W0007_P0001_add_probability_map.tif_14	siCont.	21
e0986_exp05_c567_XWNeg9_DE_W0007_P0001_add_probability_map.tif_15	siCont.	46
e0986_exp05_c567_XWNeg9_DE_W0007_P0001_add_probability_map.tif_16	siCont.	42
e0986_exp05_c567_XWNeg9_DE_W0007_P0001_add_probability_map.tif_17	siCont.	29
e0986_exp05_c567_siKi67_1_DE_W0001_P0001_add_probability_map.tif_1	siKi67_1	27
e0986_exp05_c567_siKi67_1_DE_W0001_P0001_add_probability_map.tif_2	siKi67_1	46
e0986_exp05_c567_siKi67_1_DE_W0001_P0001_add_probability_map.tif_3	siKi67_1	13
e0986_exp05_c567_siKi67_1_DE_W0001_P0001_add_probability_map.tif_4	siKi67_1	32
e0986_exp05_c567_siKi67_1_DE_W0001_P0001_add_probability_map.tif_5	siKi67_1	18
e0986_exp05_c567_siKi67_1_DE_W0001_P0001_add_probability_map.tif_6	siKi67_1	49
e0986_exp05_c567_siKi67_1_DE_W0001_P0001_add_probability_map.tif_7	siKi67_1	23
e0986_exp05_c567_siKi67_1_DE_W0001_P0001_add_probability_map.tif_8	siKi67_1	16
e0986_exp05_c567_siKi67_1_DE_W0001_P0001_add_probability_map.tif_9	siKi67_1	37
e0986_exp05_c567_siKi67_1_DE_W0001_P0001_add_probability_map.tif_10	siKi67_1	32
e0986_exp05_c567_siKi67_1_DE_W0001_P0001_add_probability_map.tif_11	siKi67_1	46
e0986_exp05_c567_siKi67_1_DE_W0001_P0001_add_probability_map.tif_12	siKi67_1	14
e0986_exp05_c567_siKi67_1_DE_W0001_P0001_add_probability_map.tif_13	siKi67_1	46
e0986_exp05_c567_siKi67_1_DE_W0001_P0001_add_probability_map.tif_14	siKi67_1	40
e0986_exp05_c567_siKi67_1_DE_W0001_P0001_add_probability_map.tif_15	siKi67_1	37
e0986_exp05_c567_siKi67_1_DE_W0001_P0001_add_probability_map.tif_16	siKi67_1	27
e0986_exp05_c567_siKi67_1_DE_W0002_P0001_add_probability_map.tif_1	siKi67_1	37
e0986_exp05_c567_siKi67_1_DE_W0002_P0001_add_probability_map.tif_2	siKi67_1	34
e0986_exp05_c567_siKi67_1_DE_W0002_P0001_add_probability_map.tif_3	siKi67_1	30
e0986_exp05_c567_siKi67_1_DE_W0002_P0001_add_probability_map.tif_4	siKi67_1	48
e0986_exp05_c567_siKi67_1_DE_W0002_P0001_add_probability_map.tif_5	siKi67_1	35
e0986_exp05_c567_siKi67_1_DE_W0002_P0001_add_probability_map.tif_6	siKi67_1	33
e0986_exp05_c567_siKi67_1_DE_W0002_P0001_add_probability_map.tif_7	siKi67_1	24
e0986_exp05_c567_siKi67_1_DE_W0002_P0001_add_probability_map.tif_8	siKi67_1	24
e0986_exp05_c567_siKi67_1_DE_W0002_P0001_add_probability_map.tif_9	siKi67_1	21
e0986_exp05_c567_siKi67_1_DE_W0002_P0001_add_probability_map.tif_10	siKi67_1	32
e0986_exp05_c567_siKi67_1_DE_W0002_P0001_add_probability_map.tif_11	siKi67_1	31
e0986_exp05_c567_siKi67_1_DE_W0002_P0001_add_probability_map.tif_12	siKi67_1	10
e0986_exp05_c567_siKi67_1_DE_W0002_P0001_add_probability_map.tif_13	siKi67_1	27
e0986_exp05_c567_siKi67_1_DE_W0003_P0001_add_probability_map.tif_1	siKi67_1	6
e0986_exp05_c567_siKi67_1_DE_W0003_P0001_add_probability_map.tif_2	siKi67_1	19
e0986_exp05_c567_siKi67_1_DE_W0003_P0001_add_probability_map.tif_3	siKi67_1	36
e0986_exp05_c567_siKi67_1_DE_W0003_P0001_add_probability_map.tif_4	siKi67_1	45
e0986_exp05_c567_siKi67_1_DE_W0003_P0001_add_probability_map.tif_5	siKi67_1	25
e0986_exp05_c567_siKi67_1_DE_W0003_P0001_add_probability_map.tif_6	siKi67_1	21
e0986_exp05_c567_siKi67_1_DE_W0003_P0001_add_probability_map.tif_7	siKi67_1	30
e0986_exp05_c567_siKi67_1_DE_W0003_P0001_add_probability_map.tif_8	siKi67_1	12
e0986_exp05_c567_siKi67_1_DE_W0003_P0001_add_probability_map.tif_9	siKi67_1	34
e0986_exp05_c567_siKi67_1_DE_W0003_P0001_add_probability_map.tif_10	siKi67_1	22
e0986_exp05_c567_siKi67_1_DE_W0003_P0001_add_probability_map.tif_11	siKi67_1	36
e0986_exp05_c567_siKi67_1_DE_W0003_P0001_add_probability_map.tif_12	siKi67_1	15
e0986_exp05_c567_siKi67_1_DE_W0003_P0001_add_probability_map.tif_13	siKi67_1	19
e0986_exp05_c567_siKi67_1_DE_W0003_P0001_add_probability_map.tif_14	siKi67_1	20
e0986_exp05_c567_siKi67_1_DE_W0004_P0001_add_probability_map.tif_1	siKi67_1	22
e0986_exp05_c567_siKi67_1_DE_W0004_P0001_add_probability_map.tif_2	siKi67_1	34
e0986_exp05_c567_siKi67_1_DE_W0004_P0001_add_probability_map.tif_3	siKi67_1	4
e0986_exp05_c567_siKi67_1_DE_W0004_P0001_add_probability_map.tif_4	siKi67_1	22
e0986_exp05_c567_siKi67_1_DE_W0004_P0001_add_probability_map.tif_5	siKi67_1	24
e0986_exp05_c567_siKi67_1_DE_W0004_P0001_add_probability_map.tif_6	siKi67_1	35
e0986_exp05_c567_siKi67_1_DE_W0004_P0001_add_probability_map.tif_7	siKi67_1	12
e0986_exp05_c567_siKi67_1_DE_W0004_P0001_add_probability_map.tif_8	siKi67_1	15
e0986_exp05_c567_siKi67_1_DE_W0004_P0001_add_probability_map.tif_9	siKi67_1	21
e0986_exp05_c567_siKi67_1_DE_W0004_P0001_add_probability_map.tif_10	siKi67_1	22
e0986_exp05_c567_siKi67_1_DE_W0004_P0001_add_probability_map.tif_11	siKi67_1	30
e0986_exp05_c567_siKi67_1_DE_W0004_P0001_add_probability_map.tif_12	siKi67_1	31
e0986_exp05_c567_siKi67_1_DE_W0004_P0001_add_probability_map.tif_13	siKi67_1	22
e0986_exp05_c567_siKi67_1_DE_W0004_P0001_add_probability_map.tif_14	siKi67_1	14
e0986_exp05_c567_siKi67_1_DE_W0005_P0001_add_probability_map.tif_1	siKi67_1	40
e0986_exp05_c567_siKi67_1_DE_W0005_P0001_add_probability_map.tif_2	siKi67_1	32
e0986_exp05_c567_siKi67_1_DE_W0005_P0001_add_probability_map.tif_3	siKi67_1	43
e0986_exp05_c567_siKi67_1_DE_W0005_P0001_add_probability_map.tif_4	siKi67_1	33
e0986_exp05_c567_siKi67_1_DE_W0005_P0001_add_probability_map.tif_5	siKi67_1	41
e0986_exp05_c567_siKi67_1_DE_W0005_P0001_add_probability_map.tif_6	siKi67_1	6
e0986_exp05_c567_siKi67_1_DE_W0005_P0001_add_probability_map.tif_7	siKi67_1	25
e0986_exp05_c567_siKi67_1_DE_W0005_P0001_add_probability_map.tif_8	siKi67_1	40
e0986_exp05_c567_siKi67_1_DE_W0005_P0001_add_probability_map.tif_9	siKi67_1	38
e0986_exp05_c567_siKi67_1_DE_W0005_P0001_add_probability_map.tif_10	siKi67_1	33
e0986_exp05_c567_siKi67_1_DE_W0005_P0001_add_probability_map.tif_11	siKi67_1	19
e0986_exp05_c567_siKi67_1_DE_W0005_P0001_add_probability_map.tif_12	siKi67_1	32
e0986_exp05_c567_siKi67_1_DE_W0005_P0001_add_probability_map.tif_13	siKi67_1	31
e0986_exp05_c567_siKi67_1_DE_W0005_P0001_add_probability_map.tif_14	siKi67_1	29
e0986_exp05_c567_siKi67_1_DE_W0005_P0001_add_probability_map.tif_15	siKi67_1	39
e0986_exp05_c567_siKi67_1_DE_W0005_P0001_add_probability_map.tif_16	siKi67_1	34
e0986_exp05_c567_siKi67_1_DE_W0005_P0001_add_probability_map.tif_17	siKi67_1	34
e0986_exp05_c567_siKi67_1_DE_W0006_P0001_add_probability_map.tif_1	siKi67_1	32
e0986_exp05_c567_siKi67_1_DE_W0006_P0001_add_probability_map.tif_2	siKi67_1	7
e0986_exp05_c567_siKi67_1_DE_W0006_P0001_add_probability_map.tif_3	siKi67_1	27
e0986_exp05_c567_siKi67_1_DE_W0006_P0001_add_probability_map.tif_4	siKi67_1	39
e0986_exp05_c567_siKi67_1_DE_W0006_P0001_add_probability_map.tif_5	siKi67_1	39
e0986_exp05_c567_siKi67_1_DE_W0006_P0001_add_probability_map.tif_6	siKi67_1	36
e0986_exp05_c567_siKi67_1_DE_W0006_P0001_add_probability_map.tif_7	siKi67_1	44
e0986_exp05_c567_siKi67_1_DE_W0006_P0001_add_probability_map.tif_8	siKi67_1	29
e0986_exp05_c567_siKi67_1_DE_W0006_P0001_add_probability_map.tif_9	siKi67_1	20
e0986_exp05_c567_siKi67_1_DE_W0006_P0001_add_probability_map.tif_10	siKi67_1	34
e0986_exp05_c567_siKi67_1_DE_W0006_P0001_add_probability_map.tif_11	siKi67_1	37
e0986_exp05_c567_siKi67_1_DE_W0006_P0001_add_probability_map.tif_12	siKi67_1	44
e0986_exp05_c567_siKi67_1_DE_W0006_P0001_add_probability_map.tif_13	siKi67_1	56
e0986_exp05_c567_siKi67_1_DE_W0007_P0001_add_probability_map.tif_1	siKi67_1	49
e0986_exp05_c567_siKi67_1_DE_W0007_P0001_add_probability_map.tif_2	siKi67_1	42
e0986_exp05_c567_siKi67_1_DE_W0007_P0001_add_probability_map.tif_3	siKi67_1	45
e0986_exp05_c567_siKi67_1_DE_W0007_P0001_add_probability_map.tif_4	siKi67_1	56
e0986_exp05_c567_siKi67_1_DE_W0007_P0001_add_probability_map.tif_5	siKi67_1	39
e0986_exp05_c567_siKi67_1_DE_W0007_P0001_add_probability_map.tif_6	siKi67_1	48
e0986_exp05_c567_siKi67_1_DE_W0007_P0001_add_probability_map.tif_7	siKi67_1	44
e0986_exp05_c567_siKi67_1_DE_W0007_P0001_add_probability_map.tif_8	siKi67_1	38
e0986_exp05_c567_siKi67_1_DE_W0007_P0001_add_probability_map.tif_9	siKi67_1	49
e0986_exp05_c567_siKi67_1_DE_W0007_P0001_add_probability_map.tif_10	siKi67_1	41
e0986_exp05_c567_siKi67_2_DE_W0001_P0001_add_probability_map.tif_1	siKi67_2	18
e0986_exp05_c567_siKi67_2_DE_W0001_P0001_add_probability_map.tif_2	siKi67_2	57
e0986_exp05_c567_siKi67_2_DE_W0001_P0001_add_probability_map.tif_3	siKi67_2	18
e0986_exp05_c567_siKi67_2_DE_W0001_P0001_add_probability_map.tif_4	siKi67_2	18
e0986_exp05_c567_siKi67_2_DE_W0001_P0001_add_probability_map.tif_5	siKi67_2	23
e0986_exp05_c567_siKi67_2_DE_W0001_P0001_add_probability_map.tif_7	siKi67_2	38
e0986_exp05_c567_siKi67_2_DE_W0001_P0001_add_probability_map.tif_8	siKi67_2	20
e0986_exp05_c567_siKi67_2_DE_W0001_P0001_add_probability_map.tif_9	siKi67_2	28
e0986_exp05_c567_siKi67_2_DE_W0001_P0001_add_probability_map.tif_10	siKi67_2	24
e0986_exp05_c567_siKi67_2_DE_W0001_P0001_add_probability_map.tif_11	siKi67_2	32
e0986_exp05_c567_siKi67_2_DE_W0001_P0001_add_probability_map.tif_12	siKi67_2	36
e0986_exp05_c567_siKi67_2_DE_W0001_P0001_add_probability_map.tif_13	siKi67_2	35
e0986_exp05_c567_siKi67_2_DE_W0001_P0001_add_probability_map.tif_14	siKi67_2	43
e0986_exp05_c567_siKi67_2_DE_W0001_P0001_add_probability_map.tif_15	siKi67_2	20
e0986_exp05_c567_siKi67_2_DE_W0001_P0001_add_probability_map.tif_16	siKi67_2	31
e0986_exp05_c567_siKi67_2_DE_W0001_P0001_add_probability_map.tif_17	siKi67_2	32
e0986_exp05_c567_siKi67_2_DE_W0001_P0001_add_probability_map.tif_18	siKi67_2	38
e0986_exp05_c567_siKi67_2_DE_W0001_P0001_add_probability_map.tif_19	siKi67_2	24
e0986_exp05_c567_siKi67_2_DE_W0001_P0001_add_probability_map.tif_20	siKi67_2	18
e0986_exp05_c567_siKi67_2_DE_W0002_P0001_add_probability_map.tif_1	siKi67_2	22
e0986_exp05_c567_siKi67_2_DE_W0002_P0001_add_probability_map.tif_2	siKi67_2	28
e0986_exp05_c567_siKi67_2_DE_W0002_P0001_add_probability_map.tif_3	siKi67_2	24
e0986_exp05_c567_siKi67_2_DE_W0002_P0001_add_probability_map.tif_4	siKi67_2	27
e0986_exp05_c567_siKi67_2_DE_W0002_P0001_add_probability_map.tif_5	siKi67_2	25
e0986_exp05_c567_siKi67_2_DE_W0002_P0001_add_probability_map.tif_6	siKi67_2	22
e0986_exp05_c567_siKi67_2_DE_W0002_P0001_add_probability_map.tif_7	siKi67_2	38
e0986_exp05_c567_siKi67_2_DE_W0002_P0001_add_probability_map.tif_8	siKi67_2	45
e0986_exp05_c567_siKi67_2_DE_W0002_P0001_add_probability_map.tif_9	siKi67_2	41
e0986_exp05_c567_siKi67_2_DE_W0002_P0001_add_probability_map.tif_10	siKi67_2	38
e0986_exp05_c567_siKi67_2_DE_W0003_P0001_add_probability_map.tif_1	siKi67_2	42
e0986_exp05_c567_siKi67_2_DE_W0003_P0001_add_probability_map.tif_2	siKi67_2	34
e0986_exp05_c567_siKi67_2_DE_W0003_P0001_add_probability_map.tif_3	siKi67_2	32
e0986_exp05_c567_siKi67_2_DE_W0003_P0001_add_probability_map.tif_4	siKi67_2	48
e0986_exp05_c567_siKi67_2_DE_W0003_P0001_add_probability_map.tif_5	siKi67_2	32
e0986_exp05_c567_siKi67_2_DE_W0003_P0001_add_probability_map.tif_6	siKi67_2	32
e0986_exp05_c567_siKi67_2_DE_W0003_P0001_add_probability_map.tif_7	siKi67_2	30
e0986_exp05_c567_siKi67_2_DE_W0003_P0001_add_probability_map.tif_8	siKi67_2	31
e0986_exp05_c567_siKi67_2_DE_W0003_P0001_add_probability_map.tif_9	siKi67_2	25
e0986_exp05_c567_siKi67_2_DE_W0003_P0001_add_probability_map.tif_10	siKi67_2	38
e0986_exp05_c567_siKi67_2_DE_W0003_P0001_add_probability_map.tif_11	siKi67_2	27
e0986_exp05_c567_siKi67_2_DE_W0003_P0001_add_probability_map.tif_12	siKi67_2	27
e0986_exp05_c567_siKi67_2_DE_W0003_P0001_add_probability_map.tif_13	siKi67_2	29
e0986_exp05_c567_siKi67_2_DE_W0003_P0001_add_probability_map.tif_14	siKi67_2	35
e0986_exp05_c567_siKi67_2_DE_W0003_P0001_add_probability_map.tif_15	siKi67_2	19
e0986_exp05_c567_siKi67_2_DE_W0003_P0001_add_probability_map.tif_16	siKi67_2	33
e0986_exp05_c567_siKi67_2_DE_W0003_P0001_add_probability_map.tif_17	siKi67_2	9
e0986_exp05_c567_siKi67_2_DE_W0004_P0001_add_probability_map.tif_1	siKi67_2	44
e0986_exp05_c567_siKi67_2_DE_W0004_P0001_add_probability_map.tif_2	siKi67_2	49
e0986_exp05_c567_siKi67_2_DE_W0004_P0001_add_probability_map.tif_3	siKi67_2	57
e0986_exp05_c567_siKi67_2_DE_W0004_P0001_add_probability_map.tif_4	siKi67_2	46
e0986_exp05_c567_siKi67_2_DE_W0004_P0001_add_probability_map.tif_5	siKi67_2	37
e0986_exp05_c567_siKi67_2_DE_W0004_P0001_add_probability_map.tif_6	siKi67_2	41
e0986_exp05_c567_siKi67_2_DE_W0004_P0001_add_probability_map.tif_7	siKi67_2	52
e0986_exp05_c567_siKi67_2_DE_W0004_P0001_add_probability_map.tif_8	siKi67_2	50
e0986_exp05_c567_siKi67_2_DE_W0004_P0001_add_probability_map.tif_9	siKi67_2	45
e0986_exp05_c567_siKi67_2_DE_W0004_P0001_add_probability_map.tif_10	siKi67_2	37
e0986_exp05_c567_siKi67_2_DE_W0004_P0001_add_probability_map.tif_11	siKi67_2	31
e0986_exp05_c567_siKi67_2_DE_W0004_P0001_add_probability_map.tif_12	siKi67_2	46
e0986_exp05_c567_siKi67_2_DE_W0004_P0001_add_probability_map.tif_13	siKi67_2	31
e0986_exp05_c567_siKi67_2_DE_W0004_P0001_add_probability_map.tif_14	siKi67_2	40
e0986_exp05_c567_siKi67_2_DE_W0004_P0001_add_probability_map.tif_15	siKi67_2	33
e0986_exp05_c567_siKi67_2_DE_W0004_P0001_add_probability_map.tif_16	siKi67_2	19
e0986_exp05_c567_siKi67_2_DE_W0004_P0001_add_probability_map.tif_17	siKi67_2	29
e0986_exp05_c567_siKi67_2_DE_W0005_P0001_add_probability_map.tif_1	siKi67_2	9
e0986_exp05_c567_siKi67_2_DE_W0005_P0001_add_probability_map.tif_2	siKi67_2	23
e0986_exp05_c567_siKi67_2_DE_W0005_P0001_add_probability_map.tif_3	siKi67_2	8
e0986_exp05_c567_siKi67_2_DE_W0005_P0001_add_probability_map.tif_4	siKi67_2	26
e0986_exp05_c567_siKi67_2_DE_W0005_P0001_add_probability_map.tif_5	siKi67_2	33
e0986_exp05_c567_siKi67_2_DE_W0005_P0001_add_probability_map.tif_6	siKi67_2	32
e0986_exp05_c567_siKi67_2_DE_W0005_P0001_add_probability_map.tif_7	siKi67_2	23
e0986_exp05_c567_siKi67_2_DE_W0005_P0001_add_probability_map.tif_8	siKi67_2	38
e0986_exp05_c567_siKi67_2_DE_W0005_P0001_add_probability_map.tif_9	siKi67_2	36
e0986_exp05_c567_siKi67_2_DE_W0005_P0001_add_probability_map.tif_10	siKi67_2	34
e0986_exp05_c567_siKi67_2_DE_W0005_P0001_add_probability_map.tif_11	siKi67_2	19
e0986_exp05_c567_siKi67_2_DE_W0005_P0001_add_probability_map.tif_12	siKi67_2	26
e0986_exp05_c567_siKi67_2_DE_W0006_P0001_add_probability_map.tif_1	siKi67_2	35
e0986_exp05_c567_siKi67_2_DE_W0006_P0001_add_probability_map.tif_2	siKi67_2	29
e0986_exp05_c567_siKi67_2_DE_W0006_P0001_add_probability_map.tif_3	siKi67_2	34
e0986_exp05_c567_siKi67_2_DE_W0006_P0001_add_probability_map.tif_4	siKi67_2	32
e0986_exp05_c567_siKi67_2_DE_W0006_P0001_add_probability_map.tif_5	siKi67_2	24
e0986_exp05_c567_siKi67_2_DE_W0006_P0001_add_probability_map.tif_6	siKi67_2	37
e0986_exp05_c567_siKi67_2_DE_W0006_P0001_add_probability_map.tif_7	siKi67_2	31
e0986_exp05_c567_siKi67_2_DE_W0006_P0001_add_probability_map.tif_8	siKi67_2	27
e0986_exp05_c567_siKi67_2_DE_W0006_P0001_add_probability_map.tif_9	siKi67_2	31
e0986_exp05_c567_siKi67_2_DE_W0006_P0001_add_probability_map.tif_10	siKi67_2	24
e0986_exp05_c567_siKi67_2_DE_W0006_P0001_add_probability_map.tif_11	siKi67_2	32
e0986_exp05_c567_siKi67_2_DE_W0006_P0001_add_probability_map.tif_12	siKi67_2	17
e0986_exp05_c567_siKi67_2_DE_W0006_P0001_add_probability_map.tif_13	siKi67_2	34
e0986_exp05_c567_siKi67_2_DE_W0006_P0001_add_probability_map.tif_14	siKi67_2	28
e0986_exp05_c567_siKi67_2_DE_W0006_P0001_add_probability_map.tif_15	siKi67_2	22
e0986_exp05_c567_siKi67_2_DE_W0007_P0001_add_probability_map.tif_1	siKi67_2	29
e0986_exp05_c567_siKi67_2_DE_W0007_P0001_add_probability_map.tif_2	siKi67_2	25
e0986_exp05_c567_siKi67_2_DE_W0007_P0001_add_probability_map.tif_3	siKi67_2	35
e0986_exp05_c567_siKi67_2_DE_W0007_P0001_add_probability_map.tif_4	siKi67_2	23
e0986_exp05_c567_siKi67_2_DE_W0007_P0001_add_probability_map.tif_5	siKi67_2	13
e0986_exp05_c567_siKi67_2_DE_W0007_P0001_add_probability_map.tif_6	siKi67_2	34
e0986_exp05_c567_siKi67_2_DE_W0007_P0001_add_probability_map.tif_7	siKi67_2	14
e0986_exp05_c567_siKi67_2_DE_W0007_P0001_add_probability_map.tif_9	siKi67_2	33
e0986_exp05_c567_siKi67_2_DE_W0007_P0001_add_probability_map.tif_10	siKi67_2	8
e0986_exp05_c567_siKi67_2_DE_W0007_P0001_add_probability_map.tif_11	siKi67_2	12
e0986_exp05_c567_siKi67_2_DE_W0007_P0001_add_probability_map.tif_12	siKi67_2	23
e0986_exp05_c567_siKi67_2_DE_W0007_P0001_add_probability_map.tif_13	siKi67_2	12
e0986_exp05_c567_siKi67_2_DE_W0007_P0001_add_probability_map.tif_14	siKi67_2	31
e0986_exp05_c567_siKi67_2_DE_W0007_P0001_add_probability_map.tif_15	siKi67_2	16
e0986_exp06_c567_XWNeg9_01_add_probability_map.tif_1	siCont.	29
e0986_exp06_c567_XWNeg9_01_add_probability_map.tif_2	siCont.	40
e0986_exp06_c567_XWNeg9_01_add_probability_map.tif_3	siCont.	38
e0986_exp06_c567_XWNeg9_01_add_probability_map.tif_4	siCont.	37
e0986_exp06_c567_XWNeg9_01_add_probability_map.tif_5	siCont.	31
e0986_exp06_c567_XWNeg9_01_add_probability_map.tif_6	siCont.	31
e0986_exp06_c567_XWNeg9_01_add_probability_map.tif_7	siCont.	43
e0986_exp06_c567_XWNeg9_01_add_probability_map.tif_8	siCont.	47
e0986_exp06_c567_XWNeg9_01_add_probability_map.tif_9	siCont.	38
e0986_exp06_c567_XWNeg9_01_add_probability_map.tif_10	siCont.	39
e0986_exp06_c567_XWNeg9_01_add_probability_map.tif_11	siCont.	32
e0986_exp06_c567_XWNeg9_01_add_probability_map.tif_12	siCont.	21
e0986_exp06_c567_XWNeg9_01_add_probability_map.tif_13	siCont.	34
e0986_exp06_c567_XWNeg9_02_add_probability_map.tif_1	siCont.	38
e0986_exp06_c567_XWNeg9_02_add_probability_map.tif_2	siCont.	31
e0986_exp06_c567_XWNeg9_02_add_probability_map.tif_3	siCont.	24
e0986_exp06_c567_XWNeg9_02_add_probability_map.tif_4	siCont.	31
e0986_exp06_c567_XWNeg9_02_add_probability_map.tif_5	siCont.	28
e0986_exp06_c567_XWNeg9_02_add_probability_map.tif_6	siCont.	39
e0986_exp06_c567_XWNeg9_02_add_probability_map.tif_7	siCont.	18
e0986_exp06_c567_XWNeg9_02_add_probability_map.tif_8	siCont.	19
e0986_exp06_c567_XWNeg9_02_add_probability_map.tif_9	siCont.	28
e0986_exp06_c567_XWNeg9_02_add_probability_map.tif_10	siCont.	29
e0986_exp06_c567_XWNeg9_02_add_probability_map.tif_11	siCont.	39
e0986_exp06_c567_XWNeg9_02_add_probability_map.tif_12	siCont.	29
e0986_exp06_c567_XWNeg9_02_add_probability_map.tif_13	siCont.	35
e0986_exp06_c567_XWNeg9_02_add_probability_map.tif_14	siCont.	40
e0986_exp06_c567_XWNeg9_02_add_probability_map.tif_15	siCont.	25
e0986_exp06_c567_XWNeg9_02_add_probability_map.tif_16	siCont.	26
e0986_exp06_c567_XWNeg9_03_add_probability_map.tif_1	siCont.	26
e0986_exp06_c567_XWNeg9_03_add_probability_map.tif_2	siCont.	26
e0986_exp06_c567_XWNeg9_03_add_probability_map.tif_3	siCont.	14
e0986_exp06_c567_XWNeg9_03_add_probability_map.tif_4	siCont.	37
e0986_exp06_c567_XWNeg9_03_add_probability_map.tif_5	siCont.	30
e0986_exp06_c567_XWNeg9_03_add_probability_map.tif_6	siCont.	24
e0986_exp06_c567_XWNeg9_03_add_probability_map.tif_7	siCont.	26
e0986_exp06_c567_XWNeg9_03_add_probability_map.tif_8	siCont.	36
e0986_exp06_c567_XWNeg9_03_add_probability_map.tif_9	siCont.	42
e0986_exp06_c567_XWNeg9_03_add_probability_map.tif_10	siCont.	36
e0986_exp06_c567_XWNeg9_03_add_probability_map.tif_11	siCont.	24
e0986_exp06_c567_XWNeg9_03_add_probability_map.tif_12	siCont.	19
e0986_exp06_c567_XWNeg9_03_add_probability_map.tif_13	siCont.	26
e0986_exp06_c567_XWNeg9_03_add_probability_map.tif_14	siCont.	27
e0986_exp06_c567_XWNeg9_03_add_probability_map.tif_15	siCont.	42
e0986_exp06_c567_XWNeg9_03_add_probability_map.tif_16	siCont.	34
e0986_exp06_c567_XWNeg9_03_add_probability_map.tif_17	siCont.	25
e0986_exp06_c567_XWNeg9_04_add_probability_map.tif_1	siCont.	26
e0986_exp06_c567_XWNeg9_04_add_probability_map.tif_2	siCont.	27
e0986_exp06_c567_XWNeg9_04_add_probability_map.tif_3	siCont.	48
e0986_exp06_c567_XWNeg9_04_add_probability_map.tif_4	siCont.	35
e0986_exp06_c567_XWNeg9_04_add_probability_map.tif_5	siCont.	46
e0986_exp06_c567_XWNeg9_04_add_probability_map.tif_6	siCont.	40
e0986_exp06_c567_XWNeg9_04_add_probability_map.tif_7	siCont.	11
e0986_exp06_c567_XWNeg9_04_add_probability_map.tif_8	siCont.	32
e0986_exp06_c567_XWNeg9_04_add_probability_map.tif_9	siCont.	23
e0986_exp06_c567_XWNeg9_04_add_probability_map.tif_10	siCont.	41
e0986_exp06_c567_XWNeg9_04_add_probability_map.tif_11	siCont.	34
e0986_exp06_c567_XWNeg9_04_add_probability_map.tif_12	siCont.	31
e0986_exp06_c567_XWNeg9_04_add_probability_map.tif_13	siCont.	37
e0986_exp06_c567_XWNeg9_04_add_probability_map.tif_14	siCont.	41
e0986_exp06_c567_XWNeg9_04_add_probability_map.tif_15	siCont.	21
e0986_exp06_c567_XWNeg9_05_add_probability_map.tif_1	siCont.	26
e0986_exp06_c567_XWNeg9_05_add_probability_map.tif_2	siCont.	43
e0986_exp06_c567_XWNeg9_05_add_probability_map.tif_3	siCont.	37
e0986_exp06_c567_XWNeg9_05_add_probability_map.tif_4	siCont.	31
e0986_exp06_c567_XWNeg9_05_add_probability_map.tif_5	siCont.	36
e0986_exp06_c567_XWNeg9_05_add_probability_map.tif_6	siCont.	37
e0986_exp06_c567_XWNeg9_05_add_probability_map.tif_7	siCont.	39
e0986_exp06_c567_XWNeg9_05_add_probability_map.tif_8	siCont.	54
e0986_exp06_c567_XWNeg9_05_add_probability_map.tif_9	siCont.	35
e0986_exp06_c567_XWNeg9_05_add_probability_map.tif_10	siCont.	43
e0986_exp06_c567_XWNeg9_05_add_probability_map.tif_11	siCont.	39
e0986_exp06_c567_XWNeg9_05_add_probability_map.tif_12	siCont.	47
e0986_exp06_c567_XWNeg9_05_add_probability_map.tif_13	siCont.	30
e0986_exp06_c567_XWNeg9_05_add_probability_map.tif_14	siCont.	42
e0986_exp06_c567_XWNeg9_06_add_probability_map.tif_1	siCont.	22
e0986_exp06_c567_XWNeg9_06_add_probability_map.tif_2	siCont.	27
e0986_exp06_c567_XWNeg9_06_add_probability_map.tif_3	siCont.	39
e0986_exp06_c567_XWNeg9_06_add_probability_map.tif_4	siCont.	36
e0986_exp06_c567_XWNeg9_06_add_probability_map.tif_5	siCont.	27
e0986_exp06_c567_XWNeg9_06_add_probability_map.tif_6	siCont.	43
e0986_exp06_c567_XWNeg9_06_add_probability_map.tif_7	siCont.	39
e0986_exp06_c567_XWNeg9_06_add_probability_map.tif_8	siCont.	53
e0986_exp06_c567_XWNeg9_06_add_probability_map.tif_9	siCont.	26
e0986_exp06_c567_XWNeg9_06_add_probability_map.tif_10	siCont.	41
e0986_exp06_c567_XWNeg9_06_add_probability_map.tif_11	siCont.	41
e0986_exp06_c567_XWNeg9_06_add_probability_map.tif_12	siCont.	24
e0986_exp06_c567_XWNeg9_06_add_probability_map.tif_13	siCont.	35
e0986_exp06_c567_XWNeg9_06_add_probability_map.tif_14	siCont.	42
e0986_exp06_c567_siKi67_1_01_add_probability_map.tif_1	siKi67_1	33
e0986_exp06_c567_siKi67_1_01_add_probability_map.tif_2	siKi67_1	23
e0986_exp06_c567_siKi67_1_01_add_probability_map.tif_3	siKi67_1	27
e0986_exp06_c567_siKi67_1_01_add_probability_map.tif_4	siKi67_1	28
e0986_exp06_c567_siKi67_1_01_add_probability_map.tif_5	siKi67_1	33
e0986_exp06_c567_siKi67_1_01_add_probability_map.tif_6	siKi67_1	32
e0986_exp06_c567_siKi67_1_01_add_probability_map.tif_7	siKi67_1	32
e0986_exp06_c567_siKi67_1_01_add_probability_map.tif_8	siKi67_1	25
e0986_exp06_c567_siKi67_1_01_add_probability_map.tif_9	siKi67_1	39
e0986_exp06_c567_siKi67_1_01_add_probability_map.tif_10	siKi67_1	35
e0986_exp06_c567_siKi67_1_01_add_probability_map.tif_11	siKi67_1	34
e0986_exp06_c567_siKi67_1_01_add_probability_map.tif_12	siKi67_1	35
e0986_exp06_c567_siKi67_1_01_add_probability_map.tif_13	siKi67_1	48
e0986_exp06_c567_siKi67_1_02_add_probability_map.tif_1	siKi67_1	8
e0986_exp06_c567_siKi67_1_02_add_probability_map.tif_2	siKi67_1	34
e0986_exp06_c567_siKi67_1_02_add_probability_map.tif_3	siKi67_1	25
e0986_exp06_c567_siKi67_1_02_add_probability_map.tif_4	siKi67_1	21
e0986_exp06_c567_siKi67_1_02_add_probability_map.tif_5	siKi67_1	42
e0986_exp06_c567_siKi67_1_02_add_probability_map.tif_6	siKi67_1	31
e0986_exp06_c567_siKi67_1_02_add_probability_map.tif_7	siKi67_1	39
e0986_exp06_c567_siKi67_1_02_add_probability_map.tif_8	siKi67_1	29
e0986_exp06_c567_siKi67_1_02_add_probability_map.tif_9	siKi67_1	27
e0986_exp06_c567_siKi67_1_02_add_probability_map.tif_10	siKi67_1	19
e0986_exp06_c567_siKi67_1_02_add_probability_map.tif_11	siKi67_1	24
e0986_exp06_c567_siKi67_1_02_add_probability_map.tif_12	siKi67_1	26
e0986_exp06_c567_siKi67_1_02_add_probability_map.tif_13	siKi67_1	28
e0986_exp06_c567_siKi67_1_02_add_probability_map.tif_14	siKi67_1	31
e0986_exp06_c567_siKi67_1_03_add_probability_map.tif_1	siKi67_1	35
e0986_exp06_c567_siKi67_1_03_add_probability_map.tif_2	siKi67_1	32
e0986_exp06_c567_siKi67_1_03_add_probability_map.tif_3	siKi67_1	38
e0986_exp06_c567_siKi67_1_03_add_probability_map.tif_4	siKi67_1	34
e0986_exp06_c567_siKi67_1_03_add_probability_map.tif_5	siKi67_1	20
e0986_exp06_c567_siKi67_1_03_add_probability_map.tif_6	siKi67_1	39
e0986_exp06_c567_siKi67_1_03_add_probability_map.tif_7	siKi67_1	39
e0986_exp06_c567_siKi67_1_03_add_probability_map.tif_8	siKi67_1	24
e0986_exp06_c567_siKi67_1_03_add_probability_map.tif_9	siKi67_1	33
e0986_exp06_c567_siKi67_1_03_add_probability_map.tif_10	siKi67_1	39
e0986_exp06_c567_siKi67_1_03_add_probability_map.tif_11	siKi67_1	41
e0986_exp06_c567_siKi67_1_03_add_probability_map.tif_12	siKi67_1	32
e0986_exp06_c567_siKi67_1_03_add_probability_map.tif_13	siKi67_1	41
e0986_exp06_c567_siKi67_1_03_add_probability_map.tif_14	siKi67_1	37
e0986_exp06_c567_siKi67_1_03_add_probability_map.tif_15	siKi67_1	54
e0986_exp06_c567_siKi67_1_03_add_probability_map.tif_16	siKi67_1	22
e0986_exp06_c567_siKi67_1_03_add_probability_map.tif_17	siKi67_1	37
e0986_exp06_c567_siKi67_1_03_add_probability_map.tif_18	siKi67_1	38
e0986_exp06_c567_siKi67_1_04_add_probability_map.tif_1	siKi67_1	32
e0986_exp06_c567_siKi67_1_04_add_probability_map.tif_2	siKi67_1	38
e0986_exp06_c567_siKi67_1_04_add_probability_map.tif_3	siKi67_1	49
e0986_exp06_c567_siKi67_1_04_add_probability_map.tif_4	siKi67_1	50
e0986_exp06_c567_siKi67_1_04_add_probability_map.tif_5	siKi67_1	59
e0986_exp06_c567_siKi67_1_04_add_probability_map.tif_6	siKi67_1	37
e0986_exp06_c567_siKi67_1_04_add_probability_map.tif_7	siKi67_1	43
e0986_exp06_c567_siKi67_1_04_add_probability_map.tif_8	siKi67_1	39
e0986_exp06_c567_siKi67_1_04_add_probability_map.tif_9	siKi67_1	34
e0986_exp06_c567_siKi67_1_04_add_probability_map.tif_10	siKi67_1	29
e0986_exp06_c567_siKi67_1_04_add_probability_map.tif_11	siKi67_1	23
e0986_exp06_c567_siKi67_1_04_add_probability_map.tif_12	siKi67_1	29
e0986_exp06_c567_siKi67_1_04_add_probability_map.tif_13	siKi67_1	35
e0986_exp06_c567_siKi67_1_04_add_probability_map.tif_14	siKi67_1	45
e0986_exp06_c567_siKi67_1_04_add_probability_map.tif_15	siKi67_1	34
e0986_exp06_c567_siKi67_1_04_add_probability_map.tif_16	siKi67_1	25
e0986_exp06_c567_siKi67_1_04_add_probability_map.tif_17	siKi67_1	38
e0986_exp06_c567_siKi67_1_04_add_probability_map.tif_18	siKi67_1	42
e0986_exp06_c567_siKi67_1_04_add_probability_map.tif_19	siKi67_1	36
e0986_exp06_c567_siKi67_1_04_add_probability_map.tif_20	siKi67_1	33
e0986_exp06_c567_siKi67_1_04_add_probability_map.tif_21	siKi67_1	36
e0986_exp06_c567_siKi67_1_04_add_probability_map.tif_22	siKi67_1	36
e0986_exp06_c567_siKi67_1_05_add_probability_map.tif_1	siKi67_1	27
e0986_exp06_c567_siKi67_1_05_add_probability_map.tif_2	siKi67_1	28
e0986_exp06_c567_siKi67_1_05_add_probability_map.tif_3	siKi67_1	32
e0986_exp06_c567_siKi67_1_05_add_probability_map.tif_4	siKi67_1	30
e0986_exp06_c567_siKi67_1_05_add_probability_map.tif_5	siKi67_1	29
e0986_exp06_c567_siKi67_1_05_add_probability_map.tif_6	siKi67_1	27
e0986_exp06_c567_siKi67_1_05_add_probability_map.tif_7	siKi67_1	32
e0986_exp06_c567_siKi67_1_05_add_probability_map.tif_8	siKi67_1	35
e0986_exp06_c567_siKi67_1_05_add_probability_map.tif_9	siKi67_1	30
e0986_exp06_c567_siKi67_1_05_add_probability_map.tif_10	siKi67_1	45
e0986_exp06_c567_siKi67_1_05_add_probability_map.tif_11	siKi67_1	32
e0986_exp06_c567_siKi67_1_05_add_probability_map.tif_12	siKi67_1	29
e0986_exp06_c567_siKi67_1_05_add_probability_map.tif_13	siKi67_1	37
e0986_exp06_c567_siKi67_1_06_add_probability_map.tif_1	siKi67_1	39
e0986_exp06_c567_siKi67_1_06_add_probability_map.tif_2	siKi67_1	36
e0986_exp06_c567_siKi67_1_06_add_probability_map.tif_3	siKi67_1	36
e0986_exp06_c567_siKi67_1_06_add_probability_map.tif_4	siKi67_1	32
e0986_exp06_c567_siKi67_1_06_add_probability_map.tif_5	siKi67_1	46
e0986_exp06_c567_siKi67_1_06_add_probability_map.tif_6	siKi67_1	32
e0986_exp06_c567_siKi67_1_06_add_probability_map.tif_7	siKi67_1	41
e0986_exp06_c567_siKi67_1_06_add_probability_map.tif_8	siKi67_1	28
e0986_exp06_c567_siKi67_1_06_add_probability_map.tif_9	siKi67_1	46
e0986_exp06_c567_siKi67_1_06_add_probability_map.tif_10	siKi67_1	24
e0986_exp06_c567_siKi67_1_06_add_probability_map.tif_11	siKi67_1	28
e0986_exp06_c567_siKi67_1_06_add_probability_map.tif_12	siKi67_1	50
e0986_exp06_c567_siKi67_1_06_add_probability_map.tif_13	siKi67_1	26
e0986_exp06_c567_siKi67_1_06_add_probability_map.tif_14	siKi67_1	42
e0986_exp06_c567_siKi67_1_06_add_probability_map.tif_15	siKi67_1	50
e0986_exp06_c567_siKi67_1_06_add_probability_map.tif_16	siKi67_1	46
e0986_exp06_c567_siKi67_1_06_add_probability_map.tif_17	siKi67_1	33
e0986_exp06_c567_siKi67_2_01_add_probability_map.tif_1	siKi67_2	27
e0986_exp06_c567_siKi67_2_01_add_probability_map.tif_2	siKi67_2	24
e0986_exp06_c567_siKi67_2_01_add_probability_map.tif_3	siKi67_2	25
e0986_exp06_c567_siKi67_2_01_add_probability_map.tif_4	siKi67_2	26
e0986_exp06_c567_siKi67_2_01_add_probability_map.tif_5	siKi67_2	34
e0986_exp06_c567_siKi67_2_01_add_probability_map.tif_6	siKi67_2	12
e0986_exp06_c567_siKi67_2_01_add_probability_map.tif_7	siKi67_2	23
e0986_exp06_c567_siKi67_2_01_add_probability_map.tif_8	siKi67_2	16
e0986_exp06_c567_siKi67_2_01_add_probability_map.tif_9	siKi67_2	19
e0986_exp06_c567_siKi67_2_01_add_probability_map.tif_10	siKi67_2	16
e0986_exp06_c567_siKi67_2_01_add_probability_map.tif_11	siKi67_2	22
e0986_exp06_c567_siKi67_2_01_add_probability_map.tif_12	siKi67_2	14
e0986_exp06_c567_siKi67_2_01_add_probability_map.tif_13	siKi67_2	17
e0986_exp06_c567_siKi67_2_01_add_probability_map.tif_14	siKi67_2	23
e0986_exp06_c567_siKi67_2_01_add_probability_map.tif_15	siKi67_2	35
e0986_exp06_c567_siKi67_2_01_add_probability_map.tif_16	siKi67_2	29
e0986_exp06_c567_siKi67_2_01_add_probability_map.tif_17	siKi67_2	26
e0986_exp06_c567_siKi67_2_01_add_probability_map.tif_18	siKi67_2	22
e0986_exp06_c567_siKi67_2_01_add_probability_map.tif_19	siKi67_2	28
e0986_exp06_c567_siKi67_2_01_add_probability_map.tif_20	siKi67_2	13
e0986_exp06_c567_siKi67_2_01_add_probability_map.tif_21	siKi67_2	40
e0986_exp06_c567_siKi67_2_01_add_probability_map.tif_22	siKi67_2	44
e0986_exp06_c567_siKi67_2_02_add_probability_map.tif_1	siKi67_2	40
e0986_exp06_c567_siKi67_2_02_add_probability_map.tif_2	siKi67_2	41
e0986_exp06_c567_siKi67_2_02_add_probability_map.tif_3	siKi67_2	55
e0986_exp06_c567_siKi67_2_02_add_probability_map.tif_4	siKi67_2	16
e0986_exp06_c567_siKi67_2_02_add_probability_map.tif_5	siKi67_2	44
e0986_exp06_c567_siKi67_2_02_add_probability_map.tif_6	siKi67_2	41
e0986_exp06_c567_siKi67_2_02_add_probability_map.tif_7	siKi67_2	39
e0986_exp06_c567_siKi67_2_02_add_probability_map.tif_8	siKi67_2	49
e0986_exp06_c567_siKi67_2_02_add_probability_map.tif_9	siKi67_2	38
e0986_exp06_c567_siKi67_2_02_add_probability_map.tif_10	siKi67_2	26
e0986_exp06_c567_siKi67_2_02_add_probability_map.tif_11	siKi67_2	30
e0986_exp06_c567_siKi67_2_02_add_probability_map.tif_12	siKi67_2	36
e0986_exp06_c567_siKi67_2_02_add_probability_map.tif_13	siKi67_2	29
e0986_exp06_c567_siKi67_2_02_add_probability_map.tif_14	siKi67_2	41
e0986_exp06_c567_siKi67_2_02_add_probability_map.tif_15	siKi67_2	23
e0986_exp06_c567_siKi67_2_02_add_probability_map.tif_16	siKi67_2	34
e0986_exp06_c567_siKi67_2_02_add_probability_map.tif_17	siKi67_2	26
e0986_exp06_c567_siKi67_2_03_add_probability_map.tif_1	siKi67_2	51
e0986_exp06_c567_siKi67_2_03_add_probability_map.tif_2	siKi67_2	34
e0986_exp06_c567_siKi67_2_03_add_probability_map.tif_3	siKi67_2	34
e0986_exp06_c567_siKi67_2_03_add_probability_map.tif_4	siKi67_2	58
e0986_exp06_c567_siKi67_2_03_add_probability_map.tif_5	siKi67_2	50
e0986_exp06_c567_siKi67_2_03_add_probability_map.tif_6	siKi67_2	40
e0986_exp06_c567_siKi67_2_03_add_probability_map.tif_7	siKi67_2	33
e0986_exp06_c567_siKi67_2_03_add_probability_map.tif_8	siKi67_2	27
e0986_exp06_c567_siKi67_2_03_add_probability_map.tif_9	siKi67_2	28
e0986_exp06_c567_siKi67_2_03_add_probability_map.tif_10	siKi67_2	44
e0986_exp06_c567_siKi67_2_03_add_probability_map.tif_11	siKi67_2	41
e0986_exp06_c567_siKi67_2_03_add_probability_map.tif_12	siKi67_2	19
e0986_exp06_c567_siKi67_2_03_add_probability_map.tif_13	siKi67_2	28
e0986_exp06_c567_siKi67_2_03_add_probability_map.tif_14	siKi67_2	26
e0986_exp06_c567_siKi67_2_03_add_probability_map.tif_15	siKi67_2	17
e0986_exp06_c567_siKi67_2_03_add_probability_map.tif_16	siKi67_2	35
e0986_exp06_c567_siKi67_2_03_add_probability_map.tif_17	siKi67_2	18
e0986_exp06_c567_siKi67_2_03_add_probability_map.tif_18	siKi67_2	36
e0986_exp06_c567_siKi67_2_03_add_probability_map.tif_19	siKi67_2	16
e0986_exp06_c567_siKi67_2_04_add_probability_map.tif_1	siKi67_2	40
e0986_exp06_c567_siKi67_2_04_add_probability_map.tif_2	siKi67_2	37
e0986_exp06_c567_siKi67_2_04_add_probability_map.tif_3	siKi67_2	51
e0986_exp06_c567_siKi67_2_04_add_probability_map.tif_4	siKi67_2	28
e0986_exp06_c567_siKi67_2_04_add_probability_map.tif_5	siKi67_2	41
e0986_exp06_c567_siKi67_2_04_add_probability_map.tif_6	siKi67_2	47
e0986_exp06_c567_siKi67_2_04_add_probability_map.tif_7	siKi67_2	40
e0986_exp06_c567_siKi67_2_04_add_probability_map.tif_8	siKi67_2	33
e0986_exp06_c567_siKi67_2_04_add_probability_map.tif_9	siKi67_2	40
e0986_exp06_c567_siKi67_2_04_add_probability_map.tif_10	siKi67_2	47
e0986_exp06_c567_siKi67_2_04_add_probability_map.tif_11	siKi67_2	42
e0986_exp06_c567_siKi67_2_04_add_probability_map.tif_12	siKi67_2	28
e0986_exp06_c567_siKi67_2_04_add_probability_map.tif_13	siKi67_2	32
e0986_exp06_c567_siKi67_2_04_add_probability_map.tif_14	siKi67_2	44
e0986_exp06_c567_siKi67_2_05_add_probability_map.tif_1	siKi67_2	27
e0986_exp06_c567_siKi67_2_05_add_probability_map.tif_2	siKi67_2	39
e0986_exp06_c567_siKi67_2_05_add_probability_map.tif_3	siKi67_2	25
e0986_exp06_c567_siKi67_2_05_add_probability_map.tif_4	siKi67_2	33
e0986_exp06_c567_siKi67_2_05_add_probability_map.tif_5	siKi67_2	32
e0986_exp06_c567_siKi67_2_05_add_probability_map.tif_6	siKi67_2	29
e0986_exp06_c567_siKi67_2_05_add_probability_map.tif_7	siKi67_2	27
e0986_exp06_c567_siKi67_2_05_add_probability_map.tif_8	siKi67_2	38
e0986_exp06_c567_siKi67_2_05_add_probability_map.tif_9	siKi67_2	35
e0986_exp06_c567_siKi67_2_05_add_probability_map.tif_10	siKi67_2	26
e0986_exp06_c567_siKi67_2_05_add_probability_map.tif_11	siKi67_2	47
e0986_exp06_c567_siKi67_2_05_add_probability_map.tif_12	siKi67_2	51
e0986_exp06_c567_siKi67_2_05_add_probability_map.tif_13	siKi67_2	16
e0986_exp06_c567_siKi67_2_05_add_probability_map.tif_14	siKi67_2	36
e0986_exp06_c567_siKi67_2_05_add_probability_map.tif_15	siKi67_2	42
e0986_exp06_c567_siKi67_2_05_add_probability_map.tif_16	siKi67_2	28
e0986_exp06_c567_siKi67_2_05_add_probability_map.tif_17	siKi67_2	34
e0986_exp06_c567_siKi67_2_05_add_probability_map.tif_18	siKi67_2	48
e0986_exp06_c567_siKi67_2_05_add_probability_map.tif_19	siKi67_2	42
e0986_exp06_c567_siKi67_2_06_add_probability_map.tif_1	siKi67_2	36
e0986_exp06_c567_siKi67_2_06_add_probability_map.tif_2	siKi67_2	38
e0986_exp06_c567_siKi67_2_06_add_probability_map.tif_3	siKi67_2	34
e0986_exp06_c567_siKi67_2_06_add_probability_map.tif_4	siKi67_2	41
e0986_exp06_c567_siKi67_2_06_add_probability_map.tif_5	siKi67_2	11
e0986_exp06_c567_siKi67_2_06_add_probability_map.tif_6	siKi67_2	36
e0986_exp06_c567_siKi67_2_06_add_probability_map.tif_7	siKi67_2	39
e0986_exp06_c567_siKi67_2_06_add_probability_map.tif_8	siKi67_2	41
e0986_exp06_c567_siKi67_2_06_add_probability_map.tif_9	siKi67_2	43
e0986_exp06_c567_siKi67_2_06_add_probability_map.tif_10	siKi67_2	42
e0986_exp06_c567_siKi67_2_06_add_probability_map.tif_11	siKi67_2	28
e0986_exp06_c567_siKi67_2_06_add_probability_map.tif_12	siKi67_2	48
e0986_exp06_c567_siKi67_2_06_add_probability_map.tif_13	siKi67_2	41
e0986_exp06_c567_siKi67_2_06_add_probability_map.tif_14	siKi67_2	46
e0986_exp06_c567_siKi67_2_06_add_probability_map.tif_15	siKi67_2	38
e0986_exp06_c567_siKi67_2_06_add_probability_map.tif_16	siKi67_2	38
e0986_exp06_c567_siKi67_2_06_add_probability_map.tif_17	siKi67_2	22
e0986_exp06_c567_siKi67_2_06_add_probability_map.tif_18	siKi67_2	47
e0986_exp06_c567_siKi67_2_06_add_probability_map.tif_19	siKi67_2	37
