# Supplementary material for: Ki-67 shapes the nucleolus by anchoring chromatin via its amphiphilic properties
Source: EMBO J. 2026 Mar 24;45(9):3156–91. doi: 10.1038/s44318-026-00747-7 (PMC13144362; doi:10.1038/s44318-026-00747-7)
Supplement: Supplementary file 13 — Expanded View figures Source Data [file 44318_2026_747_MOESM13_ESM.zip › Figure_EV5/D/UBF_median_area_per_nucleus.csv]

parental_nucleus_id	siRNA	UBF_aree_median_per_nuleus
e0986_exp05_c567_XWNeg9_DE_W0001_P0001_add_probability_map.tif_1	siCont.	5.640274079999999
e0986_exp05_c567_XWNeg9_DE_W0001_P0001_add_probability_map.tif_2	siCont.	4.22476128
e0986_exp05_c567_XWNeg9_DE_W0001_P0001_add_probability_map.tif_3	siCont.	5.770936799999999
e0986_exp05_c567_XWNeg9_DE_W0001_P0001_add_probability_map.tif_4	siCont.	6.794461440000001
e0986_exp05_c567_XWNeg9_DE_W0001_P0001_add_probability_map.tif_5	siCont.	7.70184144
e0986_exp05_c567_XWNeg9_DE_W0001_P0001_add_probability_map.tif_6	siCont.	5.8798224
e0986_exp05_c567_XWNeg9_DE_W0001_P0001_add_probability_map.tif_7	siCont.	7.004973599999999
e0986_exp05_c567_XWNeg9_DE_W0001_P0001_add_probability_map.tif_8	siCont.	7.905094560000002
e0986_exp05_c567_XWNeg9_DE_W0001_P0001_add_probability_map.tif_9	siCont.	6.678316799999999
e0986_exp05_c567_XWNeg9_DE_W0001_P0001_add_probability_map.tif_10	siCont.	5.415243839999999
e0986_exp05_c567_XWNeg9_DE_W0001_P0001_add_probability_map.tif_11	siCont.	5.36443056
e0986_exp05_c567_XWNeg9_DE_W0001_P0001_add_probability_map.tif_12	siCont.	6.34440096
e0986_exp05_c567_XWNeg9_DE_W0001_P0001_add_probability_map.tif_13	siCont.	6.329882880000001
e0986_exp05_c567_XWNeg9_DE_W0001_P0001_add_probability_map.tif_14	siCont.	5.792713920000001
e0986_exp05_c567_XWNeg9_DE_W0001_P0001_add_probability_map.tif_15	siCont.	6.888828959999999
e0986_exp05_c567_XWNeg9_DE_W0001_P0001_add_probability_map.tif_16	siCont.	3.58596576
e0986_exp05_c567_XWNeg9_DE_W0001_P0001_add_probability_map.tif_17	siCont.	5.785454879999999
e0986_exp05_c567_XWNeg9_DE_W0002_P0001_add_probability_map.tif_1	siCont.	5.219249759999999
e0986_exp05_c567_XWNeg9_DE_W0002_P0001_add_probability_map.tif_2	siCont.	4.05780336
e0986_exp05_c567_XWNeg9_DE_W0002_P0001_add_probability_map.tif_3	siCont.	2.30837472
e0986_exp05_c567_XWNeg9_DE_W0002_P0001_add_probability_map.tif_4	siCont.	5.756418720000001
e0986_exp05_c567_XWNeg9_DE_W0002_P0001_add_probability_map.tif_5	siCont.	2.19948912
e0986_exp05_c567_XWNeg9_DE_W0002_P0001_add_probability_map.tif_6	siCont.	3.8109960000000003
e0986_exp05_c567_XWNeg9_DE_W0002_P0001_add_probability_map.tif_7	siCont.	6.228256319999998
e0986_exp05_c567_XWNeg9_DE_W0002_P0001_add_probability_map.tif_8	siCont.	6.453286559999999
e0986_exp05_c567_XWNeg9_DE_W0002_P0001_add_probability_map.tif_9	siCont.	3.810996
e0986_exp05_c567_XWNeg9_DE_W0002_P0001_add_probability_map.tif_10	siCont.	2.62777248
e0986_exp05_c567_XWNeg9_DE_W0002_P0001_add_probability_map.tif_11	siCont.	5.2918401600000005
e0986_exp05_c567_XWNeg9_DE_W0002_P0001_add_probability_map.tif_12	siCont.	5.574942719999998
e0986_exp05_c567_XWNeg9_DE_W0002_P0001_add_probability_map.tif_13	siCont.	4.413496319999998
e0986_exp05_c567_XWNeg9_DE_W0003_P0001_add_probability_map.tif_1	siCont.	4.34816496
e0986_exp05_c567_XWNeg9_DE_W0003_P0001_add_probability_map.tif_2	siCont.	7.06304592
e0986_exp05_c567_XWNeg9_DE_W0003_P0001_add_probability_map.tif_3	siCont.	4.4352734400000005
e0986_exp05_c567_XWNeg9_DE_W0003_P0001_add_probability_map.tif_4	siCont.	2.80198944
e0986_exp05_c567_XWNeg9_DE_W0003_P0001_add_probability_map.tif_5	siCont.	5.378948640000001
e0986_exp05_c567_XWNeg9_DE_W0003_P0001_add_probability_map.tif_6	siCont.	5.415243839999999
e0986_exp05_c567_XWNeg9_DE_W0003_P0001_add_probability_map.tif_7	siCont.	5.516870399999999
e0986_exp05_c567_XWNeg9_DE_W0003_P0001_add_probability_map.tif_8	siCont.	5.03777376
e0986_exp05_c567_XWNeg9_DE_W0003_P0001_add_probability_map.tif_9	siCont.	4.362683039999999
e0986_exp05_c567_XWNeg9_DE_W0003_P0001_add_probability_map.tif_10	siCont.	5.19747264
e0986_exp05_c567_XWNeg9_DE_W0003_P0001_add_probability_map.tif_11	siCont.	4.81274352
e0986_exp05_c567_XWNeg9_DE_W0003_P0001_add_probability_map.tif_12	siCont.	4.2828336
e0986_exp05_c567_XWNeg9_DE_W0003_P0001_add_probability_map.tif_13	siCont.	8.318859839999998
e0986_exp05_c567_XWNeg9_DE_W0003_P0001_add_probability_map.tif_14	siCont.	7.730877600000002
e0986_exp05_c567_XWNeg9_DE_W0003_P0001_add_probability_map.tif_15	siCont.	5.320876319999999
e0986_exp05_c567_XWNeg9_DE_W0003_P0001_add_probability_map.tif_16	siCont.	6.06855744
e0986_exp05_c567_XWNeg9_DE_W0003_P0001_add_probability_map.tif_17	siCont.	5.792713920000001
e0986_exp05_c567_XWNeg9_DE_W0003_P0001_add_probability_map.tif_18	siCont.	4.841779679999999
e0986_exp05_c567_XWNeg9_DE_W0004_P0001_add_probability_map.tif_1	siCont.	1.3429224
e0986_exp05_c567_XWNeg9_DE_W0004_P0001_add_probability_map.tif_2	siCont.	2.6858448
e0986_exp05_c567_XWNeg9_DE_W0004_P0001_add_probability_map.tif_3	siCont.	3.5424115199999995
e0986_exp05_c567_XWNeg9_DE_W0004_P0001_add_probability_map.tif_4	siCont.	2.206748159999999
e0986_exp05_c567_XWNeg9_DE_W0004_P0001_add_probability_map.tif_5	siCont.	5.11036416
e0986_exp05_c567_XWNeg9_DE_W0004_P0001_add_probability_map.tif_6	siCont.	2.1123806399999996
e0986_exp05_c567_XWNeg9_DE_W0004_P0001_add_probability_map.tif_7	siCont.	3.15042336
e0986_exp05_c567_XWNeg9_DE_W0004_P0001_add_probability_map.tif_8	siCont.	4.98696048
e0986_exp05_c567_XWNeg9_DE_W0004_P0001_add_probability_map.tif_9	siCont.	3.731146559999999
e0986_exp05_c567_XWNeg9_DE_W0004_P0001_add_probability_map.tif_10	siCont.	3.4625620799999997
e0986_exp05_c567_XWNeg9_DE_W0004_P0001_add_probability_map.tif_11	siCont.	3.796477919999999
e0986_exp05_c567_XWNeg9_DE_W0004_P0001_add_probability_map.tif_12	siCont.	4.217502239999999
e0986_exp05_c567_XWNeg9_DE_W0004_P0001_add_probability_map.tif_13	siCont.	2.78021232
e0986_exp05_c567_XWNeg9_DE_W0004_P0001_add_probability_map.tif_14	siCont.	2.91813408
e0986_exp05_c567_XWNeg9_DE_W0004_P0001_add_probability_map.tif_15	siCont.	3.0342787199999997
e0986_exp05_c567_XWNeg9_DE_W0004_P0001_add_probability_map.tif_16	siCont.	2.6422905599999997
e0986_exp05_c567_XWNeg9_DE_W0004_P0001_add_probability_map.tif_17	siCont.	4.181207039999999
e0986_exp05_c567_XWNeg9_DE_W0004_P0001_add_probability_map.tif_18	siCont.	3.3827126400000007
e0986_exp05_c567_XWNeg9_DE_W0004_P0001_add_probability_map.tif_19	siCont.	6.0758164799999985
e0986_exp05_c567_XWNeg9_DE_W0004_P0001_add_probability_map.tif_20	siCont.	4.449791519999999
e0986_exp05_c567_XWNeg9_DE_W0004_P0001_add_probability_map.tif_21	siCont.	5.313617280000002
e0986_exp05_c567_XWNeg9_DE_W0005_P0001_add_probability_map.tif_1	siCont.	4.6240084800000005
e0986_exp05_c567_XWNeg9_DE_W0005_P0001_add_probability_map.tif_2	siCont.	5.6620512
e0986_exp05_c567_XWNeg9_DE_W0005_P0001_add_probability_map.tif_3	siCont.	3.8981044799999998
e0986_exp05_c567_XWNeg9_DE_W0005_P0001_add_probability_map.tif_4	siCont.	5.52412944
e0986_exp05_c567_XWNeg9_DE_W0005_P0001_add_probability_map.tif_5	siCont.	4.355423999999999
e0986_exp05_c567_XWNeg9_DE_W0005_P0001_add_probability_map.tif_6	siCont.	5.872563359999999
e0986_exp05_c567_XWNeg9_DE_W0005_P0001_add_probability_map.tif_7	siCont.	6.11937072
e0986_exp05_c567_XWNeg9_DE_W0005_P0001_add_probability_map.tif_8	siCont.	6.0758164799999985
e0986_exp05_c567_XWNeg9_DE_W0005_P0001_add_probability_map.tif_9	siCont.	5.27006304
e0986_exp05_c567_XWNeg9_DE_W0005_P0001_add_probability_map.tif_10	siCont.	7.963166879999999
e0986_exp05_c567_XWNeg9_DE_W0005_P0001_add_probability_map.tif_11	siCont.	6.1484068800000005
e0986_exp05_c567_XWNeg9_DE_W0005_P0001_add_probability_map.tif_12	siCont.	5.24102688
e0986_exp05_c567_XWNeg9_DE_W0005_P0001_add_probability_map.tif_13	siCont.	6.409732320000002
e0986_exp05_c567_XWNeg9_DE_W0005_P0001_add_probability_map.tif_14	siCont.	7.113859199999999
e0986_exp05_c567_XWNeg9_DE_W0005_P0001_add_probability_map.tif_15	siCont.	8.776179359999997
e0986_exp05_c567_XWNeg9_DE_W0005_P0001_add_probability_map.tif_16	siCont.	4.173948
e0986_exp05_c567_XWNeg9_DE_W0005_P0001_add_probability_map.tif_17	siCont.	8.355155039999998
e0986_exp05_c567_XWNeg9_DE_W0006_P0001_add_probability_map.tif_1	siCont.	5.76367776
e0986_exp05_c567_XWNeg9_DE_W0006_P0001_add_probability_map.tif_2	siCont.	4.972442399999999
e0986_exp05_c567_XWNeg9_DE_W0006_P0001_add_probability_map.tif_3	siCont.	5.502352319999999
e0986_exp05_c567_XWNeg9_DE_W0006_P0001_add_probability_map.tif_4	siCont.	6.62750352
e0986_exp05_c567_XWNeg9_DE_W0006_P0001_add_probability_map.tif_5	siCont.	6.750907199999999
e0986_exp05_c567_XWNeg9_DE_W0006_P0001_add_probability_map.tif_6	siCont.	5.371689600000001
e0986_exp05_c567_XWNeg9_DE_W0006_P0001_add_probability_map.tif_7	siCont.	4.23202032
e0986_exp05_c567_XWNeg9_DE_W0006_P0001_add_probability_map.tif_8	siCont.	5.248285919999999
e0986_exp05_c567_XWNeg9_DE_W0006_P0001_add_probability_map.tif_9	siCont.	8.39870928
e0986_exp05_c567_XWNeg9_DE_W0006_P0001_add_probability_map.tif_10	siCont.	6.46780464
e0986_exp05_c567_XWNeg9_DE_W0006_P0001_add_probability_map.tif_11	siCont.	6.431509439999999
e0986_exp05_c567_XWNeg9_DE_W0006_P0001_add_probability_map.tif_12	siCont.	4.725635039999999
e0986_exp05_c567_XWNeg9_DE_W0006_P0001_add_probability_map.tif_13	siCont.	4.631267519999999
e0986_exp05_c567_XWNeg9_DE_W0006_P0001_add_probability_map.tif_14	siCont.	5.6983464
e0986_exp05_c567_XWNeg9_DE_W0006_P0001_add_probability_map.tif_15	siCont.	5.916117599999999
e0986_exp05_c567_XWNeg9_DE_W0007_P0001_add_probability_map.tif_1	siCont.	4.18846608
e0986_exp05_c567_XWNeg9_DE_W0007_P0001_add_probability_map.tif_2	siCont.	4.094098560000001
e0986_exp05_c567_XWNeg9_DE_W0007_P0001_add_probability_map.tif_3	siCont.	3.8472911999999986
e0986_exp05_c567_XWNeg9_DE_W0007_P0001_add_probability_map.tif_4	siCont.	3.3391584
e0986_exp05_c567_XWNeg9_DE_W0007_P0001_add_probability_map.tif_5	siCont.	6.22825632
e0986_exp05_c567_XWNeg9_DE_W0007_P0001_add_probability_map.tif_6	siCont.	6.77268432
e0986_exp05_c567_XWNeg9_DE_W0007_P0001_add_probability_map.tif_7	siCont.	4.413496319999998
e0986_exp05_c567_XWNeg9_DE_W0007_P0001_add_probability_map.tif_8	siCont.	4.667562720000001
e0986_exp05_c567_XWNeg9_DE_W0007_P0001_add_probability_map.tif_9	siCont.	4.95792432
e0986_exp05_c567_XWNeg9_DE_W0007_P0001_add_probability_map.tif_10	siCont.	3.36093552
e0986_exp05_c567_XWNeg9_DE_W0007_P0001_add_probability_map.tif_11	siCont.	6.05403936
e0986_exp05_c567_XWNeg9_DE_W0007_P0001_add_probability_map.tif_12	siCont.	3.3536764800000003
e0986_exp05_c567_XWNeg9_DE_W0007_P0001_add_probability_map.tif_13	siCont.	6.896088
e0986_exp05_c567_XWNeg9_DE_W0007_P0001_add_probability_map.tif_14	siCont.	3.3028632
e0986_exp05_c567_XWNeg9_DE_W0007_P0001_add_probability_map.tif_15	siCont.	8.57292624
e0986_exp05_c567_XWNeg9_DE_W0007_P0001_add_probability_map.tif_16	siCont.	6.54039504
e0986_exp05_c567_XWNeg9_DE_W0007_P0001_add_probability_map.tif_17	siCont.	6.075816479999999
e0986_exp05_c567_siKi67_1_DE_W0001_P0001_add_probability_map.tif_1	siKi67_1	4.32638784
e0986_exp05_c567_siKi67_1_DE_W0001_P0001_add_probability_map.tif_2	siKi67_1	6.92512416
e0986_exp05_c567_siKi67_1_DE_W0001_P0001_add_probability_map.tif_3	siKi67_1	2.41000128
e0986_exp05_c567_siKi67_1_DE_W0001_P0001_add_probability_map.tif_4	siKi67_1	4.914370079999999
e0986_exp05_c567_siKi67_1_DE_W0001_P0001_add_probability_map.tif_5	siKi67_1	3.6367790400000004
e0986_exp05_c567_siKi67_1_DE_W0001_P0001_add_probability_map.tif_6	siKi67_1	8.47129968
e0986_exp05_c567_siKi67_1_DE_W0001_P0001_add_probability_map.tif_7	siKi67_1	3.4335259199999997
e0986_exp05_c567_siKi67_1_DE_W0001_P0001_add_probability_map.tif_8	siKi67_1	1.43003088
e0986_exp05_c567_siKi67_1_DE_W0001_P0001_add_probability_map.tif_9	siKi67_1	6.3734371199999975
e0986_exp05_c567_siKi67_1_DE_W0001_P0001_add_probability_map.tif_10	siKi67_1	4.15217088
e0986_exp05_c567_siKi67_1_DE_W0001_P0001_add_probability_map.tif_11	siKi67_1	6.961419359999999
e0986_exp05_c567_siKi67_1_DE_W0001_P0001_add_probability_map.tif_12	siKi67_1	3.0487968000000003
e0986_exp05_c567_siKi67_1_DE_W0001_P0001_add_probability_map.tif_13	siKi67_1	7.259039999999999
e0986_exp05_c567_siKi67_1_DE_W0001_P0001_add_probability_map.tif_14	siKi67_1	6.5113588799999995
e0986_exp05_c567_siKi67_1_DE_W0001_P0001_add_probability_map.tif_15	siKi67_1	6.21373824
e0986_exp05_c567_siKi67_1_DE_W0001_P0001_add_probability_map.tif_16	siKi67_1	4.55867712
e0986_exp05_c567_siKi67_1_DE_W0002_P0001_add_probability_map.tif_1	siKi67_1	7.3751846400000005
e0986_exp05_c567_siKi67_1_DE_W0002_P0001_add_probability_map.tif_2	siKi67_1	5.48783424
e0986_exp05_c567_siKi67_1_DE_W0002_P0001_add_probability_map.tif_3	siKi67_1	4.27557456
e0986_exp05_c567_siKi67_1_DE_W0002_P0001_add_probability_map.tif_4	siKi67_1	6.52587696
e0986_exp05_c567_siKi67_1_DE_W0002_P0001_add_probability_map.tif_5	siKi67_1	5.2192497599999985
e0986_exp05_c567_siKi67_1_DE_W0002_P0001_add_probability_map.tif_6	siKi67_1	5.306358240000002
e0986_exp05_c567_siKi67_1_DE_W0002_P0001_add_probability_map.tif_7	siKi67_1	3.840032159999999
e0986_exp05_c567_siKi67_1_DE_W0002_P0001_add_probability_map.tif_8	siKi67_1	5.647533119999999
e0986_exp05_c567_siKi67_1_DE_W0002_P0001_add_probability_map.tif_9	siKi67_1	4.137652800000001
e0986_exp05_c567_siKi67_1_DE_W0002_P0001_add_probability_map.tif_10	siKi67_1	5.07406896
e0986_exp05_c567_siKi67_1_DE_W0002_P0001_add_probability_map.tif_11	siKi67_1	5.03777376
e0986_exp05_c567_siKi67_1_DE_W0002_P0001_add_probability_map.tif_12	siKi67_1	1.1541873599999999
e0986_exp05_c567_siKi67_1_DE_W0002_P0001_add_probability_map.tif_13	siKi67_1	3.8182550399999995
e0986_exp05_c567_siKi67_1_DE_W0003_P0001_add_probability_map.tif_1	siKi67_1	0.69686784
e0986_exp05_c567_siKi67_1_DE_W0003_P0001_add_probability_map.tif_2	siKi67_1	2.3591879999999996
e0986_exp05_c567_siKi67_1_DE_W0003_P0001_add_probability_map.tif_3	siKi67_1	5.814491040000001
e0986_exp05_c567_siKi67_1_DE_W0003_P0001_add_probability_map.tif_4	siKi67_1	6.80172048
e0986_exp05_c567_siKi67_1_DE_W0003_P0001_add_probability_map.tif_5	siKi67_1	3.8182550399999995
e0986_exp05_c567_siKi67_1_DE_W0003_P0001_add_probability_map.tif_6	siKi67_1	2.62051344
e0986_exp05_c567_siKi67_1_DE_W0003_P0001_add_probability_map.tif_7	siKi67_1	4.449791520000001
e0986_exp05_c567_siKi67_1_DE_W0003_P0001_add_probability_map.tif_8	siKi67_1	0.9509342399999997
e0986_exp05_c567_siKi67_1_DE_W0003_P0001_add_probability_map.tif_9	siKi67_1	5.908858559999999
e0986_exp05_c567_siKi67_1_DE_W0003_P0001_add_probability_map.tif_10	siKi67_1	2.8673207999999994
e0986_exp05_c567_siKi67_1_DE_W0003_P0001_add_probability_map.tif_11	siKi67_1	5.02325568
e0986_exp05_c567_siKi67_1_DE_W0003_P0001_add_probability_map.tif_12	siKi67_1	2.540664
e0986_exp05_c567_siKi67_1_DE_W0003_P0001_add_probability_map.tif_13	siKi67_1	2.2503024
e0986_exp05_c567_siKi67_1_DE_W0003_P0001_add_probability_map.tif_14	siKi67_1	3.09235104
e0986_exp05_c567_siKi67_1_DE_W0004_P0001_add_probability_map.tif_1	siKi67_1	3.2883451200000002
e0986_exp05_c567_siKi67_1_DE_W0004_P0001_add_probability_map.tif_2	siKi67_1	6.750907200000001
e0986_exp05_c567_siKi67_1_DE_W0004_P0001_add_probability_map.tif_3	siKi67_1	0.9872294399999998
e0986_exp05_c567_siKi67_1_DE_W0004_P0001_add_probability_map.tif_4	siKi67_1	3.310122239999999
e0986_exp05_c567_siKi67_1_DE_W0004_P0001_add_probability_map.tif_5	siKi67_1	3.9271406399999993
e0986_exp05_c567_siKi67_1_DE_W0004_P0001_add_probability_map.tif_6	siKi67_1	5.262803999999999
e0986_exp05_c567_siKi67_1_DE_W0004_P0001_add_probability_map.tif_7	siKi67_1	1.72765152
e0986_exp05_c567_siKi67_1_DE_W0004_P0001_add_probability_map.tif_8	siKi67_1	2.4898507199999997
e0986_exp05_c567_siKi67_1_DE_W0004_P0001_add_probability_map.tif_9	siKi67_1	5.1902136
e0986_exp05_c567_siKi67_1_DE_W0004_P0001_add_probability_map.tif_10	siKi67_1	3.0705739199999997
e0986_exp05_c567_siKi67_1_DE_W0004_P0001_add_probability_map.tif_11	siKi67_1	5.7128644799999995
e0986_exp05_c567_siKi67_1_DE_W0004_P0001_add_probability_map.tif_12	siKi67_1	6.424250400000002
e0986_exp05_c567_siKi67_1_DE_W0004_P0001_add_probability_map.tif_13	siKi67_1	3.6875923200000003
e0986_exp05_c567_siKi67_1_DE_W0004_P0001_add_probability_map.tif_14	siKi67_1	2.9471702399999997
e0986_exp05_c567_siKi67_1_DE_W0005_P0001_add_probability_map.tif_1	siKi67_1	7.106600160000001
e0986_exp05_c567_siKi67_1_DE_W0005_P0001_add_probability_map.tif_2	siKi67_1	4.638526559999999
e0986_exp05_c567_siKi67_1_DE_W0005_P0001_add_probability_map.tif_3	siKi67_1	7.1791905599999986
e0986_exp05_c567_siKi67_1_DE_W0005_P0001_add_probability_map.tif_4	siKi67_1	6.51861792
e0986_exp05_c567_siKi67_1_DE_W0005_P0001_add_probability_map.tif_5	siKi67_1	7.142895359999999
e0986_exp05_c567_siKi67_1_DE_W0005_P0001_add_probability_map.tif_6	siKi67_1	1.03804272
e0986_exp05_c567_siKi67_1_DE_W0005_P0001_add_probability_map.tif_7	siKi67_1	4.2537974400000005
e0986_exp05_c567_siKi67_1_DE_W0005_P0001_add_probability_map.tif_8	siKi67_1	6.896088000000001
e0986_exp05_c567_siKi67_1_DE_W0005_P0001_add_probability_map.tif_9	siKi67_1	6.72187104
e0986_exp05_c567_siKi67_1_DE_W0005_P0001_add_probability_map.tif_10	siKi67_1	6.0903345600000005
e0986_exp05_c567_siKi67_1_DE_W0005_P0001_add_probability_map.tif_11	siKi67_1	2.9979835199999996
e0986_exp05_c567_siKi67_1_DE_W0005_P0001_add_probability_map.tif_12	siKi67_1	5.502352319999998
e0986_exp05_c567_siKi67_1_DE_W0005_P0001_add_probability_map.tif_13	siKi67_1	5.3353944
e0986_exp05_c567_siKi67_1_DE_W0005_P0001_add_probability_map.tif_14	siKi67_1	5.6620512
e0986_exp05_c567_siKi67_1_DE_W0005_P0001_add_probability_map.tif_15	siKi67_1	5.451539039999998
e0986_exp05_c567_siKi67_1_DE_W0005_P0001_add_probability_map.tif_16	siKi67_1	6.075816479999999
e0986_exp05_c567_siKi67_1_DE_W0005_P0001_add_probability_map.tif_17	siKi67_1	6.482322719999999
e0986_exp05_c567_siKi67_1_DE_W0006_P0001_add_probability_map.tif_1	siKi67_1	5.981448960000001
e0986_exp05_c567_siKi67_1_DE_W0006_P0001_add_probability_map.tif_2	siKi67_1	2.722139999999999
e0986_exp05_c567_siKi67_1_DE_W0006_P0001_add_probability_map.tif_3	siKi67_1	5.437020959999998
e0986_exp05_c567_siKi67_1_DE_W0006_P0001_add_probability_map.tif_4	siKi67_1	7.389702720000001
e0986_exp05_c567_siKi67_1_DE_W0006_P0001_add_probability_map.tif_5	siKi67_1	6.271810559999999
e0986_exp05_c567_siKi67_1_DE_W0006_P0001_add_probability_map.tif_6	siKi67_1	7.556660639999999
e0986_exp05_c567_siKi67_1_DE_W0006_P0001_add_probability_map.tif_7	siKi67_1	7.084823040000001
e0986_exp05_c567_siKi67_1_DE_W0006_P0001_add_probability_map.tif_8	siKi67_1	4.8054844800000005
e0986_exp05_c567_siKi67_1_DE_W0006_P0001_add_probability_map.tif_9	siKi67_1	3.36819456
e0986_exp05_c567_siKi67_1_DE_W0006_P0001_add_probability_map.tif_10	siKi67_1	5.5096113599999965
e0986_exp05_c567_siKi67_1_DE_W0006_P0001_add_probability_map.tif_11	siKi67_1	6.72913008
e0986_exp05_c567_siKi67_1_DE_W0006_P0001_add_probability_map.tif_12	siKi67_1	7.92687168
e0986_exp05_c567_siKi67_1_DE_W0006_P0001_add_probability_map.tif_13	siKi67_1	8.31885984
e0986_exp05_c567_siKi67_1_DE_W0007_P0001_add_probability_map.tif_1	siKi67_1	8.848769759999998
e0986_exp05_c567_siKi67_1_DE_W0007_P0001_add_probability_map.tif_2	siKi67_1	8.072052480000002
e0986_exp05_c567_siKi67_1_DE_W0007_P0001_add_probability_map.tif_3	siKi67_1	7.49132928
e0986_exp05_c567_siKi67_1_DE_W0007_P0001_add_probability_map.tif_4	siKi67_1	8.986691520000003
e0986_exp05_c567_siKi67_1_DE_W0007_P0001_add_probability_map.tif_5	siKi67_1	6.112111679999999
e0986_exp05_c567_siKi67_1_DE_W0007_P0001_add_probability_map.tif_6	siKi67_1	9.777926879999999
e0986_exp05_c567_siKi67_1_DE_W0007_P0001_add_probability_map.tif_7	siKi67_1	7.84702224
e0986_exp05_c567_siKi67_1_DE_W0007_P0001_add_probability_map.tif_8	siKi67_1	7.14289536
e0986_exp05_c567_siKi67_1_DE_W0007_P0001_add_probability_map.tif_9	siKi67_1	8.609221439999997
e0986_exp05_c567_siKi67_1_DE_W0007_P0001_add_probability_map.tif_10	siKi67_1	6.395214240000001
e0986_exp05_c567_siKi67_2_DE_W0001_P0001_add_probability_map.tif_1	siKi67_2	1.9962359999999997
e0986_exp05_c567_siKi67_2_DE_W0001_P0001_add_probability_map.tif_2	siKi67_2	8.11560672
e0986_exp05_c567_siKi67_2_DE_W0001_P0001_add_probability_map.tif_3	siKi67_2	1.50988032
e0986_exp05_c567_siKi67_2_DE_W0001_P0001_add_probability_map.tif_4	siKi67_2	2.41726032
e0986_exp05_c567_siKi67_2_DE_W0001_P0001_add_probability_map.tif_5	siKi67_2	4.87081584
e0986_exp05_c567_siKi67_2_DE_W0001_P0001_add_probability_map.tif_7	siKi67_2	6.141147839999998
e0986_exp05_c567_siKi67_2_DE_W0001_P0001_add_probability_map.tif_8	siKi67_2	3.1576823999999997
e0986_exp05_c567_siKi67_2_DE_W0001_P0001_add_probability_map.tif_9	siKi67_2	4.95792432
e0986_exp05_c567_siKi67_2_DE_W0001_P0001_add_probability_map.tif_10	siKi67_2	4.10861664
e0986_exp05_c567_siKi67_2_DE_W0001_P0001_add_probability_map.tif_11	siKi67_2	5.85078624
e0986_exp05_c567_siKi67_2_DE_W0001_P0001_add_probability_map.tif_12	siKi67_2	5.83626816
e0986_exp05_c567_siKi67_2_DE_W0001_P0001_add_probability_map.tif_13	siKi67_2	4.05780336
e0986_exp05_c567_siKi67_2_DE_W0001_P0001_add_probability_map.tif_14	siKi67_2	6.525876960000001
e0986_exp05_c567_siKi67_2_DE_W0001_P0001_add_probability_map.tif_15	siKi67_2	4.34816496
e0986_exp05_c567_siKi67_2_DE_W0001_P0001_add_probability_map.tif_16	siKi67_2	4.812743519999999
e0986_exp05_c567_siKi67_2_DE_W0001_P0001_add_probability_map.tif_17	siKi67_2	4.217502239999999
e0986_exp05_c567_siKi67_2_DE_W0001_P0001_add_probability_map.tif_18	siKi67_2	5.79271392
e0986_exp05_c567_siKi67_2_DE_W0001_P0001_add_probability_map.tif_19	siKi67_2	4.689339839999999
e0986_exp05_c567_siKi67_2_DE_W0001_P0001_add_probability_map.tif_20	siKi67_2	2.31563376
e0986_exp05_c567_siKi67_2_DE_W0002_P0001_add_probability_map.tif_1	siKi67_2	3.14316432
e0986_exp05_c567_siKi67_2_DE_W0002_P0001_add_probability_map.tif_2	siKi67_2	4.76193024
e0986_exp05_c567_siKi67_2_DE_W0002_P0001_add_probability_map.tif_3	siKi67_2	3.992472
e0986_exp05_c567_siKi67_2_DE_W0002_P0001_add_probability_map.tif_4	siKi67_2	3.6585561599999994
e0986_exp05_c567_siKi67_2_DE_W0002_P0001_add_probability_map.tif_5	siKi67_2	3.3391583999999996
e0986_exp05_c567_siKi67_2_DE_W0002_P0001_add_probability_map.tif_6	siKi67_2	3.7892188800000004
e0986_exp05_c567_siKi67_2_DE_W0002_P0001_add_probability_map.tif_7	siKi67_2	7.672805279999998
e0986_exp05_c567_siKi67_2_DE_W0002_P0001_add_probability_map.tif_8	siKi67_2	9.124613279999997
e0986_exp05_c567_siKi67_2_DE_W0002_P0001_add_probability_map.tif_9	siKi67_2	7.68006432
e0986_exp05_c567_siKi67_2_DE_W0002_P0001_add_probability_map.tif_10	siKi67_2	7.592955839999998
e0986_exp05_c567_siKi67_2_DE_W0003_P0001_add_probability_map.tif_1	siKi67_2	6.083075519999999
e0986_exp05_c567_siKi67_2_DE_W0003_P0001_add_probability_map.tif_2	siKi67_2	5.27006304
e0986_exp05_c567_siKi67_2_DE_W0003_P0001_add_probability_map.tif_3	siKi67_2	5.72738256
e0986_exp05_c567_siKi67_2_DE_W0003_P0001_add_probability_map.tif_4	siKi67_2	8.6019624
e0986_exp05_c567_siKi67_2_DE_W0003_P0001_add_probability_map.tif_5	siKi67_2	5.364430560000001
e0986_exp05_c567_siKi67_2_DE_W0003_P0001_add_probability_map.tif_6	siKi67_2	4.70385792
e0986_exp05_c567_siKi67_2_DE_W0003_P0001_add_probability_map.tif_7	siKi67_2	5.654792160000001
e0986_exp05_c567_siKi67_2_DE_W0003_P0001_add_probability_map.tif_8	siKi67_2	4.849038719999999
e0986_exp05_c567_siKi67_2_DE_W0003_P0001_add_probability_map.tif_9	siKi67_2	3.0342787200000005
e0986_exp05_c567_siKi67_2_DE_W0003_P0001_add_probability_map.tif_10	siKi67_2	6.496840800000001
e0986_exp05_c567_siKi67_2_DE_W0003_P0001_add_probability_map.tif_11	siKi67_2	4.957924319999999
e0986_exp05_c567_siKi67_2_DE_W0003_P0001_add_probability_map.tif_12	siKi67_2	4.43527344
e0986_exp05_c567_siKi67_2_DE_W0003_P0001_add_probability_map.tif_13	siKi67_2	3.9343996800000003
e0986_exp05_c567_siKi67_2_DE_W0003_P0001_add_probability_map.tif_14	siKi67_2	6.620244479999998
e0986_exp05_c567_siKi67_2_DE_W0003_P0001_add_probability_map.tif_15	siKi67_2	1.8946094399999995
e0986_exp05_c567_siKi67_2_DE_W0003_P0001_add_probability_map.tif_16	siKi67_2	5.75641872
e0986_exp05_c567_siKi67_2_DE_W0003_P0001_add_probability_map.tif_17	siKi67_2	1.24855488
e0986_exp05_c567_siKi67_2_DE_W0004_P0001_add_probability_map.tif_1	siKi67_2	7.309853280000001
e0986_exp05_c567_siKi67_2_DE_W0004_P0001_add_probability_map.tif_2	siKi67_2	7.367925599999997
e0986_exp05_c567_siKi67_2_DE_W0004_P0001_add_probability_map.tif_3	siKi67_2	9.44401104
e0986_exp05_c567_siKi67_2_DE_W0004_P0001_add_probability_map.tif_4	siKi67_2	7.803467999999998
e0986_exp05_c567_siKi67_2_DE_W0004_P0001_add_probability_map.tif_5	siKi67_2	6.300846720000001
e0986_exp05_c567_siKi67_2_DE_W0004_P0001_add_probability_map.tif_6	siKi67_2	5.509611359999999
e0986_exp05_c567_siKi67_2_DE_W0004_P0001_add_probability_map.tif_7	siKi67_2	8.07931152
e0986_exp05_c567_siKi67_2_DE_W0004_P0001_add_probability_map.tif_8	siKi67_2	6.79446144
e0986_exp05_c567_siKi67_2_DE_W0004_P0001_add_probability_map.tif_9	siKi67_2	7.476811199999998
e0986_exp05_c567_siKi67_2_DE_W0004_P0001_add_probability_map.tif_10	siKi67_2	5.74915968
e0986_exp05_c567_siKi67_2_DE_W0004_P0001_add_probability_map.tif_11	siKi67_2	6.235515360000003
e0986_exp05_c567_siKi67_2_DE_W0004_P0001_add_probability_map.tif_12	siKi67_2	6.097593599999998
e0986_exp05_c567_siKi67_2_DE_W0004_P0001_add_probability_map.tif_13	siKi67_2	3.912622559999999
e0986_exp05_c567_siKi67_2_DE_W0004_P0001_add_probability_map.tif_14	siKi67_2	6.808979519999998
e0986_exp05_c567_siKi67_2_DE_W0004_P0001_add_probability_map.tif_15	siKi67_2	5.807232
e0986_exp05_c567_siKi67_2_DE_W0004_P0001_add_probability_map.tif_16	siKi67_2	2.84554368
e0986_exp05_c567_siKi67_2_DE_W0004_P0001_add_probability_map.tif_17	siKi67_2	4.362683039999999
e0986_exp05_c567_siKi67_2_DE_W0005_P0001_add_probability_map.tif_1	siKi67_2	1.40099472
e0986_exp05_c567_siKi67_2_DE_W0005_P0001_add_probability_map.tif_2	siKi67_2	5.124882240000001
e0986_exp05_c567_siKi67_2_DE_W0005_P0001_add_probability_map.tif_3	siKi67_2	2.91813408
e0986_exp05_c567_siKi67_2_DE_W0005_P0001_add_probability_map.tif_4	siKi67_2	4.711116960000001
e0986_exp05_c567_siKi67_2_DE_W0005_P0001_add_probability_map.tif_5	siKi67_2	5.335394399999999
e0986_exp05_c567_siKi67_2_DE_W0005_P0001_add_probability_map.tif_6	siKi67_2	5.132141280000001
e0986_exp05_c567_siKi67_2_DE_W0005_P0001_add_probability_map.tif_7	siKi67_2	4.994219520000001
e0986_exp05_c567_siKi67_2_DE_W0005_P0001_add_probability_map.tif_8	siKi67_2	7.738136639999998
e0986_exp05_c567_siKi67_2_DE_W0005_P0001_add_probability_map.tif_9	siKi67_2	6.954160319999999
e0986_exp05_c567_siKi67_2_DE_W0005_P0001_add_probability_map.tif_10	siKi67_2	6.678316799999999
e0986_exp05_c567_siKi67_2_DE_W0005_P0001_add_probability_map.tif_11	siKi67_2	3.0125016000000007
e0986_exp05_c567_siKi67_2_DE_W0005_P0001_add_probability_map.tif_12	siKi67_2	4.602231359999999
e0986_exp05_c567_siKi67_2_DE_W0006_P0001_add_probability_map.tif_1	siKi67_2	5.72738256
e0986_exp05_c567_siKi67_2_DE_W0006_P0001_add_probability_map.tif_2	siKi67_2	5.066809920000001
e0986_exp05_c567_siKi67_2_DE_W0006_P0001_add_probability_map.tif_3	siKi67_2	6.300846719999999
e0986_exp05_c567_siKi67_2_DE_W0006_P0001_add_probability_map.tif_4	siKi67_2	6.30084672
e0986_exp05_c567_siKi67_2_DE_W0006_P0001_add_probability_map.tif_5	siKi67_2	5.698346399999999
e0986_exp05_c567_siKi67_2_DE_W0006_P0001_add_probability_map.tif_6	siKi67_2	6.25729248
e0986_exp05_c567_siKi67_2_DE_W0006_P0001_add_probability_map.tif_7	siKi67_2	6.917865119999999
e0986_exp05_c567_siKi67_2_DE_W0006_P0001_add_probability_map.tif_8	siKi67_2	5.35717152
e0986_exp05_c567_siKi67_2_DE_W0006_P0001_add_probability_map.tif_9	siKi67_2	4.820002559999999
e0986_exp05_c567_siKi67_2_DE_W0006_P0001_add_probability_map.tif_10	siKi67_2	4.101357600000001
e0986_exp05_c567_siKi67_2_DE_W0006_P0001_add_probability_map.tif_11	siKi67_2	6.663798719999999
e0986_exp05_c567_siKi67_2_DE_W0006_P0001_add_probability_map.tif_12	siKi67_2	3.615001919999999
e0986_exp05_c567_siKi67_2_DE_W0006_P0001_add_probability_map.tif_13	siKi67_2	4.319128800000001
e0986_exp05_c567_siKi67_2_DE_W0006_P0001_add_probability_map.tif_14	siKi67_2	5.270063039999998
e0986_exp05_c567_siKi67_2_DE_W0006_P0001_add_probability_map.tif_15	siKi67_2	4.159429919999999
e0986_exp05_c567_siKi67_2_DE_W0007_P0001_add_probability_map.tif_1	siKi67_2	5.371689600000001
e0986_exp05_c567_siKi67_2_DE_W0007_P0001_add_probability_map.tif_2	siKi67_2	4.37720112
e0986_exp05_c567_siKi67_2_DE_W0007_P0001_add_probability_map.tif_3	siKi67_2	6.2790696
e0986_exp05_c567_siKi67_2_DE_W0007_P0001_add_probability_map.tif_4	siKi67_2	3.1867185599999996
e0986_exp05_c567_siKi67_2_DE_W0007_P0001_add_probability_map.tif_5	siKi67_2	2.7729532799999994
e0986_exp05_c567_siKi67_2_DE_W0007_P0001_add_probability_map.tif_6	siKi67_2	6.50409984
e0986_exp05_c567_siKi67_2_DE_W0007_P0001_add_probability_map.tif_7	siKi67_2	2.80924848
e0986_exp05_c567_siKi67_2_DE_W0007_P0001_add_probability_map.tif_9	siKi67_2	6.424250399999999
e0986_exp05_c567_siKi67_2_DE_W0007_P0001_add_probability_map.tif_10	siKi67_2	1.11063312
e0986_exp05_c567_siKi67_2_DE_W0007_P0001_add_probability_map.tif_11	siKi67_2	2.2938566399999996
e0986_exp05_c567_siKi67_2_DE_W0007_P0001_add_probability_map.tif_12	siKi67_2	4.34090592
e0986_exp05_c567_siKi67_2_DE_W0007_P0001_add_probability_map.tif_13	siKi67_2	2.74391712
e0986_exp05_c567_siKi67_2_DE_W0007_P0001_add_probability_map.tif_14	siKi67_2	5.23376784
e0986_exp05_c567_siKi67_2_DE_W0007_P0001_add_probability_map.tif_15	siKi67_2	3.25204992
e0986_exp06_c567_XWNeg9_01_add_probability_map.tif_1	siCont.	5.335394399999999
e0986_exp06_c567_XWNeg9_01_add_probability_map.tif_2	siCont.	6.5621721599999985
e0986_exp06_c567_XWNeg9_01_add_probability_map.tif_3	siCont.	5.923376640000002
e0986_exp06_c567_XWNeg9_01_add_probability_map.tif_4	siCont.	6.199220160000001
e0986_exp06_c567_XWNeg9_01_add_probability_map.tif_5	siCont.	5.741900640000002
e0986_exp06_c567_XWNeg9_01_add_probability_map.tif_6	siCont.	4.638526560000001
e0986_exp06_c567_XWNeg9_01_add_probability_map.tif_7	siCont.	7.063045919999999
e0986_exp06_c567_XWNeg9_01_add_probability_map.tif_8	siCont.	6.6057264
e0986_exp06_c567_XWNeg9_01_add_probability_map.tif_9	siCont.	7.4768112
e0986_exp06_c567_XWNeg9_01_add_probability_map.tif_10	siCont.	6.8234976000000005
e0986_exp06_c567_XWNeg9_01_add_probability_map.tif_11	siCont.	6.279069600000001
e0986_exp06_c567_XWNeg9_01_add_probability_map.tif_12	siCont.	4.820002559999999
e0986_exp06_c567_XWNeg9_01_add_probability_map.tif_13	siCont.	6.431509440000001
e0986_exp06_c567_XWNeg9_02_add_probability_map.tif_1	siCont.	7.375184639999999
e0986_exp06_c567_XWNeg9_02_add_probability_map.tif_2	siCont.	5.865304319999999
e0986_exp06_c567_XWNeg9_02_add_probability_map.tif_3	siCont.	4.42075536
e0986_exp06_c567_XWNeg9_02_add_probability_map.tif_4	siCont.	4.6748217599999995
e0986_exp06_c567_XWNeg9_02_add_probability_map.tif_5	siCont.	4.76918928
e0986_exp06_c567_XWNeg9_02_add_probability_map.tif_6	siCont.	7.34614848
e0986_exp06_c567_XWNeg9_02_add_probability_map.tif_7	siCont.	3.4988572799999997
e0986_exp06_c567_XWNeg9_02_add_probability_map.tif_8	siCont.	4.355423999999999
e0986_exp06_c567_XWNeg9_02_add_probability_map.tif_9	siCont.	5.756418720000001
e0986_exp06_c567_XWNeg9_02_add_probability_map.tif_10	siCont.	5.030514719999999
e0986_exp06_c567_XWNeg9_02_add_probability_map.tif_11	siCont.	6.43876848
e0986_exp06_c567_XWNeg9_02_add_probability_map.tif_12	siCont.	4.624008479999999
e0986_exp06_c567_XWNeg9_02_add_probability_map.tif_13	siCont.	5.814491039999998
e0986_exp06_c567_XWNeg9_02_add_probability_map.tif_14	siCont.	6.925124159999999
e0986_exp06_c567_XWNeg9_02_add_probability_map.tif_15	siCont.	4.899852
e0986_exp06_c567_XWNeg9_02_add_probability_map.tif_16	siCont.	4.9869604800000005
e0986_exp06_c567_XWNeg9_03_add_probability_map.tif_1	siCont.	3.7456646399999998
e0986_exp06_c567_XWNeg9_03_add_probability_map.tif_2	siCont.	5.299099199999999
e0986_exp06_c567_XWNeg9_03_add_probability_map.tif_3	siCont.	2.5624411199999995
e0986_exp06_c567_XWNeg9_03_add_probability_map.tif_4	siCont.	5.524129439999999
e0986_exp06_c567_XWNeg9_03_add_probability_map.tif_5	siCont.	4.4280143999999995
e0986_exp06_c567_XWNeg9_03_add_probability_map.tif_6	siCont.	4.4280143999999995
e0986_exp06_c567_XWNeg9_03_add_probability_map.tif_7	siCont.	4.660303679999999
e0986_exp06_c567_XWNeg9_03_add_probability_map.tif_8	siCont.	5.12488224
e0986_exp06_c567_XWNeg9_03_add_probability_map.tif_9	siCont.	6.37343712
e0986_exp06_c567_XWNeg9_03_add_probability_map.tif_10	siCont.	5.53138848
e0986_exp06_c567_XWNeg9_03_add_probability_map.tif_11	siCont.	4.74015312
e0986_exp06_c567_XWNeg9_03_add_probability_map.tif_12	siCont.	3.5424115200000004
e0986_exp06_c567_XWNeg9_03_add_probability_map.tif_13	siCont.	3.6658151999999995
e0986_exp06_c567_XWNeg9_03_add_probability_map.tif_14	siCont.	4.268315519999999
e0986_exp06_c567_XWNeg9_03_add_probability_map.tif_15	siCont.	6.504099840000001
e0986_exp06_c567_XWNeg9_03_add_probability_map.tif_16	siCont.	5.93063568
e0986_exp06_c567_XWNeg9_03_add_probability_map.tif_17	siCont.	4.74015312
e0986_exp06_c567_XWNeg9_04_add_probability_map.tif_1	siCont.	5.2990992
e0986_exp06_c567_XWNeg9_04_add_probability_map.tif_2	siCont.	4.014249120000001
e0986_exp06_c567_XWNeg9_04_add_probability_map.tif_3	siCont.	8.4204864
e0986_exp06_c567_XWNeg9_04_add_probability_map.tif_4	siCont.	6.2718105600000005
e0986_exp06_c567_XWNeg9_04_add_probability_map.tif_5	siCont.	7.92687168
e0986_exp06_c567_XWNeg9_04_add_probability_map.tif_6	siCont.	6.3879552
e0986_exp06_c567_XWNeg9_04_add_probability_map.tif_7	siCont.	2.09786256
e0986_exp06_c567_XWNeg9_04_add_probability_map.tif_8	siCont.	6.4460275199999995
e0986_exp06_c567_XWNeg9_04_add_probability_map.tif_9	siCont.	3.7384056
e0986_exp06_c567_XWNeg9_04_add_probability_map.tif_10	siCont.	5.959671839999999
e0986_exp06_c567_XWNeg9_04_add_probability_map.tif_11	siCont.	5.313617280000001
e0986_exp06_c567_XWNeg9_04_add_probability_map.tif_12	siCont.	5.807231999999998
e0986_exp06_c567_XWNeg9_04_add_probability_map.tif_13	siCont.	6.32262384
e0986_exp06_c567_XWNeg9_04_add_probability_map.tif_14	siCont.	6.80897952
e0986_exp06_c567_XWNeg9_04_add_probability_map.tif_15	siCont.	3.6875923200000003
e0986_exp06_c567_XWNeg9_05_add_probability_map.tif_1	siCont.	4.44979152
e0986_exp06_c567_XWNeg9_05_add_probability_map.tif_2	siCont.	7.215485760000001
e0986_exp06_c567_XWNeg9_05_add_probability_map.tif_3	siCont.	7.121118239999998
e0986_exp06_c567_XWNeg9_05_add_probability_map.tif_4	siCont.	6.5694312
e0986_exp06_c567_XWNeg9_05_add_probability_map.tif_5	siCont.	6.489581759999999
e0986_exp06_c567_XWNeg9_05_add_probability_map.tif_6	siCont.	7.5058473600000015
e0986_exp06_c567_XWNeg9_05_add_probability_map.tif_7	siCont.	6.83075664
e0986_exp06_c567_XWNeg9_05_add_probability_map.tif_8	siCont.	9.0375048
e0986_exp06_c567_XWNeg9_05_add_probability_map.tif_9	siCont.	6.91786512
e0986_exp06_c567_XWNeg9_05_add_probability_map.tif_10	siCont.	7.77443184
e0986_exp06_c567_XWNeg9_05_add_probability_map.tif_11	siCont.	7.0630459199999995
e0986_exp06_c567_XWNeg9_05_add_probability_map.tif_12	siCont.	9.24801696
e0986_exp06_c567_XWNeg9_05_add_probability_map.tif_13	siCont.	5.596719839999999
e0986_exp06_c567_XWNeg9_05_add_probability_map.tif_14	siCont.	8.471299680000001
e0986_exp06_c567_XWNeg9_06_add_probability_map.tif_1	siCont.	3.8327731199999997
e0986_exp06_c567_XWNeg9_06_add_probability_map.tif_2	siCont.	4.703857919999998
e0986_exp06_c567_XWNeg9_06_add_probability_map.tif_3	siCont.	6.1338887999999985
e0986_exp06_c567_XWNeg9_06_add_probability_map.tif_4	siCont.	5.76367776
e0986_exp06_c567_XWNeg9_06_add_probability_map.tif_5	siCont.	5.502352319999998
e0986_exp06_c567_XWNeg9_06_add_probability_map.tif_6	siCont.	7.17919056
e0986_exp06_c567_XWNeg9_06_add_probability_map.tif_7	siCont.	6.634762560000004
e0986_exp06_c567_XWNeg9_06_add_probability_map.tif_8	siCont.	9.799704000000004
e0986_exp06_c567_XWNeg9_06_add_probability_map.tif_9	siCont.	5.0450328
e0986_exp06_c567_XWNeg9_06_add_probability_map.tif_10	siCont.	7.128377280000001
e0986_exp06_c567_XWNeg9_06_add_probability_map.tif_11	siCont.	7.142895359999997
e0986_exp06_c567_XWNeg9_06_add_probability_map.tif_12	siCont.	4.6820808
e0986_exp06_c567_XWNeg9_06_add_probability_map.tif_13	siCont.	5.669310239999998
e0986_exp06_c567_XWNeg9_06_add_probability_map.tif_14	siCont.	8.05027536
e0986_exp06_c567_siKi67_1_01_add_probability_map.tif_1	siKi67_1	4.9724423999999985
e0986_exp06_c567_siKi67_1_01_add_probability_map.tif_2	siKi67_1	3.7093694400000006
e0986_exp06_c567_siKi67_1_01_add_probability_map.tif_3	siKi67_1	3.79647792
e0986_exp06_c567_siKi67_1_01_add_probability_map.tif_4	siKi67_1	4.10861664
e0986_exp06_c567_siKi67_1_01_add_probability_map.tif_5	siKi67_1	4.580454239999999
e0986_exp06_c567_siKi67_1_01_add_probability_map.tif_6	siKi67_1	4.80548448
e0986_exp06_c567_siKi67_1_01_add_probability_map.tif_7	siKi67_1	4.166688959999999
e0986_exp06_c567_siKi67_1_01_add_probability_map.tif_8	siKi67_1	4.173947999999999
e0986_exp06_c567_siKi67_1_01_add_probability_map.tif_9	siKi67_1	5.5967198400000004
e0986_exp06_c567_siKi67_1_01_add_probability_map.tif_10	siKi67_1	5.1539184
e0986_exp06_c567_siKi67_1_01_add_probability_map.tif_11	siKi67_1	4.33364688
e0986_exp06_c567_siKi67_1_01_add_probability_map.tif_12	siKi67_1	4.594972319999999
e0986_exp06_c567_siKi67_1_01_add_probability_map.tif_13	siKi67_1	7.17193152
e0986_exp06_c567_siKi67_1_02_add_probability_map.tif_1	siKi67_1	1.53165744
e0986_exp06_c567_siKi67_1_02_add_probability_map.tif_2	siKi67_1	5.495093279999999
e0986_exp06_c567_siKi67_1_02_add_probability_map.tif_3	siKi67_1	2.91813408
e0986_exp06_c567_siKi67_1_02_add_probability_map.tif_4	siKi67_1	3.5569296000000006
e0986_exp06_c567_siKi67_1_02_add_probability_map.tif_5	siKi67_1	7.651028159999998
e0986_exp06_c567_siKi67_1_02_add_probability_map.tif_6	siKi67_1	5.1902136
e0986_exp06_c567_siKi67_1_02_add_probability_map.tif_7	siKi67_1	5.93789472
e0986_exp06_c567_siKi67_1_02_add_probability_map.tif_8	siKi67_1	5.887081439999999
e0986_exp06_c567_siKi67_1_02_add_probability_map.tif_9	siKi67_1	5.792713919999999
e0986_exp06_c567_siKi67_1_02_add_probability_map.tif_10	siKi67_1	3.29560416
e0986_exp06_c567_siKi67_1_02_add_probability_map.tif_11	siKi67_1	4.2828336
e0986_exp06_c567_siKi67_1_02_add_probability_map.tif_12	siKi67_1	4.326387840000001
e0986_exp06_c567_siKi67_1_02_add_probability_map.tif_13	siKi67_1	4.62400848
e0986_exp06_c567_siKi67_1_02_add_probability_map.tif_14	siKi67_1	5.502352320000001
e0986_exp06_c567_siKi67_1_03_add_probability_map.tif_1	siKi67_1	5.458798079999999
e0986_exp06_c567_siKi67_1_03_add_probability_map.tif_2	siKi67_1	4.90711104
e0986_exp06_c567_siKi67_1_03_add_probability_map.tif_3	siKi67_1	6.35166
e0986_exp06_c567_siKi67_1_03_add_probability_map.tif_4	siKi67_1	5.342653440000002
e0986_exp06_c567_siKi67_1_03_add_probability_map.tif_5	siKi67_1	3.73114656
e0986_exp06_c567_siKi67_1_03_add_probability_map.tif_6	siKi67_1	6.206479199999999
e0986_exp06_c567_siKi67_1_03_add_probability_map.tif_7	siKi67_1	7.1283772800000005
e0986_exp06_c567_siKi67_1_03_add_probability_map.tif_8	siKi67_1	4.95066528
e0986_exp06_c567_siKi67_1_03_add_probability_map.tif_9	siKi67_1	6.199220159999999
e0986_exp06_c567_siKi67_1_03_add_probability_map.tif_10	siKi67_1	7.142895359999997
e0986_exp06_c567_siKi67_1_03_add_probability_map.tif_11	siKi67_1	6.409732319999999
e0986_exp06_c567_siKi67_1_03_add_probability_map.tif_12	siKi67_1	5.03051472
e0986_exp06_c567_siKi67_1_03_add_probability_map.tif_13	siKi67_1	7.0630459199999995
e0986_exp06_c567_siKi67_1_03_add_probability_map.tif_14	siKi67_1	7.33888944
e0986_exp06_c567_siKi67_1_03_add_probability_map.tif_15	siKi67_1	8.55840816
e0986_exp06_c567_siKi67_1_03_add_probability_map.tif_16	siKi67_1	2.4898507199999997
e0986_exp06_c567_siKi67_1_03_add_probability_map.tif_17	siKi67_1	6.7872024
e0986_exp06_c567_siKi67_1_03_add_probability_map.tif_18	siKi67_1	7.25178096
e0986_exp06_c567_siKi67_1_04_add_probability_map.tif_1	siKi67_1	5.5967198400000004
e0986_exp06_c567_siKi67_1_04_add_probability_map.tif_2	siKi67_1	6.36617808
e0986_exp06_c567_siKi67_1_04_add_probability_map.tif_3	siKi67_1	8.03575728
e0986_exp06_c567_siKi67_1_04_add_probability_map.tif_4	siKi67_1	7.86154032
e0986_exp06_c567_siKi67_1_04_add_probability_map.tif_5	siKi67_1	8.99395056
e0986_exp06_c567_siKi67_1_04_add_probability_map.tif_6	siKi67_1	6.380696159999999
e0986_exp06_c567_siKi67_1_04_add_probability_map.tif_7	siKi67_1	8.079311520000001
e0986_exp06_c567_siKi67_1_04_add_probability_map.tif_8	siKi67_1	6.663798719999999
e0986_exp06_c567_siKi67_1_04_add_probability_map.tif_9	siKi67_1	6.054039359999999
e0986_exp06_c567_siKi67_1_04_add_probability_map.tif_10	siKi67_1	4.841779680000001
e0986_exp06_c567_siKi67_1_04_add_probability_map.tif_11	siKi67_1	4.52964096
e0986_exp06_c567_siKi67_1_04_add_probability_map.tif_12	siKi67_1	4.9797014399999995
e0986_exp06_c567_siKi67_1_04_add_probability_map.tif_13	siKi67_1	6.83801568
e0986_exp06_c567_siKi67_1_04_add_probability_map.tif_14	siKi67_1	7.8542812799999995
e0986_exp06_c567_siKi67_1_04_add_probability_map.tif_15	siKi67_1	6.133888799999999
e0986_exp06_c567_siKi67_1_04_add_probability_map.tif_16	siKi67_1	3.992471999999999
e0986_exp06_c567_siKi67_1_04_add_probability_map.tif_17	siKi67_1	5.821750079999998
e0986_exp06_c567_siKi67_1_04_add_probability_map.tif_18	siKi67_1	6.736389119999999
e0986_exp06_c567_siKi67_1_04_add_probability_map.tif_19	siKi67_1	5.4805752
e0986_exp06_c567_siKi67_1_04_add_probability_map.tif_20	siKi67_1	5.4152438400000005
e0986_exp06_c567_siKi67_1_04_add_probability_map.tif_21	siKi67_1	6.910606079999999
e0986_exp06_c567_siKi67_1_04_add_probability_map.tif_22	siKi67_1	5.720123520000001
e0986_exp06_c567_siKi67_1_05_add_probability_map.tif_1	siKi67_1	5.50961136
e0986_exp06_c567_siKi67_1_05_add_probability_map.tif_2	siKi67_1	4.87807488
e0986_exp06_c567_siKi67_1_05_add_probability_map.tif_3	siKi67_1	6.22099728
e0986_exp06_c567_siKi67_1_05_add_probability_map.tif_4	siKi67_1	5.879822400000001
e0986_exp06_c567_siKi67_1_05_add_probability_map.tif_5	siKi67_1	5.9088585600000005
e0986_exp06_c567_siKi67_1_05_add_probability_map.tif_6	siKi67_1	4.5514180799999995
e0986_exp06_c567_siKi67_1_05_add_probability_map.tif_7	siKi67_1	5.57494272
e0986_exp06_c567_siKi67_1_05_add_probability_map.tif_8	siKi67_1	6.3153648
e0986_exp06_c567_siKi67_1_05_add_probability_map.tif_9	siKi67_1	5.06680992
e0986_exp06_c567_siKi67_1_05_add_probability_map.tif_10	siKi67_1	7.1283772800000005
e0986_exp06_c567_siKi67_1_05_add_probability_map.tif_11	siKi67_1	5.712864480000002
e0986_exp06_c567_siKi67_1_05_add_probability_map.tif_12	siKi67_1	5.4152438400000005
e0986_exp06_c567_siKi67_1_05_add_probability_map.tif_13	siKi67_1	6.6420216
e0986_exp06_c567_siKi67_1_06_add_probability_map.tif_1	siKi67_1	6.69283488
e0986_exp06_c567_siKi67_1_06_add_probability_map.tif_2	siKi67_1	6.191961119999998
e0986_exp06_c567_siKi67_1_06_add_probability_map.tif_3	siKi67_1	5.502352320000001
e0986_exp06_c567_siKi67_1_06_add_probability_map.tif_4	siKi67_1	5.90885856
e0986_exp06_c567_siKi67_1_06_add_probability_map.tif_5	siKi67_1	7.4332569600000005
e0986_exp06_c567_siKi67_1_06_add_probability_map.tif_6	siKi67_1	5.23376784
e0986_exp06_c567_siKi67_1_06_add_probability_map.tif_7	siKi67_1	7.462293119999999
e0986_exp06_c567_siKi67_1_06_add_probability_map.tif_8	siKi67_1	5.182954559999998
e0986_exp06_c567_siKi67_1_06_add_probability_map.tif_9	siKi67_1	7.462293119999998
e0986_exp06_c567_siKi67_1_06_add_probability_map.tif_10	siKi67_1	4.3917192
e0986_exp06_c567_siKi67_1_06_add_probability_map.tif_11	siKi67_1	5.313617279999999
e0986_exp06_c567_siKi67_1_06_add_probability_map.tif_12	siKi67_1	8.674552799999999
e0986_exp06_c567_siKi67_1_06_add_probability_map.tif_13	siKi67_1	4.49334576
e0986_exp06_c567_siKi67_1_06_add_probability_map.tif_14	siKi67_1	7.2517809600000005
e0986_exp06_c567_siKi67_1_06_add_probability_map.tif_15	siKi67_1	8.26804656
e0986_exp06_c567_siKi67_1_06_add_probability_map.tif_16	siKi67_1	7.81072704
e0986_exp06_c567_siKi67_1_06_add_probability_map.tif_17	siKi67_1	4.63852656
e0986_exp06_c567_siKi67_2_01_add_probability_map.tif_1	siKi67_2	4.42075536
e0986_exp06_c567_siKi67_2_01_add_probability_map.tif_2	siKi67_2	3.1939775999999993
e0986_exp06_c567_siKi67_2_01_add_probability_map.tif_3	siKi67_2	4.05780336
e0986_exp06_c567_siKi67_2_01_add_probability_map.tif_4	siKi67_2	4.377201119999999
e0986_exp06_c567_siKi67_2_01_add_probability_map.tif_5	siKi67_2	5.44428
e0986_exp06_c567_siKi67_2_01_add_probability_map.tif_6	siKi67_2	1.3211452799999996
e0986_exp06_c567_siKi67_2_01_add_probability_map.tif_7	siKi67_2	4.181207039999999
e0986_exp06_c567_siKi67_2_01_add_probability_map.tif_8	siKi67_2	2.62051344
e0986_exp06_c567_siKi67_2_01_add_probability_map.tif_9	siKi67_2	3.4190078400000004
e0986_exp06_c567_siKi67_2_01_add_probability_map.tif_10	siKi67_2	3.6150019199999996
e0986_exp06_c567_siKi67_2_01_add_probability_map.tif_11	siKi67_2	2.9036160000000004
e0986_exp06_c567_siKi67_2_01_add_probability_map.tif_12	siKi67_2	1.9744588799999998
e0986_exp06_c567_siKi67_2_01_add_probability_map.tif_13	siKi67_2	2.3519289600000004
e0986_exp06_c567_siKi67_2_01_add_probability_map.tif_14	siKi67_2	3.085092
e0986_exp06_c567_siKi67_2_01_add_probability_map.tif_15	siKi67_2	5.335394400000001
e0986_exp06_c567_siKi67_2_01_add_probability_map.tif_16	siKi67_2	4.3191288
e0986_exp06_c567_siKi67_2_01_add_probability_map.tif_17	siKi67_2	3.346417439999999
e0986_exp06_c567_siKi67_2_01_add_probability_map.tif_18	siKi67_2	3.01976064
e0986_exp06_c567_siKi67_2_01_add_probability_map.tif_19	siKi67_2	4.73289408
e0986_exp06_c567_siKi67_2_01_add_probability_map.tif_20	siKi67_2	1.89460944
e0986_exp06_c567_siKi67_2_01_add_probability_map.tif_21	siKi67_2	5.603978879999999
e0986_exp06_c567_siKi67_2_01_add_probability_map.tif_22	siKi67_2	6.504099839999999
e0986_exp06_c567_siKi67_2_02_add_probability_map.tif_1	siKi67_2	6.583949280000001
e0986_exp06_c567_siKi67_2_02_add_probability_map.tif_2	siKi67_2	5.807231999999999
e0986_exp06_c567_siKi67_2_02_add_probability_map.tif_3	siKi67_2	7.694582399999999
e0986_exp06_c567_siKi67_2_02_add_probability_map.tif_4	siKi67_2	3.80373696
e0986_exp06_c567_siKi67_2_02_add_probability_map.tif_5	siKi67_2	6.0975936
e0986_exp06_c567_siKi67_2_02_add_probability_map.tif_6	siKi67_2	6.373437119999998
e0986_exp06_c567_siKi67_2_02_add_probability_map.tif_7	siKi67_2	5.959671839999999
e0986_exp06_c567_siKi67_2_02_add_probability_map.tif_8	siKi67_2	7.353407519999999
e0986_exp06_c567_siKi67_2_02_add_probability_map.tif_9	siKi67_2	4.841779679999999
e0986_exp06_c567_siKi67_2_02_add_probability_map.tif_10	siKi67_2	4.10861664
e0986_exp06_c567_siKi67_2_02_add_probability_map.tif_11	siKi67_2	5.233767839999999
e0986_exp06_c567_siKi67_2_02_add_probability_map.tif_12	siKi67_2	5.42976192
e0986_exp06_c567_siKi67_2_02_add_probability_map.tif_13	siKi67_2	4.92888816
e0986_exp06_c567_siKi67_2_02_add_probability_map.tif_14	siKi67_2	6.808979519999999
e0986_exp06_c567_siKi67_2_02_add_probability_map.tif_15	siKi67_2	4.5586771200000005
e0986_exp06_c567_siKi67_2_02_add_probability_map.tif_16	siKi67_2	4.63852656
e0986_exp06_c567_siKi67_2_02_add_probability_map.tif_17	siKi67_2	3.694851359999999
e0986_exp06_c567_siKi67_2_03_add_probability_map.tif_1	siKi67_2	7.3098532800000005
e0986_exp06_c567_siKi67_2_03_add_probability_map.tif_2	siKi67_2	5.676569279999998
e0986_exp06_c567_siKi67_2_03_add_probability_map.tif_3	siKi67_2	6.05403936
e0986_exp06_c567_siKi67_2_03_add_probability_map.tif_4	siKi67_2	8.195456159999999
e0986_exp06_c567_siKi67_2_03_add_probability_map.tif_5	siKi67_2	6.671057759999998
e0986_exp06_c567_siKi67_2_03_add_probability_map.tif_6	siKi67_2	6.518617919999999
e0986_exp06_c567_siKi67_2_03_add_probability_map.tif_7	siKi67_2	5.27732208
e0986_exp06_c567_siKi67_2_03_add_probability_map.tif_8	siKi67_2	4.4280144
e0986_exp06_c567_siKi67_2_03_add_probability_map.tif_9	siKi67_2	3.890845440000001
e0986_exp06_c567_siKi67_2_03_add_probability_map.tif_10	siKi67_2	6.649280640000002
e0986_exp06_c567_siKi67_2_03_add_probability_map.tif_11	siKi67_2	6.489581759999998
e0986_exp06_c567_siKi67_2_03_add_probability_map.tif_12	siKi67_2	2.1777119999999996
e0986_exp06_c567_siKi67_2_03_add_probability_map.tif_13	siKi67_2	3.1286462399999997
e0986_exp06_c567_siKi67_2_03_add_probability_map.tif_14	siKi67_2	2.80924848
e0986_exp06_c567_siKi67_2_03_add_probability_map.tif_15	siKi67_2	1.7421695999999998
e0986_exp06_c567_siKi67_2_03_add_probability_map.tif_16	siKi67_2	3.7529236800000003
e0986_exp06_c567_siKi67_2_03_add_probability_map.tif_17	siKi67_2	1.6478020799999997
e0986_exp06_c567_siKi67_2_03_add_probability_map.tif_18	siKi67_2	5.24102688
e0986_exp06_c567_siKi67_2_03_add_probability_map.tif_19	siKi67_2	1.80024192
e0986_exp06_c567_siKi67_2_04_add_probability_map.tif_1	siKi67_2	7.121118239999998
e0986_exp06_c567_siKi67_2_04_add_probability_map.tif_2	siKi67_2	7.3388894400000035
e0986_exp06_c567_siKi67_2_04_add_probability_map.tif_3	siKi67_2	8.130124799999997
e0986_exp06_c567_siKi67_2_04_add_probability_map.tif_4	siKi67_2	4.899851999999998
e0986_exp06_c567_siKi67_2_04_add_probability_map.tif_5	siKi67_2	5.502352319999999
e0986_exp06_c567_siKi67_2_04_add_probability_map.tif_6	siKi67_2	6.07581648
e0986_exp06_c567_siKi67_2_04_add_probability_map.tif_7	siKi67_2	5.5531656
e0986_exp06_c567_siKi67_2_04_add_probability_map.tif_8	siKi67_2	6.162924959999998
e0986_exp06_c567_siKi67_2_04_add_probability_map.tif_9	siKi67_2	6.366178079999998
e0986_exp06_c567_siKi67_2_04_add_probability_map.tif_10	siKi67_2	8.311600799999997
e0986_exp06_c567_siKi67_2_04_add_probability_map.tif_11	siKi67_2	5.64753312
e0986_exp06_c567_siKi67_2_04_add_probability_map.tif_12	siKi67_2	5.78545488
e0986_exp06_c567_siKi67_2_04_add_probability_map.tif_13	siKi67_2	6.235515359999999
e0986_exp06_c567_siKi67_2_04_add_probability_map.tif_14	siKi67_2	6.55491312
e0986_exp06_c567_siKi67_2_05_add_probability_map.tif_1	siKi67_2	4.892592959999999
e0986_exp06_c567_siKi67_2_05_add_probability_map.tif_2	siKi67_2	6.242774400000002
e0986_exp06_c567_siKi67_2_05_add_probability_map.tif_3	siKi67_2	4.943406240000001
e0986_exp06_c567_siKi67_2_05_add_probability_map.tif_4	siKi67_2	5.277322080000001
e0986_exp06_c567_siKi67_2_05_add_probability_map.tif_5	siKi67_2	4.994219519999999
e0986_exp06_c567_siKi67_2_05_add_probability_map.tif_6	siKi67_2	5.69108736
e0986_exp06_c567_siKi67_2_05_add_probability_map.tif_7	siKi67_2	4.711116960000001
e0986_exp06_c567_siKi67_2_05_add_probability_map.tif_8	siKi67_2	6.337141920000001
e0986_exp06_c567_siKi67_2_05_add_probability_map.tif_9	siKi67_2	5.850786239999998
e0986_exp06_c567_siKi67_2_05_add_probability_map.tif_10	siKi67_2	4.689339840000001
e0986_exp06_c567_siKi67_2_05_add_probability_map.tif_11	siKi67_2	7.810727040000001
e0986_exp06_c567_siKi67_2_05_add_probability_map.tif_12	siKi67_2	8.964914399999998
e0986_exp06_c567_siKi67_2_05_add_probability_map.tif_13	siKi67_2	2.74391712
e0986_exp06_c567_siKi67_2_05_add_probability_map.tif_14	siKi67_2	6.11211168
e0986_exp06_c567_siKi67_2_05_add_probability_map.tif_15	siKi67_2	7.46955216
e0986_exp06_c567_siKi67_2_05_add_probability_map.tif_16	siKi67_2	4.51512288
e0986_exp06_c567_siKi67_2_05_add_probability_map.tif_17	siKi67_2	5.923376640000001
e0986_exp06_c567_siKi67_2_05_add_probability_map.tif_18	siKi67_2	7.6074739199999994
e0986_exp06_c567_siKi67_2_05_add_probability_map.tif_19	siKi67_2	7.788949920000001
e0986_exp06_c567_siKi67_2_06_add_probability_map.tif_1	siKi67_2	5.785454879999999
e0986_exp06_c567_siKi67_2_06_add_probability_map.tif_2	siKi67_2	6.990455519999998
e0986_exp06_c567_siKi67_2_06_add_probability_map.tif_3	siKi67_2	5.3716896
e0986_exp06_c567_siKi67_2_06_add_probability_map.tif_4	siKi67_2	6.685575839999999
e0986_exp06_c567_siKi67_2_06_add_probability_map.tif_5	siKi67_2	1.6042478399999998
e0986_exp06_c567_siKi67_2_06_add_probability_map.tif_6	siKi67_2	5.349912479999999
e0986_exp06_c567_siKi67_2_06_add_probability_map.tif_7	siKi67_2	6.387955200000002
e0986_exp06_c567_siKi67_2_06_add_probability_map.tif_8	siKi67_2	7.346148479999998
e0986_exp06_c567_siKi67_2_06_add_probability_map.tif_9	siKi67_2	7.767172799999998
e0986_exp06_c567_siKi67_2_06_add_probability_map.tif_10	siKi67_2	6.99771456
e0986_exp06_c567_siKi67_2_06_add_probability_map.tif_11	siKi67_2	5.995967039999999
e0986_exp06_c567_siKi67_2_06_add_probability_map.tif_12	siKi67_2	8.22449232
e0986_exp06_c567_siKi67_2_06_add_probability_map.tif_13	siKi67_2	7.295335200000001
e0986_exp06_c567_siKi67_2_06_add_probability_map.tif_14	siKi67_2	7.484070239999999
e0986_exp06_c567_siKi67_2_06_add_probability_map.tif_15	siKi67_2	6.467804639999999
e0986_exp06_c567_siKi67_2_06_add_probability_map.tif_16	siKi67_2	6.5621721599999985
e0986_exp06_c567_siKi67_2_06_add_probability_map.tif_17	siKi67_2	4.41349632
e0986_exp06_c567_siKi67_2_06_add_probability_map.tif_18	siKi67_2	8.209974240000001
e0986_exp06_c567_siKi67_2_06_add_probability_map.tif_19	siKi67_2	5.995967039999998
