# Supplementary material for: Ki-67 shapes the nucleolus by anchoring chromatin via its amphiphilic properties
Source: EMBO J. 2026 Mar 24;45(9):3156–91. doi: 10.1038/s44318-026-00747-7 (PMC13144362; doi:10.1038/s44318-026-00747-7)
Supplement: Supplementary file 13 — Expanded View figures Source Data [file 44318_2026_747_MOESM13_ESM.zip › Figure_EV5/B/Nucleolar_asepcr_ratio.csv]

parental_nucleus_id	siRNA	Nucleolar_asepcr_ratio
e0986_exp05_c567_XWNeg9_DE_W0001_P0001_add_probability_map.tif_1	siCont.	1.3780964162763543
e0986_exp05_c567_XWNeg9_DE_W0001_P0001_add_probability_map.tif_2	siCont.	1.7791560192241775
e0986_exp05_c567_XWNeg9_DE_W0001_P0001_add_probability_map.tif_3	siCont.	1.5471384060457467
e0986_exp05_c567_XWNeg9_DE_W0001_P0001_add_probability_map.tif_4	siCont.	1.5776135356108925
e0986_exp05_c567_XWNeg9_DE_W0001_P0001_add_probability_map.tif_5	siCont.	1.1751312791327697
e0986_exp05_c567_XWNeg9_DE_W0001_P0001_add_probability_map.tif_6	siCont.	1.6436926932776583
e0986_exp05_c567_XWNeg9_DE_W0001_P0001_add_probability_map.tif_7	siCont.	1.3208450294672178
e0986_exp05_c567_XWNeg9_DE_W0001_P0001_add_probability_map.tif_8	siCont.	1.5903386171377552
e0986_exp05_c567_XWNeg9_DE_W0001_P0001_add_probability_map.tif_9	siCont.	1.4063743113401634
e0986_exp05_c567_XWNeg9_DE_W0001_P0001_add_probability_map.tif_10	siCont.	1.5411769104049562
e0986_exp05_c567_XWNeg9_DE_W0001_P0001_add_probability_map.tif_11	siCont.	2.088843498997328
e0986_exp05_c567_XWNeg9_DE_W0001_P0001_add_probability_map.tif_12	siCont.	1.3521840607162814
e0986_exp05_c567_XWNeg9_DE_W0001_P0001_add_probability_map.tif_13	siCont.	1.6913489378035533
e0986_exp05_c567_XWNeg9_DE_W0001_P0001_add_probability_map.tif_14	siCont.	1.787442752283674
e0986_exp05_c567_XWNeg9_DE_W0001_P0001_add_probability_map.tif_15	siCont.	1.3047392557984558
e0986_exp05_c567_XWNeg9_DE_W0001_P0001_add_probability_map.tif_16	siCont.	1.7173349202550383
e0986_exp05_c567_XWNeg9_DE_W0001_P0001_add_probability_map.tif_17	siCont.	2.371860478352537
e0986_exp05_c567_XWNeg9_DE_W0002_P0001_add_probability_map.tif_1	siCont.	1.3716294625896777
e0986_exp05_c567_XWNeg9_DE_W0002_P0001_add_probability_map.tif_2	siCont.	1.8663371775852124
e0986_exp05_c567_XWNeg9_DE_W0002_P0001_add_probability_map.tif_3	siCont.	1.3439605296643098
e0986_exp05_c567_XWNeg9_DE_W0002_P0001_add_probability_map.tif_4	siCont.	1.5508294786047716
e0986_exp05_c567_XWNeg9_DE_W0002_P0001_add_probability_map.tif_5	siCont.	1.7844586261068072
e0986_exp05_c567_XWNeg9_DE_W0002_P0001_add_probability_map.tif_6	siCont.	1.6731392714963753
e0986_exp05_c567_XWNeg9_DE_W0002_P0001_add_probability_map.tif_7	siCont.	1.6665495643898756
e0986_exp05_c567_XWNeg9_DE_W0002_P0001_add_probability_map.tif_8	siCont.	2.400823082598394
e0986_exp05_c567_XWNeg9_DE_W0002_P0001_add_probability_map.tif_9	siCont.	1.5097990354901245
e0986_exp05_c567_XWNeg9_DE_W0002_P0001_add_probability_map.tif_10	siCont.	1.329946515907889
e0986_exp05_c567_XWNeg9_DE_W0002_P0001_add_probability_map.tif_11	siCont.	1.5213173208517135
e0986_exp05_c567_XWNeg9_DE_W0002_P0001_add_probability_map.tif_12	siCont.	1.6840238043918179
e0986_exp05_c567_XWNeg9_DE_W0002_P0001_add_probability_map.tif_13	siCont.	1.7229519730654177
e0986_exp05_c567_XWNeg9_DE_W0003_P0001_add_probability_map.tif_1	siCont.	2.412242902930931
e0986_exp05_c567_XWNeg9_DE_W0003_P0001_add_probability_map.tif_2	siCont.	1.2244098742144172
e0986_exp05_c567_XWNeg9_DE_W0003_P0001_add_probability_map.tif_3	siCont.	1.3889261887541582
e0986_exp05_c567_XWNeg9_DE_W0003_P0001_add_probability_map.tif_4	siCont.	1.5200050578007818
e0986_exp05_c567_XWNeg9_DE_W0003_P0001_add_probability_map.tif_5	siCont.	3.6354715157154636
e0986_exp05_c567_XWNeg9_DE_W0003_P0001_add_probability_map.tif_6	siCont.	1.2787558942409851
e0986_exp05_c567_XWNeg9_DE_W0003_P0001_add_probability_map.tif_7	siCont.	1.2454864851596357
e0986_exp05_c567_XWNeg9_DE_W0003_P0001_add_probability_map.tif_8	siCont.	1.6048881775004342
e0986_exp05_c567_XWNeg9_DE_W0003_P0001_add_probability_map.tif_9	siCont.	1.439204860309304
e0986_exp05_c567_XWNeg9_DE_W0003_P0001_add_probability_map.tif_10	siCont.	1.3830579761167887
e0986_exp05_c567_XWNeg9_DE_W0003_P0001_add_probability_map.tif_11	siCont.	2.845678117073687
e0986_exp05_c567_XWNeg9_DE_W0003_P0001_add_probability_map.tif_12	siCont.	1.2088870744675382
e0986_exp05_c567_XWNeg9_DE_W0003_P0001_add_probability_map.tif_13	siCont.	1.7790687176866036
e0986_exp05_c567_XWNeg9_DE_W0003_P0001_add_probability_map.tif_14	siCont.	2.1058763863366483
e0986_exp05_c567_XWNeg9_DE_W0003_P0001_add_probability_map.tif_15	siCont.	1.6943173345330373
e0986_exp05_c567_XWNeg9_DE_W0003_P0001_add_probability_map.tif_16	siCont.	1.3217458353637745
e0986_exp05_c567_XWNeg9_DE_W0003_P0001_add_probability_map.tif_17	siCont.	1.3254402782605808
e0986_exp05_c567_XWNeg9_DE_W0003_P0001_add_probability_map.tif_18	siCont.	1.433199863933801
e0986_exp05_c567_XWNeg9_DE_W0004_P0001_add_probability_map.tif_1	siCont.	1.7029779807719403
e0986_exp05_c567_XWNeg9_DE_W0004_P0001_add_probability_map.tif_2	siCont.	1.1553079529259862
e0986_exp05_c567_XWNeg9_DE_W0004_P0001_add_probability_map.tif_3	siCont.	1.597005289197297
e0986_exp05_c567_XWNeg9_DE_W0004_P0001_add_probability_map.tif_4	siCont.	1.387321731275764
e0986_exp05_c567_XWNeg9_DE_W0004_P0001_add_probability_map.tif_5	siCont.	1.1428419168997033
e0986_exp05_c567_XWNeg9_DE_W0004_P0001_add_probability_map.tif_6	siCont.	1.9113875718273412
e0986_exp05_c567_XWNeg9_DE_W0004_P0001_add_probability_map.tif_7	siCont.	1.8552698577384419
e0986_exp05_c567_XWNeg9_DE_W0004_P0001_add_probability_map.tif_8	siCont.	1.6265083414784227
e0986_exp05_c567_XWNeg9_DE_W0004_P0001_add_probability_map.tif_9	siCont.	2.6312578290560675
e0986_exp05_c567_XWNeg9_DE_W0004_P0001_add_probability_map.tif_10	siCont.	1.579476053914433
e0986_exp05_c567_XWNeg9_DE_W0004_P0001_add_probability_map.tif_11	siCont.	2.0125519326226033
e0986_exp05_c567_XWNeg9_DE_W0004_P0001_add_probability_map.tif_12	siCont.	1.2441319618706121
e0986_exp05_c567_XWNeg9_DE_W0004_P0001_add_probability_map.tif_13	siCont.	1.5457177344534203
e0986_exp05_c567_XWNeg9_DE_W0004_P0001_add_probability_map.tif_14	siCont.	1.4640566843397789
e0986_exp05_c567_XWNeg9_DE_W0004_P0001_add_probability_map.tif_15	siCont.	3.055030525843264
e0986_exp05_c567_XWNeg9_DE_W0004_P0001_add_probability_map.tif_16	siCont.	1.2324605924886436
e0986_exp05_c567_XWNeg9_DE_W0004_P0001_add_probability_map.tif_17	siCont.	1.3230191982455735
e0986_exp05_c567_XWNeg9_DE_W0004_P0001_add_probability_map.tif_18	siCont.	1.1979311920327749
e0986_exp05_c567_XWNeg9_DE_W0004_P0001_add_probability_map.tif_19	siCont.	1.8512296403119806
e0986_exp05_c567_XWNeg9_DE_W0004_P0001_add_probability_map.tif_20	siCont.	1.1721247574572415
e0986_exp05_c567_XWNeg9_DE_W0004_P0001_add_probability_map.tif_21	siCont.	1.4507630476359603
e0986_exp05_c567_XWNeg9_DE_W0005_P0001_add_probability_map.tif_1	siCont.	1.4089156907013276
e0986_exp05_c567_XWNeg9_DE_W0005_P0001_add_probability_map.tif_2	siCont.	1.8323669355755556
e0986_exp05_c567_XWNeg9_DE_W0005_P0001_add_probability_map.tif_3	siCont.	3.006965876888609
e0986_exp05_c567_XWNeg9_DE_W0005_P0001_add_probability_map.tif_4	siCont.	2.1488560897965527
e0986_exp05_c567_XWNeg9_DE_W0005_P0001_add_probability_map.tif_5	siCont.	1.4458602913168903
e0986_exp05_c567_XWNeg9_DE_W0005_P0001_add_probability_map.tif_6	siCont.	1.4490013310665666
e0986_exp05_c567_XWNeg9_DE_W0005_P0001_add_probability_map.tif_7	siCont.	2.270262257815898
e0986_exp05_c567_XWNeg9_DE_W0005_P0001_add_probability_map.tif_8	siCont.	1.2498440077463928
e0986_exp05_c567_XWNeg9_DE_W0005_P0001_add_probability_map.tif_9	siCont.	1.4087556000880244
e0986_exp05_c567_XWNeg9_DE_W0005_P0001_add_probability_map.tif_10	siCont.	1.9408949721176714
e0986_exp05_c567_XWNeg9_DE_W0005_P0001_add_probability_map.tif_11	siCont.	1.5233326810848484
e0986_exp05_c567_XWNeg9_DE_W0005_P0001_add_probability_map.tif_12	siCont.	1.3650872519511257
e0986_exp05_c567_XWNeg9_DE_W0005_P0001_add_probability_map.tif_13	siCont.	2.3257041098137194
e0986_exp05_c567_XWNeg9_DE_W0005_P0001_add_probability_map.tif_14	siCont.	1.9843214968676528
e0986_exp05_c567_XWNeg9_DE_W0005_P0001_add_probability_map.tif_15	siCont.	1.9269819930964172
e0986_exp05_c567_XWNeg9_DE_W0005_P0001_add_probability_map.tif_16	siCont.	1.8857051556756703
e0986_exp05_c567_XWNeg9_DE_W0005_P0001_add_probability_map.tif_17	siCont.	1.73169027835235
e0986_exp05_c567_XWNeg9_DE_W0006_P0001_add_probability_map.tif_1	siCont.	3.461784066935392
e0986_exp05_c567_XWNeg9_DE_W0006_P0001_add_probability_map.tif_2	siCont.	1.2774208471606916
e0986_exp05_c567_XWNeg9_DE_W0006_P0001_add_probability_map.tif_3	siCont.	1.4376476705072452
e0986_exp05_c567_XWNeg9_DE_W0006_P0001_add_probability_map.tif_4	siCont.	1.457416874687352
e0986_exp05_c567_XWNeg9_DE_W0006_P0001_add_probability_map.tif_5	siCont.	1.2923850042166678
e0986_exp05_c567_XWNeg9_DE_W0006_P0001_add_probability_map.tif_6	siCont.	1.9976760691326827
e0986_exp05_c567_XWNeg9_DE_W0006_P0001_add_probability_map.tif_7	siCont.	1.5730350515063962
e0986_exp05_c567_XWNeg9_DE_W0006_P0001_add_probability_map.tif_8	siCont.	1.6943866788878923
e0986_exp05_c567_XWNeg9_DE_W0006_P0001_add_probability_map.tif_9	siCont.	1.7804414988326813
e0986_exp05_c567_XWNeg9_DE_W0006_P0001_add_probability_map.tif_10	siCont.	1.6364755765341978
e0986_exp05_c567_XWNeg9_DE_W0006_P0001_add_probability_map.tif_11	siCont.	1.1968087870099557
e0986_exp05_c567_XWNeg9_DE_W0006_P0001_add_probability_map.tif_12	siCont.	2.9187912836352528
e0986_exp05_c567_XWNeg9_DE_W0006_P0001_add_probability_map.tif_13	siCont.	1.8455097726773637
e0986_exp05_c567_XWNeg9_DE_W0006_P0001_add_probability_map.tif_14	siCont.	1.645090260920567
e0986_exp05_c567_XWNeg9_DE_W0006_P0001_add_probability_map.tif_15	siCont.	1.5568133653941192
e0986_exp05_c567_XWNeg9_DE_W0007_P0001_add_probability_map.tif_1	siCont.	1.8039282689756924
e0986_exp05_c567_XWNeg9_DE_W0007_P0001_add_probability_map.tif_2	siCont.	1.1691084414809576
e0986_exp05_c567_XWNeg9_DE_W0007_P0001_add_probability_map.tif_3	siCont.	1.6821120028591536
e0986_exp05_c567_XWNeg9_DE_W0007_P0001_add_probability_map.tif_4	siCont.	1.2838813144390653
e0986_exp05_c567_XWNeg9_DE_W0007_P0001_add_probability_map.tif_5	siCont.	2.148129752599889
e0986_exp05_c567_XWNeg9_DE_W0007_P0001_add_probability_map.tif_6	siCont.	1.7676071549148384
e0986_exp05_c567_XWNeg9_DE_W0007_P0001_add_probability_map.tif_7	siCont.	1.318031819220506
e0986_exp05_c567_XWNeg9_DE_W0007_P0001_add_probability_map.tif_8	siCont.	2.9361485518410957
e0986_exp05_c567_XWNeg9_DE_W0007_P0001_add_probability_map.tif_9	siCont.	2.1010391646513513
e0986_exp05_c567_XWNeg9_DE_W0007_P0001_add_probability_map.tif_10	siCont.	1.3049947667253157
e0986_exp05_c567_XWNeg9_DE_W0007_P0001_add_probability_map.tif_11	siCont.	2.9467492850913573
e0986_exp05_c567_XWNeg9_DE_W0007_P0001_add_probability_map.tif_12	siCont.	1.8554443273713006
e0986_exp05_c567_XWNeg9_DE_W0007_P0001_add_probability_map.tif_13	siCont.	1.3543392525923355
e0986_exp05_c567_XWNeg9_DE_W0007_P0001_add_probability_map.tif_14	siCont.	1.6046284121956709
e0986_exp05_c567_XWNeg9_DE_W0007_P0001_add_probability_map.tif_15	siCont.	2.0147234327830965
e0986_exp05_c567_XWNeg9_DE_W0007_P0001_add_probability_map.tif_16	siCont.	1.3023737127451205
e0986_exp05_c567_XWNeg9_DE_W0007_P0001_add_probability_map.tif_17	siCont.	1.137049824715025
e0986_exp05_c567_siKi67_1_DE_W0001_P0001_add_probability_map.tif_1	siKi67_1	1.2323072389986434
e0986_exp05_c567_siKi67_1_DE_W0001_P0001_add_probability_map.tif_2	siKi67_1	1.4210619288542055
e0986_exp05_c567_siKi67_1_DE_W0001_P0001_add_probability_map.tif_3	siKi67_1	1.3697971916337308
e0986_exp05_c567_siKi67_1_DE_W0001_P0001_add_probability_map.tif_4	siKi67_1	2.2143975644348965
e0986_exp05_c567_siKi67_1_DE_W0001_P0001_add_probability_map.tif_5	siKi67_1	1.2588836885888028
e0986_exp05_c567_siKi67_1_DE_W0001_P0001_add_probability_map.tif_6	siKi67_1	2.0778761204749054
e0986_exp05_c567_siKi67_1_DE_W0001_P0001_add_probability_map.tif_7	siKi67_1	1.4580007433489441
e0986_exp05_c567_siKi67_1_DE_W0001_P0001_add_probability_map.tif_8	siKi67_1	1.5257603504956425
e0986_exp05_c567_siKi67_1_DE_W0001_P0001_add_probability_map.tif_9	siKi67_1	1.1502235514459174
e0986_exp05_c567_siKi67_1_DE_W0001_P0001_add_probability_map.tif_10	siKi67_1	1.160164242204698
e0986_exp05_c567_siKi67_1_DE_W0001_P0001_add_probability_map.tif_11	siKi67_1	1.7527470652320831
e0986_exp05_c567_siKi67_1_DE_W0001_P0001_add_probability_map.tif_12	siKi67_1	1.0245711255824008
e0986_exp05_c567_siKi67_1_DE_W0001_P0001_add_probability_map.tif_13	siKi67_1	1.7039315440709704
e0986_exp05_c567_siKi67_1_DE_W0001_P0001_add_probability_map.tif_14	siKi67_1	1.3819855803907295
e0986_exp05_c567_siKi67_1_DE_W0001_P0001_add_probability_map.tif_15	siKi67_1	1.5031702954616382
e0986_exp05_c567_siKi67_1_DE_W0001_P0001_add_probability_map.tif_16	siKi67_1	1.2352520910533351
e0986_exp05_c567_siKi67_1_DE_W0002_P0001_add_probability_map.tif_1	siKi67_1	1.54562105356704
e0986_exp05_c567_siKi67_1_DE_W0002_P0001_add_probability_map.tif_2	siKi67_1	1.0957522398356736
e0986_exp05_c567_siKi67_1_DE_W0002_P0001_add_probability_map.tif_3	siKi67_1	1.5602953587867336
e0986_exp05_c567_siKi67_1_DE_W0002_P0001_add_probability_map.tif_4	siKi67_1	1.1688656331614338
e0986_exp05_c567_siKi67_1_DE_W0002_P0001_add_probability_map.tif_5	siKi67_1	1.4959714759963867
e0986_exp05_c567_siKi67_1_DE_W0002_P0001_add_probability_map.tif_6	siKi67_1	1.2920324901940727
e0986_exp05_c567_siKi67_1_DE_W0002_P0001_add_probability_map.tif_7	siKi67_1	1.144466697998908
e0986_exp05_c567_siKi67_1_DE_W0002_P0001_add_probability_map.tif_8	siKi67_1	1.5395190659933924
e0986_exp05_c567_siKi67_1_DE_W0002_P0001_add_probability_map.tif_9	siKi67_1	1.2483537258149269
e0986_exp05_c567_siKi67_1_DE_W0002_P0001_add_probability_map.tif_10	siKi67_1	1.466181667165053
e0986_exp05_c567_siKi67_1_DE_W0002_P0001_add_probability_map.tif_11	siKi67_1	1.4945026177911034
e0986_exp05_c567_siKi67_1_DE_W0002_P0001_add_probability_map.tif_12	siKi67_1	1.3087484644204688
e0986_exp05_c567_siKi67_1_DE_W0002_P0001_add_probability_map.tif_13	siKi67_1	1.2117153723301548
e0986_exp05_c567_siKi67_1_DE_W0003_P0001_add_probability_map.tif_1	siKi67_1	1.3484220723338187
e0986_exp05_c567_siKi67_1_DE_W0003_P0001_add_probability_map.tif_2	siKi67_1	1.2960548124450577
e0986_exp05_c567_siKi67_1_DE_W0003_P0001_add_probability_map.tif_3	siKi67_1	1.2736119295419277
e0986_exp05_c567_siKi67_1_DE_W0003_P0001_add_probability_map.tif_4	siKi67_1	1.6343881592153515
e0986_exp05_c567_siKi67_1_DE_W0003_P0001_add_probability_map.tif_5	siKi67_1	1.191000963319543
e0986_exp05_c567_siKi67_1_DE_W0003_P0001_add_probability_map.tif_6	siKi67_1	1.615156848621642
e0986_exp05_c567_siKi67_1_DE_W0003_P0001_add_probability_map.tif_7	siKi67_1	1.3376861504299002
e0986_exp05_c567_siKi67_1_DE_W0003_P0001_add_probability_map.tif_8	siKi67_1	1.067754412698316
e0986_exp05_c567_siKi67_1_DE_W0003_P0001_add_probability_map.tif_9	siKi67_1	1.4172041190451057
e0986_exp05_c567_siKi67_1_DE_W0003_P0001_add_probability_map.tif_10	siKi67_1	1.303243982748004
e0986_exp05_c567_siKi67_1_DE_W0003_P0001_add_probability_map.tif_11	siKi67_1	1.4180687586045586
e0986_exp05_c567_siKi67_1_DE_W0003_P0001_add_probability_map.tif_12	siKi67_1	1.6519656809492833
e0986_exp05_c567_siKi67_1_DE_W0003_P0001_add_probability_map.tif_13	siKi67_1	1.3252889498153857
e0986_exp05_c567_siKi67_1_DE_W0003_P0001_add_probability_map.tif_14	siKi67_1	1.112126379310077
e0986_exp05_c567_siKi67_1_DE_W0004_P0001_add_probability_map.tif_1	siKi67_1	1.2282763208220717
e0986_exp05_c567_siKi67_1_DE_W0004_P0001_add_probability_map.tif_2	siKi67_1	1.2841128287630519
e0986_exp05_c567_siKi67_1_DE_W0004_P0001_add_probability_map.tif_3	siKi67_1	1.2401960717844933
e0986_exp05_c567_siKi67_1_DE_W0004_P0001_add_probability_map.tif_4	siKi67_1	1.179807136432385
e0986_exp05_c567_siKi67_1_DE_W0004_P0001_add_probability_map.tif_5	siKi67_1	1.229178029250831
e0986_exp05_c567_siKi67_1_DE_W0004_P0001_add_probability_map.tif_6	siKi67_1	1.1172732994960437
e0986_exp05_c567_siKi67_1_DE_W0004_P0001_add_probability_map.tif_7	siKi67_1	1.8002922343957068
e0986_exp05_c567_siKi67_1_DE_W0004_P0001_add_probability_map.tif_8	siKi67_1	1.2760993759007166
e0986_exp05_c567_siKi67_1_DE_W0004_P0001_add_probability_map.tif_9	siKi67_1	1.1200745619876458
e0986_exp05_c567_siKi67_1_DE_W0004_P0001_add_probability_map.tif_10	siKi67_1	1.5646595866681368
e0986_exp05_c567_siKi67_1_DE_W0004_P0001_add_probability_map.tif_11	siKi67_1	1.2132901658828266
e0986_exp05_c567_siKi67_1_DE_W0004_P0001_add_probability_map.tif_12	siKi67_1	2.0456752871293924
e0986_exp05_c567_siKi67_1_DE_W0004_P0001_add_probability_map.tif_13	siKi67_1	1.2368788531343968
e0986_exp05_c567_siKi67_1_DE_W0004_P0001_add_probability_map.tif_14	siKi67_1	1.3139745150194129
e0986_exp05_c567_siKi67_1_DE_W0005_P0001_add_probability_map.tif_1	siKi67_1	1.2574598178245733
e0986_exp05_c567_siKi67_1_DE_W0005_P0001_add_probability_map.tif_2	siKi67_1	1.0816015403742576
e0986_exp05_c567_siKi67_1_DE_W0005_P0001_add_probability_map.tif_3	siKi67_1	1.613053199787093
e0986_exp05_c567_siKi67_1_DE_W0005_P0001_add_probability_map.tif_4	siKi67_1	1.3413435259044648
e0986_exp05_c567_siKi67_1_DE_W0005_P0001_add_probability_map.tif_5	siKi67_1	1.8831053162621456
e0986_exp05_c567_siKi67_1_DE_W0005_P0001_add_probability_map.tif_6	siKi67_1	1.1816963182701523
e0986_exp05_c567_siKi67_1_DE_W0005_P0001_add_probability_map.tif_7	siKi67_1	1.3556738198301956
e0986_exp05_c567_siKi67_1_DE_W0005_P0001_add_probability_map.tif_8	siKi67_1	2.8095931043191853
e0986_exp05_c567_siKi67_1_DE_W0005_P0001_add_probability_map.tif_9	siKi67_1	1.3013320651667453
e0986_exp05_c567_siKi67_1_DE_W0005_P0001_add_probability_map.tif_10	siKi67_1	1.1133814477330866
e0986_exp05_c567_siKi67_1_DE_W0005_P0001_add_probability_map.tif_11	siKi67_1	1.296601337206489
e0986_exp05_c567_siKi67_1_DE_W0005_P0001_add_probability_map.tif_12	siKi67_1	1.3257142495449212
e0986_exp05_c567_siKi67_1_DE_W0005_P0001_add_probability_map.tif_13	siKi67_1	1.1940315917608992
e0986_exp05_c567_siKi67_1_DE_W0005_P0001_add_probability_map.tif_14	siKi67_1	1.363903120068258
e0986_exp05_c567_siKi67_1_DE_W0005_P0001_add_probability_map.tif_15	siKi67_1	1.12509466481679
e0986_exp05_c567_siKi67_1_DE_W0005_P0001_add_probability_map.tif_16	siKi67_1	1.1372946747877677
e0986_exp05_c567_siKi67_1_DE_W0005_P0001_add_probability_map.tif_17	siKi67_1	1.2123632337665358
e0986_exp05_c567_siKi67_1_DE_W0006_P0001_add_probability_map.tif_1	siKi67_1	1.1131700859339348
e0986_exp05_c567_siKi67_1_DE_W0006_P0001_add_probability_map.tif_2	siKi67_1	1.084719336599292
e0986_exp05_c567_siKi67_1_DE_W0006_P0001_add_probability_map.tif_3	siKi67_1	1.3608603821573704
e0986_exp05_c567_siKi67_1_DE_W0006_P0001_add_probability_map.tif_4	siKi67_1	1.7865491472996764
e0986_exp05_c567_siKi67_1_DE_W0006_P0001_add_probability_map.tif_5	siKi67_1	1.6717936528388768
e0986_exp05_c567_siKi67_1_DE_W0006_P0001_add_probability_map.tif_6	siKi67_1	1.4061340936023061
e0986_exp05_c567_siKi67_1_DE_W0006_P0001_add_probability_map.tif_7	siKi67_1	1.5030237475268684
e0986_exp05_c567_siKi67_1_DE_W0006_P0001_add_probability_map.tif_8	siKi67_1	1.1234468989211368
e0986_exp05_c567_siKi67_1_DE_W0006_P0001_add_probability_map.tif_9	siKi67_1	1.1423294166087608
e0986_exp05_c567_siKi67_1_DE_W0006_P0001_add_probability_map.tif_10	siKi67_1	1.1895189835048117
e0986_exp05_c567_siKi67_1_DE_W0006_P0001_add_probability_map.tif_11	siKi67_1	1.4902156071861594
e0986_exp05_c567_siKi67_1_DE_W0006_P0001_add_probability_map.tif_12	siKi67_1	1.0883263779973518
e0986_exp05_c567_siKi67_1_DE_W0006_P0001_add_probability_map.tif_13	siKi67_1	1.3960385888534383
e0986_exp05_c567_siKi67_1_DE_W0007_P0001_add_probability_map.tif_1	siKi67_1	1.5447435758891555
e0986_exp05_c567_siKi67_1_DE_W0007_P0001_add_probability_map.tif_2	siKi67_1	1.4129483865328805
e0986_exp05_c567_siKi67_1_DE_W0007_P0001_add_probability_map.tif_3	siKi67_1	1.327310189984054
e0986_exp05_c567_siKi67_1_DE_W0007_P0001_add_probability_map.tif_4	siKi67_1	1.3456430784270015
e0986_exp05_c567_siKi67_1_DE_W0007_P0001_add_probability_map.tif_5	siKi67_1	1.4530537304012436
e0986_exp05_c567_siKi67_1_DE_W0007_P0001_add_probability_map.tif_6	siKi67_1	2.5825666285638236
e0986_exp05_c567_siKi67_1_DE_W0007_P0001_add_probability_map.tif_7	siKi67_1	1.2590052568958332
e0986_exp05_c567_siKi67_1_DE_W0007_P0001_add_probability_map.tif_8	siKi67_1	1.1089436337049763
e0986_exp05_c567_siKi67_1_DE_W0007_P0001_add_probability_map.tif_9	siKi67_1	1.0506887688250095
e0986_exp05_c567_siKi67_1_DE_W0007_P0001_add_probability_map.tif_10	siKi67_1	1.5958809970324812
e0986_exp05_c567_siKi67_2_DE_W0001_P0001_add_probability_map.tif_1	siKi67_2	1.0215232433210635
e0986_exp05_c567_siKi67_2_DE_W0001_P0001_add_probability_map.tif_2	siKi67_2	1.36213864172327
e0986_exp05_c567_siKi67_2_DE_W0001_P0001_add_probability_map.tif_3	siKi67_2	1.2448302343966653
e0986_exp05_c567_siKi67_2_DE_W0001_P0001_add_probability_map.tif_4	siKi67_2	2.044374834800659
e0986_exp05_c567_siKi67_2_DE_W0001_P0001_add_probability_map.tif_5	siKi67_2	1.216999671352168
e0986_exp05_c567_siKi67_2_DE_W0001_P0001_add_probability_map.tif_7	siKi67_2	1.3744905356120334
e0986_exp05_c567_siKi67_2_DE_W0001_P0001_add_probability_map.tif_8	siKi67_2	1.199317743423374
e0986_exp05_c567_siKi67_2_DE_W0001_P0001_add_probability_map.tif_9	siKi67_2	1.2060275623917884
e0986_exp05_c567_siKi67_2_DE_W0001_P0001_add_probability_map.tif_10	siKi67_2	1.2459559839085852
e0986_exp05_c567_siKi67_2_DE_W0001_P0001_add_probability_map.tif_11	siKi67_2	1.1454718654926692
e0986_exp05_c567_siKi67_2_DE_W0001_P0001_add_probability_map.tif_12	siKi67_2	1.4277058246821226
e0986_exp05_c567_siKi67_2_DE_W0001_P0001_add_probability_map.tif_13	siKi67_2	1.385690139999566
e0986_exp05_c567_siKi67_2_DE_W0001_P0001_add_probability_map.tif_14	siKi67_2	2.2646519534720753
e0986_exp05_c567_siKi67_2_DE_W0001_P0001_add_probability_map.tif_15	siKi67_2	1.2600554300172249
e0986_exp05_c567_siKi67_2_DE_W0001_P0001_add_probability_map.tif_16	siKi67_2	1.221423008850286
e0986_exp05_c567_siKi67_2_DE_W0001_P0001_add_probability_map.tif_17	siKi67_2	1.1801129210835057
e0986_exp05_c567_siKi67_2_DE_W0001_P0001_add_probability_map.tif_18	siKi67_2	1.2954447598636922
e0986_exp05_c567_siKi67_2_DE_W0001_P0001_add_probability_map.tif_19	siKi67_2	1.4290184583389642
e0986_exp05_c567_siKi67_2_DE_W0001_P0001_add_probability_map.tif_20	siKi67_2	1.501505789591901
e0986_exp05_c567_siKi67_2_DE_W0002_P0001_add_probability_map.tif_1	siKi67_2	1.1557743588066016
e0986_exp05_c567_siKi67_2_DE_W0002_P0001_add_probability_map.tif_2	siKi67_2	1.0581338206059396
e0986_exp05_c567_siKi67_2_DE_W0002_P0001_add_probability_map.tif_3	siKi67_2	1.8421716502093926
e0986_exp05_c567_siKi67_2_DE_W0002_P0001_add_probability_map.tif_4	siKi67_2	1.5088448934980676
e0986_exp05_c567_siKi67_2_DE_W0002_P0001_add_probability_map.tif_5	siKi67_2	1.3967011621501566
e0986_exp05_c567_siKi67_2_DE_W0002_P0001_add_probability_map.tif_6	siKi67_2	1.7177650634281534
e0986_exp05_c567_siKi67_2_DE_W0002_P0001_add_probability_map.tif_7	siKi67_2	1.1834126271722032
e0986_exp05_c567_siKi67_2_DE_W0002_P0001_add_probability_map.tif_8	siKi67_2	1.2975877395462094
e0986_exp05_c567_siKi67_2_DE_W0002_P0001_add_probability_map.tif_9	siKi67_2	1.0811335511273144
e0986_exp05_c567_siKi67_2_DE_W0002_P0001_add_probability_map.tif_10	siKi67_2	1.7423634480304846
e0986_exp05_c567_siKi67_2_DE_W0003_P0001_add_probability_map.tif_1	siKi67_2	1.2021170541207833
e0986_exp05_c567_siKi67_2_DE_W0003_P0001_add_probability_map.tif_2	siKi67_2	1.249037931628341
e0986_exp05_c567_siKi67_2_DE_W0003_P0001_add_probability_map.tif_3	siKi67_2	1.1753935037052499
e0986_exp05_c567_siKi67_2_DE_W0003_P0001_add_probability_map.tif_4	siKi67_2	1.355304303734133
e0986_exp05_c567_siKi67_2_DE_W0003_P0001_add_probability_map.tif_5	siKi67_2	1.6828026308835042
e0986_exp05_c567_siKi67_2_DE_W0003_P0001_add_probability_map.tif_6	siKi67_2	1.6370560613020986
e0986_exp05_c567_siKi67_2_DE_W0003_P0001_add_probability_map.tif_7	siKi67_2	1.36000471830383
e0986_exp05_c567_siKi67_2_DE_W0003_P0001_add_probability_map.tif_8	siKi67_2	1.3355062525571717
e0986_exp05_c567_siKi67_2_DE_W0003_P0001_add_probability_map.tif_9	siKi67_2	1.169747566398343
e0986_exp05_c567_siKi67_2_DE_W0003_P0001_add_probability_map.tif_10	siKi67_2	1.222942917486585
e0986_exp05_c567_siKi67_2_DE_W0003_P0001_add_probability_map.tif_11	siKi67_2	1.669608690488424
e0986_exp05_c567_siKi67_2_DE_W0003_P0001_add_probability_map.tif_12	siKi67_2	1.1806033649517587
e0986_exp05_c567_siKi67_2_DE_W0003_P0001_add_probability_map.tif_13	siKi67_2	1.190618853828918
e0986_exp05_c567_siKi67_2_DE_W0003_P0001_add_probability_map.tif_14	siKi67_2	1.4380061969517484
e0986_exp05_c567_siKi67_2_DE_W0003_P0001_add_probability_map.tif_15	siKi67_2	1.1239837036015596
e0986_exp05_c567_siKi67_2_DE_W0003_P0001_add_probability_map.tif_16	siKi67_2	2.6856183238071654
e0986_exp05_c567_siKi67_2_DE_W0003_P0001_add_probability_map.tif_17	siKi67_2	1.7052525467640363
e0986_exp05_c567_siKi67_2_DE_W0004_P0001_add_probability_map.tif_1	siKi67_2	1.2706031649521903
e0986_exp05_c567_siKi67_2_DE_W0004_P0001_add_probability_map.tif_2	siKi67_2	1.539346616303976
e0986_exp05_c567_siKi67_2_DE_W0004_P0001_add_probability_map.tif_3	siKi67_2	1.3302505864606355
e0986_exp05_c567_siKi67_2_DE_W0004_P0001_add_probability_map.tif_4	siKi67_2	1.3139055190816675
e0986_exp05_c567_siKi67_2_DE_W0004_P0001_add_probability_map.tif_5	siKi67_2	1.1266387707975638
e0986_exp05_c567_siKi67_2_DE_W0004_P0001_add_probability_map.tif_6	siKi67_2	1.274899960643287
e0986_exp05_c567_siKi67_2_DE_W0004_P0001_add_probability_map.tif_7	siKi67_2	1.2356660032634417
e0986_exp05_c567_siKi67_2_DE_W0004_P0001_add_probability_map.tif_8	siKi67_2	1.215483138826356
e0986_exp05_c567_siKi67_2_DE_W0004_P0001_add_probability_map.tif_9	siKi67_2	1.3343120407195228
e0986_exp05_c567_siKi67_2_DE_W0004_P0001_add_probability_map.tif_10	siKi67_2	2.677244723365142
e0986_exp05_c567_siKi67_2_DE_W0004_P0001_add_probability_map.tif_11	siKi67_2	1.51389901028961
e0986_exp05_c567_siKi67_2_DE_W0004_P0001_add_probability_map.tif_12	siKi67_2	1.3975695781005786
e0986_exp05_c567_siKi67_2_DE_W0004_P0001_add_probability_map.tif_13	siKi67_2	1.0530019140782103
e0986_exp05_c567_siKi67_2_DE_W0004_P0001_add_probability_map.tif_14	siKi67_2	1.3588158713667633
e0986_exp05_c567_siKi67_2_DE_W0004_P0001_add_probability_map.tif_15	siKi67_2	1.2560834953867757
e0986_exp05_c567_siKi67_2_DE_W0004_P0001_add_probability_map.tif_16	siKi67_2	1.3073948264862927
e0986_exp05_c567_siKi67_2_DE_W0004_P0001_add_probability_map.tif_17	siKi67_2	1.2829160606827734
e0986_exp05_c567_siKi67_2_DE_W0005_P0001_add_probability_map.tif_1	siKi67_2	1.0347146320973424
e0986_exp05_c567_siKi67_2_DE_W0005_P0001_add_probability_map.tif_2	siKi67_2	1.233077177663268
e0986_exp05_c567_siKi67_2_DE_W0005_P0001_add_probability_map.tif_3	siKi67_2	1.1333427341867521
e0986_exp05_c567_siKi67_2_DE_W0005_P0001_add_probability_map.tif_4	siKi67_2	1.13938854938664
e0986_exp05_c567_siKi67_2_DE_W0005_P0001_add_probability_map.tif_5	siKi67_2	1.1081202122442098
e0986_exp05_c567_siKi67_2_DE_W0005_P0001_add_probability_map.tif_6	siKi67_2	1.1359047122894554
e0986_exp05_c567_siKi67_2_DE_W0005_P0001_add_probability_map.tif_7	siKi67_2	1.1557136965646522
e0986_exp05_c567_siKi67_2_DE_W0005_P0001_add_probability_map.tif_8	siKi67_2	1.272473819387785
e0986_exp05_c567_siKi67_2_DE_W0005_P0001_add_probability_map.tif_9	siKi67_2	1.1497558760845337
e0986_exp05_c567_siKi67_2_DE_W0005_P0001_add_probability_map.tif_10	siKi67_2	1.590211066739768
e0986_exp05_c567_siKi67_2_DE_W0005_P0001_add_probability_map.tif_11	siKi67_2	1.6567340408545497
e0986_exp05_c567_siKi67_2_DE_W0005_P0001_add_probability_map.tif_12	siKi67_2	1.114422980654451
e0986_exp05_c567_siKi67_2_DE_W0006_P0001_add_probability_map.tif_1	siKi67_2	1.1020111743361216
e0986_exp05_c567_siKi67_2_DE_W0006_P0001_add_probability_map.tif_2	siKi67_2	1.2010657436843595
e0986_exp05_c567_siKi67_2_DE_W0006_P0001_add_probability_map.tif_3	siKi67_2	1.296133538277254
e0986_exp05_c567_siKi67_2_DE_W0006_P0001_add_probability_map.tif_4	siKi67_2	1.2629142650477718
e0986_exp05_c567_siKi67_2_DE_W0006_P0001_add_probability_map.tif_5	siKi67_2	1.3089440484072585
e0986_exp05_c567_siKi67_2_DE_W0006_P0001_add_probability_map.tif_6	siKi67_2	1.1810793499838608
e0986_exp05_c567_siKi67_2_DE_W0006_P0001_add_probability_map.tif_7	siKi67_2	1.2229091677652475
e0986_exp05_c567_siKi67_2_DE_W0006_P0001_add_probability_map.tif_8	siKi67_2	1.2322999066260636
e0986_exp05_c567_siKi67_2_DE_W0006_P0001_add_probability_map.tif_9	siKi67_2	2.0720944098857803
e0986_exp05_c567_siKi67_2_DE_W0006_P0001_add_probability_map.tif_10	siKi67_2	1.5317644369347683
e0986_exp05_c567_siKi67_2_DE_W0006_P0001_add_probability_map.tif_11	siKi67_2	1.1229676533729847
e0986_exp05_c567_siKi67_2_DE_W0006_P0001_add_probability_map.tif_12	siKi67_2	1.1528721847685295
e0986_exp05_c567_siKi67_2_DE_W0006_P0001_add_probability_map.tif_13	siKi67_2	1.405117187082754
e0986_exp05_c567_siKi67_2_DE_W0006_P0001_add_probability_map.tif_14	siKi67_2	2.0482265028841864
e0986_exp05_c567_siKi67_2_DE_W0006_P0001_add_probability_map.tif_15	siKi67_2	1.1509132488309952
e0986_exp05_c567_siKi67_2_DE_W0007_P0001_add_probability_map.tif_1	siKi67_2	1.255902522544278
e0986_exp05_c567_siKi67_2_DE_W0007_P0001_add_probability_map.tif_2	siKi67_2	1.3642577459050913
e0986_exp05_c567_siKi67_2_DE_W0007_P0001_add_probability_map.tif_3	siKi67_2	1.1416054487957468
e0986_exp05_c567_siKi67_2_DE_W0007_P0001_add_probability_map.tif_4	siKi67_2	1.1317938581102278
e0986_exp05_c567_siKi67_2_DE_W0007_P0001_add_probability_map.tif_5	siKi67_2	1.2309590867443045
e0986_exp05_c567_siKi67_2_DE_W0007_P0001_add_probability_map.tif_6	siKi67_2	1.195785841272668
e0986_exp05_c567_siKi67_2_DE_W0007_P0001_add_probability_map.tif_7	siKi67_2	1.2393390100909865
e0986_exp05_c567_siKi67_2_DE_W0007_P0001_add_probability_map.tif_9	siKi67_2	1.2027207999650082
e0986_exp05_c567_siKi67_2_DE_W0007_P0001_add_probability_map.tif_10	siKi67_2	2.1892397642956842
e0986_exp05_c567_siKi67_2_DE_W0007_P0001_add_probability_map.tif_11	siKi67_2	1.5702990625428437
e0986_exp05_c567_siKi67_2_DE_W0007_P0001_add_probability_map.tif_12	siKi67_2	1.0656701995474385
e0986_exp05_c567_siKi67_2_DE_W0007_P0001_add_probability_map.tif_13	siKi67_2	1.8820686409130525
e0986_exp05_c567_siKi67_2_DE_W0007_P0001_add_probability_map.tif_14	siKi67_2	1.9061884533306221
e0986_exp05_c567_siKi67_2_DE_W0007_P0001_add_probability_map.tif_15	siKi67_2	1.2722057673547138
e0986_exp06_c567_XWNeg9_01_add_probability_map.tif_1	siCont.	1.6406852590375929
e0986_exp06_c567_XWNeg9_01_add_probability_map.tif_2	siCont.	1.9811254016444522
e0986_exp06_c567_XWNeg9_01_add_probability_map.tif_3	siCont.	1.4686689191410192
e0986_exp06_c567_XWNeg9_01_add_probability_map.tif_4	siCont.	1.1134429200807063
e0986_exp06_c567_XWNeg9_01_add_probability_map.tif_5	siCont.	1.3033670684587717
e0986_exp06_c567_XWNeg9_01_add_probability_map.tif_6	siCont.	1.47595535414938
e0986_exp06_c567_XWNeg9_01_add_probability_map.tif_7	siCont.	1.3222111833462113
e0986_exp06_c567_XWNeg9_01_add_probability_map.tif_8	siCont.	1.5993318618447625
e0986_exp06_c567_XWNeg9_01_add_probability_map.tif_9	siCont.	1.6105355172445195
e0986_exp06_c567_XWNeg9_01_add_probability_map.tif_10	siCont.	1.3642508226677763
e0986_exp06_c567_XWNeg9_01_add_probability_map.tif_11	siCont.	2.124641835200062
e0986_exp06_c567_XWNeg9_01_add_probability_map.tif_12	siCont.	1.424112350161766
e0986_exp06_c567_XWNeg9_01_add_probability_map.tif_13	siCont.	1.9094879971215106
e0986_exp06_c567_XWNeg9_02_add_probability_map.tif_1	siCont.	1.1811178886990499
e0986_exp06_c567_XWNeg9_02_add_probability_map.tif_2	siCont.	1.4863498238717672
e0986_exp06_c567_XWNeg9_02_add_probability_map.tif_3	siCont.	1.5135459413529344
e0986_exp06_c567_XWNeg9_02_add_probability_map.tif_4	siCont.	1.5834373896808436
e0986_exp06_c567_XWNeg9_02_add_probability_map.tif_5	siCont.	1.4889311024509242
e0986_exp06_c567_XWNeg9_02_add_probability_map.tif_6	siCont.	1.4576018533702937
e0986_exp06_c567_XWNeg9_02_add_probability_map.tif_7	siCont.	2.0481480744191574
e0986_exp06_c567_XWNeg9_02_add_probability_map.tif_8	siCont.	1.267204986216537
e0986_exp06_c567_XWNeg9_02_add_probability_map.tif_9	siCont.	1.3461011702220997
e0986_exp06_c567_XWNeg9_02_add_probability_map.tif_10	siCont.	2.206832297992744
e0986_exp06_c567_XWNeg9_02_add_probability_map.tif_11	siCont.	1.5390796632550106
e0986_exp06_c567_XWNeg9_02_add_probability_map.tif_12	siCont.	1.1196001395752793
e0986_exp06_c567_XWNeg9_02_add_probability_map.tif_13	siCont.	1.3655959872233594
e0986_exp06_c567_XWNeg9_02_add_probability_map.tif_14	siCont.	1.6981930885009493
e0986_exp06_c567_XWNeg9_02_add_probability_map.tif_15	siCont.	1.3381635385291104
e0986_exp06_c567_XWNeg9_02_add_probability_map.tif_16	siCont.	1.5592136539716432
e0986_exp06_c567_XWNeg9_03_add_probability_map.tif_1	siCont.	1.4060936619834445
e0986_exp06_c567_XWNeg9_03_add_probability_map.tif_2	siCont.	1.8016582813822515
e0986_exp06_c567_XWNeg9_03_add_probability_map.tif_3	siCont.	1.855119784383212
e0986_exp06_c567_XWNeg9_03_add_probability_map.tif_4	siCont.	2.9070603794748857
e0986_exp06_c567_XWNeg9_03_add_probability_map.tif_5	siCont.	1.6709223614090534
e0986_exp06_c567_XWNeg9_03_add_probability_map.tif_6	siCont.	1.698086914825264
e0986_exp06_c567_XWNeg9_03_add_probability_map.tif_7	siCont.	2.315371394888788
e0986_exp06_c567_XWNeg9_03_add_probability_map.tif_8	siCont.	2.8319098586757083
e0986_exp06_c567_XWNeg9_03_add_probability_map.tif_9	siCont.	1.6551057153327684
e0986_exp06_c567_XWNeg9_03_add_probability_map.tif_10	siCont.	1.3508439786670001
e0986_exp06_c567_XWNeg9_03_add_probability_map.tif_11	siCont.	1.339900262263071
e0986_exp06_c567_XWNeg9_03_add_probability_map.tif_12	siCont.	1.486833389815606
e0986_exp06_c567_XWNeg9_03_add_probability_map.tif_13	siCont.	1.3932495063603156
e0986_exp06_c567_XWNeg9_03_add_probability_map.tif_14	siCont.	1.2806803024563795
e0986_exp06_c567_XWNeg9_03_add_probability_map.tif_15	siCont.	1.4441290278549617
e0986_exp06_c567_XWNeg9_03_add_probability_map.tif_16	siCont.	1.530856675156369
e0986_exp06_c567_XWNeg9_03_add_probability_map.tif_17	siCont.	1.6813181479669013
e0986_exp06_c567_XWNeg9_04_add_probability_map.tif_1	siCont.	1.3121417443143963
e0986_exp06_c567_XWNeg9_04_add_probability_map.tif_2	siCont.	1.4626704362449212
e0986_exp06_c567_XWNeg9_04_add_probability_map.tif_3	siCont.	1.428256509005239
e0986_exp06_c567_XWNeg9_04_add_probability_map.tif_4	siCont.	1.387444779849854
e0986_exp06_c567_XWNeg9_04_add_probability_map.tif_5	siCont.	1.7813802702401862
e0986_exp06_c567_XWNeg9_04_add_probability_map.tif_6	siCont.	1.1220026553531417
e0986_exp06_c567_XWNeg9_04_add_probability_map.tif_7	siCont.	1.364798143796457
e0986_exp06_c567_XWNeg9_04_add_probability_map.tif_8	siCont.	1.2953963881447985
e0986_exp06_c567_XWNeg9_04_add_probability_map.tif_9	siCont.	1.4457885428430006
e0986_exp06_c567_XWNeg9_04_add_probability_map.tif_10	siCont.	1.6539326950621072
e0986_exp06_c567_XWNeg9_04_add_probability_map.tif_11	siCont.	1.1792674534895715
e0986_exp06_c567_XWNeg9_04_add_probability_map.tif_12	siCont.	1.2853510389590268
e0986_exp06_c567_XWNeg9_04_add_probability_map.tif_13	siCont.	1.3242923957090802
e0986_exp06_c567_XWNeg9_04_add_probability_map.tif_14	siCont.	1.2553275750296424
e0986_exp06_c567_XWNeg9_04_add_probability_map.tif_15	siCont.	1.3626803156250795
e0986_exp06_c567_XWNeg9_05_add_probability_map.tif_1	siCont.	1.8488256250059512
e0986_exp06_c567_XWNeg9_05_add_probability_map.tif_2	siCont.	1.8905372353745926
e0986_exp06_c567_XWNeg9_05_add_probability_map.tif_3	siCont.	1.3492968306008368
e0986_exp06_c567_XWNeg9_05_add_probability_map.tif_4	siCont.	1.5529062669917755
e0986_exp06_c567_XWNeg9_05_add_probability_map.tif_5	siCont.	1.247071118119416
e0986_exp06_c567_XWNeg9_05_add_probability_map.tif_6	siCont.	1.9386038366042344
e0986_exp06_c567_XWNeg9_05_add_probability_map.tif_7	siCont.	1.1805417281055943
e0986_exp06_c567_XWNeg9_05_add_probability_map.tif_8	siCont.	1.7990457578562746
e0986_exp06_c567_XWNeg9_05_add_probability_map.tif_9	siCont.	2.163391860015458
e0986_exp06_c567_XWNeg9_05_add_probability_map.tif_10	siCont.	1.5125562254285199
e0986_exp06_c567_XWNeg9_05_add_probability_map.tif_11	siCont.	1.2950000513005064
e0986_exp06_c567_XWNeg9_05_add_probability_map.tif_12	siCont.	1.155225353299127
e0986_exp06_c567_XWNeg9_05_add_probability_map.tif_13	siCont.	1.432717537083335
e0986_exp06_c567_XWNeg9_05_add_probability_map.tif_14	siCont.	1.8817613711982972
e0986_exp06_c567_XWNeg9_06_add_probability_map.tif_1	siCont.	1.244012220887293
e0986_exp06_c567_XWNeg9_06_add_probability_map.tif_2	siCont.	1.3974184293872431
e0986_exp06_c567_XWNeg9_06_add_probability_map.tif_3	siCont.	1.2775623893676888
e0986_exp06_c567_XWNeg9_06_add_probability_map.tif_4	siCont.	1.2055303680972578
e0986_exp06_c567_XWNeg9_06_add_probability_map.tif_5	siCont.	1.3255294741678467
e0986_exp06_c567_XWNeg9_06_add_probability_map.tif_6	siCont.	1.371826880579159
e0986_exp06_c567_XWNeg9_06_add_probability_map.tif_7	siCont.	1.2247498652021325
e0986_exp06_c567_XWNeg9_06_add_probability_map.tif_8	siCont.	1.592945843772263
e0986_exp06_c567_XWNeg9_06_add_probability_map.tif_9	siCont.	1.3012648972399146
e0986_exp06_c567_XWNeg9_06_add_probability_map.tif_10	siCont.	2.2979469789675613
e0986_exp06_c567_XWNeg9_06_add_probability_map.tif_11	siCont.	1.281783285036449
e0986_exp06_c567_XWNeg9_06_add_probability_map.tif_12	siCont.	1.6596977512820241
e0986_exp06_c567_XWNeg9_06_add_probability_map.tif_13	siCont.	2.6044964547804073
e0986_exp06_c567_XWNeg9_06_add_probability_map.tif_14	siCont.	1.5204954755414206
e0986_exp06_c567_siKi67_1_01_add_probability_map.tif_1	siKi67_1	1.2057840125948203
e0986_exp06_c567_siKi67_1_01_add_probability_map.tif_2	siKi67_1	1.3585213433160945
e0986_exp06_c567_siKi67_1_01_add_probability_map.tif_3	siKi67_1	1.249323209149795
e0986_exp06_c567_siKi67_1_01_add_probability_map.tif_4	siKi67_1	1.8423370489136963
e0986_exp06_c567_siKi67_1_01_add_probability_map.tif_5	siKi67_1	1.286907124564369
e0986_exp06_c567_siKi67_1_01_add_probability_map.tif_6	siKi67_1	1.5311448346690097
e0986_exp06_c567_siKi67_1_01_add_probability_map.tif_7	siKi67_1	1.7779479860957026
e0986_exp06_c567_siKi67_1_01_add_probability_map.tif_8	siKi67_1	1.1881514832141544
e0986_exp06_c567_siKi67_1_01_add_probability_map.tif_9	siKi67_1	1.6406131552670837
e0986_exp06_c567_siKi67_1_01_add_probability_map.tif_10	siKi67_1	1.429813205060638
e0986_exp06_c567_siKi67_1_01_add_probability_map.tif_11	siKi67_1	1.306359147544092
e0986_exp06_c567_siKi67_1_01_add_probability_map.tif_12	siKi67_1	1.2708261149476938
e0986_exp06_c567_siKi67_1_01_add_probability_map.tif_13	siKi67_1	1.8654903523539907
e0986_exp06_c567_siKi67_1_02_add_probability_map.tif_1	siKi67_1	1.725134510019986
e0986_exp06_c567_siKi67_1_02_add_probability_map.tif_2	siKi67_1	1.263868170615519
e0986_exp06_c567_siKi67_1_02_add_probability_map.tif_3	siKi67_1	1.2691679954509734
e0986_exp06_c567_siKi67_1_02_add_probability_map.tif_4	siKi67_1	1.079873814249262
e0986_exp06_c567_siKi67_1_02_add_probability_map.tif_5	siKi67_1	1.5639009518398568
e0986_exp06_c567_siKi67_1_02_add_probability_map.tif_6	siKi67_1	1.2566423025136355
e0986_exp06_c567_siKi67_1_02_add_probability_map.tif_7	siKi67_1	1.165132129165144
e0986_exp06_c567_siKi67_1_02_add_probability_map.tif_8	siKi67_1	1.0825610812157098
e0986_exp06_c567_siKi67_1_02_add_probability_map.tif_9	siKi67_1	1.233500482371527
e0986_exp06_c567_siKi67_1_02_add_probability_map.tif_10	siKi67_1	1.197106289501459
e0986_exp06_c567_siKi67_1_02_add_probability_map.tif_11	siKi67_1	1.2526217840093097
e0986_exp06_c567_siKi67_1_02_add_probability_map.tif_12	siKi67_1	1.766128791417188
e0986_exp06_c567_siKi67_1_02_add_probability_map.tif_13	siKi67_1	1.951156195578052
e0986_exp06_c567_siKi67_1_02_add_probability_map.tif_14	siKi67_1	1.0976230506146327
e0986_exp06_c567_siKi67_1_03_add_probability_map.tif_1	siKi67_1	1.8350376404308388
e0986_exp06_c567_siKi67_1_03_add_probability_map.tif_2	siKi67_1	1.4101321935248814
e0986_exp06_c567_siKi67_1_03_add_probability_map.tif_3	siKi67_1	1.549673451142258
e0986_exp06_c567_siKi67_1_03_add_probability_map.tif_4	siKi67_1	1.457672200015519
e0986_exp06_c567_siKi67_1_03_add_probability_map.tif_5	siKi67_1	1.2791036737890278
e0986_exp06_c567_siKi67_1_03_add_probability_map.tif_6	siKi67_1	1.1809731699121846
e0986_exp06_c567_siKi67_1_03_add_probability_map.tif_7	siKi67_1	1.1501705755469973
e0986_exp06_c567_siKi67_1_03_add_probability_map.tif_8	siKi67_1	1.146181157890637
e0986_exp06_c567_siKi67_1_03_add_probability_map.tif_9	siKi67_1	1.3781088846390253
e0986_exp06_c567_siKi67_1_03_add_probability_map.tif_10	siKi67_1	1.674648059731825
e0986_exp06_c567_siKi67_1_03_add_probability_map.tif_11	siKi67_1	1.2545623925230236
e0986_exp06_c567_siKi67_1_03_add_probability_map.tif_12	siKi67_1	1.0365728165778987
e0986_exp06_c567_siKi67_1_03_add_probability_map.tif_13	siKi67_1	1.1553605436039982
e0986_exp06_c567_siKi67_1_03_add_probability_map.tif_14	siKi67_1	1.3040687508652793
e0986_exp06_c567_siKi67_1_03_add_probability_map.tif_15	siKi67_1	1.2961241392472278
e0986_exp06_c567_siKi67_1_03_add_probability_map.tif_16	siKi67_1	1.1248435226038245
e0986_exp06_c567_siKi67_1_03_add_probability_map.tif_17	siKi67_1	1.4038601759481273
e0986_exp06_c567_siKi67_1_03_add_probability_map.tif_18	siKi67_1	1.5760217067085684
e0986_exp06_c567_siKi67_1_04_add_probability_map.tif_1	siKi67_1	1.2701754843278474
e0986_exp06_c567_siKi67_1_04_add_probability_map.tif_2	siKi67_1	1.2233866086046312
e0986_exp06_c567_siKi67_1_04_add_probability_map.tif_3	siKi67_1	2.05459575346085
e0986_exp06_c567_siKi67_1_04_add_probability_map.tif_4	siKi67_1	1.2428385979983307
e0986_exp06_c567_siKi67_1_04_add_probability_map.tif_5	siKi67_1	1.3122293597293706
e0986_exp06_c567_siKi67_1_04_add_probability_map.tif_6	siKi67_1	1.1449709447045544
e0986_exp06_c567_siKi67_1_04_add_probability_map.tif_7	siKi67_1	1.1774220908193822
e0986_exp06_c567_siKi67_1_04_add_probability_map.tif_8	siKi67_1	1.1600460025139085
e0986_exp06_c567_siKi67_1_04_add_probability_map.tif_9	siKi67_1	1.22227986038143
e0986_exp06_c567_siKi67_1_04_add_probability_map.tif_10	siKi67_1	1.1592866674059503
e0986_exp06_c567_siKi67_1_04_add_probability_map.tif_11	siKi67_1	1.252591707801553
e0986_exp06_c567_siKi67_1_04_add_probability_map.tif_12	siKi67_1	1.2402321103894545
e0986_exp06_c567_siKi67_1_04_add_probability_map.tif_13	siKi67_1	1.2130568029969302
e0986_exp06_c567_siKi67_1_04_add_probability_map.tif_14	siKi67_1	1.2315927812647813
e0986_exp06_c567_siKi67_1_04_add_probability_map.tif_15	siKi67_1	2.7608453002307995
e0986_exp06_c567_siKi67_1_04_add_probability_map.tif_16	siKi67_1	1.2335816029221993
e0986_exp06_c567_siKi67_1_04_add_probability_map.tif_17	siKi67_1	1.2177062981514348
e0986_exp06_c567_siKi67_1_04_add_probability_map.tif_18	siKi67_1	2.0881330232106743
e0986_exp06_c567_siKi67_1_04_add_probability_map.tif_19	siKi67_1	1.243387814001717
e0986_exp06_c567_siKi67_1_04_add_probability_map.tif_20	siKi67_1	1.2512191062704638
e0986_exp06_c567_siKi67_1_04_add_probability_map.tif_21	siKi67_1	1.8157562054372196
e0986_exp06_c567_siKi67_1_04_add_probability_map.tif_22	siKi67_1	1.1258168973769276
e0986_exp06_c567_siKi67_1_05_add_probability_map.tif_1	siKi67_1	1.142308750523665
e0986_exp06_c567_siKi67_1_05_add_probability_map.tif_2	siKi67_1	1.2914456045388314
e0986_exp06_c567_siKi67_1_05_add_probability_map.tif_3	siKi67_1	1.2483657901311784
e0986_exp06_c567_siKi67_1_05_add_probability_map.tif_4	siKi67_1	1.1147905845009904
e0986_exp06_c567_siKi67_1_05_add_probability_map.tif_5	siKi67_1	1.1737685642587077
e0986_exp06_c567_siKi67_1_05_add_probability_map.tif_6	siKi67_1	1.1534193608430037
e0986_exp06_c567_siKi67_1_05_add_probability_map.tif_7	siKi67_1	1.0994183426165023
e0986_exp06_c567_siKi67_1_05_add_probability_map.tif_8	siKi67_1	1.1137365781066748
e0986_exp06_c567_siKi67_1_05_add_probability_map.tif_9	siKi67_1	1.2235094138819418
e0986_exp06_c567_siKi67_1_05_add_probability_map.tif_10	siKi67_1	1.7136494741132975
e0986_exp06_c567_siKi67_1_05_add_probability_map.tif_11	siKi67_1	1.372811767534419
e0986_exp06_c567_siKi67_1_05_add_probability_map.tif_12	siKi67_1	1.108389695642278
e0986_exp06_c567_siKi67_1_05_add_probability_map.tif_13	siKi67_1	1.305278261704677
e0986_exp06_c567_siKi67_1_06_add_probability_map.tif_1	siKi67_1	1.1727203023969384
e0986_exp06_c567_siKi67_1_06_add_probability_map.tif_2	siKi67_1	1.0376720468995768
e0986_exp06_c567_siKi67_1_06_add_probability_map.tif_3	siKi67_1	1.228531404692206
e0986_exp06_c567_siKi67_1_06_add_probability_map.tif_4	siKi67_1	1.416095868408675
e0986_exp06_c567_siKi67_1_06_add_probability_map.tif_5	siKi67_1	1.1467427367891132
e0986_exp06_c567_siKi67_1_06_add_probability_map.tif_6	siKi67_1	1.219536120268084
e0986_exp06_c567_siKi67_1_06_add_probability_map.tif_7	siKi67_1	1.2174024740826555
e0986_exp06_c567_siKi67_1_06_add_probability_map.tif_8	siKi67_1	1.816216045904556
e0986_exp06_c567_siKi67_1_06_add_probability_map.tif_9	siKi67_1	1.392945847446295
e0986_exp06_c567_siKi67_1_06_add_probability_map.tif_10	siKi67_1	1.155485334204025
e0986_exp06_c567_siKi67_1_06_add_probability_map.tif_11	siKi67_1	1.1985414538163308
e0986_exp06_c567_siKi67_1_06_add_probability_map.tif_12	siKi67_1	1.2984383358886902
e0986_exp06_c567_siKi67_1_06_add_probability_map.tif_13	siKi67_1	1.1085936805244199
e0986_exp06_c567_siKi67_1_06_add_probability_map.tif_14	siKi67_1	1.1843849360039793
e0986_exp06_c567_siKi67_1_06_add_probability_map.tif_15	siKi67_1	1.3783169583634864
e0986_exp06_c567_siKi67_1_06_add_probability_map.tif_16	siKi67_1	1.5871716470576118
e0986_exp06_c567_siKi67_1_06_add_probability_map.tif_17	siKi67_1	1.289549829683697
e0986_exp06_c567_siKi67_2_01_add_probability_map.tif_1	siKi67_2	1.0781159303835788
e0986_exp06_c567_siKi67_2_01_add_probability_map.tif_2	siKi67_2	1.5099578998948866
e0986_exp06_c567_siKi67_2_01_add_probability_map.tif_3	siKi67_2	1.2341922059155386
e0986_exp06_c567_siKi67_2_01_add_probability_map.tif_4	siKi67_2	1.4283404264571355
e0986_exp06_c567_siKi67_2_01_add_probability_map.tif_5	siKi67_2	1.296646707094542
e0986_exp06_c567_siKi67_2_01_add_probability_map.tif_6	siKi67_2	1.1243676194269852
e0986_exp06_c567_siKi67_2_01_add_probability_map.tif_7	siKi67_2	1.259817075537645
e0986_exp06_c567_siKi67_2_01_add_probability_map.tif_8	siKi67_2	1.1825239592037267
e0986_exp06_c567_siKi67_2_01_add_probability_map.tif_9	siKi67_2	1.2703700136973124
e0986_exp06_c567_siKi67_2_01_add_probability_map.tif_10	siKi67_2	1.1090625826571952
e0986_exp06_c567_siKi67_2_01_add_probability_map.tif_11	siKi67_2	2.286433222630156
e0986_exp06_c567_siKi67_2_01_add_probability_map.tif_12	siKi67_2	1.2946103866187058
e0986_exp06_c567_siKi67_2_01_add_probability_map.tif_13	siKi67_2	1.1520374648248315
e0986_exp06_c567_siKi67_2_01_add_probability_map.tif_14	siKi67_2	1.1495635056400975
e0986_exp06_c567_siKi67_2_01_add_probability_map.tif_15	siKi67_2	1.1982405521050705
e0986_exp06_c567_siKi67_2_01_add_probability_map.tif_16	siKi67_2	1.1575157547533712
e0986_exp06_c567_siKi67_2_01_add_probability_map.tif_17	siKi67_2	1.1789579746833572
e0986_exp06_c567_siKi67_2_01_add_probability_map.tif_18	siKi67_2	1.1696610124926212
e0986_exp06_c567_siKi67_2_01_add_probability_map.tif_19	siKi67_2	1.2978415994325907
e0986_exp06_c567_siKi67_2_01_add_probability_map.tif_20	siKi67_2	1.1508517569399919
e0986_exp06_c567_siKi67_2_01_add_probability_map.tif_21	siKi67_2	1.4137632797408521
e0986_exp06_c567_siKi67_2_01_add_probability_map.tif_22	siKi67_2	1.463284534069076
e0986_exp06_c567_siKi67_2_02_add_probability_map.tif_1	siKi67_2	1.656072340381066
e0986_exp06_c567_siKi67_2_02_add_probability_map.tif_2	siKi67_2	1.4239143851931724
e0986_exp06_c567_siKi67_2_02_add_probability_map.tif_3	siKi67_2	1.4939265536211237
e0986_exp06_c567_siKi67_2_02_add_probability_map.tif_4	siKi67_2	1.4364771885469487
e0986_exp06_c567_siKi67_2_02_add_probability_map.tif_5	siKi67_2	1.1133536248584308
e0986_exp06_c567_siKi67_2_02_add_probability_map.tif_6	siKi67_2	1.2117261850742431
e0986_exp06_c567_siKi67_2_02_add_probability_map.tif_7	siKi67_2	1.1953507669990862
e0986_exp06_c567_siKi67_2_02_add_probability_map.tif_8	siKi67_2	1.194583932842196
e0986_exp06_c567_siKi67_2_02_add_probability_map.tif_9	siKi67_2	2.9148808937120214
e0986_exp06_c567_siKi67_2_02_add_probability_map.tif_10	siKi67_2	1.3591762887540542
e0986_exp06_c567_siKi67_2_02_add_probability_map.tif_11	siKi67_2	1.1319679543620902
e0986_exp06_c567_siKi67_2_02_add_probability_map.tif_12	siKi67_2	1.4191192077101875
e0986_exp06_c567_siKi67_2_02_add_probability_map.tif_13	siKi67_2	1.055291385832165
e0986_exp06_c567_siKi67_2_02_add_probability_map.tif_14	siKi67_2	1.1098732219026193
e0986_exp06_c567_siKi67_2_02_add_probability_map.tif_15	siKi67_2	1.0694008912259934
e0986_exp06_c567_siKi67_2_02_add_probability_map.tif_16	siKi67_2	1.2787427505635272
e0986_exp06_c567_siKi67_2_02_add_probability_map.tif_17	siKi67_2	1.1690717952622645
e0986_exp06_c567_siKi67_2_03_add_probability_map.tif_1	siKi67_2	1.4514971483957784
e0986_exp06_c567_siKi67_2_03_add_probability_map.tif_2	siKi67_2	2.043569253406871
e0986_exp06_c567_siKi67_2_03_add_probability_map.tif_3	siKi67_2	1.1419884198421264
e0986_exp06_c567_siKi67_2_03_add_probability_map.tif_4	siKi67_2	1.8002554024824782
e0986_exp06_c567_siKi67_2_03_add_probability_map.tif_5	siKi67_2	1.2982626945792064
e0986_exp06_c567_siKi67_2_03_add_probability_map.tif_6	siKi67_2	1.196021176453143
e0986_exp06_c567_siKi67_2_03_add_probability_map.tif_7	siKi67_2	1.1454267616003293
e0986_exp06_c567_siKi67_2_03_add_probability_map.tif_8	siKi67_2	1.2687776612875137
e0986_exp06_c567_siKi67_2_03_add_probability_map.tif_9	siKi67_2	2.132662917105825
e0986_exp06_c567_siKi67_2_03_add_probability_map.tif_10	siKi67_2	1.4412948057429529
e0986_exp06_c567_siKi67_2_03_add_probability_map.tif_11	siKi67_2	1.266356610305956
e0986_exp06_c567_siKi67_2_03_add_probability_map.tif_12	siKi67_2	1.2113432826227428
e0986_exp06_c567_siKi67_2_03_add_probability_map.tif_13	siKi67_2	1.18556041560233
e0986_exp06_c567_siKi67_2_03_add_probability_map.tif_14	siKi67_2	1.3663693249458164
e0986_exp06_c567_siKi67_2_03_add_probability_map.tif_15	siKi67_2	1.4664293146051905
e0986_exp06_c567_siKi67_2_03_add_probability_map.tif_16	siKi67_2	1.3375755068974569
e0986_exp06_c567_siKi67_2_03_add_probability_map.tif_17	siKi67_2	1.2713787555010356
e0986_exp06_c567_siKi67_2_03_add_probability_map.tif_18	siKi67_2	1.3803318347551135
e0986_exp06_c567_siKi67_2_03_add_probability_map.tif_19	siKi67_2	1.5034936946010664
e0986_exp06_c567_siKi67_2_04_add_probability_map.tif_1	siKi67_2	1.3238241361789205
e0986_exp06_c567_siKi67_2_04_add_probability_map.tif_2	siKi67_2	1.4872901108830119
e0986_exp06_c567_siKi67_2_04_add_probability_map.tif_3	siKi67_2	1.2010701839285929
e0986_exp06_c567_siKi67_2_04_add_probability_map.tif_4	siKi67_2	1.7487239132003094
e0986_exp06_c567_siKi67_2_04_add_probability_map.tif_5	siKi67_2	1.1672833071621644
e0986_exp06_c567_siKi67_2_04_add_probability_map.tif_6	siKi67_2	1.1544762256208299
e0986_exp06_c567_siKi67_2_04_add_probability_map.tif_7	siKi67_2	1.4335697238789975
e0986_exp06_c567_siKi67_2_04_add_probability_map.tif_8	siKi67_2	1.458869687042924
e0986_exp06_c567_siKi67_2_04_add_probability_map.tif_9	siKi67_2	1.2815020967475708
e0986_exp06_c567_siKi67_2_04_add_probability_map.tif_10	siKi67_2	1.4250433711032675
e0986_exp06_c567_siKi67_2_04_add_probability_map.tif_11	siKi67_2	1.2053423567055583
e0986_exp06_c567_siKi67_2_04_add_probability_map.tif_12	siKi67_2	1.2611755895671395
e0986_exp06_c567_siKi67_2_04_add_probability_map.tif_13	siKi67_2	1.5810154437961037
e0986_exp06_c567_siKi67_2_04_add_probability_map.tif_14	siKi67_2	1.2920005217294075
e0986_exp06_c567_siKi67_2_05_add_probability_map.tif_1	siKi67_2	1.1763922295227403
e0986_exp06_c567_siKi67_2_05_add_probability_map.tif_2	siKi67_2	1.445830951701018
e0986_exp06_c567_siKi67_2_05_add_probability_map.tif_3	siKi67_2	1.2757718710671202
e0986_exp06_c567_siKi67_2_05_add_probability_map.tif_4	siKi67_2	1.471245601392337
e0986_exp06_c567_siKi67_2_05_add_probability_map.tif_5	siKi67_2	1.2226479547328033
e0986_exp06_c567_siKi67_2_05_add_probability_map.tif_6	siKi67_2	1.6780142762671795
e0986_exp06_c567_siKi67_2_05_add_probability_map.tif_7	siKi67_2	1.2310785179943229
e0986_exp06_c567_siKi67_2_05_add_probability_map.tif_8	siKi67_2	1.2105848448138423
e0986_exp06_c567_siKi67_2_05_add_probability_map.tif_9	siKi67_2	1.3535149450405655
e0986_exp06_c567_siKi67_2_05_add_probability_map.tif_10	siKi67_2	1.9099467742920757
e0986_exp06_c567_siKi67_2_05_add_probability_map.tif_11	siKi67_2	1.193157024029649
e0986_exp06_c567_siKi67_2_05_add_probability_map.tif_12	siKi67_2	1.5777085319746136
e0986_exp06_c567_siKi67_2_05_add_probability_map.tif_13	siKi67_2	1.2208198942812316
e0986_exp06_c567_siKi67_2_05_add_probability_map.tif_14	siKi67_2	1.3831263171670454
e0986_exp06_c567_siKi67_2_05_add_probability_map.tif_15	siKi67_2	1.6101703405892736
e0986_exp06_c567_siKi67_2_05_add_probability_map.tif_16	siKi67_2	1.1146597243074485
e0986_exp06_c567_siKi67_2_05_add_probability_map.tif_17	siKi67_2	1.2162748311171998
e0986_exp06_c567_siKi67_2_05_add_probability_map.tif_18	siKi67_2	1.6575385063833628
e0986_exp06_c567_siKi67_2_05_add_probability_map.tif_19	siKi67_2	1.2049082248259435
e0986_exp06_c567_siKi67_2_06_add_probability_map.tif_1	siKi67_2	1.3086318881600498
e0986_exp06_c567_siKi67_2_06_add_probability_map.tif_2	siKi67_2	1.23918179854914
e0986_exp06_c567_siKi67_2_06_add_probability_map.tif_3	siKi67_2	1.3452936266845756
e0986_exp06_c567_siKi67_2_06_add_probability_map.tif_4	siKi67_2	1.5388254363401552
e0986_exp06_c567_siKi67_2_06_add_probability_map.tif_5	siKi67_2	2.385725221229386
e0986_exp06_c567_siKi67_2_06_add_probability_map.tif_6	siKi67_2	1.8468545073288953
e0986_exp06_c567_siKi67_2_06_add_probability_map.tif_7	siKi67_2	1.382127711685209
e0986_exp06_c567_siKi67_2_06_add_probability_map.tif_8	siKi67_2	1.394430143593481
e0986_exp06_c567_siKi67_2_06_add_probability_map.tif_9	siKi67_2	1.173927039278326
e0986_exp06_c567_siKi67_2_06_add_probability_map.tif_10	siKi67_2	1.2376370092430125
e0986_exp06_c567_siKi67_2_06_add_probability_map.tif_11	siKi67_2	1.137268254991403
e0986_exp06_c567_siKi67_2_06_add_probability_map.tif_12	siKi67_2	1.1102516769017385
e0986_exp06_c567_siKi67_2_06_add_probability_map.tif_13	siKi67_2	1.474671321637509
e0986_exp06_c567_siKi67_2_06_add_probability_map.tif_14	siKi67_2	1.5150781118686196
e0986_exp06_c567_siKi67_2_06_add_probability_map.tif_15	siKi67_2	1.2266854465768045
e0986_exp06_c567_siKi67_2_06_add_probability_map.tif_16	siKi67_2	1.3621299158110123
e0986_exp06_c567_siKi67_2_06_add_probability_map.tif_17	siKi67_2	1.28642360254248
e0986_exp06_c567_siKi67_2_06_add_probability_map.tif_18	siKi67_2	1.2920615779797098
e0986_exp06_c567_siKi67_2_06_add_probability_map.tif_19	siKi67_2	1.6564544097573435
