# Supplementary material for: Ki-67 shapes the nucleolus by anchoring chromatin via its amphiphilic properties
Source: EMBO J. 2026 Mar 24;45(9):3156–91. doi: 10.1038/s44318-026-00747-7 (PMC13144362; doi:10.1038/s44318-026-00747-7)
Supplement: Supplementary file 13 — Expanded View figures Source Data [file 44318_2026_747_MOESM13_ESM.zip › Figure_EV6/G/Relative_DNA_intensity_in_nucleolar_rim_over_nucleoplasm.csv]

parental_DNA_object	transfection	EGFP_Ki67_totalInt_in_nucleus	Relative_DNA_intensity_in_nucleolar_rim_over_nucleoplasm
e1584_exp04_c322_mock_DE_3_W0001_P0001_T0001.tif_1	01 Mock	118.73286077799276	0.6592558486081027
e1584_exp04_c322_mock_DE_3_W0002_P0001_T0001.tif_1	01 Mock	125.34615145856516	0.6984145345113095
e1584_exp04_c322_mock_DE_3_W0003_P0001_T0001.tif_1	01 Mock	157.3944463187363	0.9278033533219872
e1584_exp04_c322_mock_DE_3_W0004_P0001_T0001.tif_1	01 Mock	132.79156232322566	1.0536752601307866
e1584_exp04_c322_mock_DE_3_W0005_P0001_T0001.tif_1	01 Mock	153.81045307056047	1.0896569525429145
e1584_exp04_c322_mock_DE_3_W0006_P0001_T0001.tif_1	01 Mock	176.082201074576	0.8269787364127806
e1584_exp04_c322_mock_DE_3_W0007_P0001_T0001.tif_1	01 Mock	147.49402673146687	0.8169081518997988
e1584_exp04_c322_mock_DE_3_W0008_P0001_T0001.tif_1	01 Mock	149.95977782341652	0.8675991453992337
e1584_exp04_c322_mock_DE_3_W0009_P0001_T0001.tif_1	01 Mock	135.22092063655143	1.0545017264222136
e1584_exp04_c322_mock_DE_3_W0010_P0001_T0001.tif_1	01 Mock	165.60087041999213	0.7546356797188603
e1584_exp04_c322_mock_DE_3_W0011_P0001_T0001.tif_1	01 Mock	122.7193718124181	1.0248059020258466
e1584_exp04_c322_mock_DE_3_W0012_P0001_T0001.tif_1	01 Mock	160.28445934131742	0.8903294248797485
e1584_exp04_c322_mock_DE_3_W0013_P0001_T0001.tif_1	01 Mock	131.80270139337517	1.0800525254372961
e1584_exp04_c322_mock_DE_3_W0014_P0001_T0001.tif_1	01 Mock	149.99917660467327	1.669643060278346
e1584_exp04_c322_mock_DE_3_W0015_P0001_T0001.tif_1	01 Mock	125.41298592393288	1.1622026201280855
e1584_exp04_c322_p343_DE_3_W0001_P0001_T0001.tif_1	02 Ki-67 OE	2327.038812871091	2.0788317636866727
e1584_exp04_c322_p343_DE_3_W0002_P0001_T0001.tif_1	02 Ki-67 OE	706.161627918249	2.021443920141038
e1584_exp04_c322_p343_DE_3_W0003_P0001_T0001.tif_1	02 Ki-67 OE	2434.6040173701476	2.006672684093379
e1584_exp04_c322_p343_DE_3_W0004_P0001_T0001.tif_1	02 Ki-67 OE	2919.559890682809	2.8861075541710353
e1584_exp04_c322_p343_DE_3_W0005_P0001_T0001.tif_1	02 Ki-67 OE	2692.814200638095	1.8201478384559153
e1584_exp04_c322_p343_DE_3_W0006_P0001_T0001.tif_1	02 Ki-67 OE	1266.1233142982237	1.525193653733839
e1584_exp04_c322_p343_DE_3_W0007_P0001_T0001.tif_1	02 Ki-67 OE	1099.2153082382863	1.658854106913108
e1584_exp04_c322_p343_DE_3_W0008_P0001_T0001.tif_1	02 Ki-67 OE	2860.9942675514612	2.797993413248184
e1584_exp04_c322_p343_DE_3_W0009_P0001_T0001.tif_1	02 Ki-67 OE	7033.279170536902	4.593334483625176
e1584_exp04_c322_p343_DE_3_W0010_P0001_T0001.tif_1	02 Ki-67 OE	4386.4747490647715	1.4494045155137214
e1584_exp04_c322_p343_DE_3_W0011_P0001_T0001.tif_1	02 Ki-67 OE	2049.5596297250595	3.2231975990256494
e1584_exp04_c322_p343_DE_3_W0012_P0001_T0001.tif_1	02 Ki-67 OE	3324.3908352567814	3.686155157085626
e1584_exp04_c322_p343_DE_3_W0013_P0001_T0001.tif_1	02 Ki-67 OE	6065.68646700494	2.452607555038134
e1584_exp04_c322_p343_DE_3_W0014_P0001_T0001.tif_1	02 Ki-67 OE	1408.8591335944366	3.4140841453194426
e1584_exp04_c322_p343_DE_3_W0015_P0001_T0001.tif_1	02 Ki-67 OE	1079.9867749761324	1.7620180053680148
e1584_exp05_c322_mock_DE_3_W0001_P0001_T0001.tif_1	01 Mock	97.42810747423208	0.815527767692145
e1584_exp05_c322_mock_DE_3_W0002_P0001_T0001.tif_1	01 Mock	163.5806063960772	0.858922086462922
e1584_exp05_c322_mock_DE_3_W0003_P0001_T0001.tif_1	01 Mock	170.81083456869237	1.1242387018013928
e1584_exp05_c322_mock_DE_3_W0004_P0001_T0001.tif_1	01 Mock	135.4780961733777	1.3904888829355937
e1584_exp05_c322_mock_DE_3_W0005_P0001_T0001.tif_1	01 Mock	112.52065351046622	0.9120714166701166
e1584_exp05_c322_mock_DE_3_W0006_P0001_T0001.tif_1	01 Mock	125.60979678365402	1.3731312678142518
e1584_exp05_c322_mock_DE_3_W0007_P0001_T0001.tif_1	01 Mock	153.6685593666043	0.6578855163867123
e1584_exp05_c322_mock_DE_3_W0008_P0001_T0001.tif_1	01 Mock	151.95547478785738	1.0963206648042472
e1584_exp05_c322_p343_DE_3_W0004_P0001_T0001.tif_1	02 Ki-67 OE	514.7618094312493	1.0461249903288774
e1584_exp05_c322_p343_DE_3_W0005_P0001_T0001.tif_1	02 Ki-67 OE	757.2948683993891	1.7200708932454676
e1584_exp05_c322_p343_DE_3_W0007_P0001_T0001.tif_1	02 Ki-67 OE	3781.8016091298778	2.1204658090825155
e1584_exp05_c322_p343_DE_3_W0008_P0001_T0001.tif_1	02 Ki-67 OE	8939.233170767082	2.776204651024336
e1584_exp05_c322_p343_DE_3_W0009_P0001_T0001.tif_1	02 Ki-67 OE	1071.1383282507304	2.5164862737889786
e1584_exp06_c322_mock_DE_3_W0001_P0001_T0001.tif_1	01 Mock	183.36504241637888	1.241006008296711
e1584_exp06_c322_mock_DE_3_W0002_P0001_T0001.tif_1	01 Mock	193.58437560196035	1.0104086291487182
e1584_exp06_c322_mock_DE_3_W0003_P0001_T0001.tif_1	01 Mock	165.25668798899278	0.9567162887422872
e1584_exp06_c322_mock_DE_3_W0004_P0001_T0001.tif_1	01 Mock	178.68175858957693	1.0209870222641868
e1584_exp06_c322_mock_DE_3_W0005_P0001_T0001.tif_1	01 Mock	144.13801843044348	1.1408946817225434
e1584_exp06_c322_mock_DE_3_W0006_P0001_T0001.tif_1	01 Mock	146.2487074015662	1.2034182272830847
e1584_exp06_c322_mock_DE_3_W0007_P0001_T0001.tif_1	01 Mock	222.9577334569767	1.4070634822169341
e1584_exp06_c322_mock_DE_3_W0008_P0001_T0001.tif_1	01 Mock	209.0092935950961	1.1080663073738573
e1584_exp06_c322_mock_DE_3_W0009_P0001_T0001.tif_1	01 Mock	172.64585412852466	1.0948491342422106
e1584_exp06_c322_mock_DE_3_W0010_P0001_T0001.tif_1	01 Mock	223.90159548050724	0.8972888401019067
e1584_exp06_c322_p343_DE_3_W0001_P0001_T0001.tif_1	02 Ki-67 OE	2784.349589217454	2.1176395386058635
e1584_exp06_c322_p343_DE_3_W0002_P0001_T0001.tif_1	02 Ki-67 OE	1469.1820608130656	3.021954189427234
e1584_exp06_c322_p343_DE_3_W0004_P0001_T0001.tif_1	02 Ki-67 OE	1514.3098256667145	3.6388432613490975
e1584_exp06_c322_p343_DE_3_W0005_P0001_T0001.tif_1	02 Ki-67 OE	6694.495242996374	1.795544772585366
e1584_exp06_c322_p343_DE_3_W0006_P0001_T0001.tif_1	02 Ki-67 OE	1542.371946496889	1.7953944817761112
e1584_exp06_c322_p343_DE_3_W0007_P0001_T0001.tif_1	02 Ki-67 OE	2439.8180912199896	1.5483674375479715
e1584_exp06_c322_p343_DE_3_W0008_P0001_T0001.tif_1	02 Ki-67 OE	1691.603013291955	2.8749314285666543
e1584_exp06_c322_p343_DE_3_W0012_P0001_T0001.tif_1	02 Ki-67 OE	2424.712831027806	2.0859965913866145
