# Supplementary material for: Ki-67 shapes the nucleolus by anchoring chromatin via its amphiphilic properties
Source: EMBO J. 2026 Mar 24;45(9):3156–91. doi: 10.1038/s44318-026-00747-7 (PMC13144362; doi:10.1038/s44318-026-00747-7)
Supplement: Supplementary file 13 — Expanded View figures Source Data [file 44318_2026_747_MOESM13_ESM.zip › Figure_EV6/F/Relative_DNA_intensity_in_nucleolar_interior_over_nucleoplasm.csv]

parental_DNA_object	transfection	EGFP_Ki67_totalInt_in_nucleus	Relative_DNA_intensity_in_nucleolar_interior_over_nucleoplasm
e1584_exp04_c322_mock_DE_3_W0001_P0001_T0001.tif_1	01 Mock	118.73286077799276	0.29876150864148254
e1584_exp04_c322_mock_DE_3_W0002_P0001_T0001.tif_1	01 Mock	125.34615145856516	0.36527520768246885
e1584_exp04_c322_mock_DE_3_W0003_P0001_T0001.tif_1	01 Mock	157.3944463187363	0.5069176528648066
e1584_exp04_c322_mock_DE_3_W0004_P0001_T0001.tif_1	01 Mock	132.79156232322566	0.6423334593343433
e1584_exp04_c322_mock_DE_3_W0005_P0001_T0001.tif_1	01 Mock	153.81045307056047	0.5758673877464298
e1584_exp04_c322_mock_DE_3_W0006_P0001_T0001.tif_1	01 Mock	176.082201074576	0.5512202875403659
e1584_exp04_c322_mock_DE_3_W0007_P0001_T0001.tif_1	01 Mock	147.49402673146687	0.3550783676297784
e1584_exp04_c322_mock_DE_3_W0008_P0001_T0001.tif_1	01 Mock	149.95977782341652	0.38698734741628915
e1584_exp04_c322_mock_DE_3_W0009_P0001_T0001.tif_1	01 Mock	135.22092063655143	0.474055590886104
e1584_exp04_c322_mock_DE_3_W0010_P0001_T0001.tif_1	01 Mock	165.60087041999213	0.3120707311771223
e1584_exp04_c322_mock_DE_3_W0011_P0001_T0001.tif_1	01 Mock	122.7193718124181	0.5203003986937528
e1584_exp04_c322_mock_DE_3_W0012_P0001_T0001.tif_1	01 Mock	160.28445934131742	0.5460842262783384
e1584_exp04_c322_mock_DE_3_W0013_P0001_T0001.tif_1	01 Mock	131.80270139337517	0.5457025599619538
e1584_exp04_c322_mock_DE_3_W0014_P0001_T0001.tif_1	01 Mock	149.99917660467327	0.9322788409583684
e1584_exp04_c322_mock_DE_3_W0015_P0001_T0001.tif_1	01 Mock	125.41298592393288	0.5240251976033236
e1584_exp04_c322_p343_DE_3_W0001_P0001_T0001.tif_1	02 Ki-67 OE	2327.038812871091	2.1111141349712854
e1584_exp04_c322_p343_DE_3_W0002_P0001_T0001.tif_1	02 Ki-67 OE	706.161627918249	2.413020819553273
e1584_exp04_c322_p343_DE_3_W0003_P0001_T0001.tif_1	02 Ki-67 OE	2434.6040173701476	3.3712278519976655
e1584_exp04_c322_p343_DE_3_W0004_P0001_T0001.tif_1	02 Ki-67 OE	2919.559890682809	4.5896887566300855
e1584_exp04_c322_p343_DE_3_W0005_P0001_T0001.tif_1	02 Ki-67 OE	2692.814200638095	2.5741477452488586
e1584_exp04_c322_p343_DE_3_W0006_P0001_T0001.tif_1	02 Ki-67 OE	1266.1233142982237	0.9745249317256683
e1584_exp04_c322_p343_DE_3_W0007_P0001_T0001.tif_1	02 Ki-67 OE	1099.2153082382863	1.5645110275148588
e1584_exp04_c322_p343_DE_3_W0008_P0001_T0001.tif_1	02 Ki-67 OE	2860.9942675514612	3.5645326094080345
e1584_exp04_c322_p343_DE_3_W0009_P0001_T0001.tif_1	02 Ki-67 OE	7033.279170536902	8.379919792542884
e1584_exp04_c322_p343_DE_3_W0010_P0001_T0001.tif_1	02 Ki-67 OE	4386.4747490647715	2.5308338429742907
e1584_exp04_c322_p343_DE_3_W0011_P0001_T0001.tif_1	02 Ki-67 OE	2049.5596297250595	5.292765572968347
e1584_exp04_c322_p343_DE_3_W0012_P0001_T0001.tif_1	02 Ki-67 OE	3324.3908352567814	9.89472331290942
e1584_exp04_c322_p343_DE_3_W0013_P0001_T0001.tif_1	02 Ki-67 OE	6065.68646700494	4.550168260820777
e1584_exp04_c322_p343_DE_3_W0014_P0001_T0001.tif_1	02 Ki-67 OE	1408.8591335944366	4.498049600490934
e1584_exp04_c322_p343_DE_3_W0015_P0001_T0001.tif_1	02 Ki-67 OE	1079.9867749761324	1.9231619403972946
e1584_exp05_c322_mock_DE_3_W0001_P0001_T0001.tif_1	01 Mock	97.42810747423208	0.4505295437299563
e1584_exp05_c322_mock_DE_3_W0002_P0001_T0001.tif_1	01 Mock	163.5806063960772	0.4700612237619344
e1584_exp05_c322_mock_DE_3_W0003_P0001_T0001.tif_1	01 Mock	170.81083456869237	0.7535149535673525
e1584_exp05_c322_mock_DE_3_W0004_P0001_T0001.tif_1	01 Mock	135.4780961733777	0.8633414670473376
e1584_exp05_c322_mock_DE_3_W0005_P0001_T0001.tif_1	01 Mock	112.52065351046622	0.46621978456009844
e1584_exp05_c322_mock_DE_3_W0006_P0001_T0001.tif_1	01 Mock	125.60979678365402	1.1543388196340572
e1584_exp05_c322_mock_DE_3_W0007_P0001_T0001.tif_1	01 Mock	153.6685593666043	0.2505547965634219
e1584_exp05_c322_mock_DE_3_W0008_P0001_T0001.tif_1	01 Mock	151.95547478785738	1.0660921948450663
e1584_exp05_c322_p343_DE_3_W0004_P0001_T0001.tif_1	02 Ki-67 OE	514.7618094312493	0.9801113259060279
e1584_exp05_c322_p343_DE_3_W0005_P0001_T0001.tif_1	02 Ki-67 OE	757.2948683993891	1.5161849286566473
e1584_exp05_c322_p343_DE_3_W0007_P0001_T0001.tif_1	02 Ki-67 OE	3781.8016091298778	3.317311216804803
e1584_exp05_c322_p343_DE_3_W0008_P0001_T0001.tif_1	02 Ki-67 OE	8939.233170767082	5.6244723561834595
e1584_exp05_c322_p343_DE_3_W0009_P0001_T0001.tif_1	02 Ki-67 OE	1071.1383282507304	1.0881878395737548
e1584_exp06_c322_mock_DE_3_W0001_P0001_T0001.tif_1	01 Mock	183.36504241637888	1.0010636828640973
e1584_exp06_c322_mock_DE_3_W0002_P0001_T0001.tif_1	01 Mock	193.58437560196035	0.46215675618622626
e1584_exp06_c322_mock_DE_3_W0003_P0001_T0001.tif_1	01 Mock	165.25668798899278	0.45464270936415196
e1584_exp06_c322_mock_DE_3_W0004_P0001_T0001.tif_1	01 Mock	178.68175858957693	0.5081526279142569
e1584_exp06_c322_mock_DE_3_W0005_P0001_T0001.tif_1	01 Mock	144.13801843044348	0.7878965310216016
e1584_exp06_c322_mock_DE_3_W0006_P0001_T0001.tif_1	01 Mock	146.2487074015662	0.9062350684017471
e1584_exp06_c322_mock_DE_3_W0007_P0001_T0001.tif_1	01 Mock	222.9577334569767	0.7598280067151137
e1584_exp06_c322_mock_DE_3_W0008_P0001_T0001.tif_1	01 Mock	209.0092935950961	0.7818581496140676
e1584_exp06_c322_mock_DE_3_W0009_P0001_T0001.tif_1	01 Mock	172.64585412852466	0.7279897474402195
e1584_exp06_c322_mock_DE_3_W0010_P0001_T0001.tif_1	01 Mock	223.90159548050724	0.28445810848786485
e1584_exp06_c322_p343_DE_3_W0001_P0001_T0001.tif_1	02 Ki-67 OE	2784.349589217454	2.6347818094632274
e1584_exp06_c322_p343_DE_3_W0002_P0001_T0001.tif_1	02 Ki-67 OE	1469.1820608130656	3.0902049384834704
e1584_exp06_c322_p343_DE_3_W0004_P0001_T0001.tif_1	02 Ki-67 OE	1514.3098256667145	3.2363154209842824
e1584_exp06_c322_p343_DE_3_W0005_P0001_T0001.tif_1	02 Ki-67 OE	6694.495242996374	2.176440108707971
e1584_exp06_c322_p343_DE_3_W0006_P0001_T0001.tif_1	02 Ki-67 OE	1542.371946496889	2.3057091983629308
e1584_exp06_c322_p343_DE_3_W0007_P0001_T0001.tif_1	02 Ki-67 OE	2439.8180912199896	1.3215820658027613
e1584_exp06_c322_p343_DE_3_W0008_P0001_T0001.tif_1	02 Ki-67 OE	1691.603013291955	2.882404006086234
e1584_exp06_c322_p343_DE_3_W0012_P0001_T0001.tif_1	02 Ki-67 OE	2424.712831027806	3.087567468484583
