# Supplementary material for: Ki-67 shapes the nucleolus by anchoring chromatin via its amphiphilic properties
Source: EMBO J. 2026 Mar 24;45(9):3156–91. doi: 10.1038/s44318-026-00747-7 (PMC13144362; doi:10.1038/s44318-026-00747-7)
Supplement: Supplementary file 13 — Expanded View figures Source Data [file 44318_2026_747_MOESM13_ESM.zip › Figure_EV6/H/Nucleolar_circularity.csv]

parental_DNA_object	transfection	EGFP_Ki67_totalInt_in_nucleus	Nucleolar_circularity
e1584_exp04_c322_mock_DE_3_W0001_P0001_T0001.tif_1	01 Mock	118.73286077799276	0.574200249519107
e1584_exp04_c322_mock_DE_3_W0002_P0001_T0001.tif_1	01 Mock	125.34615145856516	0.5662427364032585
e1584_exp04_c322_mock_DE_3_W0003_P0001_T0001.tif_1	01 Mock	157.3944463187363	0.3889566336726242
e1584_exp04_c322_mock_DE_3_W0004_P0001_T0001.tif_1	01 Mock	132.79156232322566	0.48824754276225374
e1584_exp04_c322_mock_DE_3_W0005_P0001_T0001.tif_1	01 Mock	153.81045307056047	0.5041177400207558
e1584_exp04_c322_mock_DE_3_W0006_P0001_T0001.tif_1	01 Mock	176.082201074576	0.3568249590475249
e1584_exp04_c322_mock_DE_3_W0007_P0001_T0001.tif_1	01 Mock	147.49402673146687	0.7671562049530896
e1584_exp04_c322_mock_DE_3_W0008_P0001_T0001.tif_1	01 Mock	149.95977782341652	0.5199229935411848
e1584_exp04_c322_mock_DE_3_W0009_P0001_T0001.tif_1	01 Mock	135.22092063655143	0.4601520704840063
e1584_exp04_c322_mock_DE_3_W0010_P0001_T0001.tif_1	01 Mock	165.60087041999213	0.5342522558875247
e1584_exp04_c322_mock_DE_3_W0011_P0001_T0001.tif_1	01 Mock	122.7193718124181	0.43336004719981536
e1584_exp04_c322_mock_DE_3_W0012_P0001_T0001.tif_1	01 Mock	160.28445934131742	0.5429587179636378
e1584_exp04_c322_mock_DE_3_W0013_P0001_T0001.tif_1	01 Mock	131.80270139337517	0.6600247268442039
e1584_exp04_c322_mock_DE_3_W0014_P0001_T0001.tif_1	01 Mock	149.99917660467327	0.7686528249320901
e1584_exp04_c322_mock_DE_3_W0015_P0001_T0001.tif_1	01 Mock	125.41298592393288	0.8143969983717408
e1584_exp04_c322_p343_DE_3_W0001_P0001_T0001.tif_1	02 Ki-67 OE	2327.038812871091	0.23339031132280685
e1584_exp04_c322_p343_DE_3_W0002_P0001_T0001.tif_1	02 Ki-67 OE	706.161627918249	0.7474100930428134
e1584_exp04_c322_p343_DE_3_W0003_P0001_T0001.tif_1	02 Ki-67 OE	2434.6040173701476	0.43196781159608955
e1584_exp04_c322_p343_DE_3_W0004_P0001_T0001.tif_1	02 Ki-67 OE	2919.559890682809	0.25295787807575204
e1584_exp04_c322_p343_DE_3_W0005_P0001_T0001.tif_1	02 Ki-67 OE	2692.814200638095	0.4120011364387768
e1584_exp04_c322_p343_DE_3_W0006_P0001_T0001.tif_1	02 Ki-67 OE	1266.1233142982237	0.454859714994233
e1584_exp04_c322_p343_DE_3_W0007_P0001_T0001.tif_1	02 Ki-67 OE	1099.2153082382863	0.32083731258102044
e1584_exp04_c322_p343_DE_3_W0008_P0001_T0001.tif_1	02 Ki-67 OE	2860.9942675514612	0.2829603300676094
e1584_exp04_c322_p343_DE_3_W0009_P0001_T0001.tif_1	02 Ki-67 OE	7033.279170536902	0.3933459396291488
e1584_exp04_c322_p343_DE_3_W0010_P0001_T0001.tif_1	02 Ki-67 OE	4386.4747490647715	0.3952499361398432
e1584_exp04_c322_p343_DE_3_W0011_P0001_T0001.tif_1	02 Ki-67 OE	2049.5596297250595	0.4152390748278062
e1584_exp04_c322_p343_DE_3_W0012_P0001_T0001.tif_1	02 Ki-67 OE	3324.3908352567814	0.1794250236232012
e1584_exp04_c322_p343_DE_3_W0013_P0001_T0001.tif_1	02 Ki-67 OE	6065.68646700494	0.1416048802459107
e1584_exp04_c322_p343_DE_3_W0014_P0001_T0001.tif_1	02 Ki-67 OE	1408.8591335944366	0.3671029005402612
e1584_exp04_c322_p343_DE_3_W0015_P0001_T0001.tif_1	02 Ki-67 OE	1079.9867749761324	0.2349496537380012
e1584_exp05_c322_mock_DE_3_W0001_P0001_T0001.tif_1	01 Mock	97.42810747423208	0.8400611639596224
e1584_exp05_c322_mock_DE_3_W0002_P0001_T0001.tif_1	01 Mock	163.5806063960772	0.7841633022126479
e1584_exp05_c322_mock_DE_3_W0003_P0001_T0001.tif_1	01 Mock	170.81083456869237	0.802025988239345
e1584_exp05_c322_mock_DE_3_W0004_P0001_T0001.tif_1	01 Mock	135.4780961733777	0.40980311915480655
e1584_exp05_c322_mock_DE_3_W0005_P0001_T0001.tif_1	01 Mock	112.52065351046622	0.615772164803986
e1584_exp05_c322_mock_DE_3_W0006_P0001_T0001.tif_1	01 Mock	125.60979678365402	0.5481109929131233
e1584_exp05_c322_mock_DE_3_W0007_P0001_T0001.tif_1	01 Mock	153.6685593666043	0.8538363659420759
e1584_exp05_c322_mock_DE_3_W0008_P0001_T0001.tif_1	01 Mock	151.95547478785738	0.6787947316202964
e1584_exp05_c322_p343_DE_3_W0004_P0001_T0001.tif_1	02 Ki-67 OE	514.7618094312493	0.3063080344438619
e1584_exp05_c322_p343_DE_3_W0005_P0001_T0001.tif_1	02 Ki-67 OE	757.2948683993891	0.637892648068351
e1584_exp05_c322_p343_DE_3_W0007_P0001_T0001.tif_1	02 Ki-67 OE	3781.8016091298778	0.18457282391070087
e1584_exp05_c322_p343_DE_3_W0008_P0001_T0001.tif_1	02 Ki-67 OE	8939.233170767082	0.30077332991687616
e1584_exp05_c322_p343_DE_3_W0009_P0001_T0001.tif_1	02 Ki-67 OE	1071.1383282507304	0.30171396398652284
e1584_exp06_c322_mock_DE_3_W0001_P0001_T0001.tif_1	01 Mock	183.36504241637888	0.44047717844515105
e1584_exp06_c322_mock_DE_3_W0002_P0001_T0001.tif_1	01 Mock	193.58437560196035	0.7701135156617197
e1584_exp06_c322_mock_DE_3_W0003_P0001_T0001.tif_1	01 Mock	165.25668798899278	0.8540927058892573
e1584_exp06_c322_mock_DE_3_W0004_P0001_T0001.tif_1	01 Mock	178.68175858957693	0.5345625974618293
e1584_exp06_c322_mock_DE_3_W0005_P0001_T0001.tif_1	01 Mock	144.13801843044348	0.6514469665240175
e1584_exp06_c322_mock_DE_3_W0006_P0001_T0001.tif_1	01 Mock	146.2487074015662	0.6396421244727607
e1584_exp06_c322_mock_DE_3_W0007_P0001_T0001.tif_1	01 Mock	222.9577334569767	0.6273682190537486
e1584_exp06_c322_mock_DE_3_W0008_P0001_T0001.tif_1	01 Mock	209.0092935950961	0.36185326995698386
e1584_exp06_c322_mock_DE_3_W0009_P0001_T0001.tif_1	01 Mock	172.64585412852466	0.5556052681041331
e1584_exp06_c322_mock_DE_3_W0010_P0001_T0001.tif_1	01 Mock	223.90159548050724	0.702467929049331
e1584_exp06_c322_p343_DE_3_W0001_P0001_T0001.tif_1	02 Ki-67 OE	2784.349589217454	0.1992612952338936
e1584_exp06_c322_p343_DE_3_W0002_P0001_T0001.tif_1	02 Ki-67 OE	1469.1820608130656	0.5130915374683217
e1584_exp06_c322_p343_DE_3_W0004_P0001_T0001.tif_1	02 Ki-67 OE	1514.3098256667145	0.4549177402914193
e1584_exp06_c322_p343_DE_3_W0005_P0001_T0001.tif_1	02 Ki-67 OE	6694.495242996374	0.30953368772871326
e1584_exp06_c322_p343_DE_3_W0006_P0001_T0001.tif_1	02 Ki-67 OE	1542.371946496889	0.6436082889217389
e1584_exp06_c322_p343_DE_3_W0007_P0001_T0001.tif_1	02 Ki-67 OE	2439.8180912199896	0.5738311171049721
e1584_exp06_c322_p343_DE_3_W0008_P0001_T0001.tif_1	02 Ki-67 OE	1691.603013291955	0.8331349076227025
e1584_exp06_c322_p343_DE_3_W0012_P0001_T0001.tif_1	02 Ki-67 OE	2424.712831027806	0.13957962124484172
