# Supplementary material for: Ki-67 shapes the nucleolus by anchoring chromatin via its amphiphilic properties
Source: EMBO J. 2026 Mar 24;45(9):3156–91. doi: 10.1038/s44318-026-00747-7 (PMC13144362; doi:10.1038/s44318-026-00747-7)
Supplement: Supplementary file 13 — Expanded View figures Source Data [file 44318_2026_747_MOESM13_ESM.zip › Figure_EV6/C/Relative_DNA_intensity_in_nucleolar_rim_over_nucleoplasm.csv]

parental_DNA_object	transfection	EGFP_Ki67_totalInt_in_nucleus	Relative_DNA_intensity_in_nucleolar_rim_over_nucleoplasm
e1584_exp04_c309_mock_DE_3_W0001_P0001_T0001.tif_1	01 Mock	99.36464518960564	0.835708281397151
e1584_exp04_c309_mock_DE_3_W0002_P0001_T0001.tif_1	01 Mock	88.07370133255608	0.9521206553287391
e1584_exp04_c309_mock_DE_3_W0003_P0001_T0001.tif_1	01 Mock	133.82072220975533	1.2228533519347018
e1584_exp04_c309_mock_DE_3_W0004_P0001_T0001.tif_1	01 Mock	139.7676208629273	1.1852708596104142
e1584_exp04_c309_mock_DE_3_W0005_P0001_T0001.tif_1	01 Mock	82.6256964749191	1.0151171652803908
e1584_exp04_c309_mock_DE_3_W0006_P0001_T0001.tif_1	01 Mock	104.30530287977308	0.8791167069989796
e1584_exp04_c309_mock_DE_3_W0007_P0001_T0001.tif_1	01 Mock	99.85970885050484	0.9271560145355784
e1584_exp04_c309_mock_DE_3_W0008_P0001_T0001.tif_1	01 Mock	107.6456553102471	1.0122901641741129
e1584_exp04_c309_mock_DE_3_W0009_P0001_T0001.tif_1	01 Mock	150.61828081635758	1.459750805796472
e1584_exp04_c309_mock_DE_3_W0010_P0001_T0001.tif_1	01 Mock	86.47406758740544	0.8752933393079143
e1584_exp04_c309_mock_DE_3_W0011_P0001_T0001.tif_1	01 Mock	95.35466572199948	0.9206411853300502
e1584_exp04_c309_mock_DE_3_W0012_P0001_T0001.tif_1	01 Mock	95.0623944757972	0.7246397012018265
e1584_exp04_c309_mock_DE_3_W0013_P0001_T0001.tif_1	01 Mock	93.2260474599898	0.867673088052436
e1584_exp04_c309_mock_DE_3_W0013_P0001_T0001.tif_2	01 Mock	104.7080495452974	1.0257100187574892
e1584_exp04_c309_mock_DE_3_W0014_P0001_T0001.tif_1	01 Mock	91.64312231377698	1.3331510923790615
e1584_exp04_c309_mock_DE_3_W0015_P0001_T0001.tif_1	01 Mock	115.7306634155102	0.7645630380220663
e1584_exp04_c309_mock_DE_3_W0016_P0001_T0001.tif_1	01 Mock	115.50473832548596	1.0403718837967213
e1584_exp04_c309_mock_DE_3_W0017_P0001_T0001.tif_1	01 Mock	124.01518317917362	0.9585726480958952
e1584_exp04_c309_p391_DE_3_W0001_P0001_T0001.tif_1	02 Ki-67 OE	933.1738338149152	2.661204704540454
e1584_exp04_c309_p391_DE_3_W0002_P0001_T0001.tif_1	02 Ki-67 OE	1442.478236966068	1.8861325275835463
e1584_exp04_c309_p391_DE_3_W0003_P0001_T0001.tif_1	02 Ki-67 OE	2291.1376886647195	3.0353411227277656
e1584_exp04_c309_p391_DE_3_W0008_P0001_T0001.tif_1	02 Ki-67 OE	1320.358192989137	2.3624782822011015
e1584_exp04_c309_p391_DE_3_W0010_P0001_T0001.tif_1	02 Ki-67 OE	1514.2577293864451	2.0017501848597545
e1584_exp04_c309_p391_DE_3_W0011_P0001_T0001.tif_1	02 Ki-67 OE	2008.335596382618	2.211489774963738
e1584_exp04_c309_p391_DE_3_W0012_P0001_T0001.tif_1	02 Ki-67 OE	1525.1234186473305	1.8411488844799921
e1584_exp04_c309_p391_DE_3_W0013_P0001_T0001.tif_1	02 Ki-67 OE	2136.4885078100488	2.4788573068211552
e1584_exp04_c309_p391_DE_3_W0014_P0001_T0001.tif_1	02 Ki-67 OE	893.3328632807825	2.0643961909279547
e1584_exp04_c309_p391_DE_3_W0016_P0001_T0001.tif_1	02 Ki-67 OE	1625.2844475437887	1.7717391887959706
e1584_exp06_c309_mock_DE_3_W0002_P0001_T0001.tif_1	01 Mock	121.0561535959132	1.1010070632761295
e1584_exp06_c309_mock_DE_3_W0003_P0001_T0001.tif_1	01 Mock	120.48127003060654	1.3093659470269476
e1584_exp06_c309_mock_DE_3_W0004_P0001_T0001.tif_1	01 Mock	143.02020353800617	0.7842165386300045
e1584_exp06_c309_mock_DE_3_W0005_P0001_T0001.tif_1	01 Mock	120.66886440478264	0.8821219574419685
e1584_exp06_c309_mock_DE_3_W0007_P0001_T0001.tif_1	01 Mock	136.5028463061899	1.351458816427141
e1584_exp06_c309_mock_DE_3_W0008_P0001_T0001.tif_1	01 Mock	102.40555463684724	0.5740569361610959
e1584_exp06_c309_mock_DE_3_W0009_P0001_T0001.tif_1	01 Mock	108.04239000496456	0.8746424553652055
e1584_exp06_c309_mock_DE_3_W0011_P0001_T0001.tif_1	01 Mock	135.23837689938955	1.2863111401972418
e1584_exp06_c309_mock_DE_3_W0012_P0001_T0001.tif_1	01 Mock	149.83256329828873	0.9817035945294057
e1584_exp06_c309_mock_DE_3_W0013_P0001_T0001.tif_1	01 Mock	111.14822655636816	0.9419120216842772
e1584_exp06_c309_mock_DE_3_W0016_P0001_T0001.tif_1	01 Mock	125.8764939333778	1.1016836837429211
e1584_exp06_c309_mock_DE_3_W0017_P0001_T0001.tif_1	01 Mock	126.60288438783029	1.200806753765898
e1584_exp06_c309_mock_DE_3_W0018_P0001_T0001.tif_1	01 Mock	112.69353821920232	1.0180300277333747
e1584_exp06_c309_mock_DE_3_W0021_P0001_T0001.tif_1	01 Mock	118.0236518837046	0.9061266768186221
e1584_exp06_c309_mock_DE_3_W0022_P0001_T0001.tif_1	01 Mock	137.333287992049	0.8126640720986508
e1584_exp06_c309_mock_DE_3_W0023_P0001_T0001.tif_1	01 Mock	137.9076681691222	0.9441133101315751
e1584_exp06_c309_mock_DE_3_W0025_P0001_T0001.tif_1	01 Mock	166.92843582876958	0.8754781914187586
e1584_exp06_c309_mock_DE_3_W0027_P0001_T0001.tif_1	01 Mock	107.96440110984258	1.0970139700069306
e1584_exp06_c309_mock_DE_3_W0029_P0001_T0001.tif_1	01 Mock	159.1210961251054	1.1775651924781896
e1584_exp06_c309_mock_DE_3_W0030_P0001_T0001.tif_1	01 Mock	113.11912758369	0.7797216510656614
e1584_exp06_c309_p391_DE_3_W0002_P0001_T0001.tif_1	02 Ki-67 OE	2568.3645577281713	2.129124521422341
e1584_exp06_c309_p391_DE_3_W0004_P0001_T0001.tif_1	02 Ki-67 OE	835.1234500966966	1.498677991365198
e1584_exp06_c309_p391_DE_3_W0006_P0001_T0001.tif_1	02 Ki-67 OE	2110.3499394399114	1.9103942892374683
e1584_exp06_c309_p391_DE_3_W0007_P0001_T0001.tif_1	02 Ki-67 OE	1017.0488021036144	1.5721408702396746
e1584_exp06_c309_p391_DE_3_W0013_P0001_T0001.tif_1	02 Ki-67 OE	1492.7963894899003	1.6278542961172677
e1584_exp06_c309_p391_DE_3_W0020_P0001_T0001.tif_1	02 Ki-67 OE	979.1535236432684	1.525597229865722
e1584_exp06_c309_p391_DE_3_W0021_P0001_T0001.tif_1	02 Ki-67 OE	1600.928714817623	1.791965928617354
e1584_exp06_c309_p391_DE_3_W0022_P0001_T0001.tif_1	02 Ki-67 OE	1448.625669336412	1.844862035915009
e1584_exp06_c309_p391_DE_3_W0023_P0001_T0001.tif_1	02 Ki-67 OE	1419.3259374576155	1.5322658838454828
e1584_exp06_c309_p391_DE_3_W0025_P0001_T0001.tif_1	02 Ki-67 OE	959.9892614898272	1.267256106138337
e1584_exp06_c309_p391_DE_3_W0027_P0001_T0001.tif_1	02 Ki-67 OE	5979.024073712295	1.7247981839834974
e1584_exp06_c309_p391_DE_3_W0028_P0001_T0001.tif_1	02 Ki-67 OE	2728.1445844592527	1.6430567825493279
e1584_exp06_c309_p391_DE_3_W0033_P0001_T0001.tif_1	02 Ki-67 OE	740.6733683312777	1.4859922738693527
e1584_exp06_c309_p391_DE_3_W0035_P0001_T0001.tif_1	02 Ki-67 OE	1243.5200938896742	1.523544174949953
