# Supplementary material for: Ki-67 shapes the nucleolus by anchoring chromatin via its amphiphilic properties
Source: EMBO J. 2026 Mar 24;45(9):3156–91. doi: 10.1038/s44318-026-00747-7 (PMC13144362; doi:10.1038/s44318-026-00747-7)
Supplement: Supplementary file 13 — Expanded View figures Source Data [file 44318_2026_747_MOESM13_ESM.zip › Figure_EV6/D/Nucleolar_circularity.csv]

parental_DNA_object	transfection	EGFP_Ki67_totalInt_in_nucleus	Nucleolar_circularity
e1584_exp04_c309_mock_DE_3_W0001_P0001_T0001.tif_1	01 Mock	99.36464518960564	0.7070272943032679
e1584_exp04_c309_mock_DE_3_W0002_P0001_T0001.tif_1	01 Mock	88.07370133255608	0.7482870070304748
e1584_exp04_c309_mock_DE_3_W0003_P0001_T0001.tif_1	01 Mock	133.82072220975533	0.7944534280474472
e1584_exp04_c309_mock_DE_3_W0004_P0001_T0001.tif_1	01 Mock	139.7676208629273	0.7471847270334184
e1584_exp04_c309_mock_DE_3_W0005_P0001_T0001.tif_1	01 Mock	82.6256964749191	0.6616465503006749
e1584_exp04_c309_mock_DE_3_W0006_P0001_T0001.tif_1	01 Mock	104.30530287977308	0.651197564655135
e1584_exp04_c309_mock_DE_3_W0007_P0001_T0001.tif_1	01 Mock	99.85970885050484	0.7532416169300622
e1584_exp04_c309_mock_DE_3_W0008_P0001_T0001.tif_1	01 Mock	107.6456553102471	0.396187874849369
e1584_exp04_c309_mock_DE_3_W0009_P0001_T0001.tif_1	01 Mock	150.61828081635758	0.4104321354802456
e1584_exp04_c309_mock_DE_3_W0010_P0001_T0001.tif_1	01 Mock	86.47406758740544	0.335430127179404
e1584_exp04_c309_mock_DE_3_W0011_P0001_T0001.tif_1	01 Mock	95.35466572199948	0.4920890902793879
e1584_exp04_c309_mock_DE_3_W0012_P0001_T0001.tif_1	01 Mock	95.0623944757972	0.2520337080283454
e1584_exp04_c309_mock_DE_3_W0013_P0001_T0001.tif_1	01 Mock	93.2260474599898	0.7891050939636652
e1584_exp04_c309_mock_DE_3_W0013_P0001_T0001.tif_2	01 Mock	104.7080495452974	0.8574029804295841
e1584_exp04_c309_mock_DE_3_W0014_P0001_T0001.tif_1	01 Mock	91.64312231377698	0.31583341997545694
e1584_exp04_c309_mock_DE_3_W0015_P0001_T0001.tif_1	01 Mock	115.7306634155102	0.7959148035525042
e1584_exp04_c309_mock_DE_3_W0016_P0001_T0001.tif_1	01 Mock	115.50473832548596	0.735264094801866
e1584_exp04_c309_mock_DE_3_W0017_P0001_T0001.tif_1	01 Mock	124.01518317917362	0.46822886243318584
e1584_exp04_c309_p391_DE_3_W0001_P0001_T0001.tif_1	02 Ki-67 OE	933.1738338149152	0.3974179572259029
e1584_exp04_c309_p391_DE_3_W0002_P0001_T0001.tif_1	02 Ki-67 OE	1442.478236966068	0.31996146907091916
e1584_exp04_c309_p391_DE_3_W0003_P0001_T0001.tif_1	02 Ki-67 OE	2291.1376886647195	0.28506744352324387
e1584_exp04_c309_p391_DE_3_W0008_P0001_T0001.tif_1	02 Ki-67 OE	1320.358192989137	0.1519644500689858
e1584_exp04_c309_p391_DE_3_W0010_P0001_T0001.tif_1	02 Ki-67 OE	1514.2577293864451	0.24073262147471228
e1584_exp04_c309_p391_DE_3_W0011_P0001_T0001.tif_1	02 Ki-67 OE	2008.335596382618	0.17615210335620604
e1584_exp04_c309_p391_DE_3_W0012_P0001_T0001.tif_1	02 Ki-67 OE	1525.1234186473305	0.14594403789605842
e1584_exp04_c309_p391_DE_3_W0013_P0001_T0001.tif_1	02 Ki-67 OE	2136.4885078100488	0.1870747296281469
e1584_exp04_c309_p391_DE_3_W0014_P0001_T0001.tif_1	02 Ki-67 OE	893.3328632807825	0.28413086596204984
e1584_exp04_c309_p391_DE_3_W0016_P0001_T0001.tif_1	02 Ki-67 OE	1625.2844475437887	0.1907863205102064
e1584_exp06_c309_mock_DE_3_W0002_P0001_T0001.tif_1	01 Mock	121.0561535959132	0.8907953789656289
e1584_exp06_c309_mock_DE_3_W0003_P0001_T0001.tif_1	01 Mock	120.48127003060654	0.6386054564811516
e1584_exp06_c309_mock_DE_3_W0004_P0001_T0001.tif_1	01 Mock	143.02020353800617	0.7574776454515373
e1584_exp06_c309_mock_DE_3_W0005_P0001_T0001.tif_1	01 Mock	120.66886440478264	0.8164995229447454
e1584_exp06_c309_mock_DE_3_W0007_P0001_T0001.tif_1	01 Mock	136.5028463061899	0.4152221452001692
e1584_exp06_c309_mock_DE_3_W0008_P0001_T0001.tif_1	01 Mock	102.40555463684724	0.7952446795674294
e1584_exp06_c309_mock_DE_3_W0009_P0001_T0001.tif_1	01 Mock	108.04239000496456	0.8869915623866104
e1584_exp06_c309_mock_DE_3_W0011_P0001_T0001.tif_1	01 Mock	135.23837689938955	0.6796139951053645
e1584_exp06_c309_mock_DE_3_W0012_P0001_T0001.tif_1	01 Mock	149.83256329828873	0.4817647348546388
e1584_exp06_c309_mock_DE_3_W0013_P0001_T0001.tif_1	01 Mock	111.14822655636816	0.481335291018528
e1584_exp06_c309_mock_DE_3_W0016_P0001_T0001.tif_1	01 Mock	125.8764939333778	0.5321061384383013
e1584_exp06_c309_mock_DE_3_W0017_P0001_T0001.tif_1	01 Mock	126.60288438783029	0.4095089970554062
e1584_exp06_c309_mock_DE_3_W0018_P0001_T0001.tif_1	01 Mock	112.69353821920232	0.6302856932485992
e1584_exp06_c309_mock_DE_3_W0021_P0001_T0001.tif_1	01 Mock	118.0236518837046	0.6144290718883374
e1584_exp06_c309_mock_DE_3_W0022_P0001_T0001.tif_1	01 Mock	137.333287992049	0.6110258173397594
e1584_exp06_c309_mock_DE_3_W0023_P0001_T0001.tif_1	01 Mock	137.9076681691222	0.5335314094451025
e1584_exp06_c309_mock_DE_3_W0025_P0001_T0001.tif_1	01 Mock	166.92843582876958	0.8249604240649824
e1584_exp06_c309_mock_DE_3_W0027_P0001_T0001.tif_1	01 Mock	107.96440110984258	0.47145876472038306
e1584_exp06_c309_mock_DE_3_W0029_P0001_T0001.tif_1	01 Mock	159.1210961251054	0.5550481064977292
e1584_exp06_c309_mock_DE_3_W0030_P0001_T0001.tif_1	01 Mock	113.11912758369	0.7487671729750328
e1584_exp06_c309_p391_DE_3_W0002_P0001_T0001.tif_1	02 Ki-67 OE	2568.3645577281713	0.15605972332409937
e1584_exp06_c309_p391_DE_3_W0004_P0001_T0001.tif_1	02 Ki-67 OE	835.1234500966966	0.2751699125502804
e1584_exp06_c309_p391_DE_3_W0006_P0001_T0001.tif_1	02 Ki-67 OE	2110.3499394399114	0.1634626397265829
e1584_exp06_c309_p391_DE_3_W0007_P0001_T0001.tif_1	02 Ki-67 OE	1017.0488021036144	0.47489853099332446
e1584_exp06_c309_p391_DE_3_W0013_P0001_T0001.tif_1	02 Ki-67 OE	1492.7963894899003	0.2848763570654137
e1584_exp06_c309_p391_DE_3_W0020_P0001_T0001.tif_1	02 Ki-67 OE	979.1535236432684	0.596196696336954
e1584_exp06_c309_p391_DE_3_W0021_P0001_T0001.tif_1	02 Ki-67 OE	1600.928714817623	0.16563991415876228
e1584_exp06_c309_p391_DE_3_W0022_P0001_T0001.tif_1	02 Ki-67 OE	1448.625669336412	0.2549201497998662
e1584_exp06_c309_p391_DE_3_W0023_P0001_T0001.tif_1	02 Ki-67 OE	1419.3259374576155	0.6366716083755826
e1584_exp06_c309_p391_DE_3_W0025_P0001_T0001.tif_1	02 Ki-67 OE	959.9892614898272	0.2971878909931882
e1584_exp06_c309_p391_DE_3_W0027_P0001_T0001.tif_1	02 Ki-67 OE	5979.024073712295	0.25501477931532174
e1584_exp06_c309_p391_DE_3_W0028_P0001_T0001.tif_1	02 Ki-67 OE	2728.1445844592527	0.10128396318241448
e1584_exp06_c309_p391_DE_3_W0033_P0001_T0001.tif_1	02 Ki-67 OE	740.6733683312777	0.8080331809723655
e1584_exp06_c309_p391_DE_3_W0035_P0001_T0001.tif_1	02 Ki-67 OE	1243.5200938896742	0.1400621668372995
