# Supplementary material for: Ki-67 shapes the nucleolus by anchoring chromatin via its amphiphilic properties
Source: EMBO J. 2026 Mar 24;45(9):3156–91. doi: 10.1038/s44318-026-00747-7 (PMC13144362; doi:10.1038/s44318-026-00747-7)
Supplement: Supplementary file 13 — Expanded View figures Source Data [file 44318_2026_747_MOESM13_ESM.zip › Figure_EV6/B/Relative_DNA_intensity_in_nucleolar_interior_over_nucleoplasm.csv]

parental_DNA_object	transfection	EGFP_Ki67_totalInt_in_nucleus	Relative_DNA_intensity_in_nucleolar_interior_over_nucleoplasm
e1584_exp04_c309_mock_DE_3_W0001_P0001_T0001.tif_1	01 Mock	99.36464518960564	0.8184105360485806
e1584_exp04_c309_mock_DE_3_W0002_P0001_T0001.tif_1	01 Mock	88.07370133255608	0.9455718956126176
e1584_exp04_c309_mock_DE_3_W0003_P0001_T0001.tif_1	01 Mock	133.82072220975533	1.0009900440834285
e1584_exp04_c309_mock_DE_3_W0004_P0001_T0001.tif_1	01 Mock	139.7676208629273	1.1206517059789924
e1584_exp04_c309_mock_DE_3_W0005_P0001_T0001.tif_1	01 Mock	82.6256964749191	1.1379303602534911
e1584_exp04_c309_mock_DE_3_W0006_P0001_T0001.tif_1	01 Mock	104.30530287977308	0.6303785350058168
e1584_exp04_c309_mock_DE_3_W0007_P0001_T0001.tif_1	01 Mock	99.85970885050484	1.0471325504933147
e1584_exp04_c309_mock_DE_3_W0008_P0001_T0001.tif_1	01 Mock	107.6456553102471	0.999644919323244
e1584_exp04_c309_mock_DE_3_W0009_P0001_T0001.tif_1	01 Mock	150.61828081635758	1.9495036618524526
e1584_exp04_c309_mock_DE_3_W0010_P0001_T0001.tif_1	01 Mock	86.47406758740544	0.9569296459823076
e1584_exp04_c309_mock_DE_3_W0011_P0001_T0001.tif_1	01 Mock	95.35466572199948	1.0525423601345927
e1584_exp04_c309_mock_DE_3_W0012_P0001_T0001.tif_1	01 Mock	95.0623944757972	0.9062155650510427
e1584_exp04_c309_mock_DE_3_W0013_P0001_T0001.tif_1	01 Mock	93.2260474599898	0.7969217296414576
e1584_exp04_c309_mock_DE_3_W0013_P0001_T0001.tif_2	01 Mock	104.7080495452974	0.5930651183833004
e1584_exp04_c309_mock_DE_3_W0014_P0001_T0001.tif_1	01 Mock	91.64312231377698	1.8891969710895389
e1584_exp04_c309_mock_DE_3_W0015_P0001_T0001.tif_1	01 Mock	115.7306634155102	0.7573610791100857
e1584_exp04_c309_mock_DE_3_W0016_P0001_T0001.tif_1	01 Mock	115.50473832548596	0.7261659339966707
e1584_exp04_c309_mock_DE_3_W0017_P0001_T0001.tif_1	01 Mock	124.01518317917362	0.6713873879590646
e1584_exp04_c309_p391_DE_3_W0001_P0001_T0001.tif_1	02 Ki-67 OE	933.1738338149152	5.519668287387477
e1584_exp04_c309_p391_DE_3_W0002_P0001_T0001.tif_1	02 Ki-67 OE	1442.478236966068	3.4179797077610616
e1584_exp04_c309_p391_DE_3_W0003_P0001_T0001.tif_1	02 Ki-67 OE	2291.1376886647195	7.466310580877758
e1584_exp04_c309_p391_DE_3_W0008_P0001_T0001.tif_1	02 Ki-67 OE	1320.358192989137	7.568627933043716
e1584_exp04_c309_p391_DE_3_W0010_P0001_T0001.tif_1	02 Ki-67 OE	1514.2577293864451	4.8033062985028385
e1584_exp04_c309_p391_DE_3_W0011_P0001_T0001.tif_1	02 Ki-67 OE	2008.335596382618	5.357899486999765
e1584_exp04_c309_p391_DE_3_W0012_P0001_T0001.tif_1	02 Ki-67 OE	1525.1234186473305	4.070385266017825
e1584_exp04_c309_p391_DE_3_W0013_P0001_T0001.tif_1	02 Ki-67 OE	2136.4885078100488	6.4929381463724765
e1584_exp04_c309_p391_DE_3_W0014_P0001_T0001.tif_1	02 Ki-67 OE	893.3328632807825	4.453738319356998
e1584_exp04_c309_p391_DE_3_W0016_P0001_T0001.tif_1	02 Ki-67 OE	1625.2844475437887	3.8033054248518696
e1584_exp06_c309_mock_DE_3_W0002_P0001_T0001.tif_1	01 Mock	121.0561535959132	1.0793972886563346
e1584_exp06_c309_mock_DE_3_W0003_P0001_T0001.tif_1	01 Mock	120.48127003060654	1.1147434515633061
e1584_exp06_c309_mock_DE_3_W0004_P0001_T0001.tif_1	01 Mock	143.02020353800617	0.7681923269580927
e1584_exp06_c309_mock_DE_3_W0005_P0001_T0001.tif_1	01 Mock	120.66886440478264	0.670256411215001
e1584_exp06_c309_mock_DE_3_W0007_P0001_T0001.tif_1	01 Mock	136.5028463061899	1.8791955826460285
e1584_exp06_c309_mock_DE_3_W0008_P0001_T0001.tif_1	01 Mock	102.40555463684724	0.56636388778692
e1584_exp06_c309_mock_DE_3_W0009_P0001_T0001.tif_1	01 Mock	108.04239000496456	0.6356941833474349
e1584_exp06_c309_mock_DE_3_W0011_P0001_T0001.tif_1	01 Mock	135.23837689938955	1.268606018745106
e1584_exp06_c309_mock_DE_3_W0012_P0001_T0001.tif_1	01 Mock	149.83256329828873	0.90126997433858
e1584_exp06_c309_mock_DE_3_W0013_P0001_T0001.tif_1	01 Mock	111.14822655636816	0.75649029506507
e1584_exp06_c309_mock_DE_3_W0016_P0001_T0001.tif_1	01 Mock	125.8764939333778	1.0863536152214448
e1584_exp06_c309_mock_DE_3_W0017_P0001_T0001.tif_1	01 Mock	126.60288438783029	1.4505942889497594
e1584_exp06_c309_mock_DE_3_W0018_P0001_T0001.tif_1	01 Mock	112.69353821920232	1.112139115652405
e1584_exp06_c309_mock_DE_3_W0021_P0001_T0001.tif_1	01 Mock	118.0236518837046	0.7996332969348143
e1584_exp06_c309_mock_DE_3_W0022_P0001_T0001.tif_1	01 Mock	137.333287992049	0.7661776568908114
e1584_exp06_c309_mock_DE_3_W0023_P0001_T0001.tif_1	01 Mock	137.9076681691222	0.8241973743808672
e1584_exp06_c309_mock_DE_3_W0025_P0001_T0001.tif_1	01 Mock	166.92843582876958	0.930684030086253
e1584_exp06_c309_mock_DE_3_W0027_P0001_T0001.tif_1	01 Mock	107.96440110984258	1.3585273143925225
e1584_exp06_c309_mock_DE_3_W0029_P0001_T0001.tif_1	01 Mock	159.1210961251054	1.3974507894130397
e1584_exp06_c309_mock_DE_3_W0030_P0001_T0001.tif_1	01 Mock	113.11912758369	0.6340330977562089
e1584_exp06_c309_p391_DE_3_W0002_P0001_T0001.tif_1	02 Ki-67 OE	2568.3645577281713	5.745254774711763
e1584_exp06_c309_p391_DE_3_W0004_P0001_T0001.tif_1	02 Ki-67 OE	835.1234500966966	2.300394849682968
e1584_exp06_c309_p391_DE_3_W0006_P0001_T0001.tif_1	02 Ki-67 OE	2110.3499394399114	5.440856222029971
e1584_exp06_c309_p391_DE_3_W0007_P0001_T0001.tif_1	02 Ki-67 OE	1017.0488021036144	3.5380372418874764
e1584_exp06_c309_p391_DE_3_W0013_P0001_T0001.tif_1	02 Ki-67 OE	1492.7963894899003	2.7280646266978485
e1584_exp06_c309_p391_DE_3_W0020_P0001_T0001.tif_1	02 Ki-67 OE	979.1535236432684	3.834670219783625
e1584_exp06_c309_p391_DE_3_W0021_P0001_T0001.tif_1	02 Ki-67 OE	1600.928714817623	4.185226227530433
e1584_exp06_c309_p391_DE_3_W0022_P0001_T0001.tif_1	02 Ki-67 OE	1448.625669336412	4.679919042679717
e1584_exp06_c309_p391_DE_3_W0023_P0001_T0001.tif_1	02 Ki-67 OE	1419.3259374576155	3.6330148226470245
e1584_exp06_c309_p391_DE_3_W0025_P0001_T0001.tif_1	02 Ki-67 OE	959.9892614898272	2.5022093507736756
e1584_exp06_c309_p391_DE_3_W0027_P0001_T0001.tif_1	02 Ki-67 OE	5979.024073712295	6.2495261134643725
e1584_exp06_c309_p391_DE_3_W0028_P0001_T0001.tif_1	02 Ki-67 OE	2728.1445844592527	5.3340882814129795
e1584_exp06_c309_p391_DE_3_W0033_P0001_T0001.tif_1	02 Ki-67 OE	740.6733683312777	1.7995617436123765
e1584_exp06_c309_p391_DE_3_W0035_P0001_T0001.tif_1	02 Ki-67 OE	1243.5200938896742	3.033284572577432
