# Supplementary material for: Ki-67 shapes the nucleolus by anchoring chromatin via its amphiphilic properties
Source: EMBO J. 2026 Mar 24;45(9):3156–91. doi: 10.1038/s44318-026-00747-7 (PMC13144362; doi:10.1038/s44318-026-00747-7)
Supplement: Supplementary file 13 — Expanded View figures Source Data [file 44318_2026_747_MOESM13_ESM.zip › Figure_EV7/C/Nucleolar median circularity and EGFP-Ki67 total intensity in the nucleus.csv]

cell_line_treatment	EGFP_Ki67_total_intensity_in_nucleus	nucleolar_median_circularity	Ki67_expression_range
c349_CP-LR	7386.855081	0.720240874	above_wt
c349_CP-LR	990.2510097	0.840499895	above_wt
c349_CP-LR	7574.533451	0.747934837	above_wt
c349_CP-LR	10744.29036	0.890418246	above_wt
c349_CP-LR	1207.654938	0.844944082	above_wt
c349_CP-LR	3218.011867	0.859630405	above_wt
c349_CP-LR	6425.172719	0.716973369	above_wt
c349_CP-LR	1027.345126	0.793191646	above_wt
c349_CP-LR	6056.866749	0.855158042	above_wt
c349_CP-LR	6691.760882	0.805656113	above_wt
c349_CP-LR	7334.933448	0.619859588	above_wt
c349_CP-LR	3005.415761	0.785553736	above_wt
c349_CP-LR	3156.945202	0.852536508	above_wt
c349_CP-LR	11439.45505	0.667320494	above_wt
c349_CP-LR	9088.733454	0.871595075	above_wt
c349_CP-LR	11295.30602	0.724003078	above_wt
c349_CP-LR	13229.66291	0.621681355	above_wt
c349_CP-LR	8706.039324	0.378262075	above_wt
c349_CP-LR	6687.996196	0.843009353	above_wt
c349_CP-LR	13815.9884	0.629333413	above_wt
c349_CP-LR	8731.988341	0.525890285	above_wt
c349_CP-LR	4821.619703	0.712518024	above_wt
c349_CP-LR	511.3176644	0.879799246	wt_range
c349_CP-LR	477.478448	0.822724624	wt_range
c349_CP-LR	4926.545181	0.832652427	above_wt
c349_CP-LR	495.4039387	0.754804104	wt_range
c349_CP-LR	502.5058996	0.765627581	wt_range
c349_CP-LR	5219.074604	0.906165973	above_wt
c349_CP-LR	6676.796182	0.825164479	above_wt
c349_CP-LR	6684.058909	0.886385376	above_wt
c349_CP-LR	2071.843193	0.855627584	above_wt
c349_CP-LR	3358.411871	0.735025758	above_wt
c349_CP-LR	148.2000059	0.915468007	below_wt
c349_CP-LR	776.7647285	0.814857722	wt_range
c349_CP-LR	4299.502037	0.865382168	above_wt
c349_CP-LR	4073.490291	0.779941287	above_wt
c349_CP-LR	2398.839289	0.839050152	above_wt
c349_CP-LR	660.6117851	0.831949393	wt_range
c349_CP-LR	679.6941383	0.853496399	wt_range
c349_CP-LR	899.3647311	0.831664039	wt_range
c349_CP-LR	1007.533361	0.895185776	above_wt
c349_CP-LR	665.2706085	0.85832597	wt_range
c349_CP-LR	658.0980595	0.837305191	wt_range
c349_CP-LR	998.3882625	0.896829054	above_wt
c349_CP-LR	1187.270622	0.681387345	above_wt
c349_CP-LR	486.5882507	0.855222617	wt_range
c349_CP-LR	270.4353041	0.829894744	wt_range
c349_CP-LR	517.7921742	0.866770279	wt_range
c349_CP-LR	529.6666825	0.832428376	wt_range
c349_CP-LR	2905.462833	0.709190769	above_wt
c349_CP-LR	3022.63539	0.846990575	above_wt
c349_CP-LR	580.3647237	0.855204016	wt_range
c349_CP-LR	1114.474539	0.858237414	above_wt
c349_CP-LR	1149.929443	0.868137356	above_wt
c349_CP-LR	377.5529545	0.79601575	wt_range
c349_CP-LR	258.1411858	0.878166898	wt_range
c349_CP-LR	2649.792226	0.67502308	above_wt
c349_CP-LR	226.8705966	0.828047366	wt_range
c349_CP-LR	559.3686455	0.845233891	wt_range
c349_CP-LR	484.0157019	0.792588798	wt_range
c349_CP-LR	3273.317746	0.826144762	above_wt
c349_CP-LR	2617.588311	0.525923828	above_wt
c349_CP-LR	2444.505953	0.630703017	above_wt
c349_CP-LR	614.1451166	0.557535774	wt_range
c349_CP-LR	611.2706074	0.808604032	wt_range
c349_CP-LR	2234.949077	0.858805986	above_wt
c349_CP-LR	782.2902206	0.830404177	wt_range
c349_CP-LR	5562.572707	0.594115724	above_wt
c349_CP-LR	8390.486423	0.779419026	above_wt
c349_CP-LR	989.4000305	0.83618957	above_wt
c349_CP-LR	3432.337361	0.891499223	above_wt
c349_CP-LR	3220.321663	0.854013298	above_wt
c349_CP-LR	2574.498089	0.864476411	above_wt
c349_CP-LR	2589.509881	0.697806541	above_wt
c349_CP-LR	241.9294208	0.793911301	wt_range
c349_CP-LR	204.0784395	0.794546324	wt_range
c349_CP-LR	2438.266729	0.466739927	above_wt
c349_CP-LR	507.0470751	0.868848616	wt_range
c349_CP-LR	511.8549176	0.828277258	wt_range
c349_CP-LR	451.7411914	0.84821079	wt_range
c349_CP-LR	935.1019904	0.83020745	wt_range
c349_CP-LR	574.3686456	0.741350864	wt_range
c349_CP-LR	1897.917702	0.625905121	above_wt
c349_CP-LR	1267.486314	0.89446858	above_wt
c349_CP-LR	1744.313774	0.832628369	above_wt
c349_CP-LR	304.77256	0.854722531	wt_range
c349_CP-LR	368.2000126	0.830231463	wt_range
c349_CP-LR	2342.215746	0.890950176	above_wt
c349_CP-LR	231.6156949	0.667881854	wt_range
c349_CP-LR	2260.498092	0.817496918	above_wt
c349_CP-LR	2586.525565	0.689453661	above_wt
c349_CP-LR	236.2666755	0.825191551	wt_range
c349_CP-LR	2858.956954	0.86395931	above_wt
c349_CP-LR	1242.580427	0.829734023	above_wt
c349_CP-LR	2040.415751	0.572784857	above_wt
c349_CP-LR	1676.388286	0.883112936	above_wt
c349_CP-LR	1134.839246	0.857535123	above_wt
c349_CP-LR	876.3059086	0.836193013	wt_range
c349_CP-LR	252.215696	0.874291496	wt_range
c349_CP-LR	2145.211817	0.836372386	above_wt
c349_CP-LR	436.0666805	0.88529545	wt_range
c349_CP-LR	1132.282389	0.838953363	above_wt
c349_CP-LR	1428.729454	0.452537461	above_wt
c349_CP-LR	1229.666705	0.773226838	above_wt
c349_CP-LR	855.3608114	0.869206023	wt_range
c349_CP-LR	548.4039389	0.834222028	wt_range
c349_CP-LR	1296.674545	0.897262989	above_wt
c349_CP-LR	3820.023641	0.672461789	above_wt
c349_CP-LR	808.5059076	0.846932001	wt_range
c349_CP-LR	1001.251008	0.846403915	above_wt
c349_CP-LR	300.4549114	0.843545972	wt_range
c349_CP-LR	209.4509882	0.847497251	wt_range
c349_CP-LR	1808.031428	0.867966567	above_wt
c349_CP-LR	6783.635424	0.623683634	above_wt
c349_CP-LR	854.5686523	0.869507233	wt_range
c349_CP-LR	759.019629	0.860150358	wt_range
c349_CP-LR	275.568637	0.877926888	wt_range
c349_CP-LR	2428.192213	0.725693823	above_wt
c349_CP-LR	197.0627522	0.886716512	wt_range
c349_CP-LR	363.4353059	0.836509869	wt_range
c349_CP-LR	165.145104	0.818869904	below_wt
c349_CP-LR	843.4039435	0.841218797	wt_range
c349_CP-LR	1431.50985	0.752225798	above_wt
c349_CP-LR	1496.611811	0.870956274	above_wt
c349_CP-LR	1212.200036	0.797610309	above_wt
c349_CP-LR	710.9608063	0.774738485	wt_range
c349_CP-LR	1403.705926	0.902239555	above_wt
c349_CP-LR	399.2000128	0.814202872	wt_range
c349_CP-LR	404.4431504	0.88694044	wt_range
c349_CP-LR	673.8078625	0.616838176	wt_range
c349_CP-LR	656.0470792	0.641013931	wt_range
c349_CP-LR	790.8274726	0.869978018	wt_range
c349_CP-LR	2532.725563	0.840305098	above_wt
c349_CP-LR	208.3921643	0.845344073	wt_range
c349_CP-LR	2372.223592	0.689617046	above_wt
c349_CP-LR	1051.988263	0.855347624	above_wt
c349_CP-LR	203.3176545	0.819213644	wt_range
c349_CP-LR	1072.541204	0.833782549	above_wt
c349_CP-LR	787.0627675	0.877282808	wt_range
c349_CP-LR	5426.431472	0.865175188	above_wt
c349_CP-LR	2817.882434	0.803862201	above_wt
c349_CP-LR	347.8196193	0.834502253	wt_range
c349_CP-LR	1484.341222	0.78283726	above_wt
c349_CP-LR	387.6941302	0.86627872	wt_range
c349_CP-LR	650.1921756	0.904258344	wt_range
c349_CP-LR	775.1647291	0.880528083	wt_range
c349_CP-LR	518.5647219	0.828850769	wt_range
c349_CP-LR	900.8039446	0.8524421	wt_range
c349_CP-LR	897.3725729	0.8410955	wt_range
c349_CP-LR	1014.411796	0.818931276	above_wt
c349_CP-LR	990.105913	0.876997121	above_wt
c349_CP-LR	887.8706121	0.852916969	wt_range
c349_CP-LR	3055.419702	0.791991895	above_wt
c349_CP-LR	486.1882507	0.882478112	wt_range
c349_CP-LR	1229.188271	0.694750592	above_wt
c349_CP-LR	251.3294203	0.882027414	wt_range
c349_CP-LR	2746.545181	0.862499922	above_wt
c349_CP-LR	254.2941264	0.875193743	wt_range
c349_CP-LR	736.941199	0.866291131	wt_range
c349_CP-LR	686.9490411	0.760505487	wt_range
c349_CP-LR	5840.321662	0.830486136	above_wt
c349_CP-LR	302.2745208	0.844963312	wt_range
c349_CP-LR	516.8392323	0.891264241	wt_range
c349_CP-LR	301.1686379	0.841802097	wt_range
c349_CP-LR	1486.294162	0.863660862	above_wt
c349_CP-LR	1348.290232	0.883556954	above_wt
c349_CP-LR	958.4666906	0.877357279	wt_range
c349_CP-LR	830.678453	0.56350653	wt_range
c349_CP-LR	1112.933361	0.800373185	above_wt
c349_CP-LR	1496.917694	0.833644902	above_wt
c349_CP-LR	1485.894164	0.864020088	above_wt
c349_CP-LR	272.9490289	0.830060789	wt_range
c349_CP-LR	249.7451066	0.854745604	wt_range
c349_CP-LR	2099.835356	0.783503712	above_wt
c349_CP-LR	172.6823595	0.867678906	below_wt
c349_CP-LR	533.5608014	0.830006236	wt_range
c349_CP-LR	544.1255074	0.880043407	wt_range
c349_CP-LR	2439.658893	0.876637495	above_wt
c349_CP-LR	627.7686472	0.836130104	wt_range
c349_CP-LR	262.8509895	0.885410384	wt_range
c349_CP-LR	208.5490269	0.881836407	wt_range
c349_CP-LR	496.4941341	0.847109394	wt_range
c349_CP-LR	3528.843217	0.893951822	above_wt
c349_CP-LR	569.6745278	0.858023156	wt_range
c349_CP-LR	278.4353037	0.659454125	wt_range
c349_CP-LR	2997.800071	0.90229143	above_wt
c349_CP-LR	453.8392309	0.89695408	wt_range
c349_CP-LR	264.0196173	0.832964917	wt_range
c349_CP-LR	1690.098084	0.715084157	above_wt
c349_CP-Repeats-LR	322.4980507	0.861900159	wt_range
c349_CP-Repeats-LR	1428.760823	0.836739818	above_wt
c349_CP-Repeats-LR	1047.737285	0.848619249	above_wt
c349_CP-Repeats-LR	174.7960844	0.828086567	below_wt
c349_CP-Repeats-LR	1151.380425	0.80467816	above_wt
c349_CP-Repeats-LR	2047.023583	0.791636506	above_wt
c349_CP-Repeats-LR	810.2745333	0.585027144	wt_range
c349_CP-Repeats-LR	277.0353037	0.863607923	wt_range
c349_CP-Repeats-LR	2269.82751	0.752941643	above_wt
c349_CP-Repeats-LR	790.61571	0.702316912	wt_range
c349_CP-Repeats-LR	641.5411961	0.787728577	wt_range
c349_CP-Repeats-LR	707.3490402	0.826301491	wt_range
c349_CP-Repeats-LR	891.1098314	0.669689741	wt_range
c349_CP-Repeats-LR	1528.251025	0.724934524	above_wt
c349_CP-Repeats-LR	1236.494153	0.602405115	above_wt
c349_CP-Repeats-LR	2208.694178	0.602277081	above_wt
c349_CP-Repeats-LR	1349.251018	0.651450308	above_wt
c349_CP-Repeats-LR	2295.200063	0.746032425	above_wt
c349_CP-Repeats-LR	390.7176601	0.839994555	wt_range
c349_CP-Repeats-LR	647.6353143	0.880606236	wt_range
c349_CP-Repeats-LR	609.7215874	0.847185953	wt_range
c349_CP-Repeats-LR	337.1411882	0.861592176	wt_range
c349_CP-Repeats-LR	320.0392272	0.877319221	wt_range
c349_CP-Repeats-LR	2361.815748	0.548167872	above_wt
c349_CP-Repeats-LR	1590.827493	0.74927947	above_wt
c349_CP-Repeats-LR	1880.568678	0.602407382	above_wt
c349_CP-Repeats-LR	642.8039425	0.808608444	wt_range
c349_CP-Repeats-LR	1737.639263	0.738847332	above_wt
c349_CP-Repeats-LR	1486.109845	0.333480602	above_wt
c349_CP-Repeats-LR	1181.901995	0.660466034	above_wt
c349_CP-Repeats-LR	733.1333561	0.782124744	wt_range
c349_CP-Repeats-LR	533.2196241	0.854371206	wt_range
c349_CP-Repeats-LR	598.9333517	0.832448165	wt_range
c349_CP-Repeats-LR	2411.305944	0.714632311	above_wt
c349_CP-Repeats-LR	1885.874561	0.611988466	above_wt
c349_CP-Repeats-LR	255.1843237	0.772417007	wt_range
c349_CP-Repeats-LR	2116.82359	0.369568829	above_wt
c349_CP-Repeats-LR	227.5607936	0.741375806	wt_range
c349_CP-Repeats-LR	341.8706002	0.727026479	wt_range
c349_CP-Repeats-LR	332.1294234	0.857211074	wt_range
c349_CP-Repeats-LR	293.8509905	0.558065254	wt_range
c349_CP-Repeats-LR	349.835307	0.844250203	wt_range
c349_CP-Repeats-LR	968.2000293	0.544776241	wt_range
c349_CP-Repeats-LR	898.8941451	0.693070049	wt_range
c349_CP-Repeats-LR	4750.988329	0.109653479	above_wt
c349_CP-Repeats-LR	886.6039469	0.81638016	wt_range
c349_CP-Repeats-LR	807.7764929	0.761936222	wt_range
c349_CP-Repeats-LR	4703.443253	0.604263854	above_wt
c349_CP-Repeats-LR	185.8666736	0.855316844	below_wt
c349_CP-Repeats-LR	1640.898086	0.733803745	above_wt
c349_CP-Repeats-LR	1186.600033	0.750570674	above_wt
c349_CP-Repeats-LR	375.0980503	0.775306737	wt_range
c349_CP-Repeats-LR	664.7098222	0.617204238	wt_range
c349_CP-Repeats-LR	1799.113776	0.810518943	above_wt
c349_CP-Repeats-LR	199.5764781	0.849127018	wt_range
c349_CP-Repeats-LR	424.435307	0.754113257	wt_range
c349_CP-Repeats-LR	134.8117704	0.860166912	below_wt
c349_CP-Repeats-LR	1907.00005	0.440745182	above_wt
c349_CP-Repeats-LR	462.7843294	0.783988142	wt_range
c349_CP-Repeats-LR	3228.160868	0.795997094	above_wt
c349_CP-Repeats-LR	524.2196255	0.775572844	wt_range
c349_CP-Repeats-LR	381.6706005	0.734937103	wt_range
c349_CP-Repeats-LR	475.1058971	0.612010994	wt_range
c349_CP-Repeats-LR	2567.843205	0.418914327	above_wt
c349_CP-Repeats-LR	2028.215741	0.329990618	above_wt
c349_CP-Repeats-LR	2420.576537	0.482604258	above_wt
c349_CP-Repeats-LR	368.3921695	0.764175472	wt_range
c349_CP-Repeats-LR	185.1803995	0.885059219	below_wt
c349_CP-Repeats-LR	1928.670643	0.576491758	above_wt
c349_CP-Repeats-LR	359.4666791	0.542779102	wt_range
c349_CP-Repeats-LR	1877.772603	0.77454379	above_wt
c349_CP-Repeats-LR	276.3411863	0.902734771	wt_range
c349_CP-Repeats-LR	745.8706091	0.698085968	wt_range
c349_CP-Repeats-LR	267.5568725	0.88952148	wt_range
c349_CP-Repeats-LR	181.9058899	0.891207523	below_wt
c349_CP-Repeats-LR	249.2902058	0.88456126	wt_range
c349_CP-Repeats-LR	174.35687	0.853533092	below_wt
c349_CP-Repeats-LR	482.6157029	0.694777249	wt_range
c349_CP-Repeats-LR	449.0392311	0.827923939	wt_range
c349_CP-Repeats-LR	283.3098144	0.846472677	wt_range
c349_CP-Repeats-LR	2889.670664	0.328582093	above_wt
c349_CP-Repeats-LR	647.1411966	0.898099598	wt_range
c349_CP-Repeats-LR	234.4862832	0.7786952	wt_range
c349_CP-Repeats-LR	1175.623562	0.789654257	above_wt
c349_CP-Repeats-LR	450.7058965	0.805975011	wt_range
c349_CP-Repeats-LR	1255.847094	0.359934103	above_wt
c349_CP-Repeats-LR	3923.811863	0.426991061	above_wt
c349_CP-Repeats-LR	497.4627605	0.66032101	wt_range
c349_CP-Repeats-LR	1552.098081	0.743336031	above_wt
c349_CP-Repeats-LR	1378.552982	0.868028151	above_wt
c349_CP-Repeats-LR	2414.764773	0.59359644	above_wt
c349_CP-Repeats-LR	2100.529468	0.493208073	above_wt
c349_CP-Repeats-LR	1133.24317	0.823937737	above_wt
c349_CP-Repeats-LR	1469.400041	0.296433537	above_wt
c349_CP-Repeats-LR	285.8274608	0.754488102	wt_range
c349_CP-Repeats-LR	1430.207883	0.843030537	above_wt
c349_CP-Repeats-LR	258.1058916	0.84529051	wt_range
c349_CP-Repeats-LR	3152.741253	0.79365384	above_wt
c349_CP-Repeats-LR	1301.200039	0.477256327	above_wt
c349_CP-Repeats-LR	3221.098125	0.545890197	above_wt
c349_CP-Repeats-LR	1920.768682	0.541065889	above_wt
c349_CP-Repeats-LR	161.5803981	0.870889283	below_wt
c349_CP-Repeats-LR	1022.792187	0.767553681	above_wt
c349_CP-Repeats-LR	1964.749075	0.649198992	above_wt
c349_CP-Repeats-LR	675.9529609	0.852588613	wt_range
c349_CP-Repeats-LR	5340.956975	0.35143813	above_wt
c349_CP-Repeats-LR	1192.215721	0.868015326	above_wt
c349_CP-Repeats-LR	1210.321603	0.830988022	above_wt
c349_CP-Repeats-LR	1187.019643	0.880272395	above_wt
c349_CP-Repeats-LR	4826.83149	0.246475381	above_wt
c349_CP-Repeats-LR	1596.003966	0.803135394	above_wt
c349_CP-Repeats-LR	760.6784546	0.849685333	wt_range
c349_CP-Repeats-LR	748.5215915	0.864477636	wt_range
c349_CP-Repeats-LR	281.0549114	0.663488101	wt_range
c349_CP-Repeats-LR	811.0745342	0.890991198	wt_range
c349_CP-Repeats-LR	1352.313765	0.624521173	above_wt
c349_CP-Repeats-LR	1382.964745	0.596158695	above_wt
c349_CP-Repeats-LR	1104.090228	0.856792135	above_wt
c349_CP-Repeats-LR	1109.784347	0.822921503	above_wt
c349_CP-Repeats-LR	937.8000266	0.775610274	wt_range
c349_CP-Repeats-LR	653.388255	0.899906188	wt_range
c349_CP-Repeats-LR	2437.058889	0.558751919	above_wt
c349_CP-Repeats-LR	3787.427549	0.222353035	above_wt
c349_CP-Repeats-LR	332.4000114	0.884821309	wt_range
c349_CP-Repeats-LR	1100.192189	0.890260905	above_wt
c349_CP-Repeats-LR	3750.400085	0.573808364	above_wt
c349_CP-Repeats-LR	2852.447138	0.624691654	above_wt
c349_CP-Repeats-LR	838.2862987	0.534354762	wt_range
c349_CP-Repeats-LR	2938.749097	0.412317273	above_wt
c349_CP-Repeats-LR	5078.098143	0.541488089	above_wt
c349_CP-Repeats-LR	1691.321616	0.713820013	above_wt
c349_CP-Repeats-LR	286.4000103	0.859183987	wt_range
c349_CP-Repeats-LR	686.0745302	0.895345098	wt_range
c349_CP-Repeats-LR	2973.894188	0.747384412	above_wt
c349_CP-Repeats-LR	3291.698126	0.381045818	above_wt
c349_CP-Repeats-LR	667.2274716	0.773139701	wt_range
c349_CP-Repeats-LR	2791.929484	0.689567253	above_wt
c349_CP-Repeats-LR	534.8784477	0.840967428	wt_range
c349_CP-Repeats-LR	273.1098132	0.620365812	wt_range
c349_CP-Repeats-LR	1814.227503	0.628936497	above_wt
c349_CP-Repeats-LR	971.9412049	0.447898277	wt_range
c349_CP-Repeats-LR	3084.133414	0.296688392	above_wt
c349_CP-Repeats-LR	2980.902021	0.541430757	above_wt
c349_CP-Repeats-LR	3937.847142	0.350854766	above_wt
c349_CP-Repeats-LR	1643.729457	0.637250486	above_wt
c349_CP-Repeats-LR	1843.482404	0.534084636	above_wt
c349_CP-Repeats-LR	1951.54123	0.513887055	above_wt
c349_CP-Repeats-LR	1110.054934	0.662857796	above_wt
c349_CP-Repeats-LR	785.2941404	0.529838999	wt_range
c349_CP-Repeats-LR	2068.200055	0.634937796	above_wt
c349_CP-Repeats-LR	1441.219649	0.473607123	above_wt
c349_CP-Repeats-LR	1208.737289	0.863310635	above_wt
c349_CP-Repeats-LR	1246.247094	0.573717339	above_wt
c349_CP-Repeats-LR	410.1294257	0.850194816	wt_range
c349_CP-Repeats-LR	1148.749053	0.867928873	above_wt
c349_CP-Repeats-LR	946.0588504	0.839003424	wt_range
c349_CP-Repeats-LR	3453.521656	0.747865898	above_wt
c349_CP-Repeats-LR	1962.956918	0.64736281	above_wt
c349_CP-Repeats-LR	3071.058905	0.334145643	above_wt
c349_CP-Repeats-LR	1936.215739	0.677332406	above_wt
c349_CP-Repeats-LR	1309.815724	0.701081481	above_wt
c349_CP-Repeats-LR	4587.917737	0.626348507	above_wt
c349_CP-Repeats-LR	756.2353179	0.812968233	wt_range
c349_CP-Repeats-LR	2554.462814	0.757835641	above_wt
c349_CP-Repeats-LR	1702.109849	0.277625889	above_wt
c349_CP-Repeats-LR	1048.984344	0.653456264	above_wt
c349_CP-Repeats-LR	1198.960818	0.424146474	above_wt
c349_CP-Repeats-LR	1245.568662	0.405248182	above_wt
c349_CP-Repeats-LR	1804.541224	0.893436595	above_wt
c349_CP-Repeats-LR	456.8313867	0.809013693	wt_range
c349_CP-Repeats-LR	800.5412004	0.775865434	wt_range
c349_CP-Repeats-LR	2060.427507	0.743446294	above_wt
c349_CP-Repeats-LR	2054.243195	0.741031696	above_wt
c349_CP-Repeats-LR	2602.61968	0.696209494	above_wt
c349_CP-Repeats-LR	409.5647189	0.860000838	wt_range
c349_CP-Repeats-LR	2313.572613	0.333575612	above_wt
c349_CP-Repeats-LR	2205.79222	0.35423682	above_wt
c349_CP-Repeats-LR	2781.102035	0.791478807	above_wt
c349_CP-Repeats-LR	3527.388321	0.78533612	above_wt
c349_CP-Repeats-LR	5846.274633	0.214791312	above_wt
c349_CP-Repeats-LR	850.5294375	0.885200896	wt_range
c349_CP-Repeats-LR	1940.070642	0.602168057	above_wt
c349_CP-Repeats-LR	901.4078678	0.897071535	wt_range
c349_CP-Repeats-LR	2586.380462	0.485109764	above_wt
c349_CP-Repeats-LR	2188.470648	0.868320361	above_wt
c349_CP-Repeats-LR	810.1882602	0.771791803	wt_range
c349_CP-Repeats-LR	715.254924	0.76461744	wt_range
c349_CP-Repeats-LR	1392.12553	0.771243392	above_wt
c349_CP-Repeats-LR	1976.298094	0.733841566	above_wt
c349_CP-Repeats-LR	3648.721641	0.574393162	above_wt
c349_CP-Repeats-LR	1282.215723	0.85540082	above_wt
c349_CP-Repeats-LR	1267.596115	0.759860891	above_wt
c349_CP-Repeats-LR	1661.851027	0.597126929	above_wt
c349_CP-Repeats-LR	1124.447091	0.849303858	above_wt
c349_CP-Repeats-LR	1404.482393	0.653717245	above_wt
c349_CP-Repeats-LR	1109.031405	0.838014434	above_wt
c349_CP-Repeats-LR	842.5176721	0.809219511	wt_range
c349_CP-Repeats-LR	816.6313971	0.813716123	wt_range
c349_CP-Repeats-LR	4509.019706	0.448072434	above_wt
c349_CP-Repeats-LR	752.0784551	0.893737385	wt_range
c349_CP-Repeats-LR	677.7176683	0.856711104	wt_range
c349_CP-Repeats-LR	859.5451237	0.823057073	wt_range
c349_CP-Repeats-LR	628.5686465	0.830952788	wt_range
c349_CP-Repeats-LR	391.1921701	0.917366918	wt_range
c349_CP-Repeats-LR	745.9568864	0.7848576	wt_range
c349_CP-Repeats-LR	2187.607904	0.603472449	above_wt
c349_CP-Repeats-LR	598.074527	0.804917293	wt_range
c349_CP-Repeats-LR	623.431392	0.74403474	wt_range
c349_CP-Repeats-LR	579.3059002	0.866122075	wt_range
c349_CP-Repeats-LR	2685.521642	0.825705384	above_wt
c349_CP-Repeats-LR	2928.023608	0.584282988	above_wt
c349_CP-Repeats-LR	3384.454992	0.575620045	above_wt
c349_del-CP	243.8784409	0.854021763	wt_range
c349_del-CP	1625.333377	0.824417314	above_wt
c349_del-CP	201.3529489	0.74353642	wt_range
c349_del-CP	74.56863088	0.876781978	below_wt
c349_del-CP	649.8000197	0.868325305	wt_range
c349_del-CP	2664.800072	0.840211294	above_wt
c349_del-CP	256.8549117	0.857497291	wt_range
c349_del-CP	403.1607966	0.78057245	wt_range
c349_del-CP	516.4157021	0.846773351	wt_range
c349_del-CP	156.6549078	0.692244737	below_wt
c349_del-CP	313.8274619	0.908794484	wt_range
c349_del-CP	163.1960853	0.855524396	below_wt
c349_del-CP	1272.521604	0.86327405	above_wt
c349_del-CP	137.572555	0.875582025	below_wt
c349_del-CP	98.89412174	0.864163412	below_wt
c349_del-CP	1773.858872	0.601490272	above_wt
c349_del-CP	169.6156934	0.882848229	below_wt
c349_del-CP	529.7255071	0.889298447	wt_range
c349_del-CP	494.86276	0.882767776	wt_range
c349_del-CP	328.949031	0.904165281	wt_range
c349_del-CP	553.1764888	0.772069678	wt_range
c349_del-CP	649.2706072	0.74910595	wt_range
c349_del-CP	370.6745214	0.880285826	wt_range
c349_del-CP	390.0509941	0.82192279	wt_range
c349_del-CP	1886.764758	0.858944929	above_wt
c349_del-CP	294.3451089	0.685753697	wt_range
c349_del-CP	1594.439261	0.901822901	above_wt
c349_del-CP	166.9411836	0.8161176	below_wt
c349_del-CP	569.2941364	0.87568403	wt_range
c349_del-CP	1673.090243	0.82866544	above_wt
c349_del-CP	770.9921805	0.880366478	wt_range
c349_del-CP	506.0353099	0.853444801	wt_range
c349_del-CP	451.8313869	0.886883901	wt_range
c349_del-CP	136.552947	0.82602664	below_wt
c349_del-CP	359.2588349	0.87896946	wt_range
c349_del-CP	1971.615742	0.712282447	above_wt
c349_del-CP	181.0156936	0.890537924	below_wt
c349_del-CP	130.9372604	0.837950462	below_wt
c349_del-CP	589.0588415	0.843904301	wt_range
c349_del-CP	414.4588367	0.859511487	wt_range
c349_del-CP	231.6862836	0.860296707	wt_range
c349_del-CP	492.149035	0.791956504	wt_range
c349_del-CP	330.6117766	0.583226057	wt_range
c349_del-CP	306.6235403	0.88488831	wt_range
c349_del-CP	139.8313786	0.896747642	below_wt
c349_del-CP	479.3451136	0.881217058	wt_range
c349_del-CP	515.2666837	0.88910129	wt_range
c349_del-CP	896.5137506	0.769154367	wt_range
c349_del-CP	488.6313882	0.862346958	wt_range
c349_del-CP	518.627467	0.823211168	wt_range
c349_del-CP	760.0353158	0.849016813	wt_range
c349_del-CP	248.643146	0.726326538	wt_range
c349_del-CP	271.5804019	0.882175372	wt_range
c349_del-CP	3484.83931	0.893350197	above_wt
c349_del-CP	2123.494176	0.839938677	above_wt
c349_del-CP	956.7529693	0.830191139	wt_range
c349_del-CP	907.4823798	0.873178952	wt_range
c349_del-CP	305.6353053	0.828357419	wt_range
c349_del-CP	482.5098187	0.602189187	wt_range
c349_del-CP	632.5098226	0.684551712	wt_range
c349_del-CP	665.7568824	0.874185843	wt_range
c349_del-CP	555.1333498	0.86636944	wt_range
c349_del-CP	299.541187	0.88535249	wt_range
c349_del-CP	337.678443	0.891147829	wt_range
c349_del-CP	95.8980435	0.789703588	below_wt
c349_del-CP	389.3921695	0.786819386	wt_range
c349_del-CP	707.5372756	0.813056761	wt_range
c349_del-CP	410.4353072	0.879929346	wt_range
c349_del-CP	426.4588373	0.842890234	wt_range
c349_del-CP	441.7058977	0.802754842	wt_range
c349_del-CP	407.2509947	0.866738975	wt_range
c349_del-CP	141.9372612	0.840159008	below_wt
c349_del-CP	463.8313868	0.825079493	wt_range
c349_del-CP	308.2784432	0.877926888	wt_range
c349_del-CP	306.8039328	0.877949647	wt_range
c349_del-CP	216.5960863	0.85680269	wt_range
c349_del-CP	239.9098127	0.788785108	wt_range
c349_del-CP	409.8078576	0.877202722	wt_range
c349_del-CP	61.75686548	0.882319206	below_wt
c349_del-CP	302.4627559	0.777939115	wt_range
c349_del-CP	305.8313843	0.88751014	wt_range
c349_del-CP	1476.941219	0.866618739	above_wt
c349_del-CP	302.2627563	0.905456609	wt_range
c349_del-CP	565.6157042	0.7890453	wt_range
c349_del-CP	404.5215812	0.802126846	wt_range
c349_del-CP	3167.61185	0.885616314	above_wt
c349_del-CP	548.4941339	0.890764148	wt_range
c349_del-CP	1086.854934	0.75404225	above_wt
c349_del-CP	411.1372692	0.792717889	wt_range
c349_del-CP	298.1921676	0.865256515	wt_range
c349_del-CP	314.6313835	0.892709163	wt_range
c349_del-CP	499.5215848	0.865362748	wt_range
c349_del-CP	460.1333477	0.891250147	wt_range
c349_del-CP	322.1098149	0.884713858	wt_range
c349_del-CP	441.8353076	0.577922955	wt_range
c349_del-CP	559.0509979	0.834059833	wt_range
c349_del-CP	585.5725671	0.851738485	wt_range
c349_del-CP	1586.117691	0.881279556	above_wt
c349_del-CP	151.141183	0.652377156	below_wt
c349_del-CP	1897.835348	0.882444975	above_wt
c349_del-CP	884.2078694	0.863411864	wt_range
c349_del-CP	472.9255045	0.852521515	wt_range
c349_del-CP	433.78825	0.878307948	wt_range
c349_del-CP	1158.074543	0.870422171	above_wt
c349_del-CP	411.5725622	0.821594661	wt_range
c349_del-CP	580.2353126	0.853844595	wt_range
c349_del-CP	305.7529517	0.859514825	wt_range
c349_del-CP	1323.901998	0.853809624	above_wt
c349_del-CP	1899.482405	0.212190376	above_wt
c349_del-CP	131.015692	0.85383767	below_wt
c349_del-CP	423.7764843	0.683337474	wt_range
c349_del-CP	195.8000071	0.830208913	wt_range
c349_del-CP	225.6235375	0.862589705	wt_range
c349_del-CP	512.647074	0.876702505	wt_range
c349_del-CP	452.9882505	0.899110446	wt_range
c349_del-CP	818.7255142	0.86171234	wt_range
c349_del-CP	564.7608011	0.829401269	wt_range
c349_del-CP	1055.839245	0.842233641	above_wt
c349_del-CP	463.5607998	0.880531232	wt_range
c349_del-CP	189.1764772	0.89082789	below_wt
c349_del-CP	293.5255005	0.887457086	wt_range
c349_del-CP	486.8666821	0.823740178	wt_range
c349_del-CP	722.851002	0.704221322	wt_range
c349_del-CP	523.7490368	0.892210907	wt_range
c349_del-CP	355.0627584	0.840267584	wt_range
c349_del-CP	420.8627585	0.904078794	wt_range
c349_del-CP	441.3019749	0.911226106	wt_range
c349_del-CP	279.0627556	0.815807596	wt_range
c349_del-CP	542.3411932	0.402378081	wt_range
c349_del-CP	917.7215947	0.3103924	wt_range
c349_del-CP	546.6745269	0.717283098	wt_range
c349_del-CP	850.1294359	0.895413894	wt_range
c349_del-CP	8090.341367	0.829589144	above_wt
c349_del-CP	299.8392265	0.893236664	wt_range
c349_del-CP	234.6588318	0.892042759	wt_range
c349_del-CP	238.3607927	0.871541656	wt_range
c349_del-CP	363.1764826	0.815150919	wt_range
c349_del-CP	308.0235397	0.649154226	wt_range
c349_del-CP	385.9372673	0.868600794	wt_range
c349_del-CP	475.4196239	0.891471223	wt_range
c349_del-CP	136.2235351	0.531388672	below_wt
c349_del-CP	299.9882469	0.85292902	wt_range
c349_del-CP	208.6509884	0.859463057	wt_range
c349_del-CP	213.5451063	0.839685956	wt_range
c349_del-CP	497.9568785	0.794409576	wt_range
c349_del-CP	238.2549109	0.775883469	wt_range
c349_del-CP	725.2510024	0.802217696	wt_range
c349_del-CP	677.6196285	0.810210653	wt_range
c349_del-CP	475.776487	0.856169666	wt_range
c349_del-CP	697.2078636	0.848713846	wt_range
c349_del-CP	349.898051	0.814989485	wt_range
c349_del-CP	645.8392353	0.847827742	wt_range
c349_del-CP	379.8823669	0.87687802	wt_range
c349_del-CP	731.1529628	0.854616469	wt_range
c349_del-CP	379.5372663	0.898293396	wt_range
c349_del-CP	345.3255028	0.876359964	wt_range
c349_del-CP	429.4000136	0.863515223	wt_range
c349_del-CP	1218.176505	0.879591445	above_wt
c349_del-CP	2548.207914	0.61124789	above_wt
c349_del-CP	253.7882447	0.88405583	wt_range
c349_del-CP	434.6941325	0.77513629	wt_range
c349_del-CP	360.3411886	0.727344101	wt_range
c349_del-CP	577.7058999	0.896402346	wt_range
c349_del-CP	437.2078583	0.883434621	wt_range
c349_del-CP	348.6902079	0.759963354	wt_range
c349_del-CP	413.3490335	0.855399528	wt_range
c349_del-CP	513.188252	0.878937728	wt_range
c349_del-CP	1021.670617	0.888956453	above_wt
c349_del-CP	647.4784503	0.733877694	wt_range
c349_del-CP	377.4627574	0.816853485	wt_range
c349_del-CP	667.2745304	0.893801998	wt_range
c349_del-CP	483.9568787	0.716756469	wt_range
c349_del-CP	435.2549158	0.847277019	wt_range
c349_del-CP	353.5960903	0.8893731	wt_range
c349_del-CP	301.235304	0.803912324	wt_range
c349_del-CP	414.7137389	0.83993921	wt_range
c349_del-CP	346.8470705	0.837219077	wt_range
c349_del-CP	3431.87068	0.897262029	above_wt
c349_del-CP	390.905896	0.886757024	wt_range
c349_del-CP	453.1294256	0.72226997	wt_range
c349_del-CP	504.0470753	0.892580529	wt_range
c349_del-LR	956.1804182	0.881064686	wt_range
c349_del-LR	1290.352979	0.832133687	above_wt
c349_del-LR	940.5843414	0.878498786	wt_range
c349_del-LR	1080.733368	0.873103059	above_wt
c349_del-LR	267.2117739	0.894219251	wt_range
c349_del-LR	338.5725596	0.851919456	wt_range
c349_del-LR	927.2431633	0.833067914	wt_range
c349_del-LR	988.9882629	0.617325825	above_wt
c349_del-LR	655.7372765	0.768368061	wt_range
c349_del-LR	549.3647237	0.809489847	wt_range
c349_del-LR	355.7294242	0.776911318	wt_range
c349_del-LR	330.0235412	0.884400626	wt_range
c349_del-LR	972.6235566	0.702553445	wt_range
c349_del-LR	199.0235367	0.877326152	wt_range
c349_del-LR	1243.909846	0.663100573	above_wt
c349_del-LR	432.8078577	0.830618364	wt_range
c349_del-LR	252.0823617	0.85262899	wt_range
c349_del-LR	683.0784513	0.897746432	wt_range
c349_del-LR	688.8431593	0.866348117	wt_range
c349_del-LR	2266.741244	0.87859363	above_wt
c349_del-LR	2201.070659	0.904435917	above_wt
c349_del-LR	373.2549141	0.897583684	wt_range
c349_del-LR	1276.439254	0.760109899	above_wt
c349_del-LR	1061.894145	0.735377889	above_wt
c349_del-LR	157.3019671	0.887452628	below_wt
c349_del-LR	362.2745214	0.862531514	wt_range
c349_del-LR	294.2078526	0.878381636	wt_range
c349_del-LR	207.9333407	0.853763695	wt_range
c349_del-LR	393.2666792	0.751902771	wt_range
c349_del-LR	989.666699	0.853095401	above_wt
c349_del-LR	478.0862901	0.825773096	wt_range
c349_del-LR	1075.854936	0.886674066	above_wt
c349_del-LR	571.8823711	0.902573181	wt_range
c349_del-LR	272.6313823	0.815747963	wt_range
c349_del-LR	226.5764783	0.738654273	wt_range
c349_del-LR	4844.278481	0.873559092	above_wt
c349_del-LR	414.74119	0.824059963	wt_range
c349_del-LR	334.6941288	0.886183294	wt_range
c349_del-LR	329.5411874	0.878650123	wt_range
c349_del-LR	484.3451117	0.757544988	wt_range
c349_del-LR	1048.819636	0.902963757	above_wt
c349_del-LR	1801.960839	0.82508674	above_wt
c349_del-LR	1899.14515	0.869351619	above_wt
c349_del-LR	172.6980447	0.908699256	below_wt
c349_del-LR	806.0470809	0.834981023	wt_range
c349_del-LR	1893.411812	0.884177356	above_wt
c349_del-LR	3109.874555	0.85350027	above_wt
c349_del-LR	949.6157115	0.879680383	wt_range
c349_del-LR	1387.01573	0.854736435	above_wt
c349_del-LR	1077.537281	0.826220538	above_wt
c349_del-LR	987.6274762	0.902514231	above_wt
c349_del-LR	827.4117856	0.786544077	wt_range
c349_del-LR	1180.321597	0.870277759	above_wt
c349_del-LR	456.2980533	0.908417634	wt_range
c349_del-LR	574.345114	0.856676244	wt_range
c349_del-LR	1021.27454	0.825493306	above_wt
c349_del-LR	2449.160845	0.776723936	above_wt
c349_del-LR	773.0078641	0.521068265	wt_range
c349_del-LR	2439.737331	0.840298179	above_wt
c349_del-LR	1996.902018	0.833601952	above_wt
c349_del-LR	1130.513752	0.754122568	above_wt
c349_del-LR	745.505901	0.861127348	wt_range
c349_del-LR	921.1255203	0.874028989	wt_range
c349_del-LR	624.1608039	0.838861761	wt_range
c349_del-LR	2581.423615	0.780647914	above_wt
c349_del-LR	1112.38435	0.771057205	above_wt
c349_del-LR	2948.125538	0.804421091	above_wt
c349_del-LR	1012.752972	0.888901101	above_wt
c349_del-LR	1935.294176	0.437292512	above_wt
c349_del-LR	621.4117831	0.841246155	wt_range
c349_del-LR	2268.815757	0.835637351	above_wt
c349_del-LR	600.2353109	0.832506263	wt_range
c349_del-LR	589.3921727	0.862209745	wt_range
c349_del-LR	619.0627608	0.876201899	wt_range
c349_del-LR	996.682375	0.823823481	above_wt
c349_del-LR	4910.003968	0.829086842	above_wt
c349_del-LR	1959.082409	0.654959038	above_wt
c349_del-LR	1572.584361	0.904148081	above_wt
c349_del-LR	1325.37651	0.8889283	above_wt
c349_del-LR	826.5137524	0.88683719	wt_range
c349_del-LR	4466.666727	0.363658567	above_wt
c349_del-LR	1286.639255	0.831565829	above_wt
c349_del-LR	312.1804023	0.785793184	wt_range
c349_del-LR	1124.941213	0.801521237	above_wt
c349_del-LR	396.8431497	0.809505178	wt_range
c349_del-LR	2554.078518	0.811458912	above_wt
c349_del-LR	506.1764871	0.842360553	wt_range
c349_del-LR	555.600016	0.882273995	wt_range
c349_del-LR	672.078452	0.774016355	wt_range
c349_del-LR	81.59216047	0.814469065	below_wt
c349_del-LR	427.0470704	0.853472332	wt_range
c349_del-LR	377.4705987	0.849870048	wt_range
c349_del-LR	1527.607893	0.799452513	above_wt
c349_del-LR	403.1137381	0.859185359	wt_range
c349_del-LR	666.0000213	0.853423445	wt_range
c349_del-LR	1776.23927	0.717486121	above_wt
c349_del-LR	984.9451299	0.810367302	wt_range
c349_del-LR	472.7019755	0.488022225	wt_range
c349_del-LR	900.2627655	0.892838995	wt_range
c349_del-LR	471.4823686	0.872056883	wt_range
c349_del-LR	1399.419651	0.817132731	above_wt
c349_del-LR	371.619619	0.855100588	wt_range
c349_del-LR	4247.235367	0.367540478	above_wt
c349_del-LR	4034.678505	0.321089089	above_wt
c349_del-LR	817.6549266	0.657768484	wt_range
c349_del-LR	1380.129449	0.877532784	above_wt
c349_del-LR	199.505889	0.833769964	wt_range
c349_del-LR	3805.051067	0.471832179	above_wt
c349_del-LR	3157.776514	0.877740445	above_wt
c349_del-LR	1366.109845	0.84183131	above_wt
c349_del-LR	1397.545142	0.892300983	above_wt
c349_del-LR	737.0235531	0.903235067	wt_range
c349_del-LR	5127.145159	0.729947936	above_wt
c349_del-LR	2678.290279	0.819668063	above_wt
c349_del-LR	3317.466729	0.832623169	above_wt
c349_del-LR	1986.156928	0.850541941	above_wt
c349_del-LR	811.98434	0.851879206	wt_range
c349_del-LR	2217.105944	0.856802676	above_wt
c349_del-LR	1081.160814	0.861029325	above_wt
c349_del-LR	3192.137308	0.889398617	above_wt
c349_del-LR	868.9961048	0.522096958	wt_range
c349_del-LR	1499.847104	0.749122033	above_wt
c349_del-LR	836.9333597	0.869423434	wt_range
c349_del-LR	730.592181	0.882671143	wt_range
c349_del-LR	1262.254942	0.65173997	above_wt
c349_del-LR	326.5490298	0.905904499	wt_range
c349_del-LR	346.9568739	0.841064441	wt_range
c349_del-LR	940.4941422	0.873545386	wt_range
c349_del-LR	818.6627714	0.902347861	wt_range
c349_del-LR	719.8157086	0.906110552	wt_range
c349_del-LR	577.2431538	0.888229314	wt_range
c349_del-LR	360.1490306	0.866650142	wt_range
c349_del-LR	403.9215794	0.881775256	wt_range
c349_del-LR	308.8313824	0.885608562	wt_range
c349_del-LR	249.4078507	0.870593734	wt_range
c349_del-LR	1063.184349	0.645368131	above_wt
c349_del-LR	560.61178	0.841986014	wt_range
c349_del-LR	369.2588356	0.840581014	wt_range
c349_del-LR	517.1176634	0.874068649	wt_range
c349_del-LR	513.4353104	0.869607328	wt_range
c349_del-LR	668.5843341	0.882452109	wt_range
c349_del-LR	1996.635359	0.787757236	above_wt
c349_del-LR	626.1019805	0.867725706	wt_range
c349_del-LR	2927.50594	0.812936799	above_wt
c349_del-LR	1884.784355	0.885548771	above_wt
c349_del-LR	3142.729467	0.783968517	above_wt
c349_del-LR	3572.43537	0.801401809	above_wt
c349_del-LR	1244.611792	0.710294121	above_wt
c349_del-LR	1180.670614	0.885958373	above_wt
c349_del-LR	3732.102001	0.700454277	above_wt
c349_del-LR	371.3058936	0.863194651	wt_range
c349_del-LR	426.1882478	0.808608035	wt_range
c349_del-LR	416.4666797	0.880687267	wt_range
c349_del-LR	1312.364747	0.86213707	above_wt
c349_del-LR	368.1019729	0.832773364	wt_range
c349_del-LR	958.8902253	0.873834051	wt_range
c349_del-LR	882.5215913	0.708466052	wt_range
c349_del-LR	923.8980677	0.895339341	wt_range
c349_del-LR	834.3098243	0.72590209	wt_range
c349_del-LR	251.513734	0.895842048	wt_range
c349_del-LR	3890.811851	0.76527964	above_wt
c349_del-LR	1012.058851	0.883825908	above_wt
c349_del-Nterm	1696.152988	0.792115456	above_wt
c349_del-Nterm	1475.725531	0.877889208	above_wt
c349_del-Nterm	814.6117888	0.894395853	wt_range
c349_del-Nterm	396.2078562	0.874232973	wt_range
c349_del-Nterm	270.0431465	0.911111017	wt_range
c349_del-Nterm	287.8862846	0.81473359	wt_range
c349_del-Nterm	568.75688	0.742705774	wt_range
c349_del-Nterm	771.2000228	0.852950934	wt_range
c349_del-Nterm	1455.803964	0.719831094	above_wt
c349_del-Nterm	2181.572609	0.838731518	above_wt
c349_del-Nterm	1842.902012	0.852703667	above_wt
c349_del-Nterm	770.2157099	0.833066168	wt_range
c349_del-Nterm	236.4353027	0.888090562	wt_range
c349_del-Nterm	1425.537293	0.920047048	above_wt
c349_del-Nterm	168.8313795	0.850721172	below_wt
c349_del-Nterm	3987.941277	0.888883337	above_wt
c349_del-Nterm	1033.239245	0.926077957	above_wt
c349_del-Nterm	4322.192273	0.849276223	above_wt
c349_del-Nterm	1738.858872	0.88287303	above_wt
c349_del-Nterm	3048.443216	0.888488307	above_wt
c349_del-Nterm	688.6862956	0.890776292	wt_range
c349_del-Nterm	686.9529619	0.843141675	wt_range
c349_del-Nterm	369.7255023	0.720356765	wt_range
c349_del-Nterm	2940.486355	0.823658171	above_wt
c349_del-Nterm	360.9215808	0.76835838	wt_range
c349_del-Nterm	825.6902202	0.901570529	wt_range
c349_del-Nterm	549.5098201	0.792681299	wt_range
c349_del-Nterm	1271.458859	0.866227372	above_wt
c349_del-Nterm	904.3804187	0.870482886	wt_range
c349_del-Nterm	1116.835325	0.774650784	above_wt
c349_del-Nterm	2906.419688	0.840682157	above_wt
c349_del-Nterm	589.5804098	0.914768716	wt_range
c349_del-Nterm	361.7019724	0.590919229	wt_range
c349_del-Nterm	502.0941323	0.873087861	wt_range
c349_del-Nterm	4465.035413	0.88738131	above_wt
c349_del-Nterm	679.7098247	0.893498318	wt_range
c349_del-Nterm	367.0156986	0.898418275	wt_range
c349_del-Nterm	1133.058855	0.893914505	above_wt
c349_del-Nterm	695.9372761	0.888684779	wt_range
c349_del-Nterm	653.2980586	0.560081792	wt_range
c349_del-Nterm	1390.776509	0.74528041	above_wt
c349_del-Nterm	1990.694172	0.883314705	above_wt
c349_del-Nterm	1368.411803	0.802849738	above_wt
c349_del-Nterm	1099.733365	0.719621087	above_wt
c349_del-Nterm	840.9843391	0.851451463	wt_range
c349_del-Nterm	1346.211803	0.835650873	above_wt
c349_del-Nterm	1006.811793	0.889475495	above_wt
c349_del-Nterm	532.4039384	0.624371985	wt_range
c349_del-Nterm	566.0627619	0.839365272	wt_range
c349_del-Nterm	1387.831411	0.790644487	above_wt
c349_del-Nterm	497.0627599	0.840576886	wt_range
c349_del-Nterm	389.2509933	0.818706113	wt_range
c349_del-Nterm	200.3294197	0.804393042	wt_range
c349_del-Nterm	2428.274576	0.807602094	above_wt
c349_del-Nterm	1257.725525	0.682324677	above_wt
c349_del-Nterm	517.9411935	0.827610585	wt_range
c349_del-Nterm	910.1215944	0.890111465	wt_range
c349_del-Nterm	872.7568879	0.900670324	wt_range
c349_del-Nterm	1322.90984	0.912109098	above_wt
c349_del-Nterm	1460.894159	0.74179326	above_wt
c349_del-Nterm	973.3255174	0.906873828	wt_range
c349_del-Nterm	450.4706024	0.903715363	wt_range
c349_del-Nterm	485.2353103	0.491363681	wt_range
c349_del-Nterm	1454.607883	0.908905449	above_wt
c349_del-Nterm	1207.803956	0.899619837	above_wt
c349_del-Nterm	1355.47847	0.688650978	above_wt
c349_del-Nterm	758.2941397	0.484634187	wt_range
c349_del-Nterm	716.7725707	0.872775415	wt_range
c349_del-Nterm	351.2627572	0.829669262	wt_range
c349_del-Nterm	4375.415752	0.905548697	above_wt
c349_del-Nterm	329.6431488	0.836241846	wt_range
c349_del-Nterm	570.9137431	0.882064675	wt_range
c349_del-Nterm	962.3764987	0.881210125	wt_range
c349_del-Nterm	517.4745256	0.848087388	wt_range
c349_del-Nterm	501.9686429	0.913929999	wt_range
c349_del-Nterm	229.1294197	0.815146745	wt_range
c349_del-Nterm	623.3882544	0.895217553	wt_range
c349_del-Nterm	515.1725646	0.606531474	wt_range
c349_del-Nterm	263.3960884	0.71970558	wt_range
c349_del-Nterm	1658.615732	0.816590447	above_wt
c349_del-Nterm	457.3137405	0.742952424	wt_range
c349_del-Nterm	983.0902245	0.861495167	wt_range
c349_del-Nterm	845.0353182	0.863817751	wt_range
c349_del-Nterm	1111.756895	0.761604583	above_wt
c349_del-Nterm	491.1804073	0.872578897	wt_range
c349_del-Nterm	541.4392325	0.892808381	wt_range
c349_del-Nterm	611.0941362	0.910506789	wt_range
c349_del-Nterm	1503.537298	0.844893509	above_wt
c349_del-Nterm	1569.956907	0.840065617	above_wt
c349_del-Nterm	1080.407875	0.857825221	above_wt
c349_del-Nterm	642.0000203	0.851474328	wt_range
c349_del-Nterm	963.7059102	0.89056147	wt_range
c349_del-Nterm	698.2862963	0.772131369	wt_range
c349_del-Nterm	530.3176648	0.749671564	wt_range
c349_del-Nterm	990.3608131	0.908939569	above_wt
c349_del-Nterm	401.6313874	0.868066451	wt_range
c349_del-Nterm	2718.749092	0.801996299	above_wt
c349_del-Nterm	7819.00406	0.869043196	above_wt
c349_del-Nterm	3013.435375	0.883910468	above_wt
c349_del-Nterm	782.1882581	0.824731257	wt_range
c349_del-Nterm	837.3764947	0.628976015	wt_range
c349_del-Nterm	2877.776549	0.877103701	above_wt
c349_del-Nterm	1192.662779	0.842319967	above_wt
c349_del-Nterm	256.8784418	0.881596194	wt_range
c349_del-Nterm	677.5372756	0.856243758	wt_range
c349_del-Nterm	704.6313939	0.859470751	wt_range
c349_del-Nterm	253.6588334	0.862989656	wt_range
c349_del-Nterm	1281.007881	0.870674202	above_wt
c349_del-Nterm	2091.305941	0.89947978	above_wt
c349_del-Nterm	1058.286306	0.842439908	above_wt
c349_del-Nterm	1406.388275	0.8974123	above_wt
c349_del-Nterm	585.0353117	0.809761899	wt_range
c349_del-Nterm	624.3843327	0.890194676	wt_range
c349_del-Nterm	368.1490328	0.842588052	wt_range
c349_del-Nterm	2781.102036	0.787741856	above_wt
c349_del-Nterm	2694.353015	0.452420904	above_wt
c349_del-Nterm	2999.309884	0.882070197	above_wt
c349_del-Nterm	1415.090236	0.880032734	above_wt
c349_del-Nterm	1041.1216	0.798427605	above_wt
c349_del-Nterm	1361.913765	0.870171035	above_wt
c349_del-Nterm	1380.807883	0.835701574	above_wt
c349_del-Nterm	548.5960952	0.886562374	wt_range
c349_del-Nterm	751.2117876	0.808504964	wt_range
c349_del-Nterm	592.0431553	0.88630052	wt_range
c349_del-Nterm	1307.129449	0.89342696	above_wt
c349_del-Nterm	2712.102034	0.871688757	above_wt
c349_del-Nterm	1400.164745	0.881444761	above_wt
c349_del-Nterm	2262.753003	0.894511141	above_wt
c349_del-Nterm	1611.431416	0.721734522	above_wt
c349_del-Nterm	1263.603958	0.835064806	above_wt
c349_del-Nterm	1379.862785	0.896266038	above_wt
c349_del-Nterm	2766.831448	0.853477525	above_wt
c349_del-Nterm	286.4078538	0.903370006	wt_range
c349_del-Nterm	1974.400054	0.900939706	above_wt
c349_del-Nterm	1233.501996	0.776974457	above_wt
c349_del-Nterm	697.2784524	0.757915609	wt_range
c349_del-Nterm	1317.282391	0.857721215	above_wt
c349_del-Nterm	881.3568888	0.770598134	wt_range
c349_del-Nterm	1975.094172	0.853257231	above_wt
c349_del-Nterm	1353.827489	0.79531752	above_wt
c349_del-Nterm	1025.615717	0.822285957	above_wt
c349_del-Nterm	2025.894173	0.831965528	above_wt
c349_del-Nterm	1042.505912	0.518362285	above_wt
c349_del-Nterm	1229.262781	0.854347655	above_wt
c349_del-Nterm	1279.690233	0.874412577	above_wt
c349_del-Nterm	2619.784383	0.860275958	above_wt
c349_del-Nterm	423.6784452	0.897004605	wt_range
c349_del-Nterm	1250.149056	0.78802402	above_wt
c349_del-Nterm	602.2274696	0.821420008	wt_range
c349_del-Nterm	640.8157051	0.699990463	wt_range
c349_del-Nterm	601.3686463	0.876215567	wt_range
c349_del-Nterm	369.1529538	0.899665842	wt_range
c349_del-Nterm	2234.341238	0.861984231	above_wt
c349_del-Nterm	1943.26672	0.865069373	above_wt
c349_del-Nterm	2001.776525	0.868640722	above_wt
c349_del-Nterm	735.3961004	0.875908486	wt_range
c349_del-Nterm	1622.792201	0.873994187	above_wt
c349_del-Nterm	1969.780446	0.888722744	above_wt
c349_del-Nterm	3179.949105	0.805750972	above_wt
c349_del-Nterm	1883.270641	0.871677103	above_wt
c349_del-Nterm	1677.596125	0.882683743	above_wt
c349_del-Nterm	983.7686563	0.827817272	wt_range
c349_del-Nterm	1262.698075	0.85291024	above_wt
c349_del-Nterm	3379.84323	0.846649455	above_wt
c349_del-Nterm	292.9176568	0.811327736	wt_range
c349_del-Nterm	2011.290252	0.869070296	above_wt
c349_del-Nterm	1458.325531	0.56261402	above_wt
c349_del-Nterm	1693.662791	0.875388345	above_wt
c349_del-Nterm	418.3215828	0.91347144	wt_range
c349_del-Nterm	2383.1883	0.851306555	above_wt
c349_del-Nterm	363.7411883	0.851217699	wt_range
c349_del-Nterm	2745.725564	0.737597404	above_wt
c349_del-Nterm	635.7372739	0.818634708	wt_range
c349_del-Nterm	1634.780439	0.859456921	above_wt
c349_del-Nterm	1621.819653	0.746702602	above_wt
c349_del-Nterm	3010.572631	0.836328189	above_wt
c349_del-Nterm	1601.28632	0.792124313	above_wt
c349_del-Nterm	2838.341253	0.880549471	above_wt
c349_del-Nterm	2116.341235	0.867243454	above_wt
c349_del-Nterm	553.7725663	0.874431318	wt_range
c349_del-Nterm	1138.737288	0.844720235	above_wt
c349_del-Nterm	1956.329467	0.889269406	above_wt
c349_del-Nterm	1708.647106	0.87525872	above_wt
c349_del-Nterm	1153.086309	0.839197976	above_wt
c349_del-Nterm	2545.007912	0.755297227	above_wt
c349_del-Nterm	690.643158	0.871444958	wt_range
c349_del-Nterm	1776.309854	0.689179027	above_wt
c349_del-Nterm	1777.909854	0.869636332	above_wt
c349_del-Nterm	1610.051026	0.897179972	above_wt
c349_del-Nterm	645.3647252	0.890564076	wt_range
c349_del-Nterm	1789.517696	0.851882671	above_wt
c349_del-Nterm	1626.043182	0.870641729	above_wt
c349_del-Nterm	387.0706014	0.79504694	wt_range
c349_del-Nterm	1319.988273	0.677663552	above_wt
c349_del-Nterm	1453.466709	0.765222478	above_wt
c349_del-Nterm	2553.149089	0.854618153	above_wt
c349_del-Nterm	774.6980633	0.876249354	wt_range
c349_del-Nterm	1520.729454	0.702166479	above_wt
c349_del-Nterm	527.141194	0.859959426	wt_range
c349_del-Nterm	1572.670632	0.869837615	above_wt
c349_del-Nterm	4012.596187	0.865759332	above_wt
c349_del-Nterm	1587.105927	0.882668327	above_wt
c349_del-Nterm	1406.482393	0.844041886	above_wt
c349_del-Nterm	2843.745176	0.643085534	above_wt
c349_del-Nterm	1890.568679	0.90389451	above_wt
c349_del-Nterm	2095.419665	0.869582965	above_wt
c349_del-Nterm	1750.698088	0.860932258	above_wt
c349_del-Nterm	1121.705915	0.760950084	above_wt
c349_del-Nterm	1399.168668	0.869486029	above_wt
c349_del-Nterm	1324.721606	0.890343167	above_wt
c349_del-Nterm	1359.651021	0.871384809	above_wt
c349_del-Nterm	1302.701999	0.875874322	above_wt
c349_del-Nterm	901.6941452	0.757997283	wt_range
c349_del-Nterm	897.3176739	0.880973444	wt_range
c349_del-Nterm	1910.29025	0.876522607	above_wt
c349_del-Nterm	3019.40008	0.89949766	above_wt
c349_del-Nterm	3012.72557	0.878445271	above_wt
c349_del-Nterm	1472.686316	0.880169149	above_wt
c349_del-Nterm	566.7529594	0.847193542	wt_range
c349_del-Nterm	1753.098088	0.722724891	above_wt
c349_del-Nterm	894.529438	0.805947542	wt_range
c349_del-Nterm	1431.337295	0.897820954	above_wt
c349_del-Nterm	1059.815717	0.673920386	above_wt
c349_del-Nterm	397.0588374	0.875319446	wt_range
c349_del-Nterm	2871.498117	0.878129951	above_wt
c349_del-Nterm	2473.647126	0.843505432	above_wt
c349_del-Nterm	1839.858874	0.721757741	above_wt
c349_del-Nterm	1335.298077	0.888050024	above_wt
c349_del-Repeats	505.4627624	0.845633813	wt_range
c349_del-Repeats	494.1333496	0.845028542	wt_range
c349_del-Repeats	334.7764818	0.78636189	wt_range
c349_del-Repeats	524.6745268	0.836727692	wt_range
c349_del-Repeats	1686.823572	0.787606273	above_wt
c349_del-Repeats	297.4431477	0.595236172	wt_range
c349_del-Repeats	644.8549225	0.876607973	wt_range
c349_del-Repeats	1233.411802	0.834740338	above_wt
c349_del-Repeats	1160.713757	0.859981072	above_wt
c349_del-Repeats	965.7372825	0.868059208	wt_range
c349_del-Repeats	4449.631484	0.666741917	above_wt
c349_del-Repeats	300.8470695	0.792493179	wt_range
c349_del-Repeats	337.8902079	0.886498601	wt_range
c349_del-Repeats	4110.055004	0.6867281	above_wt
c349_del-Repeats	1074.454935	0.815828299	above_wt
c349_del-Repeats	4429.031507	0.709716584	above_wt
c349_del-Repeats	748.0196321	0.846781813	wt_range
c349_del-Repeats	886.7686566	0.771374885	wt_range
c349_del-Repeats	5036.674651	0.568518823	above_wt
c349_del-Repeats	364.2431499	0.874994769	wt_range
c349_del-Repeats	443.9411906	0.871826819	wt_range
c349_del-Repeats	815.6666932	0.85893228	wt_range
c349_del-Repeats	740.423553	0.887054325	wt_range
c349_del-Repeats	480.2509957	0.874530506	wt_range
c349_del-Repeats	186.1882424	0.892286131	below_wt
c349_del-Repeats	414.7607968	0.873698991	wt_range
c349_del-Repeats	447.5333488	0.204993259	wt_range
c349_del-Repeats	192.0431446	0.899141926	below_wt
c349_del-Repeats	202.7058901	0.868384006	wt_range
c349_del-Repeats	360.4902094	0.876729845	wt_range
c349_del-Repeats	227.1647145	0.93714677	wt_range
c349_del-Repeats	334.7843258	0.889268096	wt_range
c349_del-Repeats	204.6745179	0.844860947	wt_range
c349_del-Repeats	245.4117739	0.854265425	wt_range
c349_del-Repeats	596.8196266	0.9117872	wt_range
c349_del-Repeats	539.7294293	0.873233147	wt_range
c349_del-Repeats	391.1294249	0.860389926	wt_range
c349_del-Repeats	816.7215931	0.843587371	wt_range
c349_del-Repeats	375.9647193	0.477369386	wt_range
c349_del-Repeats	414.0470727	0.794362856	wt_range
c349_del-Repeats	424.2039351	0.882858699	wt_range
c349_del-Repeats	1038.635325	0.549558666	above_wt
c349_del-Repeats	1844.992202	0.881384678	above_wt
c349_del-Repeats	1082.823561	0.678572405	above_wt
c349_del-Repeats	1884.396123	0.759603106	above_wt
c349_del-Repeats	1104.333362	0.76031155	above_wt
c349_del-Repeats	453.0000149	0.903484665	wt_range
c349_del-Repeats	478.3372705	0.891990665	wt_range
c349_del-Repeats	428.7960929	0.866160892	wt_range
c349_del-Repeats	1593.592205	0.46360143	above_wt
c349_del-Repeats	135.4745154	0.755580215	below_wt
c349_del-Repeats	934.6313989	0.902711591	wt_range
c349_del-Repeats	763.521593	0.855743231	wt_range
c349_del-Repeats	146.7176529	0.806197031	below_wt
c349_del-Repeats	1202.454936	0.872882465	above_wt
c349_del-Repeats	587.2117835	0.819725812	wt_range
c349_del-Repeats	505.270604	0.885885915	wt_range
c349_del-Repeats	547.541195	0.692371147	wt_range
c349_del-Repeats	455.4902111	0.867376906	wt_range
c349_del-Repeats	201.992165	0.850674178	wt_range
c349_del-Repeats	153.5686335	0.676526402	below_wt
c349_del-Repeats	120.8745146	0.792818206	below_wt
c349_del-Repeats	182.5686346	0.866504198	below_wt
c349_del-Repeats	343.4862865	0.897279968	wt_range
c349_del-Repeats	243.2039311	0.868695807	wt_range
c349_del-Repeats	379.8823664	0.573505781	wt_range
c349_del-Repeats	352.1255029	0.798895957	wt_range
c349_del-Repeats	315.8588344	0.892781432	wt_range
c349_del-Repeats	227.5215776	0.757487526	wt_range
c349_del-Repeats	385.8117781	0.510724744	wt_range
c349_del-Repeats	268.8745198	0.816358204	wt_range
c349_del-Repeats	226.6745186	0.878075534	wt_range
c349_del-Repeats	275.0588337	0.890045083	wt_range
c349_del-Repeats	655.2745313	0.452216979	wt_range
c349_del-Repeats	809.074532	0.760689166	wt_range
c349_del-Repeats	476.4902117	0.883002481	wt_range
c349_del-Repeats	950.3921834	0.805663758	wt_range
c349_del-Repeats	1321.121606	0.868928482	above_wt
c349_del-Repeats	1524.909843	0.747366321	above_wt
c349_del-Repeats	328.7921676	0.789589051	wt_range
c349_del-Repeats	3272.09029	0.654161357	above_wt
c349_del-Repeats	173.090203	0.881526655	below_wt
c349_del-Repeats	661.7098254	0.904409765	wt_range
c349_del-Repeats	450.8902105	0.894006452	wt_range
c349_del-Repeats	1264.800041	0.686177553	above_wt
c349_del-Repeats	1015.796108	0.660187623	above_wt
c349_del-Repeats	862.6431623	0.809953243	wt_range
c349_del-Repeats	921.2823786	0.563295864	wt_range
c349_del-Repeats	571.2784468	0.899170983	wt_range
c349_del-Repeats	613.9059025	0.887793755	wt_range
c349_del-Repeats	215.8156938	0.869896802	wt_range
c349_del-Repeats	629.4509984	0.913079745	wt_range
c349_del-Repeats	455.4549167	0.751268558	wt_range
c349_del-Repeats	2162.694171	0.687505109	above_wt
c349_del-Repeats	637.6549192	0.505419507	wt_range
c349_del-Repeats	907.674535	0.791394063	wt_range
c349_del-Repeats	671.6941393	0.79048882	wt_range
c349_del-Repeats	3099.953013	0.554148998	above_wt
c349_del-Repeats	913.1372837	0.594827854	wt_range
c349_del-Repeats	346.6078542	0.849477245	wt_range
c349_del-Repeats	3831.388293	0.296067292	above_wt
c349_del-Repeats	3397.647136	0.595537695	above_wt
c349_del-Repeats	290.2588329	0.888609189	wt_range
c349_del-Repeats	5180.321626	0.316119785	above_wt
c349_del-Repeats	3311.725559	0.683720314	above_wt
c349_del-Repeats	2409.482422	0.828690044	above_wt
c349_del-Repeats	3803.349124	0.422912338	above_wt
c349_del-Repeats	6191.153014	0.552464062	above_wt
c349_del-Repeats	989.0078745	0.750605826	above_wt
c349_del-Repeats	2661.011847	0.832024266	above_wt
c349_del-Repeats	1216.5569	0.891974187	above_wt
c349_del-Repeats	581.0862889	0.77054718	wt_range
c349_del-Repeats	1500.019646	0.756999832	above_wt
c349_del-Repeats	1096.270623	0.866614762	above_wt
c349_del-Repeats	1250.525528	0.709106574	above_wt
c349_del-Repeats	1270.843177	0.840242267	above_wt
c349_del-Repeats	3326.764789	0.873524603	above_wt
c349_del-Repeats	1884.698092	0.764031806	above_wt
c349_del-Repeats	504.7882506	0.795345833	wt_range
c349_del-Repeats	1162.91376	0.73223795	above_wt
c349_del-Repeats	1094.956893	0.747375548	above_wt
c349_del-Repeats	462.8902107	0.872673953	wt_range
c349_del-Repeats	4388.074557	0.651631714	above_wt
c349_del-Repeats	340.9960895	0.898172265	wt_range
c349_del-Repeats	1603.945139	0.841454874	above_wt
c349_del-Repeats	4045.839299	0.564675511	above_wt
c349_del-Repeats	684.2980576	0.785098614	wt_range
c349_del-Repeats	1045.866694	0.855817538	above_wt
c349_del-Repeats	1137.262776	0.359681238	above_wt
c349_del-Repeats	3337.168706	0.893110437	above_wt
c349_del-Repeats	1208.125522	0.843784352	above_wt
c349_del-Repeats	596.6627645	0.511224515	wt_range
c349_del-Repeats	667.9843353	0.872805036	wt_range
c349_del-Repeats	1988.498092	0.58208158	above_wt
c349_del-Repeats	848.1059097	0.863672786	wt_range
c349_del-Repeats	8633.180489	0.163956152	above_wt
c349_del-Repeats	3783.93731	0.46880007	above_wt
c349_del-Repeats	427.0313864	0.895690456	wt_range
c349_del-Repeats	3377.925543	0.673576226	above_wt
c349_del-Repeats	947.7568915	0.576933976	wt_range
c349_del-Repeats	2175.686324	0.592686201	above_wt
c349_del-Repeats	716.7961019	0.890684643	wt_range
c349_del-Repeats	774.5019849	0.845363608	wt_range
c349_del-Repeats	573.5411953	0.873189987	wt_range
c349_del-Repeats	3273.207923	0.773344808	above_wt
c349_del-Repeats	1681.988281	0.804855618	above_wt
c349_del-Repeats	459.2431516	0.800200353	wt_range
c349_del-Repeats	2088.502008	0.640844843	above_wt
c349_del-Repeats	264.4117731	0.868871887	wt_range
c349_del-Repeats	249.7137342	0.904821252	wt_range
c349_del-Repeats	4293.129516	0.693072566	above_wt
c349_del-Repeats	4431.968741	0.690239564	above_wt
c349_del-Repeats	1677.34907	0.703099436	above_wt
c349_del-Repeats	617.6784503	0.822952924	wt_range
c349_del-Repeats	469.8313874	0.806146771	wt_range
c349_del-Repeats	613.8980568	0.698675207	wt_range
c349_del-Repeats	311.458834	0.835141778	wt_range
c349_del-Repeats	5247.223606	0.342580417	above_wt
c349_del-Repeats	1709.803969	0.810875099	above_wt
c349_del-Repeats	1674.419646	0.373208118	above_wt
c349_del-Repeats	5594.188343	0.519530007	above_wt
c349_del-Repeats	1199.933373	0.761761698	above_wt
c349_del-Repeats	3558.639266	0.746759162	above_wt
c349_del-Repeats	683.2117837	0.611779126	wt_range
c349_del-Repeats	2820.623576	0.69713553	above_wt
c349_del-Repeats	2850.760833	0.721995387	above_wt
c349_del-Repeats	853.1411989	0.831407765	wt_range
c349_del-Repeats	763.3725742	0.849521901	wt_range
c349_del-Repeats	564.627468	0.889246205	wt_range
c349_del-Repeats	741.1255123	0.891087681	wt_range
c349_del-Repeats	896.9843387	0.823134428	wt_range
c349_del-Repeats	449.462759	0.876734069	wt_range
c349_del-Repeats	2182.902028	0.82545344	above_wt
c349_del-Repeats	799.3451223	0.830081244	wt_range
c349_del-Repeats	2106.890255	0.795315448	above_wt
c349_del-Repeats	6102.713797	0.494822033	above_wt
c349_del-Repeats	553.949036	0.835081797	wt_range
c349_del-Repeats	4690.153055	0.591470691	above_wt
c349_del-Repeats	3616.553015	0.672580788	above_wt
c349_del-Repeats	1877.203979	0.800126145	above_wt
c349_del-Repeats	561.2313896	0.819835121	wt_range
c349_del-Repeats	5041.40405	0.403708136	above_wt
c349_del-Repeats	574.1804111	0.773630917	wt_range
c349_del-Repeats	3078.01576	0.764491393	above_wt
c349_del-Repeats	835.2706124	0.854884024	wt_range
c349_del-Repeats	1110.262776	0.830653501	above_wt
c349_del-Repeats	632.7098231	0.874964855	wt_range
c349_del-Repeats	3580.223593	0.902919149	above_wt
c349_del-Repeats	325.8274624	0.813974698	wt_range
c349_del-Repeats	1099.125525	0.837833445	above_wt
c349_del-Repeats	1458.411799	0.838188235	above_wt
c349_del-Repeats	273.4196175	0.876596485	wt_range
c349_del-Repeats	468.7804064	0.624151911	wt_range
c349_del-Repeats	862.8353158	0.729952416	wt_range
c349_del-Repeats	5022.996151	0.521315771	above_wt
c349_del-Repeats	1042.823557	0.845120746	above_wt
c349_del-Repeats	943.0078677	0.797443293	wt_range
c349_del-Repeats	1598.960826	0.812465349	above_wt
c349_del-Repeats	6749.733412	0.229918585	above_wt
c349_del-Repeats	287.8470678	0.779157069	wt_range
c349_del-Repeats	3161.380463	0.316603352	above_wt
c349_del-Repeats	862.0784553	0.832980006	wt_range
c349_del-Repeats	520.2156996	0.890415465	wt_range
c349_del-Repeats	463.3960938	0.862097665	wt_range
c349_del-Repeats	4094.321674	0.382488014	above_wt
c349_del-Repeats	4069.027534	0.746236559	above_wt
c349_del-Repeats	1887.164759	0.87938282	above_wt
c349_del-Repeats	482.7882515	0.736746734	wt_range
c349_del-Repeats	2310.015755	0.690391579	above_wt
c349_del-Repeats	4087.494221	0.593073137	above_wt
c349_del-Repeats	1545.607881	0.765811201	above_wt
c349_del-Repeats	3230.102015	0.719297547	above_wt
c349_del-Repeats	674.3804143	0.876126294	wt_range
c349_del-Repeats	3912.666777	0.482430044	above_wt
c349_del-Repeats	791.7882583	0.640022072	wt_range
c349_del-Repeats	1955.556911	0.770132018	above_wt
c349_del-Repeats	946.8902249	0.827050112	wt_range
c349_del-Repeats	378.5255028	0.899320885	wt_range
c349_del-Repeats	1462.156905	0.549240238	above_wt
c349_del-Repeats	427.7529541	0.704123425	wt_range
c349_del-Repeats	671.4000189	0.758107343	wt_range
c349_del-Repeats	2616.125557	0.899707458	above_wt
c349_del-Repeats	2411.262809	0.815286003	above_wt
c349_del-Repeats	2810.525553	0.846348019	above_wt
c349_del-Repeats	624.1529574	0.64056225	wt_range
c349_del-Repeats	1175.356898	0.746293357	above_wt
c349_del-Repeats	3257.988312	0.734833063	above_wt
c349_del-Repeats	539.9372692	0.870063903	wt_range
c349_del-Repeats	711.2000229	0.870667465	wt_range
c349_del-Repeats	1036.31768	0.752064267	above_wt
c349_del-Repeats	684.5804143	0.742304729	wt_range
c349_del-Repeats	3525.443209	0.205843867	above_wt
c349_del-Repeats	6224.560862	0.27151945	above_wt
c349_del-Repeats	5047.549153	0.514344652	above_wt
c349_del-Repeats	187.2862812	0.611096252	below_wt
c349_del-Repeats	1564.403961	0.885673648	above_wt
c349_del-Repeats	697.1725664	0.881377099	wt_range
c349_del-Repeats	313.6784423	0.894273925	wt_range
c349_del-Repeats	993.6823814	0.698780442	above_wt
c349_del-Repeats	1769.607885	0.838492356	above_wt
c349_del-Repeats	369.9607966	0.839400434	wt_range
c349_del-Repeats	1642.525543	0.788087012	above_wt
c349_del-Repeats	91.24314133	0.855546527	below_wt
c349_del-Repeats	86.12941569	0.877250327	below_wt
c349_del-Repeats	4351.455006	0.580746121	above_wt
c349_del-Repeats	676.9921758	0.872937882	wt_range
c349_del-Repeats	3692.078531	0.396454991	above_wt
c349_del-Repeats	2037.251038	0.625871349	above_wt
c349_del-Repeats	1177.180421	0.813009053	above_wt
c349_del-Repeats	1177.46278	0.818028023	above_wt
c349_Repeats-CP-LR	2417.854969	0.800915298	above_wt
c349_Repeats-CP-LR	686.5764914	0.860940812	wt_range
c349_Repeats-CP-LR	580.4392333	0.747628668	wt_range
c349_Repeats-CP-LR	283.976481	0.762160142	wt_range
c349_Repeats-CP-LR	1201.101994	0.796863885	above_wt
c349_Repeats-CP-LR	1061.286304	0.81510527	above_wt
c349_Repeats-CP-LR	998.356893	0.898237506	above_wt
c349_Repeats-CP-LR	787.4196317	0.825874807	wt_range
c349_Repeats-CP-LR	2166.196139	0.882467445	above_wt
c349_Repeats-CP-LR	4368.725611	0.860897385	above_wt
c349_Repeats-CP-LR	489.9333492	0.688523641	wt_range
c349_Repeats-CP-LR	404.3255035	0.890036877	wt_range
c349_Repeats-CP-LR	2907.133405	0.854599904	above_wt
c349_Repeats-CP-LR	2800.168698	0.888454966	above_wt
c349_Repeats-CP-LR	1101.333364	0.848673931	above_wt
c349_Repeats-CP-LR	308.5451085	0.871979167	wt_range
c349_Repeats-CP-LR	161.3490264	0.840857008	below_wt
c349_Repeats-CP-LR	155.6431431	0.875282021	below_wt
c349_Repeats-CP-LR	514.0862899	0.890936834	wt_range
c349_Repeats-CP-LR	4005.294218	0.909967601	above_wt
c349_Repeats-CP-LR	1780.866716	0.86941895	above_wt
c349_Repeats-CP-LR	1291.537291	0.883939664	above_wt
c349_Repeats-CP-LR	3127.39616	0.908439346	above_wt
c349_Repeats-CP-LR	1944.556914	0.57808391	above_wt
c349_Repeats-CP-LR	1402.725528	0.782291012	above_wt
c349_Repeats-CP-LR	1658.290239	0.899456679	above_wt
c349_Repeats-CP-LR	864.8627707	0.888478596	wt_range
c349_Repeats-CP-LR	1292.454938	0.825309868	above_wt
c349_Repeats-CP-LR	963.6039495	0.875765054	wt_range
c349_Repeats-CP-LR	853.5176706	0.840966457	wt_range
c349_Repeats-CP-LR	233.0470676	0.886805609	wt_range
c349_Repeats-CP-LR	655.1098237	0.844601062	wt_range
c349_Repeats-CP-LR	1624.952987	0.832420089	above_wt
c349_Repeats-CP-LR	2250.607905	0.837748903	above_wt
c349_Repeats-CP-LR	2133.956925	0.765307353	above_wt
c349_Repeats-CP-LR	1088.447089	0.838546811	above_wt
c349_Repeats-CP-LR	528.6666832	0.845040511	wt_range
c349_Repeats-CP-LR	1179.996112	0.817862461	above_wt
c349_Repeats-CP-LR	865.0863007	0.716917147	wt_range
c349_Repeats-CP-LR	658.4078632	0.860898253	wt_range
c349_Repeats-CP-LR	849.7137511	0.85537678	wt_range
c349_Repeats-CP-LR	983.5961045	0.813563064	wt_range
c349_Repeats-CP-LR	243.8666758	0.770661096	wt_range
c349_Repeats-CP-LR	2860.102033	0.726245731	above_wt
c349_Repeats-CP-LR	334.5607962	0.866177098	wt_range
c349_Repeats-CP-LR	283.1019711	0.874943468	wt_range
c349_Repeats-CP-LR	669.3098238	0.78210097	wt_range
c349_Repeats-CP-LR	357.7255019	0.777607192	wt_range
c349_Repeats-CP-LR	798.4862976	0.845593972	wt_range
c349_Repeats-CP-LR	688.4353148	0.890304853	wt_range
c349_Repeats-CP-LR	1189.537289	0.81461494	above_wt
c349_Repeats-CP-LR	541.8078594	0.913359434	wt_range
c349_Repeats-CP-LR	1604.121614	0.85744394	above_wt
c349_Repeats-CP-LR	500.1411924	0.869986444	wt_range
c349_Repeats-CP-LR	540.4784485	0.893604049	wt_range
c349_Repeats-CP-LR	341.003933	0.705119471	wt_range
c349_Repeats-CP-LR	945.7451245	0.851815597	wt_range
c349_Repeats-CP-LR	769.24316	0.890195997	wt_range
c349_Repeats-CP-LR	392.0235429	0.877337958	wt_range
c349_Repeats-CP-LR	782.5568854	0.837142252	wt_range
c349_Repeats-CP-LR	1014.596107	0.857277641	above_wt
c349_Repeats-CP-LR	2182.243198	0.735225269	above_wt
c349_Repeats-CP-LR	417.3764843	0.848928396	wt_range
c349_Repeats-CP-LR	396.6313858	0.902200916	wt_range
c349_Repeats-CP-LR	930.0000267	0.883213362	wt_range
c349_Repeats-CP-LR	1676.203966	0.890725003	above_wt
c349_Repeats-CP-LR	1706.078475	0.840133437	above_wt
c349_Repeats-CP-LR	737.8823767	0.72835778	wt_range
c349_Repeats-CP-LR	2048.788289	0.760383973	above_wt
c349_Repeats-CP-LR	1717.611812	0.860318145	above_wt
c349_Repeats-CP-LR	2283.015749	0.892986912	above_wt
c349_Repeats-CP-LR	855.8117902	0.853869761	wt_range
c349_Repeats-CP-LR	3053.549105	0.841671528	above_wt
c349_Repeats-CP-LR	612.5411952	0.700993403	wt_range
c349_Repeats-CP-LR	467.2823678	0.595733265	wt_range
c349_Repeats-CP-LR	516.101977	0.443730776	wt_range
c349_Repeats-CP-LR	642.4941365	0.85338734	wt_range
c349_Repeats-CP-LR	1222.572583	0.827891722	above_wt
c349_Repeats-CP-LR	3730.168731	0.878317623	above_wt
c349_Repeats-CP-LR	1123.988267	0.886353486	above_wt
c349_Repeats-CP-LR	1070.290226	0.884580517	above_wt
c349_Repeats-CP-LR	526.7568787	0.862471068	wt_range
c349_Repeats-CP-LR	1254.725525	0.865294822	above_wt
c349_Repeats-CP-LR	269.3137346	0.899642505	wt_range
c349_Repeats-CP-LR	1045.52552	0.843680779	above_wt
c349_Repeats-CP-LR	346.2666786	0.832251846	wt_range
c349_Repeats-CP-LR	4379.513837	0.882825879	above_wt
c349_Repeats-CP-LR	1511.364749	0.874834695	above_wt
c349_Repeats-CP-LR	1280.372585	0.897753608	above_wt
c349_Repeats-CP-LR	1120.745128	0.874632798	above_wt
c349_Repeats-CP-LR	321.4353054	0.864952794	wt_range
c349_Repeats-CP-LR	277.0196176	0.873913358	wt_range
c349_Repeats-CP-LR	1440.57651	0.679435968	above_wt
c349_Repeats-CP-LR	611.9451175	0.896337266	wt_range
c349_Repeats-CP-LR	602.3725671	0.858593116	wt_range
c349_Repeats-CP-LR	1135.803954	0.87901668	above_wt
c349_Repeats-CP-LR	1532.160827	0.874259842	above_wt
c349_Repeats-CP-LR	687.6510006	0.724765543	wt_range
c349_Repeats-CP-LR	2463.870658	0.861890536	above_wt
c349_Repeats-CP-LR	781.6627675	0.853051822	wt_range
c349_Repeats-CP-LR	1638.458871	0.88513563	above_wt
c349_Repeats-CP-LR	961.32944	0.804462732	wt_range
c349_Repeats-CP-LR	1034.737284	0.87465224	above_wt
c349_Repeats-CP-LR	2420.219678	0.583675023	above_wt
c349_Repeats-CP-LR	1585.941221	0.871143892	above_wt
c349_Repeats-CP-LR	1677.956907	0.86156986	above_wt
c349_Repeats-CP-LR	2438.929479	0.878683263	above_wt
c349_Repeats-CP-LR	1460.427489	0.601699705	above_wt
c349_Repeats-CP-LR	1546.478472	0.881772037	above_wt
c349_Repeats-CP-LR	1315.098076	0.896991684	above_wt
c349_Repeats-CP-LR	632.0823713	0.876318598	wt_range
c349_Repeats-CP-LR	607.1804096	0.607900339	wt_range
c349_Repeats-CP-LR	823.2392394	0.860661639	wt_range
c349_Repeats-CP-LR	1343.525528	0.443977168	above_wt
c349_Repeats-CP-LR	3643.400096	0.885488334	above_wt
c349_Repeats-CP-LR	729.6117866	0.772854945	wt_range
c349_Repeats-CP-LR	871.1921833	0.664570884	wt_range
c349_Repeats-CP-LR	1463.086316	0.783090746	above_wt
c349_Repeats-CP-LR	2319.31379	0.784763522	above_wt
c349_Repeats-CP-LR	424.996093	0.857410921	wt_range
c349_Repeats-CP-LR	1129.152974	0.85948057	above_wt
c349_Repeats-CP-LR	561.5019782	0.807216018	wt_range
c349_Repeats-CP-LR	423.4862884	0.813168086	wt_range
c349_Repeats-CP-LR	1226.305917	0.452576657	above_wt
c349_Repeats-CP-LR	2526.164779	0.867914066	above_wt
c349_Repeats-CP-LR	2260.117712	0.886397225	above_wt
c349_Repeats-CP-LR	1537.835339	0.892503177	above_wt
c349_Repeats-CP-LR	842.4941428	0.867857417	wt_range
c349_Repeats-CP-LR	1975.286332	0.839505357	above_wt
c349_Repeats-CP-LR	868.2392414	0.839593056	wt_range
c349_Repeats-CP-LR	825.4941407	0.809824025	wt_range
c349_Repeats-CP-LR	1888.066721	0.757048368	above_wt
c349_Repeats-CP-LR	2208.713787	0.83505069	above_wt
c349_Repeats-CP-LR	1646.341222	0.721664694	above_wt
c349_Repeats-CP-LR	2271.043201	0.874665143	above_wt
c349_Repeats-CP-LR	1490.427494	0.239439723	above_wt
c349_Repeats-CP-LR	1725.349069	0.880095549	above_wt
c349_Repeats-CP-LR	2056.43143	0.76190401	above_wt
c349_Repeats-CP-LR	1913.007895	0.81166554	above_wt
c349_Repeats-CP-LR	1261.30984	0.833063862	above_wt
c349_Repeats-CP-LR	247.486283	0.839833966	wt_range
c349_Repeats-CP-LR	3150.286355	0.848854186	above_wt
c349_Repeats-CP-LR	1452.192201	0.873970602	above_wt
c349_Repeats-CP-LR	3205.015774	0.878489438	above_wt
c349_Repeats-CP-LR	2644.109879	0.85229298	above_wt
c349_Repeats-CP-LR	1557.815729	0.897784046	above_wt
c349_Repeats-CP-LR	544.4431535	0.859536894	wt_range
c349_Repeats-CP-LR	2016.662799	0.79085933	above_wt
c349_Repeats-CP-LR	2569.011835	0.908929063	above_wt
c349_Repeats-CP-LR	877.8549284	0.881167057	wt_range
c349_Repeats-CP-LR	2818.745175	0.875832651	above_wt
c349_Repeats-CP-LR	2398.360849	0.882915257	above_wt
c349_Repeats-CP-LR	87.75294486	0.889895099	below_wt
c349_Repeats-CP-LR	2273.702025	0.878311785	above_wt
c349_Repeats-CP-LR	1762.909852	0.819381136	above_wt
c349_Repeats-CP-LR	742.9176682	0.904665964	wt_range
c349_Repeats-CP-LR	1498.945142	0.814563349	above_wt
c349_Repeats-CP-LR	1760.286326	0.87271073	above_wt
c349_Repeats-CP-LR	1931.529466	0.790664001	above_wt
c349_Repeats-CP-LR	310.4196185	0.760393969	wt_range
c349_Repeats-CP-LR	3905.113839	0.891138688	above_wt
c349_Repeats-CP-LR	753.2078667	0.84625553	wt_range
c349_Repeats-CP-LR	1521.192202	0.8972223	above_wt
c349_Repeats-CP-LR	2450.290261	0.866358435	above_wt
c349_Repeats-CP-LR	1654.20789	0.869605913	above_wt
c349_Repeats-CP-LR	2821.141252	0.866577821	above_wt
c349_Repeats-CP-LR	2235.309869	0.608217939	above_wt
c349_Repeats-CP-LR	2234.753004	0.842746919	above_wt
c349_Repeats-CP-LR	3054.792233	0.895484737	above_wt
c349_Repeats-CP-LR	1202.984348	0.857840047	above_wt
c349_Repeats-CP-LR	5010.572684	0.87340532	above_wt
c349_Repeats-CP-LR	1946.160836	0.847466075	above_wt
c349_Repeats-CP-LR	2009.443191	0.845852721	above_wt
c349_Repeats-CP-LR	1933.003973	0.865023367	above_wt
c349_Repeats-CP-LR	4972.109937	0.852108747	above_wt
c349_Repeats-CP-LR	2105.305939	0.89402247	above_wt
c349_Repeats-CP-LR	2006.05888	0.876421739	above_wt
c349_Repeats-CP-LR	1805.921616	0.888218429	above_wt
c349_Repeats-CP-LR	2525.490262	0.828239332	above_wt
c349_Repeats-CP-LR	3576.533433	0.862518659	above_wt
c349_Repeats-CP-LR	3019.02753	0.786712245	above_wt
c349_Repeats-CP-LR	1255.176502	0.886048083	above_wt
c349_Repeats-CP-LR	1075.082385	0.864932371	above_wt
c349_WT	264.7647151	0.824815118	wt_range
c349_WT	256.5960882	0.691097538	wt_range
c349_WT	728.8823739	0.710527474	wt_range
c349_WT	160.1137321	0.846143408	below_wt
c349_WT	127.0902016	0.866226952	below_wt
c349_WT	292.4156969	0.858628446	wt_range
c349_WT	218.1647142	0.849320482	wt_range
c349_WT	183.0705958	0.867835467	below_wt
c349_WT	300.7372656	0.762773824	wt_range
c349_WT	909.1176754	0.808996456	wt_range
c349_WT	778.7921806	0.891074008	wt_range
c349_WT	476.5255058	0.691896916	wt_range
c349_WT	678.3686484	0.815799765	wt_range
c349_WT	516.6274677	0.834381793	wt_range
c349_WT	624.6313921	0.794673502	wt_range
c349_WT	168.8000062	0.689562607	below_wt
c349_WT	165.4902022	0.8164668	below_wt
c349_WT	199.5960864	0.778837694	wt_range
c349_WT	234.792166	0.867371332	wt_range
c349_WT	365.2745212	0.812527405	wt_range
c349_WT	232.847068	0.86731193	wt_range
c349_WT	163.2862811	0.747170937	below_wt
c349_WT	762.1059065	0.845759013	wt_range
c349_WT	216.6078518	0.542284835	wt_range
c349_WT	220.6392239	0.856316588	wt_range
c349_WT	212.3333417	0.871310355	wt_range
c349_WT	169.8313795	0.85348111	below_wt
c349_WT	177.8862815	0.513457732	below_wt
c349_WT	254.7607941	0.670351657	wt_range
c349_WT	166.8784383	0.8448495	below_wt
c349_WT	146.6902024	0.701948885	below_wt
c349_WT	134.4745157	0.889153126	below_wt
c349_WT	290.1098145	0.866010717	wt_range
c349_WT	212.9843218	0.838176809	wt_range
c349_WT	197.1137335	0.480014554	wt_range
c349_WT	183.2353017	0.858972841	below_wt
c349_WT	290.5176576	0.773089385	wt_range
c349_WT	363.2000118	0.804692631	wt_range
c349_WT	507.9255061	0.835178089	wt_range
c349_WT	370.7882478	0.886564796	wt_range
c349_WT	1336.682391	0.82484142	above_wt
c349_WT	892.1098288	0.39679092	wt_range
c349_WT	303.6470692	0.729113966	wt_range
c349_WT	437.9529556	0.865177622	wt_range
c349_WT	407.388249	0.644430382	wt_range
c349_WT	833.5294378	0.679986638	wt_range
c349_WT	777.2980631	0.732406582	wt_range
c349_WT	867.73728	0.677840216	wt_range
c349_WT	4326.717764	0.571851142	above_wt
c349_WT	203.039223	0.819771393	wt_range
c349_WT	276.8705981	0.858609351	wt_range
c349_WT	325.3333445	0.777163959	wt_range
c349_WT	180.1843211	0.840187406	below_wt
c349_WT	1148.972583	0.782459495	above_wt
c349_WT	239.6196173	0.913108629	wt_range
c349_WT	1090.651013	0.679352789	above_wt
c349_WT	441.1725631	0.868159275	wt_range
c349_WT	1005.976499	0.384227614	above_wt
c349_WT	1058.129442	0.684162875	above_wt
c349_WT	4249.619723	0.578599294	above_wt
c349_WT	257.0588326	0.773392891	wt_range
c349_WT	595.3725668	0.579185311	wt_range
c349_WT	337.7294233	0.761662056	wt_range
c349_WT	329.3764822	0.739893608	wt_range
c349_WT	229.8941257	0.719169782	wt_range
c349_WT	324.7098145	0.87423367	wt_range
c349_WT	542.8627613	0.838585085	wt_range
c349_WT	305.3019708	0.865440805	wt_range
c349_WT	266.360794	0.909685374	wt_range
c349_WT	271.1255	0.879343592	wt_range
c349_WT	167.6784376	0.866227913	below_wt
c349_WT	348.705893	0.876921104	wt_range
c349_WT	365.5529529	0.491304235	wt_range
c349_WT	371.1882465	0.75395039	wt_range
c349_WT	198.0941252	0.879958898	wt_range
c349_WT	444.3372686	0.792036585	wt_range
c349_WT	297.7019709	0.737955441	wt_range
c349_WT	405.6235424	0.546292841	wt_range
c349_WT	1350.078471	0.548400482	above_wt
c349_WT	488.21178	0.871995663	wt_range
c349_WT	926.0274764	0.569662548	wt_range
c349_WT	2064.607899	0.595200629	above_wt
c349_WT	1115.286306	0.737967322	above_wt
c349_WT	745.9882561	0.704835445	wt_range
c349_WT	2553.05105	0.548349918	above_wt
c349_WT	618.721588	0.738865655	wt_range
c349_WT	662.4745298	0.865508151	wt_range
c349_WT	640.9804117	0.840003567	wt_range
c349_WT	860.1686515	0.751477902	wt_range
c349_WT	2046.102017	0.518726678	above_wt
c349_WT	213.2784393	0.874626089	wt_range
c349_WT	215.5490274	0.842879702	wt_range
c349_WT	963.1490469	0.611799545	wt_range
c349_WT	838.9529653	0.839820828	wt_range
c349_WT	270.549029	0.868047843	wt_range
c349_WT	352.4235417	0.833702129	wt_range
c349_WT	892.9451237	0.580252498	wt_range
c349_WT	1906.851035	0.307521859	above_wt
c349_WT	188.6235362	0.855501419	below_wt
c349_WT	980.7098322	0.706273098	wt_range
c349_WT	524.0039376	0.781436844	wt_range
c349_WT	168.0078492	0.503833562	below_wt
c349_WT	424.3804052	0.615880746	wt_range
c349_WT	999.3764996	0.464032938	above_wt
c349_WT	290.8353042	0.582157678	wt_range
c349_WT	921.1215959	0.650453998	wt_range
c349_WT	552.043155	0.800778372	wt_range
c349_WT	151.7137316	0.869708379	below_wt
c349_WT	159.6470646	0.572988535	below_wt
c349_WT	401.3294253	0.917577964	wt_range
c349_WT	104.7607883	0.834747842	below_wt
c349_WT	143.7333387	0.870527927	below_wt
c349_WT	868.4196331	0.655998699	wt_range
c349_WT	365.31766	0.852639679	wt_range
c349_WT	136.043143	0.87456338	below_wt
c349_WT	274.588245	0.815639783	wt_range
c349_WT	433.3098178	0.772377768	wt_range
c349_WT	88.09412162	0.88609477	below_wt
c349_WT	96.13333774	0.855114746	below_wt
c349_WT	72.93333642	0.848622373	below_wt
c349_WT	332.258835	0.854900285	wt_range
c349_WT	418.2549165	0.85937407	wt_range
c349_WT	412.3098167	0.828204022	wt_range
c349_WT	214.3960858	0.865766267	wt_range
c349_WT	329.7725605	0.623371913	wt_range
c349_WT	119.886279	0.855233381	below_wt
