# Supplementary material for: Ki-67 shapes the nucleolus by anchoring chromatin via its amphiphilic properties
Source: EMBO J. 2026 Mar 24;45(9):3156–91. doi: 10.1038/s44318-026-00747-7 (PMC13144362; doi:10.1038/s44318-026-00747-7)
Supplement: Supplementary file 13 — Expanded View figures Source Data [file 44318_2026_747_MOESM13_ESM.zip › Figure_EV7/E/DNA mean intensity in nucleolar rim over nucleoplasm and EGFP-Ki67 total intensity in the nucleus.csv]

cell_line_treatment	EGFP_Ki67_total_intensity_in_nucleus	DNA_mean_intensity_in_nucleolar_rim_over_nucleoplasm	Ki67_expression_range
c349_CP-LR	7386.855081	1.173482018	above_wt
c349_CP-LR	990.2510097	0.98181215	above_wt
c349_CP-LR	7574.533451	1.15260344	above_wt
c349_CP-LR	10744.29036	1.159667344	above_wt
c349_CP-LR	1207.654938	1.016896748	above_wt
c349_CP-LR	3218.011867	1.119345372	above_wt
c349_CP-LR	6425.172719	1.204799956	above_wt
c349_CP-LR	1027.345126	1.01005543	above_wt
c349_CP-LR	6056.866749	0.958015887	above_wt
c349_CP-LR	6691.760882	1.167654238	above_wt
c349_CP-LR	7334.933448	1.057005691	above_wt
c349_CP-LR	3005.415761	1.047807885	above_wt
c349_CP-LR	3156.945202	1.041639403	above_wt
c349_CP-LR	11439.45505	1.100917081	above_wt
c349_CP-LR	9088.733454	1.1865219	above_wt
c349_CP-LR	11295.30602	1.450752587	above_wt
c349_CP-LR	13229.66291	1.214828928	above_wt
c349_CP-LR	8706.039324	1.259264479	above_wt
c349_CP-LR	6687.996196	1.00382036	above_wt
c349_CP-LR	13815.9884	1.557172692	above_wt
c349_CP-LR	8731.988341	1.181173408	above_wt
c349_CP-LR	4821.619703	1.172930496	above_wt
c349_CP-LR	511.3176644	1.064974242	wt_range
c349_CP-LR	477.478448	0.897174506	wt_range
c349_CP-LR	4926.545181	1.306304604	above_wt
c349_CP-LR	495.4039387	0.971852183	wt_range
c349_CP-LR	502.5058996	1.06513331	wt_range
c349_CP-LR	5219.074604	1.076472447	above_wt
c349_CP-LR	6676.796182	1.172108065	above_wt
c349_CP-LR	6684.058909	1.171124131	above_wt
c349_CP-LR	2071.843193	0.997145614	above_wt
c349_CP-LR	3358.411871	1.130500746	above_wt
c349_CP-LR	148.2000059	1.029179356	below_wt
c349_CP-LR	776.7647285	0.935329436	wt_range
c349_CP-LR	4299.502037	1.213144043	above_wt
c349_CP-LR	4073.490291	1.344639548	above_wt
c349_CP-LR	2398.839289	1.080915248	above_wt
c349_CP-LR	660.6117851	0.999351737	wt_range
c349_CP-LR	679.6941383	1.040754449	wt_range
c349_CP-LR	899.3647311	1.077581137	wt_range
c349_CP-LR	1007.533361	1.058260999	above_wt
c349_CP-LR	665.2706085	0.8506256	wt_range
c349_CP-LR	658.0980595	0.941044613	wt_range
c349_CP-LR	998.3882625	1.074072222	above_wt
c349_CP-LR	1187.270622	1.188149055	above_wt
c349_CP-LR	486.5882507	1.125971315	wt_range
c349_CP-LR	270.4353041	0.892379826	wt_range
c349_CP-LR	517.7921742	0.786592466	wt_range
c349_CP-LR	529.6666825	0.922155964	wt_range
c349_CP-LR	2905.462833	1.173397505	above_wt
c349_CP-LR	3022.63539	1.071567349	above_wt
c349_CP-LR	580.3647237	1.001651989	wt_range
c349_CP-LR	1114.474539	0.997155472	above_wt
c349_CP-LR	1149.929443	1.045787508	above_wt
c349_CP-LR	377.5529545	1.075117334	wt_range
c349_CP-LR	258.1411858	0.950445639	wt_range
c349_CP-LR	2649.792226	0.929569949	above_wt
c349_CP-LR	226.8705966	1.132283247	wt_range
c349_CP-LR	559.3686455	0.921403069	wt_range
c349_CP-LR	484.0157019	1.007609164	wt_range
c349_CP-LR	3273.317746	1.075923153	above_wt
c349_CP-LR	2617.588311	0.979476186	above_wt
c349_CP-LR	2444.505953	1.168644384	above_wt
c349_CP-LR	614.1451166	0.800812742	wt_range
c349_CP-LR	611.2706074	0.923584031	wt_range
c349_CP-LR	2234.949077	1.159146605	above_wt
c349_CP-LR	782.2902206	1.080879445	wt_range
c349_CP-LR	5562.572707	0.918827213	above_wt
c349_CP-LR	8390.486423	1.074508729	above_wt
c349_CP-LR	989.4000305	1.013384267	above_wt
c349_CP-LR	3432.337361	1.223818033	above_wt
c349_CP-LR	3220.321663	1.199736217	above_wt
c349_CP-LR	2574.498089	1.687188191	above_wt
c349_CP-LR	2589.509881	0.934608964	above_wt
c349_CP-LR	241.9294208	0.991276687	wt_range
c349_CP-LR	204.0784395	0.936889753	wt_range
c349_CP-LR	2438.266729	0.92343009	above_wt
c349_CP-LR	507.0470751	1.068058777	wt_range
c349_CP-LR	511.8549176	1.070938123	wt_range
c349_CP-LR	451.7411914	1.066096071	wt_range
c349_CP-LR	935.1019904	1.055886089	wt_range
c349_CP-LR	574.3686456	1.170124004	wt_range
c349_CP-LR	1897.917702	1.233192882	above_wt
c349_CP-LR	1267.486314	1.012372526	above_wt
c349_CP-LR	1744.313774	1.119572639	above_wt
c349_CP-LR	304.77256	1.208297727	wt_range
c349_CP-LR	368.2000126	0.970757665	wt_range
c349_CP-LR	2342.215746	1.04066382	above_wt
c349_CP-LR	231.6156949	1.012325278	wt_range
c349_CP-LR	2260.498092	1.083864222	above_wt
c349_CP-LR	2586.525565	1.027061088	above_wt
c349_CP-LR	236.2666755	1.055621234	wt_range
c349_CP-LR	2858.956954	1.07736548	above_wt
c349_CP-LR	1242.580427	1.097033702	above_wt
c349_CP-LR	2040.415751	1.203175867	above_wt
c349_CP-LR	1676.388286	1.049439097	above_wt
c349_CP-LR	1134.839246	0.954618029	above_wt
c349_CP-LR	876.3059086	0.971113215	wt_range
c349_CP-LR	252.215696	0.990331222	wt_range
c349_CP-LR	2145.211817	0.926037446	above_wt
c349_CP-LR	436.0666805	1.100251818	wt_range
c349_CP-LR	1132.282389	0.851378155	above_wt
c349_CP-LR	1428.729454	1.037645092	above_wt
c349_CP-LR	1229.666705	0.925276955	above_wt
c349_CP-LR	855.3608114	1.09447002	wt_range
c349_CP-LR	548.4039389	0.954358677	wt_range
c349_CP-LR	1296.674545	0.956719673	above_wt
c349_CP-LR	3820.023641	0.822544668	above_wt
c349_CP-LR	808.5059076	0.977827048	wt_range
c349_CP-LR	1001.251008	0.947983478	above_wt
c349_CP-LR	300.4549114	0.849202566	wt_range
c349_CP-LR	209.4509882	0.911209594	wt_range
c349_CP-LR	1808.031428	1.025197052	above_wt
c349_CP-LR	6783.635424	1.286413752	above_wt
c349_CP-LR	854.5686523	1.030830249	wt_range
c349_CP-LR	759.019629	0.926506407	wt_range
c349_CP-LR	275.568637	0.913954743	wt_range
c349_CP-LR	2428.192213	1.087168724	above_wt
c349_CP-LR	197.0627522	0.971560819	wt_range
c349_CP-LR	363.4353059	0.924613819	wt_range
c349_CP-LR	165.145104	1.003253587	below_wt
c349_CP-LR	843.4039435	0.893003067	wt_range
c349_CP-LR	1431.50985	1.132711547	above_wt
c349_CP-LR	1496.611811	0.991790868	above_wt
c349_CP-LR	1212.200036	1.021030334	above_wt
c349_CP-LR	710.9608063	1.012831996	wt_range
c349_CP-LR	1403.705926	1.051796067	above_wt
c349_CP-LR	399.2000128	0.948549475	wt_range
c349_CP-LR	404.4431504	1.068529306	wt_range
c349_CP-LR	673.8078625	0.938370402	wt_range
c349_CP-LR	656.0470792	0.95331747	wt_range
c349_CP-LR	790.8274726	0.994968567	wt_range
c349_CP-LR	2532.725563	1.081254751	above_wt
c349_CP-LR	208.3921643	1.082078447	wt_range
c349_CP-LR	2372.223592	1.117759586	above_wt
c349_CP-LR	1051.988263	1.03478462	above_wt
c349_CP-LR	203.3176545	0.899671773	wt_range
c349_CP-LR	1072.541204	1.047904857	above_wt
c349_CP-LR	787.0627675	0.968895013	wt_range
c349_CP-LR	5426.431472	0.937354324	above_wt
c349_CP-LR	2817.882434	1.176389269	above_wt
c349_CP-LR	347.8196193	0.919703786	wt_range
c349_CP-LR	1484.341222	1.032833774	above_wt
c349_CP-LR	387.6941302	0.846958543	wt_range
c349_CP-LR	650.1921756	0.822748566	wt_range
c349_CP-LR	775.1647291	0.985849563	wt_range
c349_CP-LR	518.5647219	1.013175404	wt_range
c349_CP-LR	900.8039446	0.748864206	wt_range
c349_CP-LR	897.3725729	0.748712301	wt_range
c349_CP-LR	1014.411796	1.090028029	above_wt
c349_CP-LR	990.105913	0.998799142	above_wt
c349_CP-LR	887.8706121	0.984681769	wt_range
c349_CP-LR	3055.419702	1.04941546	above_wt
c349_CP-LR	486.1882507	0.906857203	wt_range
c349_CP-LR	1229.188271	0.543201608	above_wt
c349_CP-LR	251.3294203	0.988846209	wt_range
c349_CP-LR	2746.545181	1.079535661	above_wt
c349_CP-LR	254.2941264	0.912778919	wt_range
c349_CP-LR	736.941199	0.824933991	wt_range
c349_CP-LR	686.9490411	0.971166116	wt_range
c349_CP-LR	5840.321662	1.293047221	above_wt
c349_CP-LR	302.2745208	0.948605624	wt_range
c349_CP-LR	516.8392323	1.122599584	wt_range
c349_CP-LR	301.1686379	0.947120764	wt_range
c349_CP-LR	1486.294162	0.90916092	above_wt
c349_CP-LR	1348.290232	0.840308488	above_wt
c349_CP-LR	958.4666906	0.909781182	wt_range
c349_CP-LR	830.678453	0.968311065	wt_range
c349_CP-LR	1112.933361	0.950073387	above_wt
c349_CP-LR	1496.917694	1.017343685	above_wt
c349_CP-LR	1485.894164	1.179762838	above_wt
c349_CP-LR	272.9490289	0.89873687	wt_range
c349_CP-LR	249.7451066	0.808557159	wt_range
c349_CP-LR	2099.835356	0.95513429	above_wt
c349_CP-LR	172.6823595	0.942372041	below_wt
c349_CP-LR	533.5608014	0.924417835	wt_range
c349_CP-LR	544.1255074	0.979209101	wt_range
c349_CP-LR	2439.658893	1.065705727	above_wt
c349_CP-LR	627.7686472	0.941281891	wt_range
c349_CP-LR	262.8509895	0.998365605	wt_range
c349_CP-LR	208.5490269	0.958452714	wt_range
c349_CP-LR	496.4941341	0.908934222	wt_range
c349_CP-LR	3528.843217	1.01703191	above_wt
c349_CP-LR	569.6745278	0.984448203	wt_range
c349_CP-LR	278.4353037	0.934864511	wt_range
c349_CP-LR	2997.800071	0.957855309	above_wt
c349_CP-LR	453.8392309	0.912080813	wt_range
c349_CP-LR	264.0196173	0.976706026	wt_range
c349_CP-LR	1690.098084	0.822801714	above_wt
c349_CP-Repeats-LR	322.4980507	0.976591268	wt_range
c349_CP-Repeats-LR	1428.760823	1.222922945	above_wt
c349_CP-Repeats-LR	1047.737285	1.608238382	above_wt
c349_CP-Repeats-LR	174.7960844	0.970910721	below_wt
c349_CP-Repeats-LR	1151.380425	1.355334881	above_wt
c349_CP-Repeats-LR	2047.023583	1.499584055	above_wt
c349_CP-Repeats-LR	810.2745333	1.35708351	wt_range
c349_CP-Repeats-LR	277.0353037	0.866606986	wt_range
c349_CP-Repeats-LR	2269.82751	1.464965432	above_wt
c349_CP-Repeats-LR	790.61571	1.169442147	wt_range
c349_CP-Repeats-LR	641.5411961	1.110972586	wt_range
c349_CP-Repeats-LR	707.3490402	1.270911388	wt_range
c349_CP-Repeats-LR	891.1098314	1.224206878	wt_range
c349_CP-Repeats-LR	1528.251025	1.05059842	above_wt
c349_CP-Repeats-LR	1236.494153	1.351290127	above_wt
c349_CP-Repeats-LR	2208.694178	1.419423116	above_wt
c349_CP-Repeats-LR	1349.251018	1.41751646	above_wt
c349_CP-Repeats-LR	2295.200063	1.762541003	above_wt
c349_CP-Repeats-LR	390.7176601	1.035358781	wt_range
c349_CP-Repeats-LR	647.6353143	1.10816792	wt_range
c349_CP-Repeats-LR	609.7215874	1.133594033	wt_range
c349_CP-Repeats-LR	337.1411882	1.090265578	wt_range
c349_CP-Repeats-LR	320.0392272	1.02949199	wt_range
c349_CP-Repeats-LR	2361.815748	1.324470185	above_wt
c349_CP-Repeats-LR	1590.827493	1.166663835	above_wt
c349_CP-Repeats-LR	1880.568678	1.359620149	above_wt
c349_CP-Repeats-LR	642.8039425	1.196128813	wt_range
c349_CP-Repeats-LR	1737.639263	1.37353702	above_wt
c349_CP-Repeats-LR	1486.109845	1.337596806	above_wt
c349_CP-Repeats-LR	1181.901995	1.457787086	above_wt
c349_CP-Repeats-LR	733.1333561	1.303510234	wt_range
c349_CP-Repeats-LR	533.2196241	1.18842116	wt_range
c349_CP-Repeats-LR	598.9333517	1.190205934	wt_range
c349_CP-Repeats-LR	2411.305944	1.473800429	above_wt
c349_CP-Repeats-LR	1885.874561	1.230378514	above_wt
c349_CP-Repeats-LR	255.1843237	0.990704196	wt_range
c349_CP-Repeats-LR	2116.82359	1.420928242	above_wt
c349_CP-Repeats-LR	227.5607936	0.984972158	wt_range
c349_CP-Repeats-LR	341.8706002	1.20716418	wt_range
c349_CP-Repeats-LR	332.1294234	1.048218731	wt_range
c349_CP-Repeats-LR	293.8509905	1.113097492	wt_range
c349_CP-Repeats-LR	349.835307	1.066292447	wt_range
c349_CP-Repeats-LR	968.2000293	1.330642179	wt_range
c349_CP-Repeats-LR	898.8941451	1.264564986	wt_range
c349_CP-Repeats-LR	4750.988329	1.083555254	above_wt
c349_CP-Repeats-LR	886.6039469	1.148978008	wt_range
c349_CP-Repeats-LR	807.7764929	1.235442617	wt_range
c349_CP-Repeats-LR	4703.443253	1.366829326	above_wt
c349_CP-Repeats-LR	185.8666736	1.035195751	below_wt
c349_CP-Repeats-LR	1640.898086	1.061008546	above_wt
c349_CP-Repeats-LR	1186.600033	1.126302944	above_wt
c349_CP-Repeats-LR	375.0980503	1.170233174	wt_range
c349_CP-Repeats-LR	664.7098222	1.201926574	wt_range
c349_CP-Repeats-LR	1799.113776	1.26645038	above_wt
c349_CP-Repeats-LR	199.5764781	0.956234573	wt_range
c349_CP-Repeats-LR	424.435307	1.165442121	wt_range
c349_CP-Repeats-LR	134.8117704	1.041689489	below_wt
c349_CP-Repeats-LR	1907.00005	1.068764198	above_wt
c349_CP-Repeats-LR	462.7843294	1.128202546	wt_range
c349_CP-Repeats-LR	3228.160868	1.73630554	above_wt
c349_CP-Repeats-LR	524.2196255	1.12739804	wt_range
c349_CP-Repeats-LR	381.6706005	0.997817464	wt_range
c349_CP-Repeats-LR	475.1058971	0.93630406	wt_range
c349_CP-Repeats-LR	2567.843205	1.293463617	above_wt
c349_CP-Repeats-LR	2028.215741	1.0794865	above_wt
c349_CP-Repeats-LR	2420.576537	1.336302823	above_wt
c349_CP-Repeats-LR	368.3921695	1.029012617	wt_range
c349_CP-Repeats-LR	185.1803995	1.085013702	below_wt
c349_CP-Repeats-LR	1928.670643	1.36940211	above_wt
c349_CP-Repeats-LR	359.4666791	1.011233301	wt_range
c349_CP-Repeats-LR	1877.772603	1.364739506	above_wt
c349_CP-Repeats-LR	276.3411863	1.091416391	wt_range
c349_CP-Repeats-LR	745.8706091	1.048171096	wt_range
c349_CP-Repeats-LR	267.5568725	0.996289989	wt_range
c349_CP-Repeats-LR	181.9058899	0.935556068	below_wt
c349_CP-Repeats-LR	249.2902058	0.885839435	wt_range
c349_CP-Repeats-LR	174.35687	0.974522108	below_wt
c349_CP-Repeats-LR	482.6157029	1.142237332	wt_range
c349_CP-Repeats-LR	449.0392311	1.185369291	wt_range
c349_CP-Repeats-LR	283.3098144	0.959710126	wt_range
c349_CP-Repeats-LR	2889.670664	1.148252919	above_wt
c349_CP-Repeats-LR	647.1411966	1.294145901	wt_range
c349_CP-Repeats-LR	234.4862832	1.04643306	wt_range
c349_CP-Repeats-LR	1175.623562	1.324028365	above_wt
c349_CP-Repeats-LR	450.7058965	1.242986525	wt_range
c349_CP-Repeats-LR	1255.847094	1.191952525	above_wt
c349_CP-Repeats-LR	3923.811863	1.299491172	above_wt
c349_CP-Repeats-LR	497.4627605	1.035734242	wt_range
c349_CP-Repeats-LR	1552.098081	1.114779933	above_wt
c349_CP-Repeats-LR	1378.552982	1.406289316	above_wt
c349_CP-Repeats-LR	2414.764773	1.406476223	above_wt
c349_CP-Repeats-LR	2100.529468	1.471030758	above_wt
c349_CP-Repeats-LR	1133.24317	1.378914316	above_wt
c349_CP-Repeats-LR	1469.400041	1.499331039	above_wt
c349_CP-Repeats-LR	285.8274608	1.468725714	wt_range
c349_CP-Repeats-LR	1430.207883	1.517360501	above_wt
c349_CP-Repeats-LR	258.1058916	1.184037946	wt_range
c349_CP-Repeats-LR	3152.741253	1.53957511	above_wt
c349_CP-Repeats-LR	1301.200039	1.345963688	above_wt
c349_CP-Repeats-LR	3221.098125	1.499318057	above_wt
c349_CP-Repeats-LR	1920.768682	1.298329344	above_wt
c349_CP-Repeats-LR	161.5803981	1.048149492	below_wt
c349_CP-Repeats-LR	1022.792187	1.300566257	above_wt
c349_CP-Repeats-LR	1964.749075	1.294405329	above_wt
c349_CP-Repeats-LR	675.9529609	1.275435216	wt_range
c349_CP-Repeats-LR	5340.956975	1.268199701	above_wt
c349_CP-Repeats-LR	1192.215721	1.363787214	above_wt
c349_CP-Repeats-LR	1210.321603	1.354685046	above_wt
c349_CP-Repeats-LR	1187.019643	1.272716028	above_wt
c349_CP-Repeats-LR	4826.83149	1.317642527	above_wt
c349_CP-Repeats-LR	1596.003966	1.295821938	above_wt
c349_CP-Repeats-LR	760.6784546	1.000795141	wt_range
c349_CP-Repeats-LR	748.5215915	1.027172311	wt_range
c349_CP-Repeats-LR	281.0549114	1.224932673	wt_range
c349_CP-Repeats-LR	811.0745342	1.397892775	wt_range
c349_CP-Repeats-LR	1352.313765	1.414845667	above_wt
c349_CP-Repeats-LR	1382.964745	1.408836906	above_wt
c349_CP-Repeats-LR	1104.090228	1.331662374	above_wt
c349_CP-Repeats-LR	1109.784347	1.247459994	above_wt
c349_CP-Repeats-LR	937.8000266	1.271778293	wt_range
c349_CP-Repeats-LR	653.388255	1.181649334	wt_range
c349_CP-Repeats-LR	2437.058889	1.743875573	above_wt
c349_CP-Repeats-LR	3787.427549	1.39221726	above_wt
c349_CP-Repeats-LR	332.4000114	1.062560841	wt_range
c349_CP-Repeats-LR	1100.192189	1.243146576	above_wt
c349_CP-Repeats-LR	3750.400085	1.564622096	above_wt
c349_CP-Repeats-LR	2852.447138	1.525179736	above_wt
c349_CP-Repeats-LR	838.2862987	0.988327445	wt_range
c349_CP-Repeats-LR	2938.749097	1.28797779	above_wt
c349_CP-Repeats-LR	5078.098143	1.058016584	above_wt
c349_CP-Repeats-LR	1691.321616	1.494546571	above_wt
c349_CP-Repeats-LR	286.4000103	1.078235217	wt_range
c349_CP-Repeats-LR	686.0745302	0.977384849	wt_range
c349_CP-Repeats-LR	2973.894188	1.598794908	above_wt
c349_CP-Repeats-LR	3291.698126	1.431039826	above_wt
c349_CP-Repeats-LR	667.2274716	1.262558757	wt_range
c349_CP-Repeats-LR	2791.929484	1.720107634	above_wt
c349_CP-Repeats-LR	534.8784477	1.156717814	wt_range
c349_CP-Repeats-LR	273.1098132	0.879159342	wt_range
c349_CP-Repeats-LR	1814.227503	1.26903124	above_wt
c349_CP-Repeats-LR	971.9412049	1.211940386	wt_range
c349_CP-Repeats-LR	3084.133414	1.559144985	above_wt
c349_CP-Repeats-LR	2980.902021	1.5354619	above_wt
c349_CP-Repeats-LR	3937.847142	1.481446181	above_wt
c349_CP-Repeats-LR	1643.729457	1.254960589	above_wt
c349_CP-Repeats-LR	1843.482404	1.501271304	above_wt
c349_CP-Repeats-LR	1951.54123	1.336573121	above_wt
c349_CP-Repeats-LR	1110.054934	1.3112505	above_wt
c349_CP-Repeats-LR	785.2941404	1.054206793	wt_range
c349_CP-Repeats-LR	2068.200055	1.279847642	above_wt
c349_CP-Repeats-LR	1441.219649	1.312846004	above_wt
c349_CP-Repeats-LR	1208.737289	1.352143153	above_wt
c349_CP-Repeats-LR	1246.247094	1.358796594	above_wt
c349_CP-Repeats-LR	410.1294257	1.008476978	wt_range
c349_CP-Repeats-LR	1148.749053	1.322390598	above_wt
c349_CP-Repeats-LR	946.0588504	1.280331008	wt_range
c349_CP-Repeats-LR	3453.521656	1.415996119	above_wt
c349_CP-Repeats-LR	1962.956918	1.378776746	above_wt
c349_CP-Repeats-LR	3071.058905	1.095924667	above_wt
c349_CP-Repeats-LR	1936.215739	1.491371892	above_wt
c349_CP-Repeats-LR	1309.815724	1.27952109	above_wt
c349_CP-Repeats-LR	4587.917737	1.917828545	above_wt
c349_CP-Repeats-LR	756.2353179	1.104085351	wt_range
c349_CP-Repeats-LR	2554.462814	1.431750957	above_wt
c349_CP-Repeats-LR	1702.109849	1.42040701	above_wt
c349_CP-Repeats-LR	1048.984344	1.267339671	above_wt
c349_CP-Repeats-LR	1198.960818	1.411770062	above_wt
c349_CP-Repeats-LR	1245.568662	1.313807764	above_wt
c349_CP-Repeats-LR	1804.541224	1.529334267	above_wt
c349_CP-Repeats-LR	456.8313867	1.119207202	wt_range
c349_CP-Repeats-LR	800.5412004	1.079714476	wt_range
c349_CP-Repeats-LR	2060.427507	1.636485746	above_wt
c349_CP-Repeats-LR	2054.243195	1.404031579	above_wt
c349_CP-Repeats-LR	2602.61968	1.508620323	above_wt
c349_CP-Repeats-LR	409.5647189	1.076256693	wt_range
c349_CP-Repeats-LR	2313.572613	1.391451527	above_wt
c349_CP-Repeats-LR	2205.79222	1.310858937	above_wt
c349_CP-Repeats-LR	2781.102035	1.704839346	above_wt
c349_CP-Repeats-LR	3527.388321	1.773939012	above_wt
c349_CP-Repeats-LR	5846.274633	1.26621742	above_wt
c349_CP-Repeats-LR	850.5294375	1.017827191	wt_range
c349_CP-Repeats-LR	1940.070642	1.150433616	above_wt
c349_CP-Repeats-LR	901.4078678	1.38175719	wt_range
c349_CP-Repeats-LR	2586.380462	1.745181687	above_wt
c349_CP-Repeats-LR	2188.470648	1.6880753	above_wt
c349_CP-Repeats-LR	810.1882602	1.139457781	wt_range
c349_CP-Repeats-LR	715.254924	1.117778894	wt_range
c349_CP-Repeats-LR	1392.12553	1.382545747	above_wt
c349_CP-Repeats-LR	1976.298094	1.406102671	above_wt
c349_CP-Repeats-LR	3648.721641	1.420910494	above_wt
c349_CP-Repeats-LR	1282.215723	1.383595511	above_wt
c349_CP-Repeats-LR	1267.596115	1.428393218	above_wt
c349_CP-Repeats-LR	1661.851027	1.311398261	above_wt
c349_CP-Repeats-LR	1124.447091	1.478034392	above_wt
c349_CP-Repeats-LR	1404.482393	1.357264281	above_wt
c349_CP-Repeats-LR	1109.031405	1.349691923	above_wt
c349_CP-Repeats-LR	842.5176721	1.297759038	wt_range
c349_CP-Repeats-LR	816.6313971	1.292184629	wt_range
c349_CP-Repeats-LR	4509.019706	1.592152077	above_wt
c349_CP-Repeats-LR	752.0784551	1.423074428	wt_range
c349_CP-Repeats-LR	677.7176683	1.316113584	wt_range
c349_CP-Repeats-LR	859.5451237	1.070478142	wt_range
c349_CP-Repeats-LR	628.5686465	1.112623192	wt_range
c349_CP-Repeats-LR	391.1921701	1.23089327	wt_range
c349_CP-Repeats-LR	745.9568864	1.318021517	wt_range
c349_CP-Repeats-LR	2187.607904	1.730375072	above_wt
c349_CP-Repeats-LR	598.074527	1.105744815	wt_range
c349_CP-Repeats-LR	623.431392	1.182882802	wt_range
c349_CP-Repeats-LR	579.3059002	1.095774012	wt_range
c349_CP-Repeats-LR	2685.521642	1.460482447	above_wt
c349_CP-Repeats-LR	2928.023608	1.332856527	above_wt
c349_CP-Repeats-LR	3384.454992	1.627494567	above_wt
c349_del-CP	243.8784409	1.058506062	wt_range
c349_del-CP	1625.333377	0.909834224	above_wt
c349_del-CP	201.3529489	0.91338904	wt_range
c349_del-CP	74.56863088	0.908660336	below_wt
c349_del-CP	649.8000197	0.970959519	wt_range
c349_del-CP	2664.800072	0.991472841	above_wt
c349_del-CP	256.8549117	0.931314319	wt_range
c349_del-CP	403.1607966	1.054866205	wt_range
c349_del-CP	516.4157021	1.13245674	wt_range
c349_del-CP	156.6549078	0.845602067	below_wt
c349_del-CP	313.8274619	1.040342342	wt_range
c349_del-CP	163.1960853	0.970185111	below_wt
c349_del-CP	1272.521604	1.108557173	above_wt
c349_del-CP	137.572555	1.045638618	below_wt
c349_del-CP	98.89412174	1.125658488	below_wt
c349_del-CP	1773.858872	1.253328157	above_wt
c349_del-CP	169.6156934	1.081360454	below_wt
c349_del-CP	529.7255071	0.954613266	wt_range
c349_del-CP	494.86276	0.935341647	wt_range
c349_del-CP	328.949031	1.052621743	wt_range
c349_del-CP	553.1764888	0.910875779	wt_range
c349_del-CP	649.2706072	1.022624884	wt_range
c349_del-CP	370.6745214	0.887951061	wt_range
c349_del-CP	390.0509941	1.00729304	wt_range
c349_del-CP	1886.764758	0.869165823	above_wt
c349_del-CP	294.3451089	0.873399286	wt_range
c349_del-CP	1594.439261	0.854046226	above_wt
c349_del-CP	166.9411836	0.884575873	below_wt
c349_del-CP	569.2941364	0.882488661	wt_range
c349_del-CP	1673.090243	1.034210168	above_wt
c349_del-CP	770.9921805	0.95699092	wt_range
c349_del-CP	506.0353099	0.954630285	wt_range
c349_del-CP	451.8313869	1.140376188	wt_range
c349_del-CP	136.552947	1.018094242	below_wt
c349_del-CP	359.2588349	0.917540072	wt_range
c349_del-CP	1971.615742	0.926485446	above_wt
c349_del-CP	181.0156936	0.884675934	below_wt
c349_del-CP	130.9372604	0.910446134	below_wt
c349_del-CP	589.0588415	1.140847862	wt_range
c349_del-CP	414.4588367	0.884126258	wt_range
c349_del-CP	231.6862836	0.912333782	wt_range
c349_del-CP	492.149035	1.11019101	wt_range
c349_del-CP	330.6117766	0.984167275	wt_range
c349_del-CP	306.6235403	1.049720859	wt_range
c349_del-CP	139.8313786	0.947588468	below_wt
c349_del-CP	479.3451136	0.960459839	wt_range
c349_del-CP	515.2666837	1.074057167	wt_range
c349_del-CP	896.5137506	0.861262208	wt_range
c349_del-CP	488.6313882	1.034506544	wt_range
c349_del-CP	518.627467	0.994213045	wt_range
c349_del-CP	760.0353158	1.082982386	wt_range
c349_del-CP	248.643146	0.968317039	wt_range
c349_del-CP	271.5804019	1.018867571	wt_range
c349_del-CP	3484.83931	1.288551031	above_wt
c349_del-CP	2123.494176	1.125975595	above_wt
c349_del-CP	956.7529693	1.139916069	wt_range
c349_del-CP	907.4823798	1.083001548	wt_range
c349_del-CP	305.6353053	1.146194646	wt_range
c349_del-CP	482.5098187	1.047873764	wt_range
c349_del-CP	632.5098226	0.87667092	wt_range
c349_del-CP	665.7568824	1.022358279	wt_range
c349_del-CP	555.1333498	0.907559119	wt_range
c349_del-CP	299.541187	0.969996389	wt_range
c349_del-CP	337.678443	0.954260667	wt_range
c349_del-CP	95.8980435	0.911942214	below_wt
c349_del-CP	389.3921695	1.03789645	wt_range
c349_del-CP	707.5372756	0.87863409	wt_range
c349_del-CP	410.4353072	1.011776031	wt_range
c349_del-CP	426.4588373	0.867968725	wt_range
c349_del-CP	441.7058977	0.881219232	wt_range
c349_del-CP	407.2509947	0.91700726	wt_range
c349_del-CP	141.9372612	0.991194949	below_wt
c349_del-CP	463.8313868	1.041560282	wt_range
c349_del-CP	308.2784432	0.973423778	wt_range
c349_del-CP	306.8039328	0.945499628	wt_range
c349_del-CP	216.5960863	0.834471323	wt_range
c349_del-CP	239.9098127	1.003961787	wt_range
c349_del-CP	409.8078576	0.851462766	wt_range
c349_del-CP	61.75686548	0.891042545	below_wt
c349_del-CP	302.4627559	0.862401725	wt_range
c349_del-CP	305.8313843	0.983367578	wt_range
c349_del-CP	1476.941219	1.111970521	above_wt
c349_del-CP	302.2627563	0.889004325	wt_range
c349_del-CP	565.6157042	0.987558508	wt_range
c349_del-CP	404.5215812	1.049115335	wt_range
c349_del-CP	3167.61185	1.153240697	above_wt
c349_del-CP	548.4941339	1.002804921	wt_range
c349_del-CP	1086.854934	1.011675103	above_wt
c349_del-CP	411.1372692	1.037788518	wt_range
c349_del-CP	298.1921676	1.022535038	wt_range
c349_del-CP	314.6313835	0.999459284	wt_range
c349_del-CP	499.5215848	0.899344017	wt_range
c349_del-CP	460.1333477	0.94621259	wt_range
c349_del-CP	322.1098149	0.888469048	wt_range
c349_del-CP	441.8353076	0.938931101	wt_range
c349_del-CP	559.0509979	0.933979432	wt_range
c349_del-CP	585.5725671	0.917205649	wt_range
c349_del-CP	1586.117691	0.980094095	above_wt
c349_del-CP	151.141183	0.807028364	below_wt
c349_del-CP	1897.835348	0.91084339	above_wt
c349_del-CP	884.2078694	1.051471108	wt_range
c349_del-CP	472.9255045	0.907833556	wt_range
c349_del-CP	433.78825	0.935662459	wt_range
c349_del-CP	1158.074543	1.022720013	above_wt
c349_del-CP	411.5725622	0.977182203	wt_range
c349_del-CP	580.2353126	0.997621075	wt_range
c349_del-CP	305.7529517	0.996006545	wt_range
c349_del-CP	1323.901998	0.871256155	above_wt
c349_del-CP	1899.482405	0.635733081	above_wt
c349_del-CP	131.015692	1.070869325	below_wt
c349_del-CP	423.7764843	1.05685051	wt_range
c349_del-CP	195.8000071	1.007777902	wt_range
c349_del-CP	225.6235375	0.967085506	wt_range
c349_del-CP	512.647074	1.111530397	wt_range
c349_del-CP	452.9882505	1.021299223	wt_range
c349_del-CP	818.7255142	0.902452462	wt_range
c349_del-CP	564.7608011	0.990497748	wt_range
c349_del-CP	1055.839245	1.023219614	above_wt
c349_del-CP	463.5607998	0.925471317	wt_range
c349_del-CP	189.1764772	0.917081755	below_wt
c349_del-CP	293.5255005	1.050918747	wt_range
c349_del-CP	486.8666821	0.950734478	wt_range
c349_del-CP	722.851002	1.055268004	wt_range
c349_del-CP	523.7490368	1.040992957	wt_range
c349_del-CP	355.0627584	0.888983029	wt_range
c349_del-CP	420.8627585	1.074050107	wt_range
c349_del-CP	441.3019749	1.09200028	wt_range
c349_del-CP	279.0627556	0.867881403	wt_range
c349_del-CP	542.3411932	0.707572408	wt_range
c349_del-CP	917.7215947	0.99938616	wt_range
c349_del-CP	546.6745269	1.047639981	wt_range
c349_del-CP	850.1294359	1.141555129	wt_range
c349_del-CP	8090.341367	1.189454486	above_wt
c349_del-CP	299.8392265	1.051822771	wt_range
c349_del-CP	234.6588318	0.781088565	wt_range
c349_del-CP	238.3607927	0.983338712	wt_range
c349_del-CP	363.1764826	0.89756119	wt_range
c349_del-CP	308.0235397	0.956591387	wt_range
c349_del-CP	385.9372673	0.942667716	wt_range
c349_del-CP	475.4196239	0.874534335	wt_range
c349_del-CP	136.2235351	0.922359233	below_wt
c349_del-CP	299.9882469	0.945084315	wt_range
c349_del-CP	208.6509884	0.912091155	wt_range
c349_del-CP	213.5451063	0.884749283	wt_range
c349_del-CP	497.9568785	1.142830497	wt_range
c349_del-CP	238.2549109	0.825435952	wt_range
c349_del-CP	725.2510024	1.04303653	wt_range
c349_del-CP	677.6196285	1.05103446	wt_range
c349_del-CP	475.776487	1.007786735	wt_range
c349_del-CP	697.2078636	1.121544632	wt_range
c349_del-CP	349.898051	1.014183315	wt_range
c349_del-CP	645.8392353	1.133731626	wt_range
c349_del-CP	379.8823669	0.972600272	wt_range
c349_del-CP	731.1529628	1.054652851	wt_range
c349_del-CP	379.5372663	0.972636118	wt_range
c349_del-CP	345.3255028	0.937648725	wt_range
c349_del-CP	429.4000136	1.03061604	wt_range
c349_del-CP	1218.176505	1.236770961	above_wt
c349_del-CP	2548.207914	0.960318345	above_wt
c349_del-CP	253.7882447	0.819497766	wt_range
c349_del-CP	434.6941325	0.900756093	wt_range
c349_del-CP	360.3411886	1.14465101	wt_range
c349_del-CP	577.7058999	1.106529917	wt_range
c349_del-CP	437.2078583	1.023311184	wt_range
c349_del-CP	348.6902079	1.030274276	wt_range
c349_del-CP	413.3490335	0.956286167	wt_range
c349_del-CP	513.188252	0.952459034	wt_range
c349_del-CP	1021.670617	0.991860747	above_wt
c349_del-CP	647.4784503	0.848336242	wt_range
c349_del-CP	377.4627574	1.101389419	wt_range
c349_del-CP	667.2745304	1.116725794	wt_range
c349_del-CP	483.9568787	1.141310955	wt_range
c349_del-CP	435.2549158	0.939521954	wt_range
c349_del-CP	353.5960903	1.022128335	wt_range
c349_del-CP	301.235304	0.802944673	wt_range
c349_del-CP	414.7137389	1.103042644	wt_range
c349_del-CP	346.8470705	1.151005342	wt_range
c349_del-CP	3431.87068	1.349524655	above_wt
c349_del-CP	390.905896	0.904792287	wt_range
c349_del-CP	453.1294256	0.873970006	wt_range
c349_del-CP	504.0470753	1.041665676	wt_range
c349_del-LR	956.1804182	1.021230735	wt_range
c349_del-LR	1290.352979	1.195352783	above_wt
c349_del-LR	940.5843414	1.084535235	wt_range
c349_del-LR	1080.733368	1.149183432	above_wt
c349_del-LR	267.2117739	1.04291147	wt_range
c349_del-LR	338.5725596	1.039304402	wt_range
c349_del-LR	927.2431633	1.198086121	wt_range
c349_del-LR	988.9882629	0.98455514	above_wt
c349_del-LR	655.7372765	0.97686517	wt_range
c349_del-LR	549.3647237	1.144711242	wt_range
c349_del-LR	355.7294242	1.019768078	wt_range
c349_del-LR	330.0235412	1.029079319	wt_range
c349_del-LR	972.6235566	1.072270286	wt_range
c349_del-LR	199.0235367	1.118731225	wt_range
c349_del-LR	1243.909846	1.004170625	above_wt
c349_del-LR	432.8078577	1.033986087	wt_range
c349_del-LR	252.0823617	1.203000169	wt_range
c349_del-LR	683.0784513	0.975661966	wt_range
c349_del-LR	688.8431593	1.028161714	wt_range
c349_del-LR	2266.741244	1.011371915	above_wt
c349_del-LR	2201.070659	1.081492406	above_wt
c349_del-LR	373.2549141	1.020682838	wt_range
c349_del-LR	1276.439254	1.107421211	above_wt
c349_del-LR	1061.894145	1.229376241	above_wt
c349_del-LR	157.3019671	1.063964093	below_wt
c349_del-LR	362.2745214	0.86727928	wt_range
c349_del-LR	294.2078526	0.95083639	wt_range
c349_del-LR	207.9333407	0.951609434	wt_range
c349_del-LR	393.2666792	1.034834356	wt_range
c349_del-LR	989.666699	1.008144448	above_wt
c349_del-LR	478.0862901	0.964753124	wt_range
c349_del-LR	1075.854936	1.17754806	above_wt
c349_del-LR	571.8823711	0.977365401	wt_range
c349_del-LR	272.6313823	0.946192843	wt_range
c349_del-LR	226.5764783	1.140803704	wt_range
c349_del-LR	4844.278481	1.6425583	above_wt
c349_del-LR	414.74119	1.082924314	wt_range
c349_del-LR	334.6941288	1.115600487	wt_range
c349_del-LR	329.5411874	1.004898727	wt_range
c349_del-LR	484.3451117	0.845154461	wt_range
c349_del-LR	1048.819636	1.112517059	above_wt
c349_del-LR	1801.960839	1.190412597	above_wt
c349_del-LR	1899.14515	1.069364392	above_wt
c349_del-LR	172.6980447	1.170187878	below_wt
c349_del-LR	806.0470809	1.124929248	wt_range
c349_del-LR	1893.411812	1.087587296	above_wt
c349_del-LR	3109.874555	1.142243035	above_wt
c349_del-LR	949.6157115	0.876654732	wt_range
c349_del-LR	1387.01573	1.113880677	above_wt
c349_del-LR	1077.537281	0.976985458	above_wt
c349_del-LR	987.6274762	0.977568817	above_wt
c349_del-LR	827.4117856	0.952880214	wt_range
c349_del-LR	1180.321597	0.871981145	above_wt
c349_del-LR	456.2980533	0.993577176	wt_range
c349_del-LR	574.345114	1.038595336	wt_range
c349_del-LR	1021.27454	1.031972193	above_wt
c349_del-LR	2449.160845	1.237440616	above_wt
c349_del-LR	773.0078641	1.081801466	wt_range
c349_del-LR	2439.737331	1.013770767	above_wt
c349_del-LR	1996.902018	0.959787151	above_wt
c349_del-LR	1130.513752	0.929212573	above_wt
c349_del-LR	745.505901	1.059566739	wt_range
c349_del-LR	921.1255203	0.946523725	wt_range
c349_del-LR	624.1608039	0.991043271	wt_range
c349_del-LR	2581.423615	1.108002223	above_wt
c349_del-LR	1112.38435	1.028075328	above_wt
c349_del-LR	2948.125538	0.898673408	above_wt
c349_del-LR	1012.752972	0.993257016	above_wt
c349_del-LR	1935.294176	1.066340321	above_wt
c349_del-LR	621.4117831	0.857218148	wt_range
c349_del-LR	2268.815757	0.947551802	above_wt
c349_del-LR	600.2353109	0.877830057	wt_range
c349_del-LR	589.3921727	0.903615847	wt_range
c349_del-LR	619.0627608	0.85094513	wt_range
c349_del-LR	996.682375	1.033118373	above_wt
c349_del-LR	4910.003968	1.106256244	above_wt
c349_del-LR	1959.082409	1.048118459	above_wt
c349_del-LR	1572.584361	0.964406555	above_wt
c349_del-LR	1325.37651	0.982415864	above_wt
c349_del-LR	826.5137524	1.091642439	wt_range
c349_del-LR	4466.666727	1.200933248	above_wt
c349_del-LR	1286.639255	1.087185242	above_wt
c349_del-LR	312.1804023	0.951766861	wt_range
c349_del-LR	1124.941213	1.142310373	above_wt
c349_del-LR	396.8431497	0.887395367	wt_range
c349_del-LR	2554.078518	0.905337346	above_wt
c349_del-LR	506.1764871	0.96795217	wt_range
c349_del-LR	555.600016	0.958681	wt_range
c349_del-LR	672.078452	1.008341855	wt_range
c349_del-LR	81.59216047	0.868001994	below_wt
c349_del-LR	427.0470704	0.909815125	wt_range
c349_del-LR	377.4705987	0.834319006	wt_range
c349_del-LR	1527.607893	1.036734731	above_wt
c349_del-LR	403.1137381	0.957466318	wt_range
c349_del-LR	666.0000213	1.154737706	wt_range
c349_del-LR	1776.23927	1.14923179	above_wt
c349_del-LR	984.9451299	0.969080067	wt_range
c349_del-LR	472.7019755	0.946086082	wt_range
c349_del-LR	900.2627655	0.919548774	wt_range
c349_del-LR	471.4823686	1.103324892	wt_range
c349_del-LR	1399.419651	1.210690229	above_wt
c349_del-LR	371.619619	0.816972491	wt_range
c349_del-LR	4247.235367	0.972405051	above_wt
c349_del-LR	4034.678505	1.114849517	above_wt
c349_del-LR	817.6549266	0.599415113	wt_range
c349_del-LR	1380.129449	1.105272028	above_wt
c349_del-LR	199.505889	0.945423741	wt_range
c349_del-LR	3805.051067	1.051385465	above_wt
c349_del-LR	3157.776514	1.067926675	above_wt
c349_del-LR	1366.109845	1.089982676	above_wt
c349_del-LR	1397.545142	1.066086584	above_wt
c349_del-LR	737.0235531	0.999541965	wt_range
c349_del-LR	5127.145159	0.97583574	above_wt
c349_del-LR	2678.290279	1.165026833	above_wt
c349_del-LR	3317.466729	1.200832034	above_wt
c349_del-LR	1986.156928	1.093742324	above_wt
c349_del-LR	811.98434	0.94804974	wt_range
c349_del-LR	2217.105944	1.042469967	above_wt
c349_del-LR	1081.160814	0.929150673	above_wt
c349_del-LR	3192.137308	1.231061514	above_wt
c349_del-LR	868.9961048	0.846587248	wt_range
c349_del-LR	1499.847104	0.886710066	above_wt
c349_del-LR	836.9333597	0.987226964	wt_range
c349_del-LR	730.592181	0.884117896	wt_range
c349_del-LR	1262.254942	0.980481782	above_wt
c349_del-LR	326.5490298	0.876108393	wt_range
c349_del-LR	346.9568739	0.920584633	wt_range
c349_del-LR	940.4941422	0.938990296	wt_range
c349_del-LR	818.6627714	1.046398905	wt_range
c349_del-LR	719.8157086	1.023633201	wt_range
c349_del-LR	577.2431538	0.958847187	wt_range
c349_del-LR	360.1490306	0.888893716	wt_range
c349_del-LR	403.9215794	0.875760846	wt_range
c349_del-LR	308.8313824	0.941263756	wt_range
c349_del-LR	249.4078507	0.925833549	wt_range
c349_del-LR	1063.184349	0.957793776	above_wt
c349_del-LR	560.61178	1.156143428	wt_range
c349_del-LR	369.2588356	1.055800697	wt_range
c349_del-LR	517.1176634	0.885646502	wt_range
c349_del-LR	513.4353104	1.030491786	wt_range
c349_del-LR	668.5843341	1.114500265	wt_range
c349_del-LR	1996.635359	1.061782067	above_wt
c349_del-LR	626.1019805	0.998243102	wt_range
c349_del-LR	2927.50594	1.29395544	above_wt
c349_del-LR	1884.784355	1.136451613	above_wt
c349_del-LR	3142.729467	1.222601838	above_wt
c349_del-LR	3572.43537	1.071475539	above_wt
c349_del-LR	1244.611792	0.999345428	above_wt
c349_del-LR	1180.670614	1.151053936	above_wt
c349_del-LR	3732.102001	1.095966438	above_wt
c349_del-LR	371.3058936	1.052531042	wt_range
c349_del-LR	426.1882478	0.947041847	wt_range
c349_del-LR	416.4666797	0.99612111	wt_range
c349_del-LR	1312.364747	1.014867331	above_wt
c349_del-LR	368.1019729	1.085409494	wt_range
c349_del-LR	958.8902253	0.899956931	wt_range
c349_del-LR	882.5215913	1.024240828	wt_range
c349_del-LR	923.8980677	1.047133492	wt_range
c349_del-LR	834.3098243	0.965700203	wt_range
c349_del-LR	251.513734	0.959481086	wt_range
c349_del-LR	3890.811851	1.342492384	above_wt
c349_del-LR	1012.058851	0.935942581	above_wt
c349_del-Nterm	1696.152988	0.880282221	above_wt
c349_del-Nterm	1475.725531	1.06740443	above_wt
c349_del-Nterm	814.6117888	1.025695156	wt_range
c349_del-Nterm	396.2078562	0.785434454	wt_range
c349_del-Nterm	270.0431465	0.83082457	wt_range
c349_del-Nterm	287.8862846	0.871175381	wt_range
c349_del-Nterm	568.75688	0.958205382	wt_range
c349_del-Nterm	771.2000228	0.861752508	wt_range
c349_del-Nterm	1455.803964	0.862814887	above_wt
c349_del-Nterm	2181.572609	1.058196758	above_wt
c349_del-Nterm	1842.902012	0.919914189	above_wt
c349_del-Nterm	770.2157099	0.770528367	wt_range
c349_del-Nterm	236.4353027	0.935036373	wt_range
c349_del-Nterm	1425.537293	1.021314768	above_wt
c349_del-Nterm	168.8313795	1.052944962	below_wt
c349_del-Nterm	3987.941277	1.185734338	above_wt
c349_del-Nterm	1033.239245	1.262438393	above_wt
c349_del-Nterm	4322.192273	0.906466766	above_wt
c349_del-Nterm	1738.858872	0.770438873	above_wt
c349_del-Nterm	3048.443216	1.011674138	above_wt
c349_del-Nterm	688.6862956	1.109030925	wt_range
c349_del-Nterm	686.9529619	0.991096947	wt_range
c349_del-Nterm	369.7255023	1.043968317	wt_range
c349_del-Nterm	2940.486355	0.750454982	above_wt
c349_del-Nterm	360.9215808	1.220185166	wt_range
c349_del-Nterm	825.6902202	1.134155857	wt_range
c349_del-Nterm	549.5098201	0.912575097	wt_range
c349_del-Nterm	1271.458859	0.869118453	above_wt
c349_del-Nterm	904.3804187	1.080494787	wt_range
c349_del-Nterm	1116.835325	1.096370495	above_wt
c349_del-Nterm	2906.419688	0.91924509	above_wt
c349_del-Nterm	589.5804098	0.952777847	wt_range
c349_del-Nterm	361.7019724	0.969889643	wt_range
c349_del-Nterm	502.0941323	0.84318191	wt_range
c349_del-Nterm	4465.035413	0.876080413	above_wt
c349_del-Nterm	679.7098247	0.870609878	wt_range
c349_del-Nterm	367.0156986	1.035268976	wt_range
c349_del-Nterm	1133.058855	0.817751752	above_wt
c349_del-Nterm	695.9372761	1.052495572	wt_range
c349_del-Nterm	653.2980586	0.98808624	wt_range
c349_del-Nterm	1390.776509	1.024234586	above_wt
c349_del-Nterm	1990.694172	0.843586791	above_wt
c349_del-Nterm	1368.411803	1.141102615	above_wt
c349_del-Nterm	1099.733365	0.989606682	above_wt
c349_del-Nterm	840.9843391	0.842610662	wt_range
c349_del-Nterm	1346.211803	0.943866432	above_wt
c349_del-Nterm	1006.811793	1.035018866	above_wt
c349_del-Nterm	532.4039384	0.848134721	wt_range
c349_del-Nterm	566.0627619	0.905778503	wt_range
c349_del-Nterm	1387.831411	1.145278465	above_wt
c349_del-Nterm	497.0627599	0.769251585	wt_range
c349_del-Nterm	389.2509933	1.007526252	wt_range
c349_del-Nterm	200.3294197	0.870620038	wt_range
c349_del-Nterm	2428.274576	1.136008151	above_wt
c349_del-Nterm	1257.725525	0.939090346	above_wt
c349_del-Nterm	517.9411935	0.86750023	wt_range
c349_del-Nterm	910.1215944	0.979726322	wt_range
c349_del-Nterm	872.7568879	1.167226798	wt_range
c349_del-Nterm	1322.90984	0.841179192	above_wt
c349_del-Nterm	1460.894159	1.033839026	above_wt
c349_del-Nterm	973.3255174	1.263781055	wt_range
c349_del-Nterm	450.4706024	1.075175805	wt_range
c349_del-Nterm	485.2353103	1.049007326	wt_range
c349_del-Nterm	1454.607883	0.961884522	above_wt
c349_del-Nterm	1207.803956	1.041539413	above_wt
c349_del-Nterm	1355.47847	1.01278567	above_wt
c349_del-Nterm	758.2941397	1.062409043	wt_range
c349_del-Nterm	716.7725707	0.863755624	wt_range
c349_del-Nterm	351.2627572	0.857034311	wt_range
c349_del-Nterm	4375.415752	0.951507521	above_wt
c349_del-Nterm	329.6431488	0.834865272	wt_range
c349_del-Nterm	570.9137431	0.942847319	wt_range
c349_del-Nterm	962.3764987	1.059764416	wt_range
c349_del-Nterm	517.4745256	0.945829225	wt_range
c349_del-Nterm	501.9686429	1.060661629	wt_range
c349_del-Nterm	229.1294197	0.915355062	wt_range
c349_del-Nterm	623.3882544	0.976953776	wt_range
c349_del-Nterm	515.1725646	0.947150423	wt_range
c349_del-Nterm	263.3960884	0.873911736	wt_range
c349_del-Nterm	1658.615732	0.873894216	above_wt
c349_del-Nterm	457.3137405	1.062060877	wt_range
c349_del-Nterm	983.0902245	0.944792911	wt_range
c349_del-Nterm	845.0353182	0.956040583	wt_range
c349_del-Nterm	1111.756895	0.729371058	above_wt
c349_del-Nterm	491.1804073	1.070400689	wt_range
c349_del-Nterm	541.4392325	1.014973907	wt_range
c349_del-Nterm	611.0941362	0.946960583	wt_range
c349_del-Nterm	1503.537298	1.070359475	above_wt
c349_del-Nterm	1569.956907	1.047825165	above_wt
c349_del-Nterm	1080.407875	1.090422184	above_wt
c349_del-Nterm	642.0000203	1.076423441	wt_range
c349_del-Nterm	963.7059102	1.146017431	wt_range
c349_del-Nterm	698.2862963	0.98850219	wt_range
c349_del-Nterm	530.3176648	1.06676235	wt_range
c349_del-Nterm	990.3608131	1.069046864	above_wt
c349_del-Nterm	401.6313874	0.907137185	wt_range
c349_del-Nterm	2718.749092	1.025157695	above_wt
c349_del-Nterm	7819.00406	1.220106124	above_wt
c349_del-Nterm	3013.435375	1.145514305	above_wt
c349_del-Nterm	782.1882581	0.897228751	wt_range
c349_del-Nterm	837.3764947	0.933105525	wt_range
c349_del-Nterm	2877.776549	1.127162859	above_wt
c349_del-Nterm	1192.662779	1.022197888	above_wt
c349_del-Nterm	256.8784418	1.088650512	wt_range
c349_del-Nterm	677.5372756	0.986375967	wt_range
c349_del-Nterm	704.6313939	0.900831593	wt_range
c349_del-Nterm	253.6588334	1.098530679	wt_range
c349_del-Nterm	1281.007881	1.134705456	above_wt
c349_del-Nterm	2091.305941	0.962774218	above_wt
c349_del-Nterm	1058.286306	1.035243786	above_wt
c349_del-Nterm	1406.388275	1.112305185	above_wt
c349_del-Nterm	585.0353117	0.889678618	wt_range
c349_del-Nterm	624.3843327	1.035357981	wt_range
c349_del-Nterm	368.1490328	0.94670768	wt_range
c349_del-Nterm	2781.102036	1.038748679	above_wt
c349_del-Nterm	2694.353015	0.880361912	above_wt
c349_del-Nterm	2999.309884	1.189909292	above_wt
c349_del-Nterm	1415.090236	1.125822091	above_wt
c349_del-Nterm	1041.1216	0.938080643	above_wt
c349_del-Nterm	1361.913765	1.016548424	above_wt
c349_del-Nterm	1380.807883	0.686237349	above_wt
c349_del-Nterm	548.5960952	0.981078875	wt_range
c349_del-Nterm	751.2117876	0.909753042	wt_range
c349_del-Nterm	592.0431553	1.089428695	wt_range
c349_del-Nterm	1307.129449	1.023319047	above_wt
c349_del-Nterm	2712.102034	1.250844935	above_wt
c349_del-Nterm	1400.164745	1.026445103	above_wt
c349_del-Nterm	2262.753003	1.123853542	above_wt
c349_del-Nterm	1611.431416	0.885535003	above_wt
c349_del-Nterm	1263.603958	0.923823031	above_wt
c349_del-Nterm	1379.862785	1.091331223	above_wt
c349_del-Nterm	2766.831448	0.84129899	above_wt
c349_del-Nterm	286.4078538	0.993183268	wt_range
c349_del-Nterm	1974.400054	1.034711821	above_wt
c349_del-Nterm	1233.501996	1.028226879	above_wt
c349_del-Nterm	697.2784524	0.971137936	wt_range
c349_del-Nterm	1317.282391	1.05469625	above_wt
c349_del-Nterm	881.3568888	0.972778947	wt_range
c349_del-Nterm	1975.094172	0.952157825	above_wt
c349_del-Nterm	1353.827489	0.800235304	above_wt
c349_del-Nterm	1025.615717	1.099527802	above_wt
c349_del-Nterm	2025.894173	0.962484325	above_wt
c349_del-Nterm	1042.505912	0.982314727	above_wt
c349_del-Nterm	1229.262781	0.987842358	above_wt
c349_del-Nterm	1279.690233	1.031423454	above_wt
c349_del-Nterm	2619.784383	1.20591264	above_wt
c349_del-Nterm	423.6784452	0.921590704	wt_range
c349_del-Nterm	1250.149056	0.998421995	above_wt
c349_del-Nterm	602.2274696	0.923807474	wt_range
c349_del-Nterm	640.8157051	0.854286815	wt_range
c349_del-Nterm	601.3686463	1.2511942	wt_range
c349_del-Nterm	369.1529538	0.836560781	wt_range
c349_del-Nterm	2234.341238	1.119910343	above_wt
c349_del-Nterm	1943.26672	1.426437025	above_wt
c349_del-Nterm	2001.776525	1.070076842	above_wt
c349_del-Nterm	735.3961004	0.944498989	wt_range
c349_del-Nterm	1622.792201	1.047054391	above_wt
c349_del-Nterm	1969.780446	1.165948684	above_wt
c349_del-Nterm	3179.949105	1.066652958	above_wt
c349_del-Nterm	1883.270641	0.9610472	above_wt
c349_del-Nterm	1677.596125	0.792517403	above_wt
c349_del-Nterm	983.7686563	1.037537122	wt_range
c349_del-Nterm	1262.698075	1.026939078	above_wt
c349_del-Nterm	3379.84323	0.948888193	above_wt
c349_del-Nterm	292.9176568	0.913253077	wt_range
c349_del-Nterm	2011.290252	1.203973226	above_wt
c349_del-Nterm	1458.325531	0.952224253	above_wt
c349_del-Nterm	1693.662791	1.024555525	above_wt
c349_del-Nterm	418.3215828	1.053321803	wt_range
c349_del-Nterm	2383.1883	1.173534575	above_wt
c349_del-Nterm	363.7411883	0.962738322	wt_range
c349_del-Nterm	2745.725564	1.046617367	above_wt
c349_del-Nterm	635.7372739	0.998895914	wt_range
c349_del-Nterm	1634.780439	1.089468323	above_wt
c349_del-Nterm	1621.819653	0.924130376	above_wt
c349_del-Nterm	3010.572631	1.175027017	above_wt
c349_del-Nterm	1601.28632	1.138949968	above_wt
c349_del-Nterm	2838.341253	1.010867944	above_wt
c349_del-Nterm	2116.341235	0.979384105	above_wt
c349_del-Nterm	553.7725663	1.000057255	wt_range
c349_del-Nterm	1138.737288	1.16622553	above_wt
c349_del-Nterm	1956.329467	1.005271247	above_wt
c349_del-Nterm	1708.647106	1.095765476	above_wt
c349_del-Nterm	1153.086309	1.001771067	above_wt
c349_del-Nterm	2545.007912	0.959521958	above_wt
c349_del-Nterm	690.643158	0.971533237	wt_range
c349_del-Nterm	1776.309854	1.21343823	above_wt
c349_del-Nterm	1777.909854	1.107862171	above_wt
c349_del-Nterm	1610.051026	1.149323397	above_wt
c349_del-Nterm	645.3647252	0.89678438	wt_range
c349_del-Nterm	1789.517696	0.975591142	above_wt
c349_del-Nterm	1626.043182	0.898550171	above_wt
c349_del-Nterm	387.0706014	1.001460106	wt_range
c349_del-Nterm	1319.988273	0.979187153	above_wt
c349_del-Nterm	1453.466709	1.158109534	above_wt
c349_del-Nterm	2553.149089	1.183945131	above_wt
c349_del-Nterm	774.6980633	0.993311797	wt_range
c349_del-Nterm	1520.729454	1.113458424	above_wt
c349_del-Nterm	527.141194	0.960482366	wt_range
c349_del-Nterm	1572.670632	1.219103973	above_wt
c349_del-Nterm	4012.596187	1.053025846	above_wt
c349_del-Nterm	1587.105927	1.026403486	above_wt
c349_del-Nterm	1406.482393	1.04010041	above_wt
c349_del-Nterm	2843.745176	1.036946116	above_wt
c349_del-Nterm	1890.568679	1.161600328	above_wt
c349_del-Nterm	2095.419665	1.18799572	above_wt
c349_del-Nterm	1750.698088	0.931012381	above_wt
c349_del-Nterm	1121.705915	0.935548926	above_wt
c349_del-Nterm	1399.168668	1.052284402	above_wt
c349_del-Nterm	1324.721606	1.100500222	above_wt
c349_del-Nterm	1359.651021	0.926981064	above_wt
c349_del-Nterm	1302.701999	0.976576235	above_wt
c349_del-Nterm	901.6941452	1.031276088	wt_range
c349_del-Nterm	897.3176739	0.977828147	wt_range
c349_del-Nterm	1910.29025	0.87960545	above_wt
c349_del-Nterm	3019.40008	1.070937736	above_wt
c349_del-Nterm	3012.72557	1.116013915	above_wt
c349_del-Nterm	1472.686316	0.969232707	above_wt
c349_del-Nterm	566.7529594	0.940397478	wt_range
c349_del-Nterm	1753.098088	1.168576242	above_wt
c349_del-Nterm	894.529438	1.074696118	wt_range
c349_del-Nterm	1431.337295	0.984815743	above_wt
c349_del-Nterm	1059.815717	1.050681629	above_wt
c349_del-Nterm	397.0588374	1.041906662	wt_range
c349_del-Nterm	2871.498117	1.01903173	above_wt
c349_del-Nterm	2473.647126	0.986997641	above_wt
c349_del-Nterm	1839.858874	0.988022452	above_wt
c349_del-Nterm	1335.298077	1.173890338	above_wt
c349_del-Repeats	505.4627624	1.049910144	wt_range
c349_del-Repeats	494.1333496	1.05461738	wt_range
c349_del-Repeats	334.7764818	1.197689081	wt_range
c349_del-Repeats	524.6745268	1.137306458	wt_range
c349_del-Repeats	1686.823572	1.293558012	above_wt
c349_del-Repeats	297.4431477	1.045950882	wt_range
c349_del-Repeats	644.8549225	0.973967628	wt_range
c349_del-Repeats	1233.411802	1.035159187	above_wt
c349_del-Repeats	1160.713757	1.019081935	above_wt
c349_del-Repeats	965.7372825	0.988712541	wt_range
c349_del-Repeats	4449.631484	1.459134774	above_wt
c349_del-Repeats	300.8470695	1.032609321	wt_range
c349_del-Repeats	337.8902079	1.018804004	wt_range
c349_del-Repeats	4110.055004	1.424006976	above_wt
c349_del-Repeats	1074.454935	0.952312995	above_wt
c349_del-Repeats	4429.031507	1.361295369	above_wt
c349_del-Repeats	748.0196321	1.133924224	wt_range
c349_del-Repeats	886.7686566	1.023995846	wt_range
c349_del-Repeats	5036.674651	1.365068521	above_wt
c349_del-Repeats	364.2431499	0.950449195	wt_range
c349_del-Repeats	443.9411906	0.927605976	wt_range
c349_del-Repeats	815.6666932	1.127555656	wt_range
c349_del-Repeats	740.423553	1.211197834	wt_range
c349_del-Repeats	480.2509957	0.956815479	wt_range
c349_del-Repeats	186.1882424	0.967776593	below_wt
c349_del-Repeats	414.7607968	0.973830381	wt_range
c349_del-Repeats	447.5333488	1.049227659	wt_range
c349_del-Repeats	192.0431446	0.836229864	below_wt
c349_del-Repeats	202.7058901	0.920727676	wt_range
c349_del-Repeats	360.4902094	0.992488272	wt_range
c349_del-Repeats	227.1647145	1.06882142	wt_range
c349_del-Repeats	334.7843258	0.946724508	wt_range
c349_del-Repeats	204.6745179	0.944138707	wt_range
c349_del-Repeats	245.4117739	0.992358705	wt_range
c349_del-Repeats	596.8196266	1.050607553	wt_range
c349_del-Repeats	539.7294293	0.983852716	wt_range
c349_del-Repeats	391.1294249	1.073046272	wt_range
c349_del-Repeats	816.7215931	1.143659067	wt_range
c349_del-Repeats	375.9647193	0.981098824	wt_range
c349_del-Repeats	414.0470727	1.051279112	wt_range
c349_del-Repeats	424.2039351	0.874191734	wt_range
c349_del-Repeats	1038.635325	0.799883996	above_wt
c349_del-Repeats	1844.992202	1.123235506	above_wt
c349_del-Repeats	1082.823561	1.154080319	above_wt
c349_del-Repeats	1884.396123	1.222097835	above_wt
c349_del-Repeats	1104.333362	1.076564479	above_wt
c349_del-Repeats	453.0000149	1.069834752	wt_range
c349_del-Repeats	478.3372705	1.061875733	wt_range
c349_del-Repeats	428.7960929	0.976409979	wt_range
c349_del-Repeats	1593.592205	1.172400034	above_wt
c349_del-Repeats	135.4745154	0.980400352	below_wt
c349_del-Repeats	934.6313989	1.09714221	wt_range
c349_del-Repeats	763.521593	1.144831617	wt_range
c349_del-Repeats	146.7176529	1.06933952	below_wt
c349_del-Repeats	1202.454936	1.124944651	above_wt
c349_del-Repeats	587.2117835	1.088368983	wt_range
c349_del-Repeats	505.270604	1.154099258	wt_range
c349_del-Repeats	547.541195	1.011907946	wt_range
c349_del-Repeats	455.4902111	1.052750546	wt_range
c349_del-Repeats	201.992165	0.899506295	wt_range
c349_del-Repeats	153.5686335	0.971812347	below_wt
c349_del-Repeats	120.8745146	1.031079475	below_wt
c349_del-Repeats	182.5686346	1.009979893	below_wt
c349_del-Repeats	343.4862865	1.114256326	wt_range
c349_del-Repeats	243.2039311	0.87681456	wt_range
c349_del-Repeats	379.8823664	1.026743649	wt_range
c349_del-Repeats	352.1255029	1.003650579	wt_range
c349_del-Repeats	315.8588344	1.021902644	wt_range
c349_del-Repeats	227.5215776	0.88083399	wt_range
c349_del-Repeats	385.8117781	1.035166811	wt_range
c349_del-Repeats	268.8745198	0.96254251	wt_range
c349_del-Repeats	226.6745186	0.996103993	wt_range
c349_del-Repeats	275.0588337	0.922023277	wt_range
c349_del-Repeats	655.2745313	0.817985182	wt_range
c349_del-Repeats	809.074532	1.136918438	wt_range
c349_del-Repeats	476.4902117	1.029897115	wt_range
c349_del-Repeats	950.3921834	1.136598058	wt_range
c349_del-Repeats	1321.121606	1.19401109	above_wt
c349_del-Repeats	1524.909843	1.168224633	above_wt
c349_del-Repeats	328.7921676	1.023422698	wt_range
c349_del-Repeats	3272.09029	1.292696772	above_wt
c349_del-Repeats	173.090203	0.936364763	below_wt
c349_del-Repeats	661.7098254	1.108283373	wt_range
c349_del-Repeats	450.8902105	0.959469544	wt_range
c349_del-Repeats	1264.800041	1.060431529	above_wt
c349_del-Repeats	1015.796108	1.013529425	above_wt
c349_del-Repeats	862.6431623	1.152725853	wt_range
c349_del-Repeats	921.2823786	1.218405682	wt_range
c349_del-Repeats	571.2784468	0.92736906	wt_range
c349_del-Repeats	613.9059025	1.10552714	wt_range
c349_del-Repeats	215.8156938	1.03012112	wt_range
c349_del-Repeats	629.4509984	0.996652406	wt_range
c349_del-Repeats	455.4549167	1.018343506	wt_range
c349_del-Repeats	2162.694171	1.125926034	above_wt
c349_del-Repeats	637.6549192	1.233882473	wt_range
c349_del-Repeats	907.674535	1.162804666	wt_range
c349_del-Repeats	671.6941393	0.95904317	wt_range
c349_del-Repeats	3099.953013	1.113412516	above_wt
c349_del-Repeats	913.1372837	1.11400001	wt_range
c349_del-Repeats	346.6078542	1.110430941	wt_range
c349_del-Repeats	3831.388293	1.290298578	above_wt
c349_del-Repeats	3397.647136	1.473456857	above_wt
c349_del-Repeats	290.2588329	1.061302674	wt_range
c349_del-Repeats	5180.321626	1.514318417	above_wt
c349_del-Repeats	3311.725559	1.178880068	above_wt
c349_del-Repeats	2409.482422	1.241421661	above_wt
c349_del-Repeats	3803.349124	1.272576567	above_wt
c349_del-Repeats	6191.153014	1.486183675	above_wt
c349_del-Repeats	989.0078745	1.152474592	above_wt
c349_del-Repeats	2661.011847	1.348253395	above_wt
c349_del-Repeats	1216.5569	1.096677702	above_wt
c349_del-Repeats	581.0862889	0.907915259	wt_range
c349_del-Repeats	1500.019646	1.00553233	above_wt
c349_del-Repeats	1096.270623	0.972199844	above_wt
c349_del-Repeats	1250.525528	1.174124493	above_wt
c349_del-Repeats	1270.843177	1.101968477	above_wt
c349_del-Repeats	3326.764789	1.274041223	above_wt
c349_del-Repeats	1884.698092	1.27107026	above_wt
c349_del-Repeats	504.7882506	0.947604025	wt_range
c349_del-Repeats	1162.91376	1.088292723	above_wt
c349_del-Repeats	1094.956893	1.105703716	above_wt
c349_del-Repeats	462.8902107	1.012719554	wt_range
c349_del-Repeats	4388.074557	1.57589041	above_wt
c349_del-Repeats	340.9960895	0.918541784	wt_range
c349_del-Repeats	1603.945139	1.205658658	above_wt
c349_del-Repeats	4045.839299	1.186254	above_wt
c349_del-Repeats	684.2980576	1.062914578	wt_range
c349_del-Repeats	1045.866694	1.111988063	above_wt
c349_del-Repeats	1137.262776	1.088193688	above_wt
c349_del-Repeats	3337.168706	1.178572305	above_wt
c349_del-Repeats	1208.125522	1.062477503	above_wt
c349_del-Repeats	596.6627645	0.991142317	wt_range
c349_del-Repeats	667.9843353	0.906316029	wt_range
c349_del-Repeats	1988.498092	1.012466457	above_wt
c349_del-Repeats	848.1059097	1.017869569	wt_range
c349_del-Repeats	8633.180489	1.110397955	above_wt
c349_del-Repeats	3783.93731	1.185536473	above_wt
c349_del-Repeats	427.0313864	0.947042227	wt_range
c349_del-Repeats	3377.925543	1.210299161	above_wt
c349_del-Repeats	947.7568915	1.038801912	wt_range
c349_del-Repeats	2175.686324	1.211815154	above_wt
c349_del-Repeats	716.7961019	1.050479799	wt_range
c349_del-Repeats	774.5019849	0.927067059	wt_range
c349_del-Repeats	573.5411953	1.095541258	wt_range
c349_del-Repeats	3273.207923	1.210352515	above_wt
c349_del-Repeats	1681.988281	1.132091601	above_wt
c349_del-Repeats	459.2431516	0.862668793	wt_range
c349_del-Repeats	2088.502008	1.055940707	above_wt
c349_del-Repeats	264.4117731	1.015893559	wt_range
c349_del-Repeats	249.7137342	0.923955668	wt_range
c349_del-Repeats	4293.129516	1.537224766	above_wt
c349_del-Repeats	4431.968741	1.484121322	above_wt
c349_del-Repeats	1677.34907	1.301220665	above_wt
c349_del-Repeats	617.6784503	1.012781009	wt_range
c349_del-Repeats	469.8313874	0.921277801	wt_range
c349_del-Repeats	613.8980568	0.95285553	wt_range
c349_del-Repeats	311.458834	0.875492673	wt_range
c349_del-Repeats	5247.223606	1.054516348	above_wt
c349_del-Repeats	1709.803969	1.015407058	above_wt
c349_del-Repeats	1674.419646	1.251764898	above_wt
c349_del-Repeats	5594.188343	1.398451724	above_wt
c349_del-Repeats	1199.933373	1.192254506	above_wt
c349_del-Repeats	3558.639266	1.356542739	above_wt
c349_del-Repeats	683.2117837	0.951214781	wt_range
c349_del-Repeats	2820.623576	1.06391448	above_wt
c349_del-Repeats	2850.760833	1.036337018	above_wt
c349_del-Repeats	853.1411989	1.094661406	wt_range
c349_del-Repeats	763.3725742	0.933058875	wt_range
c349_del-Repeats	564.627468	1.053088341	wt_range
c349_del-Repeats	741.1255123	1.115776924	wt_range
c349_del-Repeats	896.9843387	0.877286234	wt_range
c349_del-Repeats	449.462759	1.113974187	wt_range
c349_del-Repeats	2182.902028	1.260562212	above_wt
c349_del-Repeats	799.3451223	0.911901832	wt_range
c349_del-Repeats	2106.890255	1.247222963	above_wt
c349_del-Repeats	6102.713797	1.592056567	above_wt
c349_del-Repeats	553.949036	0.947017199	wt_range
c349_del-Repeats	4690.153055	1.394478742	above_wt
c349_del-Repeats	3616.553015	1.300951296	above_wt
c349_del-Repeats	1877.203979	1.168786456	above_wt
c349_del-Repeats	561.2313896	1.012927498	wt_range
c349_del-Repeats	5041.40405	1.119714327	above_wt
c349_del-Repeats	574.1804111	1.108436062	wt_range
c349_del-Repeats	3078.01576	1.264805209	above_wt
c349_del-Repeats	835.2706124	1.017492409	wt_range
c349_del-Repeats	1110.262776	1.20348313	above_wt
c349_del-Repeats	632.7098231	1.227719771	wt_range
c349_del-Repeats	3580.223593	1.186355027	above_wt
c349_del-Repeats	325.8274624	1.023864958	wt_range
c349_del-Repeats	1099.125525	1.001591404	above_wt
c349_del-Repeats	1458.411799	1.135601305	above_wt
c349_del-Repeats	273.4196175	1.114281375	wt_range
c349_del-Repeats	468.7804064	1.088085645	wt_range
c349_del-Repeats	862.8353158	1.096038658	wt_range
c349_del-Repeats	5022.996151	1.411366391	above_wt
c349_del-Repeats	1042.823557	1.038271409	above_wt
c349_del-Repeats	943.0078677	1.143443101	wt_range
c349_del-Repeats	1598.960826	1.18117046	above_wt
c349_del-Repeats	6749.733412	1.471437066	above_wt
c349_del-Repeats	287.8470678	0.974079103	wt_range
c349_del-Repeats	3161.380463	1.517732769	above_wt
c349_del-Repeats	862.0784553	1.117355167	wt_range
c349_del-Repeats	520.2156996	0.891528383	wt_range
c349_del-Repeats	463.3960938	0.896609799	wt_range
c349_del-Repeats	4094.321674	1.351024026	above_wt
c349_del-Repeats	4069.027534	1.310329956	above_wt
c349_del-Repeats	1887.164759	1.275373733	above_wt
c349_del-Repeats	482.7882515	1.034435947	wt_range
c349_del-Repeats	2310.015755	1.295038153	above_wt
c349_del-Repeats	4087.494221	1.235213921	above_wt
c349_del-Repeats	1545.607881	1.206359031	above_wt
c349_del-Repeats	3230.102015	1.385005541	above_wt
c349_del-Repeats	674.3804143	1.096012142	wt_range
c349_del-Repeats	3912.666777	1.13000187	above_wt
c349_del-Repeats	791.7882583	1.152639343	wt_range
c349_del-Repeats	1955.556911	1.168223956	above_wt
c349_del-Repeats	946.8902249	1.07469686	wt_range
c349_del-Repeats	378.5255028	0.831538407	wt_range
c349_del-Repeats	1462.156905	1.191634946	above_wt
c349_del-Repeats	427.7529541	0.936631628	wt_range
c349_del-Repeats	671.4000189	1.162697058	wt_range
c349_del-Repeats	2616.125557	1.426082123	above_wt
c349_del-Repeats	2411.262809	1.126997509	above_wt
c349_del-Repeats	2810.525553	1.362836619	above_wt
c349_del-Repeats	624.1529574	1.122440812	wt_range
c349_del-Repeats	1175.356898	1.01043314	above_wt
c349_del-Repeats	3257.988312	1.225715823	above_wt
c349_del-Repeats	539.9372692	0.912963686	wt_range
c349_del-Repeats	711.2000229	1.006421111	wt_range
c349_del-Repeats	1036.31768	1.133501646	above_wt
c349_del-Repeats	684.5804143	1.070992042	wt_range
c349_del-Repeats	3525.443209	1.166960137	above_wt
c349_del-Repeats	6224.560862	1.529843475	above_wt
c349_del-Repeats	5047.549153	1.317432186	above_wt
c349_del-Repeats	187.2862812	1.05623707	below_wt
c349_del-Repeats	1564.403961	1.251557785	above_wt
c349_del-Repeats	697.1725664	1.015931171	wt_range
c349_del-Repeats	313.6784423	1.025227311	wt_range
c349_del-Repeats	993.6823814	1.070581408	above_wt
c349_del-Repeats	1769.607885	1.157524701	above_wt
c349_del-Repeats	369.9607966	1.095639366	wt_range
c349_del-Repeats	1642.525543	1.066500481	above_wt
c349_del-Repeats	91.24314133	1.051922418	below_wt
c349_del-Repeats	86.12941569	1.047361629	below_wt
c349_del-Repeats	4351.455006	0.776885023	above_wt
c349_del-Repeats	676.9921758	1.045969155	wt_range
c349_del-Repeats	3692.078531	1.183199241	above_wt
c349_del-Repeats	2037.251038	0.976000236	above_wt
c349_del-Repeats	1177.180421	1.130159937	above_wt
c349_del-Repeats	1177.46278	1.125086943	above_wt
c349_Repeats-CP-LR	2417.854969	1.118167215	above_wt
c349_Repeats-CP-LR	686.5764914	1.024961692	wt_range
c349_Repeats-CP-LR	580.4392333	1.069296074	wt_range
c349_Repeats-CP-LR	283.976481	0.960206145	wt_range
c349_Repeats-CP-LR	1201.101994	0.866352216	above_wt
c349_Repeats-CP-LR	1061.286304	0.980595175	above_wt
c349_Repeats-CP-LR	998.356893	0.961706737	above_wt
c349_Repeats-CP-LR	787.4196317	1.04364517	wt_range
c349_Repeats-CP-LR	2166.196139	0.850647693	above_wt
c349_Repeats-CP-LR	4368.725611	1.001520158	above_wt
c349_Repeats-CP-LR	489.9333492	0.806320702	wt_range
c349_Repeats-CP-LR	404.3255035	0.982646151	wt_range
c349_Repeats-CP-LR	2907.133405	1.314948487	above_wt
c349_Repeats-CP-LR	2800.168698	1.157979845	above_wt
c349_Repeats-CP-LR	1101.333364	0.918286953	above_wt
c349_Repeats-CP-LR	308.5451085	1.074323376	wt_range
c349_Repeats-CP-LR	161.3490264	0.815951454	below_wt
c349_Repeats-CP-LR	155.6431431	0.912362134	below_wt
c349_Repeats-CP-LR	514.0862899	0.877143866	wt_range
c349_Repeats-CP-LR	4005.294218	1.323318265	above_wt
c349_Repeats-CP-LR	1780.866716	1.077253179	above_wt
c349_Repeats-CP-LR	1291.537291	1.008771303	above_wt
c349_Repeats-CP-LR	3127.39616	0.746456634	above_wt
c349_Repeats-CP-LR	1944.556914	1.279322424	above_wt
c349_Repeats-CP-LR	1402.725528	0.934048443	above_wt
c349_Repeats-CP-LR	1658.290239	1.256957642	above_wt
c349_Repeats-CP-LR	864.8627707	1.002015104	wt_range
c349_Repeats-CP-LR	1292.454938	0.79011797	above_wt
c349_Repeats-CP-LR	963.6039495	1.108758164	wt_range
c349_Repeats-CP-LR	853.5176706	0.970731424	wt_range
c349_Repeats-CP-LR	233.0470676	0.876167596	wt_range
c349_Repeats-CP-LR	655.1098237	0.894045509	wt_range
c349_Repeats-CP-LR	1624.952987	1.021673635	above_wt
c349_Repeats-CP-LR	2250.607905	1.207604695	above_wt
c349_Repeats-CP-LR	2133.956925	1.22070435	above_wt
c349_Repeats-CP-LR	1088.447089	0.922870734	above_wt
c349_Repeats-CP-LR	528.6666832	0.93507694	wt_range
c349_Repeats-CP-LR	1179.996112	1.092668601	above_wt
c349_Repeats-CP-LR	865.0863007	0.974419781	wt_range
c349_Repeats-CP-LR	658.4078632	1.111399627	wt_range
c349_Repeats-CP-LR	849.7137511	0.991817951	wt_range
c349_Repeats-CP-LR	983.5961045	1.076336448	wt_range
c349_Repeats-CP-LR	243.8666758	1.076328345	wt_range
c349_Repeats-CP-LR	2860.102033	1.293988987	above_wt
c349_Repeats-CP-LR	334.5607962	0.905703286	wt_range
c349_Repeats-CP-LR	283.1019711	1.154520906	wt_range
c349_Repeats-CP-LR	669.3098238	1.014110425	wt_range
c349_Repeats-CP-LR	357.7255019	0.927584226	wt_range
c349_Repeats-CP-LR	798.4862976	1.034370788	wt_range
c349_Repeats-CP-LR	688.4353148	1.004164756	wt_range
c349_Repeats-CP-LR	1189.537289	1.120439489	above_wt
c349_Repeats-CP-LR	541.8078594	1.049059647	wt_range
c349_Repeats-CP-LR	1604.121614	0.866976335	above_wt
c349_Repeats-CP-LR	500.1411924	0.953183148	wt_range
c349_Repeats-CP-LR	540.4784485	0.962258985	wt_range
c349_Repeats-CP-LR	341.003933	1.059844998	wt_range
c349_Repeats-CP-LR	945.7451245	0.980680819	wt_range
c349_Repeats-CP-LR	769.24316	1.10908191	wt_range
c349_Repeats-CP-LR	392.0235429	0.894792697	wt_range
c349_Repeats-CP-LR	782.5568854	1.115087163	wt_range
c349_Repeats-CP-LR	1014.596107	0.957400768	above_wt
c349_Repeats-CP-LR	2182.243198	1.005196734	above_wt
c349_Repeats-CP-LR	417.3764843	0.899898433	wt_range
c349_Repeats-CP-LR	396.6313858	0.952797414	wt_range
c349_Repeats-CP-LR	930.0000267	0.94182595	wt_range
c349_Repeats-CP-LR	1676.203966	1.157108626	above_wt
c349_Repeats-CP-LR	1706.078475	1.114109144	above_wt
c349_Repeats-CP-LR	737.8823767	0.9482555	wt_range
c349_Repeats-CP-LR	2048.788289	1.245343362	above_wt
c349_Repeats-CP-LR	1717.611812	1.021746683	above_wt
c349_Repeats-CP-LR	2283.015749	0.793816799	above_wt
c349_Repeats-CP-LR	855.8117902	1.139745971	wt_range
c349_Repeats-CP-LR	3053.549105	1.229689133	above_wt
c349_Repeats-CP-LR	612.5411952	0.919423495	wt_range
c349_Repeats-CP-LR	467.2823678	0.913905637	wt_range
c349_Repeats-CP-LR	516.101977	0.950344967	wt_range
c349_Repeats-CP-LR	642.4941365	1.074937571	wt_range
c349_Repeats-CP-LR	1222.572583	0.828304174	above_wt
c349_Repeats-CP-LR	3730.168731	1.082140239	above_wt
c349_Repeats-CP-LR	1123.988267	0.916162601	above_wt
c349_Repeats-CP-LR	1070.290226	0.915718738	above_wt
c349_Repeats-CP-LR	526.7568787	0.875367517	wt_range
c349_Repeats-CP-LR	1254.725525	0.859837302	above_wt
c349_Repeats-CP-LR	269.3137346	0.878291016	wt_range
c349_Repeats-CP-LR	1045.52552	1.053616318	above_wt
c349_Repeats-CP-LR	346.2666786	0.907842484	wt_range
c349_Repeats-CP-LR	4379.513837	1.042228942	above_wt
c349_Repeats-CP-LR	1511.364749	0.946072739	above_wt
c349_Repeats-CP-LR	1280.372585	1.162472651	above_wt
c349_Repeats-CP-LR	1120.745128	1.074766552	above_wt
c349_Repeats-CP-LR	321.4353054	0.964295877	wt_range
c349_Repeats-CP-LR	277.0196176	1.055265617	wt_range
c349_Repeats-CP-LR	1440.57651	0.91251165	above_wt
c349_Repeats-CP-LR	611.9451175	0.836798987	wt_range
c349_Repeats-CP-LR	602.3725671	0.98992986	wt_range
c349_Repeats-CP-LR	1135.803954	1.116021171	above_wt
c349_Repeats-CP-LR	1532.160827	1.079954665	above_wt
c349_Repeats-CP-LR	687.6510006	0.992804274	wt_range
c349_Repeats-CP-LR	2463.870658	1.079930988	above_wt
c349_Repeats-CP-LR	781.6627675	1.091969765	wt_range
c349_Repeats-CP-LR	1638.458871	1.012757878	above_wt
c349_Repeats-CP-LR	961.32944	1.029170189	wt_range
c349_Repeats-CP-LR	1034.737284	1.102133026	above_wt
c349_Repeats-CP-LR	2420.219678	1.208340976	above_wt
c349_Repeats-CP-LR	1585.941221	1.088845928	above_wt
c349_Repeats-CP-LR	1677.956907	1.043575312	above_wt
c349_Repeats-CP-LR	2438.929479	1.195718156	above_wt
c349_Repeats-CP-LR	1460.427489	1.010108496	above_wt
c349_Repeats-CP-LR	1546.478472	0.922488929	above_wt
c349_Repeats-CP-LR	1315.098076	1.185862076	above_wt
c349_Repeats-CP-LR	632.0823713	1.065648558	wt_range
c349_Repeats-CP-LR	607.1804096	0.928931332	wt_range
c349_Repeats-CP-LR	823.2392394	0.982135223	wt_range
c349_Repeats-CP-LR	1343.525528	0.773869754	above_wt
c349_Repeats-CP-LR	3643.400096	1.05409586	above_wt
c349_Repeats-CP-LR	729.6117866	1.15917847	wt_range
c349_Repeats-CP-LR	871.1921833	1.0570713	wt_range
c349_Repeats-CP-LR	1463.086316	1.018128648	above_wt
c349_Repeats-CP-LR	2319.31379	0.922093727	above_wt
c349_Repeats-CP-LR	424.996093	1.020324597	wt_range
c349_Repeats-CP-LR	1129.152974	0.988668342	above_wt
c349_Repeats-CP-LR	561.5019782	1.073006546	wt_range
c349_Repeats-CP-LR	423.4862884	0.874239428	wt_range
c349_Repeats-CP-LR	1226.305917	1.054333731	above_wt
c349_Repeats-CP-LR	2526.164779	1.10146253	above_wt
c349_Repeats-CP-LR	2260.117712	0.988341911	above_wt
c349_Repeats-CP-LR	1537.835339	1.103253041	above_wt
c349_Repeats-CP-LR	842.4941428	0.869692135	wt_range
c349_Repeats-CP-LR	1975.286332	1.4623011	above_wt
c349_Repeats-CP-LR	868.2392414	0.886847381	wt_range
c349_Repeats-CP-LR	825.4941407	1.010138986	wt_range
c349_Repeats-CP-LR	1888.066721	0.980494879	above_wt
c349_Repeats-CP-LR	2208.713787	1.032649428	above_wt
c349_Repeats-CP-LR	1646.341222	1.142940311	above_wt
c349_Repeats-CP-LR	2271.043201	1.064588646	above_wt
c349_Repeats-CP-LR	1490.427494	0.785436153	above_wt
c349_Repeats-CP-LR	1725.349069	0.934112793	above_wt
c349_Repeats-CP-LR	2056.43143	1.09079759	above_wt
c349_Repeats-CP-LR	1913.007895	1.189167875	above_wt
c349_Repeats-CP-LR	1261.30984	1.23030157	above_wt
c349_Repeats-CP-LR	247.486283	0.812264984	wt_range
c349_Repeats-CP-LR	3150.286355	1.130864508	above_wt
c349_Repeats-CP-LR	1452.192201	0.923913664	above_wt
c349_Repeats-CP-LR	3205.015774	1.216903879	above_wt
c349_Repeats-CP-LR	2644.109879	1.136505314	above_wt
c349_Repeats-CP-LR	1557.815729	0.94660517	above_wt
c349_Repeats-CP-LR	544.4431535	1.14612165	wt_range
c349_Repeats-CP-LR	2016.662799	0.808768535	above_wt
c349_Repeats-CP-LR	2569.011835	1.15645912	above_wt
c349_Repeats-CP-LR	877.8549284	0.834168868	wt_range
c349_Repeats-CP-LR	2818.745175	1.028777097	above_wt
c349_Repeats-CP-LR	2398.360849	0.960748127	above_wt
c349_Repeats-CP-LR	87.75294486	0.822656443	below_wt
c349_Repeats-CP-LR	2273.702025	0.935045768	above_wt
c349_Repeats-CP-LR	1762.909852	1.029612095	above_wt
c349_Repeats-CP-LR	742.9176682	0.922311014	wt_range
c349_Repeats-CP-LR	1498.945142	1.13879737	above_wt
c349_Repeats-CP-LR	1760.286326	1.179448616	above_wt
c349_Repeats-CP-LR	1931.529466	0.98460986	above_wt
c349_Repeats-CP-LR	310.4196185	1.064393058	wt_range
c349_Repeats-CP-LR	3905.113839	1.364345582	above_wt
c349_Repeats-CP-LR	753.2078667	1.003025333	wt_range
c349_Repeats-CP-LR	1521.192202	1.357130516	above_wt
c349_Repeats-CP-LR	2450.290261	0.949883233	above_wt
c349_Repeats-CP-LR	1654.20789	0.999591403	above_wt
c349_Repeats-CP-LR	2821.141252	0.797636798	above_wt
c349_Repeats-CP-LR	2235.309869	1.173411774	above_wt
c349_Repeats-CP-LR	2234.753004	1.321408556	above_wt
c349_Repeats-CP-LR	3054.792233	1.159082787	above_wt
c349_Repeats-CP-LR	1202.984348	1.039356373	above_wt
c349_Repeats-CP-LR	5010.572684	0.945088645	above_wt
c349_Repeats-CP-LR	1946.160836	1.16587052	above_wt
c349_Repeats-CP-LR	2009.443191	1.081467095	above_wt
c349_Repeats-CP-LR	1933.003973	1.017835049	above_wt
c349_Repeats-CP-LR	4972.109937	1.148273476	above_wt
c349_Repeats-CP-LR	2105.305939	1.031224748	above_wt
c349_Repeats-CP-LR	2006.05888	1.163213267	above_wt
c349_Repeats-CP-LR	1805.921616	1.124190886	above_wt
c349_Repeats-CP-LR	2525.490262	1.024674996	above_wt
c349_Repeats-CP-LR	3576.533433	0.918783959	above_wt
c349_Repeats-CP-LR	3019.02753	0.869549112	above_wt
c349_Repeats-CP-LR	1255.176502	0.973033122	above_wt
c349_Repeats-CP-LR	1075.082385	0.990315403	above_wt
c349_WT	264.7647151	1.186910419	wt_range
c349_WT	256.5960882	1.017838683	wt_range
c349_WT	728.8823739	1.115020552	wt_range
c349_WT	160.1137321	0.922955012	below_wt
c349_WT	127.0902016	0.901485305	below_wt
c349_WT	292.4156969	1.155745169	wt_range
c349_WT	218.1647142	1.082302731	wt_range
c349_WT	183.0705958	0.920818158	below_wt
c349_WT	300.7372656	1.061666423	wt_range
c349_WT	909.1176754	1.312839527	wt_range
c349_WT	778.7921806	1.280826027	wt_range
c349_WT	476.5255058	1.197431525	wt_range
c349_WT	678.3686484	1.140677523	wt_range
c349_WT	516.6274677	1.126752616	wt_range
c349_WT	624.6313921	1.280567847	wt_range
c349_WT	168.8000062	1.026182881	below_wt
c349_WT	165.4902022	0.930399066	below_wt
c349_WT	199.5960864	1.013388963	wt_range
c349_WT	234.792166	1.134861389	wt_range
c349_WT	365.2745212	1.12044914	wt_range
c349_WT	232.847068	1.107750428	wt_range
c349_WT	163.2862811	1.163831016	below_wt
c349_WT	762.1059065	1.182000647	wt_range
c349_WT	216.6078518	1.061679678	wt_range
c349_WT	220.6392239	1.015876163	wt_range
c349_WT	212.3333417	0.906533673	wt_range
c349_WT	169.8313795	1.00241743	below_wt
c349_WT	177.8862815	0.870679758	below_wt
c349_WT	254.7607941	1.008385297	wt_range
c349_WT	166.8784383	0.961212453	below_wt
c349_WT	146.6902024	0.870657455	below_wt
c349_WT	134.4745157	0.900638696	below_wt
c349_WT	290.1098145	1.1351612	wt_range
c349_WT	212.9843218	1.058295399	wt_range
c349_WT	197.1137335	1.038524246	wt_range
c349_WT	183.2353017	0.91221488	below_wt
c349_WT	290.5176576	1.064734187	wt_range
c349_WT	363.2000118	1.012686555	wt_range
c349_WT	507.9255061	1.173374491	wt_range
c349_WT	370.7882478	1.160899165	wt_range
c349_WT	1336.682391	1.408042263	above_wt
c349_WT	892.1098288	1.231610729	wt_range
c349_WT	303.6470692	1.130505796	wt_range
c349_WT	437.9529556	1.211148237	wt_range
c349_WT	407.388249	0.988002776	wt_range
c349_WT	833.5294378	1.33314719	wt_range
c349_WT	777.2980631	1.177279634	wt_range
c349_WT	867.73728	1.330351242	wt_range
c349_WT	4326.717764	1.455383628	above_wt
c349_WT	203.039223	1.013631502	wt_range
c349_WT	276.8705981	1.118414446	wt_range
c349_WT	325.3333445	1.050654682	wt_range
c349_WT	180.1843211	1.049791418	below_wt
c349_WT	1148.972583	1.251749685	above_wt
c349_WT	239.6196173	1.013657418	wt_range
c349_WT	1090.651013	1.318490449	above_wt
c349_WT	441.1725631	1.244173272	wt_range
c349_WT	1005.976499	1.228230753	above_wt
c349_WT	1058.129442	1.241706005	above_wt
c349_WT	4249.619723	1.372107084	above_wt
c349_WT	257.0588326	1.290207934	wt_range
c349_WT	595.3725668	1.196377623	wt_range
c349_WT	337.7294233	0.991631132	wt_range
c349_WT	329.3764822	1.055590716	wt_range
c349_WT	229.8941257	1.167016941	wt_range
c349_WT	324.7098145	1.207390836	wt_range
c349_WT	542.8627613	1.270877713	wt_range
c349_WT	305.3019708	1.12174349	wt_range
c349_WT	266.360794	0.953477783	wt_range
c349_WT	271.1255	0.971107994	wt_range
c349_WT	167.6784376	1.076735684	below_wt
c349_WT	348.705893	1.068210488	wt_range
c349_WT	365.5529529	1.123434233	wt_range
c349_WT	371.1882465	1.272001232	wt_range
c349_WT	198.0941252	1.165296721	wt_range
c349_WT	444.3372686	1.061410584	wt_range
c349_WT	297.7019709	1.059946718	wt_range
c349_WT	405.6235424	1.1815147	wt_range
c349_WT	1350.078471	1.248243394	above_wt
c349_WT	488.21178	1.098854654	wt_range
c349_WT	926.0274764	1.321201564	wt_range
c349_WT	2064.607899	1.411142015	above_wt
c349_WT	1115.286306	1.207213427	above_wt
c349_WT	745.9882561	1.294684144	wt_range
c349_WT	2553.05105	1.524381646	above_wt
c349_WT	618.721588	1.133114588	wt_range
c349_WT	662.4745298	1.280767536	wt_range
c349_WT	640.9804117	1.282083008	wt_range
c349_WT	860.1686515	1.395701807	wt_range
c349_WT	2046.102017	1.500769546	above_wt
c349_WT	213.2784393	1.000594856	wt_range
c349_WT	215.5490274	1.077553799	wt_range
c349_WT	963.1490469	1.200655454	wt_range
c349_WT	838.9529653	1.188179869	wt_range
c349_WT	270.549029	1.124746903	wt_range
c349_WT	352.4235417	1.062172213	wt_range
c349_WT	892.9451237	1.339006345	wt_range
c349_WT	1906.851035	1.440947442	above_wt
c349_WT	188.6235362	1.097014025	below_wt
c349_WT	980.7098322	1.188287199	wt_range
c349_WT	524.0039376	1.185904896	wt_range
c349_WT	168.0078492	1.025647995	below_wt
c349_WT	424.3804052	1.21361711	wt_range
c349_WT	999.3764996	1.130818406	above_wt
c349_WT	290.8353042	1.148061057	wt_range
c349_WT	921.1215959	1.112447811	wt_range
c349_WT	552.043155	1.088705071	wt_range
c349_WT	151.7137316	0.893980102	below_wt
c349_WT	159.6470646	0.997563871	below_wt
c349_WT	401.3294253	1.083347281	wt_range
c349_WT	104.7607883	0.930900349	below_wt
c349_WT	143.7333387	0.994878514	below_wt
c349_WT	868.4196331	1.245861393	wt_range
c349_WT	365.31766	0.975717143	wt_range
c349_WT	136.043143	0.768444655	below_wt
c349_WT	274.588245	0.966539735	wt_range
c349_WT	433.3098178	1.011561716	wt_range
c349_WT	88.09412162	0.977612433	below_wt
c349_WT	96.13333774	1.053710715	below_wt
c349_WT	72.93333642	0.849591463	below_wt
c349_WT	332.258835	1.029726088	wt_range
c349_WT	418.2549165	0.867169337	wt_range
c349_WT	412.3098167	1.256248006	wt_range
c349_WT	214.3960858	1.039448707	wt_range
c349_WT	329.7725605	0.938299569	wt_range
c349_WT	119.886279	1.030611771	below_wt
